# Supplementary material for: Nanoscale 3D DNA tracing in non-denatured cells resolves the Cohesin-dependent loop architecture of the genome in situ
Source: Nat Commun. 2025 Jul 19;16:6673. doi: 10.1038/s41467-025-61689-y (PMC12276220; doi:10.1038/s41467-025-61689-y)
Supplement: Supplementary file 4 — Supplementary Data 1 [file 41467_2025_61689_MOESM4_ESM.xlsx]

## Sheet: 12-mer_imagers_D_series
name	docking_handle	imager_strand
D1	ttATACATCTACGG	CCGTAGATGTAT-Atto565
D2	ttTCTTCATTAGCG	CGCTAATGAAGA-Atto565
D3	ttTCAATGTATGGC	GCCATACATTGA-Atto565
D4	ttAAAAAGTTCGAG	CTCGAACTTTTT-Atto565
D5	ttTAGTTAGAGCCC	GGGCTCTAACTA-Atto565
D6	ttTTGATGATAGCC	GGCTATCATCAA-Atto565
D7	ttATAAAGTGTCCA	TGGACACTTTAT-Atto565
D8	ttATATGATCTCCG	CGGAGATCATAT-Atto565
D9	ttTATTAAGCTCGC	GCGAGCTTAATA-Atto565
D10	ttTTAAAACAGCCT	AGGCTGTTTTAA-Atto565

## Sheet: 12-mer_imagers_Dp_series
	ID	Name	Sequence (usually with 5' azide)
Spot sequences
	1	Dp1	CTAACGAATCGG
	2	Dp2	GTATCGTAACGG
	3	Dp3	TTAATATCGCGG
	4	Dp5	GTTATCGACGAT
	5	Dp6	GATACGTACGAG
	6	Dp7	CCGATACGAATA
	7	Dp8	GTAATCGAACGA
	8	Dp9	GTATACCGATCG
	9	Dp10	CTATATCGGACG
	10	Dp11	TATCGTCGTTAG
	11	Dp12	CCGATCGTTATA
	12	Dp13	CGTCGATTAGTC
	13	Dp14	TATAACGATCGG
	14	Dp15	GAGTATCGAACG
	15	Dp16	CGTTCGATAGAC
	16	Dp17	CGCGATTAGTAG
	17	Dp18	CTACTAATCGCG
	18	Dp19	CTAGTTCGTACG
	19	Dp20	CGTCGGATATAC
	20	Dp21	CGCGGATAATAC
	21	Dp24	GATAGTACGACG
	22	Dp25	CGTCGTACTATC
	23	Dp27	CGCGACTATTAG
	24	Dp28	CGTACGACTAAG
	25	Dp29	CTTAGTCGTACG
	26	Dp32	GTTAATCGGACG
	27	Dp33	CGTCCGATTAAC
	28	Dp35	CGTCGACTAATA
	29	Dp36	TATTAGTCGACG
	30	Dp38	CTATAACGGTCG
Region sequences
		Dp102	TTATAGTACGCG
		Dp103	CGACGGTTATAG
		Dp104	CGCGTACTATAA
		Dp105	GGATTCGTAACG
		Dp107	CTATAACCGTCG
		Dp110	CGTCGAATAATC
		Dp111	GATTATTCGACG
		Dp112	CGTCGATTAATC
		Dp114	GTTAGACGATCG

## Sheet: probes_sparse_chr2-4-7
chr	start	stop	probe_name	probe_seq
chr2	171313726	171313761	fw1_Dp1_ol_1_Dp1_Dp110_rv1	GCCATACCAGTGCTCCTCCTCCGATTCGTTAGTTtgtgacagaccatgtctggccgggtatgtctttattTTGATTATTCGACGCCGATTCGTTAGAGCCAGGCAAGCAACATTGT
chr2	171313800	171313836	fw1_Dp1_ol_2_Dp1_Dp110_rv1	GCCATACCAGTGCTCCTCCTCCGATTCGTTAGTTttttaggagaactgagtggacccaaagagcagagagtTTGATTATTCGACGCCGATTCGTTAGAGCCAGGCAAGCAACATTGT
chr2	171313851	171313891	fw1_Dp1_ol_3_Dp1_Dp110_rv1	GCCATACCAGTGCTCCTCCTCCGATTCGTTAGTTtctctttgaaaactgaatgggaccagagaacagataatggcTTGATTATTCGACGCCGATTCGTTAGAGCCAGGCAAGCAACATTGT
chr2	171313904	171313942	fw1_Dp1_ol_4_Dp1_Dp110_rv1	GCCATACCAGTGCTCCTCCTCCGATTCGTTAGTTttttgtgctctgtgagaggtggcaacaaattttaggaagTTGATTATTCGACGCCGATTCGTTAGAGCCAGGCAAGCAACATTGT
chr2	171314029	171314064	fw1_Dp1_ol_5_Dp1_Dp110_rv1	GCCATACCAGTGCTCCTCCTCCGATTCGTTAGTTaaaacagatgaaaagtcggtctgggctaggtgacttTTGATTATTCGACGCCGATTCGTTAGAGCCAGGCAAGCAACATTGT
chr2	171314082	171314123	fw1_Dp1_ol_6_Dp1_Dp110_rv1	GCCATACCAGTGCTCCTCCTCCGATTCGTTAGTTttaatcttccctggttattgaatgagatttcctagggaggcgTTGATTATTCGACGCCGATTCGTTAGAGCCAGGCAAGCAACATTGT
chr2	171314126	171314166	fw1_Dp1_ol_7_Dp1_Dp110_rv1	GCCATACCAGTGCTCCTCCTCCGATTCGTTAGTTtttaggccaacagcatttcttttggaagaagtctactcagtTTGATTATTCGACGCCGATTCGTTAGAGCCAGGCAAGCAACATTGT
chr2	171314169	171314204	fw1_Dp1_ol_8_Dp1_Dp110_rv1	GCCATACCAGTGCTCCTCCTCCGATTCGTTAGTTgataaggaaacttccacagagaaccccttcctgtgcTTGATTATTCGACGCCGATTCGTTAGAGCCAGGCAAGCAACATTGT
chr2	171314531	171314566	fw1_Dp1_ol_9_Dp1_Dp110_rv1	GCCATACCAGTGCTCCTCCTCCGATTCGTTAGTTggccgactccttggttctgaggcagctttgatggccTTGATTATTCGACGCCGATTCGTTAGAGCCAGGCAAGCAACATTGT
chr2	171314569	171314607	fw1_Dp1_ol_10_Dp1_Dp110_rv1	GCCATACCAGTGCTCCTCCTCCGATTCGTTAGTTttaatttcctttagttcagtgtgctcagcatgctgaagcTTGATTATTCGACGCCGATTCGTTAGAGCCAGGCAAGCAACATTGT
chr2	171314616	171314656	fw1_Dp1_ol_11_Dp1_Dp110_rv1	GCCATACCAGTGCTCCTCCTCCGATTCGTTAGTTttggaccattgttttctgcaccctaatacttttagtagccaTTGATTATTCGACGCCGATTCGTTAGAGCCAGGCAAGCAACATTGT
chr2	171314704	171314740	fw1_Dp1_ol_12_Dp1_Dp110_rv1	GCCATACCAGTGCTCCTCCTCCGATTCGTTAGTTaaaagctcctggcctctagctttcctatttccaaagcTTGATTATTCGACGCCGATTCGTTAGAGCCAGGCAAGCAACATTGT
chr2	171314743	171314778	fw1_Dp1_ol_13_Dp1_Dp110_rv1	GCCATACCAGTGCTCCTCCTCCGATTCGTTAGTTagctagggctctttcttgggttctttctctgagctcTTGATTATTCGACGCCGATTCGTTAGAGCCAGGCAAGCAACATTGT
chr2	171314781	171314818	fw1_Dp1_ol_14_Dp1_Dp110_rv1	GCCATACCAGTGCTCCTCCTCCGATTCGTTAGTTgcaggggatagttaagcctacagttcagttctctgagaTTGATTATTCGACGCCGATTCGTTAGAGCCAGGCAAGCAACATTGT
chr2	171314864	171314904	fw1_Dp1_ol_15_Dp1_Dp110_rv1	GCCATACCAGTGCTCCTCCTCCGATTCGTTAGTTttttctttgggtcactgaagcagtatttacctaatgtgcctTTGATTATTCGACGCCGATTCGTTAGAGCCAGGCAAGCAACATTGT
chr2	171314907	171314942	fw1_Dp1_ol_16_Dp1_Dp110_rv1	GCCATACCAGTGCTCCTCCTCCGATTCGTTAGTTgaacactgtccactttccataaggtcacagtgctgcTTGATTATTCGACGCCGATTCGTTAGAGCCAGGCAAGCAACATTGT
chr2	171314945	171314980	fw1_Dp1_ol_17_Dp1_Dp110_rv1	GCCATACCAGTGCTCCTCCTCCGATTCGTTAGTTgcttctgctggtagccttccctgcaggtgactgctcTTGATTATTCGACGCCGATTCGTTAGAGCCAGGCAAGCAACATTGT
chr2	171314983	171315018	fw1_Dp1_ol_18_Dp1_Dp110_rv1	GCCATACCAGTGCTCCTCCTCCGATTCGTTAGTTgactgagctttaggggaatgaccaactctggattccTTGATTATTCGACGCCGATTCGTTAGAGCCAGGCAAGCAACATTGT
chr2	171315021	171315056	fw1_Dp1_ol_19_Dp1_Dp110_rv1	GCCATACCAGTGCTCCTCCTCCGATTCGTTAGTTatcaccagtgacagagtgtgcttcctcaattggaccTTGATTATTCGACGCCGATTCGTTAGAGCCAGGCAAGCAACATTGT
chr2	171315065	171315105	fw1_Dp1_ol_20_Dp1_Dp110_rv1	GCCATACCAGTGCTCCTCCTCCGATTCGTTAGTTgccaatagcttagtctttgtctgtaccaccatgaatatggtTTGATTATTCGACGCCGATTCGTTAGAGCCAGGCAAGCAACATTGT
chr2	171315465	171315506	fw1_Dp1_ol_21_Dp1_Dp110_rv1	GCCATACCAGTGCTCCTCCTCCGATTCGTTAGTTagtccttaagaaagacaacactcatccctgatgtactgaagaTTGATTATTCGACGCCGATTCGTTAGAGCCAGGCAAGCAACATTGT
chr2	171315615	171315656	fw1_Dp1_ol_22_Dp1_Dp110_rv1	GCCATACCAGTGCTCCTCCTCCGATTCGTTAGTTtaggcttcaagtttagaaagcctgtctcttcggaaagttactTTGATTATTCGACGCCGATTCGTTAGAGCCAGGCAAGCAACATTGT
chr2	171315845	171315886	fw1_Dp1_ol_23_Dp1_Dp110_rv1	GCCATACCAGTGCTCCTCCTCCGATTCGTTAGTTgtaataaccaaagcttccttaacttgggaatcttgggaacctTTGATTATTCGACGCCGATTCGTTAGAGCCAGGCAAGCAACATTGT
chr2	171315889	171315924	fw1_Dp1_ol_24_Dp1_Dp110_rv1	GCCATACCAGTGCTCCTCCTCCGATTCGTTAGTTaaagtgaggtaacccaagccaaattcctctggtgtcTTGATTATTCGACGCCGATTCGTTAGAGCCAGGCAAGCAACATTGT
chr2	171315927	171315962	fw1_Dp1_ol_25_Dp1_Dp110_rv1	GCCATACCAGTGCTCCTCCTCCGATTCGTTAGTTagttcctcctataccaggccaggcacttgccaatgaTTGATTATTCGACGCCGATTCGTTAGAGCCAGGCAAGCAACATTGT
chr2	171315965	171316000	fw1_Dp1_ol_26_Dp1_Dp110_rv1	GCCATACCAGTGCTCCTCCTCCGATTCGTTAGTTctggagtaggggtaagccctgggtgtgttgtgtagtTTGATTATTCGACGCCGATTCGTTAGAGCCAGGCAAGCAACATTGT
chr2	171316022	171316062	fw1_Dp1_ol_27_Dp1_Dp110_rv1	GCCATACCAGTGCTCCTCCTCCGATTCGTTAGTTacagcaaagaggtaattctttattctcgagagcttcctcgtTTGATTATTCGACGCCGATTCGTTAGAGCCAGGCAAGCAACATTGT
chr2	171316170	171316210	fw1_Dp1_ol_28_Dp1_Dp110_rv1	GCCATACCAGTGCTCCTCCTCCGATTCGTTAGTTaagaaaatctatgaggaaaacgtcagcttgcttatccagggTTGATTATTCGACGCCGATTCGTTAGAGCCAGGCAAGCAACATTGT
chr2	171316213	171316248	fw1_Dp1_ol_29_Dp1_Dp110_rv1	GCCATACCAGTGCTCCTCCTCCGATTCGTTAGTTtgagcaggacttaattctcatgccggcatggggctgTTGATTATTCGACGCCGATTCGTTAGAGCCAGGCAAGCAACATTGT
chr2	171316251	171316286	fw1_Dp1_ol_30_Dp1_Dp110_rv1	GCCATACCAGTGCTCCTCCTCCGATTCGTTAGTTgggcacccagctcctttcctgtgggtagaaaacaagTTGATTATTCGACGCCGATTCGTTAGAGCCAGGCAAGCAACATTGT
chr2	171316289	171316324	fw1_Dp1_ol_31_Dp1_Dp110_rv1	GCCATACCAGTGCTCCTCCTCCGATTCGTTAGTTcccaagttgctactgagccaaactgtaaaggccagtTTGATTATTCGACGCCGATTCGTTAGAGCCAGGCAAGCAACATTGT
chr2	171316327	171316362	fw1_Dp1_ol_32_Dp1_Dp110_rv1	GCCATACCAGTGCTCCTCCTCCGATTCGTTAGTTggaaatgagcagcagtgctgaatggggaagcctggaTTGATTATTCGACGCCGATTCGTTAGAGCCAGGCAAGCAACATTGT
chr2	171316396	171316437	fw1_Dp1_ol_33_Dp1_Dp110_rv1	GCCATACCAGTGCTCCTCCTCCGATTCGTTAGTTtgcaaaagtatttccttgcactatttggcaagagaaagaagcTTGATTATTCGACGCCGATTCGTTAGAGCCAGGCAAGCAACATTGT
chr2	171316440	171316478	fw1_Dp1_ol_34_Dp1_Dp110_rv1	GCCATACCAGTGCTCCTCCTCCGATTCGTTAGTTctggagagtgagttagggagagaaagcatggaagaaatgTTGATTATTCGACGCCGATTCGTTAGAGCCAGGCAAGCAACATTGT
chr2	171316496	171316537	fw1_Dp1_ol_35_Dp1_Dp110_rv1	GCCATACCAGTGCTCCTCCTCCGATTCGTTAGTTattataatgaagctttgtctcactaatctccagagcccaggtTTGATTATTCGACGCCGATTCGTTAGAGCCAGGCAAGCAACATTGT
chr2	171316546	171316586	fw1_Dp1_ol_36_Dp1_Dp110_rv1	GCCATACCAGTGCTCCTCCTCCGATTCGTTAGTTaagaaacaaagctgcaaatgaagagacatctcagagagtggTTGATTATTCGACGCCGATTCGTTAGAGCCAGGCAAGCAACATTGT
chr2	171316746	171316785	fw1_Dp1_ol_37_Dp1_Dp110_rv1	GCCATACCAGTGCTCCTCCTCCGATTCGTTAGTTagtatgagcaatgagaaaagcaattatccttggaggcagaTTGATTATTCGACGCCGATTCGTTAGAGCCAGGCAAGCAACATTGT
chr2	171316791	171316832	fw1_Dp1_ol_38_Dp1_Dp110_rv1	GCCATACCAGTGCTCCTCCTCCGATTCGTTAGTTctttcttgtttcaatgcagcatgtgatactggcaatttcagcTTGATTATTCGACGCCGATTCGTTAGAGCCAGGCAAGCAACATTGT
chr2	171316835	171316870	fw1_Dp1_ol_39_Dp1_Dp110_rv1	GCCATACCAGTGCTCCTCCTCCGATTCGTTAGTTttctctttcaggcaattttcagtgcgagtgccaaatTTGATTATTCGACGCCGATTCGTTAGAGCCAGGCAAGCAACATTGT
chr2	171316880	171316915	fw1_Dp1_ol_40_Dp1_Dp110_rv1	GCCATACCAGTGCTCCTCCTCCGATTCGTTAGTTggggatatgtctctgctcacctgagggagcagggcaTTGATTATTCGACGCCGATTCGTTAGAGCCAGGCAAGCAACATTGT
chr2	171316918	171316955	fw1_Dp1_ol_41_Dp1_Dp110_rv1	GCCATACCAGTGCTCCTCCTCCGATTCGTTAGTTactaaagatgtaaggagagcgatcgcattctttacgccTTGATTATTCGACGCCGATTCGTTAGAGCCAGGCAAGCAACATTGT
chr2	171316958	171316993	fw1_Dp1_ol_42_Dp1_Dp110_rv1	GCCATACCAGTGCTCCTCCTCCGATTCGTTAGTTgcattctgtttagcaggactgcctcaggaggaacacTTGATTATTCGACGCCGATTCGTTAGAGCCAGGCAAGCAACATTGT
chr2	171316996	171317031	fw1_Dp1_ol_43_Dp1_Dp110_rv1	GCCATACCAGTGCTCCTCCTCCGATTCGTTAGTTgttgctctcaggaggcagaaggtgagagaaatgaggTTGATTATTCGACGCCGATTCGTTAGAGCCAGGCAAGCAACATTGT
chr2	171317088	171317123	fw1_Dp1_ol_44_Dp1_Dp110_rv1	GCCATACCAGTGCTCCTCCTCCGATTCGTTAGTTaaaagccccactaatgcagtggactcagcagcgggcTTGATTATTCGACGCCGATTCGTTAGAGCCAGGCAAGCAACATTGT
chr2	171317129	171317169	fw1_Dp1_ol_45_Dp1_Dp110_rv1	GCCATACCAGTGCTCCTCCTCCGATTCGTTAGTTgctaattttaggaagtcacacaggtttagtgcttgcttccaTTGATTATTCGACGCCGATTCGTTAGAGCCAGGCAAGCAACATTGT
chr2	171317172	171317207	fw1_Dp1_ol_46_Dp1_Dp110_rv1	GCCATACCAGTGCTCCTCCTCCGATTCGTTAGTTggaaaagccttaaaagcccaaagggtgactgtcctcTTGATTATTCGACGCCGATTCGTTAGAGCCAGGCAAGCAACATTGT
chr2	171317265	171317302	fw1_Dp1_ol_47_Dp1_Dp110_rv1	GCCATACCAGTGCTCCTCCTCCGATTCGTTAGTTaatttctgcgttttctgcaatgaactaggagcaatggaTTGATTATTCGACGCCGATTCGTTAGAGCCAGGCAAGCAACATTGT
chr2	171317351	171317386	fw1_Dp1_ol_48_Dp1_Dp110_rv1	GCCATACCAGTGCTCCTCCTCCGATTCGTTAGTTttttctggaccaaacctcatcagcccaactaggaaaTTGATTATTCGACGCCGATTCGTTAGAGCCAGGCAAGCAACATTGT
chr2	171317389	171317424	fw1_Dp1_ol_49_Dp1_Dp110_rv1	GCCATACCAGTGCTCCTCCTCCGATTCGTTAGTTcgatgctggagctttaggaggcaatcaaaggctcatTTGATTATTCGACGCCGATTCGTTAGAGCCAGGCAAGCAACATTGT
chr2	171317427	171317468	fw1_Dp1_ol_50_Dp1_Dp110_rv1	GCCATACCAGTGCTCCTCCTCCGATTCGTTAGTTtatttgataggtaacatctgatacagaagcatttcccgccctTTGATTATTCGACGCCGATTCGTTAGAGCCAGGCAAGCAACATTGT
chr2	171317471	171317506	fw1_Dp1_ol_51_Dp1_Dp110_rv1	GCCATACCAGTGCTCCTCCTCCGATTCGTTAGTTgccctggatctactcagtgcctacctgctggagaaaTTGATTATTCGACGCCGATTCGTTAGAGCCAGGCAAGCAACATTGT
chr2	171317509	171317544	fw1_Dp1_ol_52_Dp1_Dp110_rv1	GCCATACCAGTGCTCCTCCTCCGATTCGTTAGTTcaaagataaagacccagatcactgggatgccaaggaTTGATTATTCGACGCCGATTCGTTAGAGCCAGGCAAGCAACATTGT
chr2	171317547	171317585	fw1_Dp1_ol_53_Dp1_Dp110_rv1	GCCATACCAGTGCTCCTCCTCCGATTCGTTAGTTcagctagctggacactatttgaagtctatgtgctcaagtTTGATTATTCGACGCCGATTCGTTAGAGCCAGGCAAGCAACATTGT
chr2	171317645	171317684	fw1_Dp1_ol_54_Dp1_Dp110_rv1	GCCATACCAGTGCTCCTCCTCCGATTCGTTAGTTagctgttccttacttaaggttaagtggttgtgaaaccacaTTGATTATTCGACGCCGATTCGTTAGAGCCAGGCAAGCAACATTGT
chr2	171317693	171317733	fw1_Dp1_ol_55_Dp1_Dp110_rv1	GCCATACCAGTGCTCCTCCTCCGATTCGTTAGTTagaatcagaagctgttgttttaaactcttggccaagtagcaTTGATTATTCGACGCCGATTCGTTAGAGCCAGGCAAGCAACATTGT
chr2	171317739	171317774	fw1_Dp1_ol_56_Dp1_Dp110_rv1	GCCATACCAGTGCTCCTCCTCCGATTCGTTAGTTttgtagcttgcctttgccgagctccaggggcagctgTTGATTATTCGACGCCGATTCGTTAGAGCCAGGCAAGCAACATTGT
chr2	171317777	171317812	fw1_Dp1_ol_57_Dp1_Dp110_rv1	GCCATACCAGTGCTCCTCCTCCGATTCGTTAGTTggtgggctgtctgaccatctggagatttcagtgtgcTTGATTATTCGACGCCGATTCGTTAGAGCCAGGCAAGCAACATTGT
chr2	171317815	171317851	fw1_Dp1_ol_58_Dp1_Dp110_rv1	GCCATACCAGTGCTCCTCCTCCGATTCGTTAGTTcatccatctcatgccaacctgacttgccagaattaggTTGATTATTCGACGCCGATTCGTTAGAGCCAGGCAAGCAACATTGT
chr2	171317854	171317890	fw1_Dp1_ol_59_Dp1_Dp110_rv1	GCCATACCAGTGCTCCTCCTCCGATTCGTTAGTTcactgtgctctgagacactttgagatgatgctcaaggTTGATTATTCGACGCCGATTCGTTAGAGCCAGGCAAGCAACATTGT
chr2	171317905	171317940	fw1_Dp1_ol_60_Dp1_Dp110_rv1	GCCATACCAGTGCTCCTCCTCCGATTCGTTAGTTagcctcctgggtcccttctgcaggtgcacttgctttTTGATTATTCGACGCCGATTCGTTAGAGCCAGGCAAGCAACATTGT
chr2	171317957	171317992	fw1_Dp1_ol_61_Dp1_Dp110_rv1	GCCATACCAGTGCTCCTCCTCCGATTCGTTAGTTttttcttaccctctgtaggcactcacacgcagaactTTGATTATTCGACGCCGATTCGTTAGAGCCAGGCAAGCAACATTGT
chr2	171318097	171318136	fw1_Dp1_ol_62_Dp1_Dp110_rv1	GCCATACCAGTGCTCCTCCTCCGATTCGTTAGTTagacagattttggcatccacttttctctgtagctttgaggTTGATTATTCGACGCCGATTCGTTAGAGCCAGGCAAGCAACATTGT
chr2	171318193	171318232	fw1_Dp1_ol_63_Dp1_Dp110_rv1	GCCATACCAGTGCTCCTCCTCCGATTCGTTAGTTatttataactacaccaaagccatcttgcgggtacctttgcTTGATTATTCGACGCCGATTCGTTAGAGCCAGGCAAGCAACATTGT
chr2	171318235	171318274	fw1_Dp1_ol_64_Dp1_Dp110_rv1	GCCATACCAGTGCTCCTCCTCCGATTCGTTAGTTctctcaaatccccaaccatattccaagaaaccgtattccaTTGATTATTCGACGCCGATTCGTTAGAGCCAGGCAAGCAACATTGT
chr2	171318277	171318318	fw1_Dp1_ol_65_Dp1_Dp110_rv1	GCCATACCAGTGCTCCTCCTCCGATTCGTTAGTTaaatgctcaacatttcatgcctgaattggtattaatgtggcaTTGATTATTCGACGCCGATTCGTTAGAGCCAGGCAAGCAACATTGT
chr2	171318472	171318509	fw1_Dp1_ol_66_Dp1_Dp110_rv1	GCCATACCAGTGCTCCTCCTCCGATTCGTTAGTTttttctttaagcgaggagtatgcaagtgagagtgctctTTGATTATTCGACGCCGATTCGTTAGAGCCAGGCAAGCAACATTGT
chr2	171318512	171318547	fw1_Dp1_ol_67_Dp1_Dp110_rv1	GCCATACCAGTGCTCCTCCTCCGATTCGTTAGTTgaggagggatgccaagtggaaggctgaagcctgaggTTGATTATTCGACGCCGATTCGTTAGAGCCAGGCAAGCAACATTGT
chr2	171318550	171318585	fw1_Dp1_ol_68_Dp1_Dp110_rv1	GCCATACCAGTGCTCCTCCTCCGATTCGTTAGTTgtggggcgagtgcagaactaggcagaagcagaatgcTTGATTATTCGACGCCGATTCGTTAGAGCCAGGCAAGCAACATTGT
chr2	171318693	171318734	fw1_Dp1_ol_69_Dp1_Dp110_rv1	GCCATACCAGTGCTCCTCCTCCGATTCGTTAGTTagaatgattggatctagaatgagccataaccttgaaggtcgtTTGATTATTCGACGCCGATTCGTTAGAGCCAGGCAAGCAACATTGT
chr2	171318737	171318774	fw1_Dp1_ol_70_Dp1_Dp110_rv1	GCCATACCAGTGCTCCTCCTCCGATTCGTTAGTTgaaacaaactcctctccactgctatcgttttctgcttgTTGATTATTCGACGCCGATTCGTTAGAGCCAGGCAAGCAACATTGT
chr2	171318777	171318812	fw1_Dp1_ol_71_Dp1_Dp110_rv1	GCCATACCAGTGCTCCTCCTCCGATTCGTTAGTTtcagaaagctctttcttccctggtgcctttcccagcTTGATTATTCGACGCCGATTCGTTAGAGCCAGGCAAGCAACATTGT
chr2	171318815	171318850	fw1_Dp1_ol_72_Dp1_Dp110_rv1	GCCATACCAGTGCTCCTCCTCCGATTCGTTAGTTcatttgggcccatccattacaagagcagcaagtagaTTGATTATTCGACGCCGATTCGTTAGAGCCAGGCAAGCAACATTGT
chr2	171318853	171318888	fw1_Dp1_ol_73_Dp1_Dp110_rv1	GCCATACCAGTGCTCCTCCTCCGATTCGTTAGTTttttggaatcagagagttctgggtccgagttgtgacTTGATTATTCGACGCCGATTCGTTAGAGCCAGGCAAGCAACATTGT
chr2	171318891	171318929	fw1_Dp1_ol_74_Dp1_Dp110_rv1	GCCATACCAGTGCTCCTCCTCCGATTCGTTAGTTtgctacttactagatgtggtatcctgagcaagttacccaTTGATTATTCGACGCCGATTCGTTAGAGCCAGGCAAGCAACATTGT
chr2	171319031	171319071	fw1_Dp1_ol_75_Dp1_Dp110_rv1	GCCATACCAGTGCTCCTCCTCCGATTCGTTAGTTtaagagtagctaagcagttcaataggaactaggacccatgcTTGATTATTCGACGCCGATTCGTTAGAGCCAGGCAAGCAACATTGT
chr2	171319150	171319186	fw1_Dp1_ol_76_Dp1_Dp110_rv1	GCCATACCAGTGCTCCTCCTCCGATTCGTTAGTTaaaagtcactgttgctggaatactgtgtgtactgcctTTGATTATTCGACGCCGATTCGTTAGAGCCAGGCAAGCAACATTGT
chr2	171319216	171319255	fw1_Dp1_ol_77_Dp1_Dp110_rv1	GCCATACCAGTGCTCCTCCTCCGATTCGTTAGTTtttaatgctctagaattgacaatgcactttcacaagcgggTTGATTATTCGACGCCGATTCGTTAGAGCCAGGCAAGCAACATTGT
chr2	171319258	171319295	fw1_Dp1_ol_78_Dp1_Dp110_rv1	GCCATACCAGTGCTCCTCCTCCGATTCGTTAGTTaaatacccacgccaacactaagtctcctgatgactaacTTGATTATTCGACGCCGATTCGTTAGAGCCAGGCAAGCAACATTGT
chr2	171319298	171319333	fw1_Dp1_ol_79_Dp1_Dp110_rv1	GCCATACCAGTGCTCCTCCTCCGATTCGTTAGTTaggcaggaagcaggaggagcagaggctttgaaagagTTGATTATTCGACGCCGATTCGTTAGAGCCAGGCAAGCAACATTGT
chr2	171319336	171319377	fw1_Dp1_ol_80_Dp1_Dp110_rv1	GCCATACCAGTGCTCCTCCTCCGATTCGTTAGTTcgattagtgatgcaaatgtgaagttatctgcacttgtgaggaTTGATTATTCGACGCCGATTCGTTAGAGCCAGGCAAGCAACATTGT
chr2	171319410	171319451	fw1_Dp1_ol_81_Dp1_Dp110_rv1	GCCATACCAGTGCTCCTCCTCCGATTCGTTAGTTcaatgtgtgatctattcaggcttcaggactttgatgagttggTTGATTATTCGACGCCGATTCGTTAGAGCCAGGCAAGCAACATTGT
chr2	171319466	171319506	fw1_Dp1_ol_82_Dp1_Dp110_rv1	GCCATACCAGTGCTCCTCCTCCGATTCGTTAGTTaacaatccagatggttctgatagctttaagttttgcctccaTTGATTATTCGACGCCGATTCGTTAGAGCCAGGCAAGCAACATTGT
chr2	171319509	171319544	fw1_Dp1_ol_83_Dp1_Dp110_rv1	GCCATACCAGTGCTCCTCCTCCGATTCGTTAGTTagggcagctatctgcatatgggtgaattttcacgtaTTGATTATTCGACGCCGATTCGTTAGAGCCAGGCAAGCAACATTGT
chr2	171319547	171319582	fw1_Dp1_ol_84_Dp1_Dp110_rv1	GCCATACCAGTGCTCCTCCTCCGATTCGTTAGTTagctagagtacagcaacgacttagaatcacacacggTTGATTATTCGACGCCGATTCGTTAGAGCCAGGCAAGCAACATTGT
chr2	171319585	171319620	fw1_Dp1_ol_85_Dp1_Dp110_rv1	GCCATACCAGTGCTCCTCCTCCGATTCGTTAGTTagaaaccgggacgtgttcacaatttgtagacaaagcTTGATTATTCGACGCCGATTCGTTAGAGCCAGGCAAGCAACATTGT
chr2	171319623	171319662	fw1_Dp1_ol_86_Dp1_Dp110_rv1	GCCATACCAGTGCTCCTCCTCCGATTCGTTAGTTatggaatcgagagaggcaaagcaaataagttctcagaagtTTGATTATTCGACGCCGATTCGTTAGAGCCAGGCAAGCAACATTGT
chr2	171319671	171319710	fw1_Dp1_ol_87_Dp1_Dp110_rv1	GCCATACCAGTGCTCCTCCTCCGATTCGTTAGTTaatgggtgtttcaatacaggcaaatgtgtcataccgaatgTTGATTATTCGACGCCGATTCGTTAGAGCCAGGCAAGCAACATTGT
chr2	171319731	171319771	fw1_Dp1_ol_88_Dp1_Dp110_rv1	GCCATACCAGTGCTCCTCCTCCGATTCGTTAGTTactgttatcttgactttctcacaaccttcggaaacagttccTTGATTATTCGACGCCGATTCGTTAGAGCCAGGCAAGCAACATTGT
chr2	171319909	171319949	fw1_Dp1_ol_89_Dp1_Dp110_rv1	GCCATACCAGTGCTCCTCCTCCGATTCGTTAGTTtcctggaaagaaaatggtccttttgaaattcagctctctcaTTGATTATTCGACGCCGATTCGTTAGAGCCAGGCAAGCAACATTGT
chr2	171319966	171320006	fw1_Dp1_ol_90_Dp1_Dp110_rv1	GCCATACCAGTGCTCCTCCTCCGATTCGTTAGTTatatcaaactctgcctaaccaactggtcctagctttatggaTTGATTATTCGACGCCGATTCGTTAGAGCCAGGCAAGCAACATTGT
chr2	171320057	171320094	fw1_Dp1_ol_91_Dp1_Dp110_rv1	GCCATACCAGTGCTCCTCCTCCGATTCGTTAGTTtacccaagcagttacatttgcaacgcttcatgatttctTTGATTATTCGACGCCGATTCGTTAGAGCCAGGCAAGCAACATTGT
chr2	171320139	171320178	fw1_Dp1_ol_92_Dp1_Dp110_rv1	GCCATACCAGTGCTCCTCCTCCGATTCGTTAGTTtctgtgccaaaatctacatttctatctagcagcaaaccccTTGATTATTCGACGCCGATTCGTTAGAGCCAGGCAAGCAACATTGT
chr2	171320184	171320225	fw1_Dp1_ol_93_Dp1_Dp110_rv1	GCCATACCAGTGCTCCTCCTCCGATTCGTTAGTTggaagttgttgtaggtaggttaagagacagaaagactgaccaTTGATTATTCGACGCCGATTCGTTAGAGCCAGGCAAGCAACATTGT
chr2	171320228	171320263	fw1_Dp1_ol_94_Dp1_Dp110_rv1	GCCATACCAGTGCTCCTCCTCCGATTCGTTAGTTcaagcagaagacactggtggaaatggccctgctgcgTTGATTATTCGACGCCGATTCGTTAGAGCCAGGCAAGCAACATTGT
chr2	171320266	171320301	fw1_Dp1_ol_95_Dp1_Dp110_rv1	GCCATACCAGTGCTCCTCCTCCGATTCGTTAGTTgccatgtggaataggaaggctatgctggacagagccTTGATTATTCGACGCCGATTCGTTAGAGCCAGGCAAGCAACATTGT
chr2	171573346	171573382	fw1_Dp2_ol_1_Dp2_Dp110_rv1	GCCATACCAGTGCTCCTCCTCCGTTACGATACTTtcagaaacgtgaaacccgtacattgtaccgtttaggaTTGATTATTCGACGCCGTTACGATACAGCCAGGCAAGCAACATTGT
chr2	171573391	171573432	fw1_Dp2_ol_2_Dp2_Dp110_rv1	GCCATACCAGTGCTCCTCCTCCGTTACGATACTTgtatcggcaaaagcgtaatgaaacaaatgggaatgatgaacaTTGATTATTCGACGCCGTTACGATACAGCCAGGCAAGCAACATTGT
chr2	171573441	171573481	fw1_Dp2_ol_3_Dp2_Dp110_rv1	GCCATACCAGTGCTCCTCCTCCGTTACGATACTTagagaagtggaaactgtaaagagaaggaagggaatacagctTTGATTATTCGACGCCGTTACGATACAGCCAGGCAAGCAACATTGT
chr2	171573485	171573520	fw1_Dp2_ol_4_Dp2_Dp110_rv1	GCCATACCAGTGCTCCTCCTCCGTTACGATACTTggggcacaaaggcttcacctgtttggatggtaatgcTTGATTATTCGACGCCGTTACGATACAGCCAGGCAAGCAACATTGT
chr2	171573523	171573558	fw1_Dp2_ol_5_Dp2_Dp110_rv1	GCCATACCAGTGCTCCTCCTCCGTTACGATACTTttcccaagctgagtggcagagtcaagtagaatcagtTTGATTATTCGACGCCGTTACGATACAGCCAGGCAAGCAACATTGT
chr2	171573668	171573708	fw1_Dp2_ol_6_Dp2_Dp110_rv1	GCCATACCAGTGCTCCTCCTCCGTTACGATACTTggggagcttctttcttggataaacatacaaccattcaaggtTTGATTATTCGACGCCGTTACGATACAGCCAGGCAAGCAACATTGT
chr2	171573711	171573746	fw1_Dp2_ol_7_Dp2_Dp110_rv1	GCCATACCAGTGCTCCTCCTCCGTTACGATACTTaagcgggatgatttggtgcatatgtatctcctgctaTTGATTATTCGACGCCGTTACGATACAGCCAGGCAAGCAACATTGT
chr2	171573834	171573869	fw1_Dp2_ol_8_Dp2_Dp110_rv1	GCCATACCAGTGCTCCTCCTCCGTTACGATACTTaaaacacctgtacagtgccaactctgattactccctTTGATTATTCGACGCCGTTACGATACAGCCAGGCAAGCAACATTGT
chr2	171574011	171574049	fw1_Dp2_ol_9_Dp2_Dp110_rv1	GCCATACCAGTGCTCCTCCTCCGTTACGATACTTtcctgaagccaacaaaattatcgagtccacattctcagtTTGATTATTCGACGCCGTTACGATACAGCCAGGCAAGCAACATTGT
chr2	171574104	171574142	fw1_Dp2_ol_10_Dp2_Dp110_rv1	GCCATACCAGTGCTCCTCCTCCGTTACGATACTTaataaacaccacaaacacataataaactgcacaggccccTTGATTATTCGACGCCGTTACGATACAGCCAGGCAAGCAACATTGT
chr2	171574145	171574180	fw1_Dp2_ol_11_Dp2_Dp110_rv1	GCCATACCAGTGCTCCTCCTCCGTTACGATACTTgtgttcctaggcaatacgtgagctaagctgaagaccTTGATTATTCGACGCCGTTACGATACAGCCAGGCAAGCAACATTGT
chr2	171574216	171574252	fw1_Dp2_ol_12_Dp2_Dp110_rv1	GCCATACCAGTGCTCCTCCTCCGTTACGATACTTgtggctgaggcctcctcgctggctgcactaccgataaTTGATTATTCGACGCCGTTACGATACAGCCAGGCAAGCAACATTGT
chr2	171574300	171574335	fw1_Dp2_ol_13_Dp2_Dp110_rv1	GCCATACCAGTGCTCCTCCTCCGTTACGATACTTacgggcgactgaggctgcgcagttgacttcctcatcTTGATTATTCGACGCCGTTACGATACAGCCAGGCAAGCAACATTGT
chr2	171574338	171574373	fw1_Dp2_ol_14_Dp2_Dp110_rv1	GCCATACCAGTGCTCCTCCTCCGTTACGATACTTcaacagggcagtcttggtttcaaaaccagatctggtTTGATTATTCGACGCCGTTACGATACAGCCAGGCAAGCAACATTGT
chr2	171574533	171574568	fw1_Dp2_ol_15_Dp2_Dp110_rv1	GCCATACCAGTGCTCCTCCTCCGTTACGATACTTaaaacatgcccaggccgaacgatggggactctaaaaTTGATTATTCGACGCCGTTACGATACAGCCAGGCAAGCAACATTGT
chr2	171574571	171574611	fw1_Dp2_ol_16_Dp2_Dp110_rv1	GCCATACCAGTGCTCCTCCTCCGTTACGATACTTatcagcggtttgccaggggttggggaggagggagatgaataTTGATTATTCGACGCCGTTACGATACAGCCAGGCAAGCAACATTGT
chr2	171574707	171574747	fw1_Dp2_ol_17_Dp2_Dp110_rv1	GCCATACCAGTGCTCCTCCTCCGTTACGATACTTgtacaccataaagagtgaacacatagaatcccagcacttggTTGATTATTCGACGCCGTTACGATACAGCCAGGCAAGCAACATTGT
chr2	171574819	171574854	fw1_Dp2_ol_18_Dp2_Dp110_rv1	GCCATACCAGTGCTCCTCCTCCGTTACGATACTTgaggcagtgcatatgcagggcaggggtggggatatgTTGATTATTCGACGCCGTTACGATACAGCCAGGCAAGCAACATTGT
chr2	171575063	171575103	fw1_Dp2_ol_19_Dp2_Dp110_rv1	GCCATACCAGTGCTCCTCCTCCGTTACGATACTTaaggacagaatcatttgacagcaggtaaattacaactggctTTGATTATTCGACGCCGTTACGATACAGCCAGGCAAGCAACATTGT
chr2	171575124	171575165	fw1_Dp2_ol_20_Dp2_Dp110_rv1	GCCATACCAGTGCTCCTCCTCCGTTACGATACTTggcattattgctaaaattcagaatcagctgagaaatggcacaTTGATTATTCGACGCCGTTACGATACAGCCAGGCAAGCAACATTGT
chr2	171575168	171575203	fw1_Dp2_ol_21_Dp2_Dp110_rv1	GCCATACCAGTGCTCCTCCTCCGTTACGATACTTaaggctgtgtctttctgtgccagatttggaagctctTTGATTATTCGACGCCGTTACGATACAGCCAGGCAAGCAACATTGT
chr2	171575206	171575242	fw1_Dp2_ol_22_Dp2_Dp110_rv1	GCCATACCAGTGCTCCTCCTCCGTTACGATACTTacccttgtcagcccaacttctgaaggatgattagatgTTGATTATTCGACGCCGTTACGATACAGCCAGGCAAGCAACATTGT
chr2	171575245	171575285	fw1_Dp2_ol_23_Dp2_Dp110_rv1	GCCATACCAGTGCTCCTCCTCCGTTACGATACTTggccttcagaattttcttagcagatgctgcctaattttctgTTGATTATTCGACGCCGTTACGATACAGCCAGGCAAGCAACATTGT
chr2	171575324	171575363	fw1_Dp2_ol_24_Dp2_Dp110_rv1	GCCATACCAGTGCTCCTCCTCCGTTACGATACTTtgaacttaataccactcctaccgacctacaggttactgtgTTGATTATTCGACGCCGTTACGATACAGCCAGGCAAGCAACATTGT
chr2	171575551	171575586	fw1_Dp2_ol_25_Dp2_Dp110_rv1	GCCATACCAGTGCTCCTCCTCCGTTACGATACTTtggaattttccaagtgatggggtgagaggagtgtctTTGATTATTCGACGCCGTTACGATACAGCCAGGCAAGCAACATTGT
chr2	171575589	171575629	fw1_Dp2_ol_26_Dp2_Dp110_rv1	GCCATACCAGTGCTCCTCCTCCGTTACGATACTTtgttcttcataataagcatttcaaccacacctgagtccaccTTGATTATTCGACGCCGTTACGATACAGCCAGGCAAGCAACATTGT
chr2	171575632	171575667	fw1_Dp2_ol_27_Dp2_Dp110_rv1	GCCATACCAGTGCTCCTCCTCCGTTACGATACTTacctgagtccactttagaggatggggctggttgccaTTGATTATTCGACGCCGTTACGATACAGCCAGGCAAGCAACATTGT
chr2	171575790	171575825	fw1_Dp2_ol_28_Dp2_Dp110_rv1	GCCATACCAGTGCTCCTCCTCCGTTACGATACTTgcctacgtagcggagcctccataaccactctagatgTTGATTATTCGACGCCGTTACGATACAGCCAGGCAAGCAACATTGT
chr2	171575828	171575863	fw1_Dp2_ol_29_Dp2_Dp110_rv1	GCCATACCAGTGCTCCTCCTCCGTTACGATACTTggggtctggagagcttccaggttgaatatatccatgTTGATTATTCGACGCCGTTACGATACAGCCAGGCAAGCAACATTGT
chr2	171575875	171575910	fw1_Dp2_ol_30_Dp2_Dp110_rv1	GCCATACCAGTGCTCCTCCTCCGTTACGATACTTtggtgcaccccagactccacagggacacaagctcctTTGATTATTCGACGCCGTTACGATACAGCCAGGCAAGCAACATTGT
chr2	171575935	171575973	fw1_Dp2_ol_31_Dp2_Dp110_rv1	GCCATACCAGTGCTCCTCCTCCGTTACGATACTTcccctaggtacctcttcatctgactgttcatttgttgtcTTGATTATTCGACGCCGTTACGATACAGCCAGGCAAGCAACATTGT
chr2	171575994	171576033	fw1_Dp2_ol_32_Dp2_Dp110_rv1	GCCATACCAGTGCTCCTCCTCCGTTACGATACTTaatctggcaatagcaaagtgtttccctaagttctgtgtgcTTGATTATTCGACGCCGTTACGATACAGCCAGGCAAGCAACATTGT
chr2	171576036	171576071	fw1_Dp2_ol_33_Dp2_Dp110_rv1	GCCATACCAGTGCTCCTCCTCCGTTACGATACTTgtgaggtgtcagaaccctggcatcagaaagtagttgTTGATTATTCGACGCCGTTACGATACAGCCAGGCAAGCAACATTGT
chr2	171576419	171576460	fw1_Dp2_ol_34_Dp2_Dp110_rv1	GCCATACCAGTGCTCCTCCTCCGTTACGATACTTagaaagttagaaagaaagaatactgcagaatagtgcagcgggTTGATTATTCGACGCCGTTACGATACAGCCAGGCAAGCAACATTGT
chr2	171576463	171576498	fw1_Dp2_ol_35_Dp2_Dp110_rv1	GCCATACCAGTGCTCCTCCTCCGTTACGATACTTatctcagaaagaggactgagcgcaccccacactgctTTGATTATTCGACGCCGTTACGATACAGCCAGGCAAGCAACATTGT
chr2	171576631	171576666	fw1_Dp2_ol_36_Dp2_Dp110_rv1	GCCATACCAGTGCTCCTCCTCCGTTACGATACTTcacactgagtttccgcatggcattctggagatgtatTTGATTATTCGACGCCGTTACGATACAGCCAGGCAAGCAACATTGT
chr2	171576700	171576738	fw1_Dp2_ol_37_Dp2_Dp110_rv1	GCCATACCAGTGCTCCTCCTCCGTTACGATACTTaaaaggcctggaaccagaagctgactttagatactagggTTGATTATTCGACGCCGTTACGATACAGCCAGGCAAGCAACATTGT
chr2	171576836	171576871	fw1_Dp2_ol_38_Dp2_Dp110_rv1	GCCATACCAGTGCTCCTCCTCCGTTACGATACTTttttgtctccagggtttgctcaatggtcaccagctgTTGATTATTCGACGCCGTTACGATACAGCCAGGCAAGCAACATTGT
chr2	171576874	171576909	fw1_Dp2_ol_39_Dp2_Dp110_rv1	GCCATACCAGTGCTCCTCCTCCGTTACGATACTTttcactctcgtcgctgtgaggggctagagcaaaaggTTGATTATTCGACGCCGTTACGATACAGCCAGGCAAGCAACATTGT
chr2	171576912	171576947	fw1_Dp2_ol_40_Dp2_Dp110_rv1	GCCATACCAGTGCTCCTCCTCCGTTACGATACTTgaacctaagtgggacatggaagtctggtttgtagccTTGATTATTCGACGCCGTTACGATACAGCCAGGCAAGCAACATTGT
chr2	171576950	171576985	fw1_Dp2_ol_41_Dp2_Dp110_rv1	GCCATACCAGTGCTCCTCCTCCGTTACGATACTTgtcagacagaagcgtgagtcacccagggacccctgaTTGATTATTCGACGCCGTTACGATACAGCCAGGCAAGCAACATTGT
chr2	171577103	171577143	fw1_Dp2_ol_42_Dp2_Dp110_rv1	GCCATACCAGTGCTCCTCCTCCGTTACGATACTTgttggtgtcagagagttggaaaatttgttagtatgaggggaTTGATTATTCGACGCCGTTACGATACAGCCAGGCAAGCAACATTGT
chr2	171577146	171577182	fw1_Dp2_ol_43_Dp2_Dp110_rv1	GCCATACCAGTGCTCCTCCTCCGTTACGATACTTaaaaccccatgcatttggtgtcaggagtatcatgagaTTGATTATTCGACGCCGTTACGATACAGCCAGGCAAGCAACATTGT
chr2	171577564	171577601	fw1_Dp2_ol_44_Dp2_Dp110_rv1	GCCATACCAGTGCTCCTCCTCCGTTACGATACTTtgaatatccttccaaccattactgaacagcggttctcaTTGATTATTCGACGCCGTTACGATACAGCCAGGCAAGCAACATTGT
chr2	171577642	171577677	fw1_Dp2_ol_45_Dp2_Dp110_rv1	GCCATACCAGTGCTCCTCCTCCGTTACGATACTTttttgccggccagcaggtgagaagcatccattgttcTTGATTATTCGACGCCGTTACGATACAGCCAGGCAAGCAACATTGT
chr2	171577680	171577715	fw1_Dp2_ol_46_Dp2_Dp110_rv1	GCCATACCAGTGCTCCTCCTCCGTTACGATACTTgtggtgtttggttggtgggttgaaggtcctctggcaTTGATTATTCGACGCCGTTACGATACAGCCAGGCAAGCAACATTGT
chr2	171577733	171577774	fw1_Dp2_ol_47_Dp2_Dp110_rv1	GCCATACCAGTGCTCCTCCTCCGTTACGATACTTgcattgacagggaagttaatgtcattgttgaatattggccttTTGATTATTCGACGCCGTTACGATACAGCCAGGCAAGCAACATTGT
chr2	171577822	171577862	fw1_Dp2_ol_48_Dp2_Dp110_rv1	GCCATACCAGTGCTCCTCCTCCGTTACGATACTTatgtgaaaagcacaatcaaaacagaagtgttaccggaaagcTTGATTATTCGACGCCGTTACGATACAGCCAGGCAAGCAACATTGT
chr2	171577953	171577991	fw1_Dp2_ol_49_Dp2_Dp110_rv1	GCCATACCAGTGCTCCTCCTCCGTTACGATACTTattaagaaggtaaagaaacaaaagtgctgggcacagtggTTGATTATTCGACGCCGTTACGATACAGCCAGGCAAGCAACATTGT
chr2	171578250	171578285	fw1_Dp2_ol_50_Dp2_Dp110_rv1	GCCATACCAGTGCTCCTCCTCCGTTACGATACTTaaagggatgggcaattcgctgctgtgagagttcctcTTGATTATTCGACGCCGTTACGATACAGCCAGGCAAGCAACATTGT
chr2	171578505	171578543	fw1_Dp2_ol_51_Dp2_Dp110_rv1	GCCATACCAGTGCTCCTCCTCCGTTACGATACTTtgaatcttgtggtgacctcctatcatcctgtgactaagaTTGATTATTCGACGCCGTTACGATACAGCCAGGCAAGCAACATTGT
chr2	171578622	171578659	fw1_Dp2_ol_52_Dp2_Dp110_rv1	GCCATACCAGTGCTCCTCCTCCGTTACGATACTTctggttcaaacacctcagacaaaagcactccaaatctgTTGATTATTCGACGCCGTTACGATACAGCCAGGCAAGCAACATTGT
chr2	171578662	171578697	fw1_Dp2_ol_53_Dp2_Dp110_rv1	GCCATACCAGTGCTCCTCCTCCGTTACGATACTTactgctgttaatatgttggcgtgtgcccttgcagggTTGATTATTCGACGCCGTTACGATACAGCCAGGCAAGCAACATTGT
chr2	171578726	171578766	fw1_Dp2_ol_54_Dp2_Dp110_rv1	GCCATACCAGTGCTCCTCCTCCGTTACGATACTTtctaaaatgaaaatggaatcctgcatgtcttatggccagctTTGATTATTCGACGCCGTTACGATACAGCCAGGCAAGCAACATTGT
chr2	171578769	171578804	fw1_Dp2_ol_55_Dp2_Dp110_rv1	GCCATACCAGTGCTCCTCCTCCGTTACGATACTTgttcactcaggaacacaatgtggacatttccccatgTTGATTATTCGACGCCGTTACGATACAGCCAGGCAAGCAACATTGT
chr2	171579620	171579657	fw1_Dp2_ol_56_Dp2_Dp110_rv1	GCCATACCAGTGCTCCTCCTCCGTTACGATACTTccacagccagccattccctcacttttagtatttactccTTGATTATTCGACGCCGTTACGATACAGCCAGGCAAGCAACATTGT
chr2	171579660	171579697	fw1_Dp2_ol_57_Dp2_Dp110_rv1	GCCATACCAGTGCTCCTCCTCCGTTACGATACTTaccagtttgggcaggattctagatgagtcagtgataggTTGATTATTCGACGCCGTTACGATACAGCCAGGCAAGCAACATTGT
chr2	171579700	171579738	fw1_Dp2_ol_58_Dp2_Dp110_rv1	GCCATACCAGTGCTCCTCCTCCGTTACGATACTTgctgagcttcttgaaggtactcatcaatgaactacctccTTGATTATTCGACGCCGTTACGATACAGCCAGGCAAGCAACATTGT
chr2	171579741	171579776	fw1_Dp2_ol_59_Dp2_Dp110_rv1	GCCATACCAGTGCTCCTCCTCCGTTACGATACTTatttcagcagttcctccagaacagctggctttcctaTTGATTATTCGACGCCGTTACGATACAGCCAGGCAAGCAACATTGT
chr2	171579791	171579832	fw1_Dp2_ol_60_Dp2_Dp110_rv1	GCCATACCAGTGCTCCTCCTCCGTTACGATACTTgtagggtggctcaaaattagccaaatattcactaaacaggggTTGATTATTCGACGCCGTTACGATACAGCCAGGCAAGCAACATTGT
chr2	171579878	171579913	fw1_Dp2_ol_61_Dp2_Dp110_rv1	GCCATACCAGTGCTCCTCCTCCGTTACGATACTTaaaatgcagattcagcccctgcctctctggagtgggTTGATTATTCGACGCCGTTACGATACAGCCAGGCAAGCAACATTGT
chr2	171579916	171579951	fw1_Dp2_ol_62_Dp2_Dp110_rv1	GCCATACCAGTGCTCCTCCTCCGTTACGATACTTctgagattctgcaccgtttaaccagctcccagggcaTTGATTATTCGACGCCGTTACGATACAGCCAGGCAAGCAACATTGT
chr2	171579954	171579989	fw1_Dp2_ol_63_Dp2_Dp110_rv1	GCCATACCAGTGCTCCTCCTCCGTTACGATACTTctgagacgctggtcagtggaccacacctgaggagcaTTGATTATTCGACGCCGTTACGATACAGCCAGGCAAGCAACATTGT
chr2	171579992	171580027	fw1_Dp2_ol_64_Dp2_Dp110_rv1	GCCATACCAGTGCTCCTCCTCCGTTACGATACTTggccgcggctctatcacattaggctgagtatacctgTTGATTATTCGACGCCGTTACGATACAGCCAGGCAAGCAACATTGT
chr2	171580045	171580086	fw1_Dp2_ol_65_Dp2_Dp110_rv1	GCCATACCAGTGCTCCTCCTCCGTTACGATACTTtcccaactgtataaacgaaatgacttccaaaataaaggggcaTTGATTATTCGACGCCGTTACGATACAGCCAGGCAAGCAACATTGT
chr2	171580180	171580220	fw1_Dp2_ol_66_Dp2_Dp110_rv1	GCCATACCAGTGCTCCTCCTCCGTTACGATACTTtaatcctctctaatttccaggtgactacaggcagcttttctTTGATTATTCGACGCCGTTACGATACAGCCAGGCAAGCAACATTGT
chr2	171580319	171580360	fw1_Dp2_ol_67_Dp2_Dp110_rv1	GCCATACCAGTGCTCCTCCTCCGTTACGATACTTtcatccattcattataggaatcgtttcactttcatggctggcTTGATTATTCGACGCCGTTACGATACAGCCAGGCAAGCAACATTGT
chr2	171701942	171701982	fw1_Dp3_ol_1_Dp3_Dp110_rv1	GCCATACCAGTGCTCCTCCTCCGCGATATTAATTagtggagactcaattctggtcaagatagaacattgtagggaTTGATTATTCGACGCCGCGATATTAAAGCCAGGCAAGCAACATTGT
chr2	171702071	171702109	fw1_Dp3_ol_2_Dp3_Dp110_rv1	GCCATACCAGTGCTCCTCCTCCGCGATATTAATTtgtgtaggcatgtgagattgtgtttatcaaagcagcatgTTGATTATTCGACGCCGCGATATTAAAGCCAGGCAAGCAACATTGT
chr2	171702127	171702167	fw1_Dp3_ol_3_Dp3_Dp110_rv1	GCCATACCAGTGCTCCTCCTCCGCGATATTAATTattaccagtttctccaaatagctatgaacaaagggttggctTTGATTATTCGACGCCGCGATATTAAAGCCAGGCAAGCAACATTGT
chr2	171702284	171702324	fw1_Dp3_ol_4_Dp3_Dp110_rv1	GCCATACCAGTGCTCCTCCTCCGCGATATTAATTttgttggcagatttaccattataatggaacctgtgaagggtTTGATTATTCGACGCCGCGATATTAAAGCCAGGCAAGCAACATTGT
chr2	171702434	171702472	fw1_Dp3_ol_5_Dp3_Dp110_rv1	GCCATACCAGTGCTCCTCCTCCGCGATATTAATTaaaatacaggatacggatgaaggccatggctttcaaaccTTGATTATTCGACGCCGCGATATTAAAGCCAGGCAAGCAACATTGT
chr2	171702888	171702923	fw1_Dp3_ol_6_Dp3_Dp110_rv1	GCCATACCAGTGCTCCTCCTCCGCGATATTAATTttttgtagaaatggggactcacccatctctacaggcTTGATTATTCGACGCCGCGATATTAAAGCCAGGCAAGCAACATTGT
chr2	171703002	171703037	fw1_Dp3_ol_7_Dp3_Dp110_rv1	GCCATACCAGTGCTCCTCCTCCGCGATATTAATTgcatgagtcactgtccctgcctactggtagattcttTTGATTATTCGACGCCGCGATATTAAAGCCAGGCAAGCAACATTGT
chr2	171703106	171703141	fw1_Dp3_ol_8_Dp3_Dp110_rv1	GCCATACCAGTGCTCCTCCTCCGCGATATTAATTttttacctctggtgccatcacaggctagacacctaaTTGATTATTCGACGCCGCGATATTAAAGCCAGGCAAGCAACATTGT
chr2	171703147	171703187	fw1_Dp3_ol_9_Dp3_Dp110_rv1	GCCATACCAGTGCTCCTCCTCCGCGATATTAATTtgttccattattactaggtcatgtcttaccgcctggtaaggTTGATTATTCGACGCCGCGATATTAAAGCCAGGCAAGCAACATTGT
chr2	171703445	171703484	fw1_Dp3_ol_10_Dp3_Dp110_rv1	GCCATACCAGTGCTCCTCCTCCGCGATATTAATTtcaaatttctaggatcaaggaatccttttgcctcagtcccTTGATTATTCGACGCCGCGATATTAAAGCCAGGCAAGCAACATTGT
chr2	171703766	171703807	fw1_Dp3_ol_11_Dp3_Dp110_rv1	GCCATACCAGTGCTCCTCCTCCGCGATATTAATTaattttaatattccgggctaagaacacttgtgtccagaagggTTGATTATTCGACGCCGCGATATTAAAGCCAGGCAAGCAACATTGT
chr2	171703819	171703859	fw1_Dp3_ol_12_Dp3_Dp110_rv1	GCCATACCAGTGCTCCTCCTCCGCGATATTAATTaacgtggactgtgtttgagtactgagtatcattgatgacctTTGATTATTCGACGCCGCGATATTAAAGCCAGGCAAGCAACATTGT
chr2	171703862	171703897	fw1_Dp3_ol_13_Dp3_Dp110_rv1	GCCATACCAGTGCTCCTCCTCCGCGATATTAATTgaagagacttcacaactttgggttccacgcatcccaTTGATTATTCGACGCCGCGATATTAAAGCCAGGCAAGCAACATTGT
chr2	171703900	171703936	fw1_Dp3_ol_14_Dp3_Dp110_rv1	GCCATACCAGTGCTCCTCCTCCGCGATATTAATTagctcactccttccatttcacagtcttctaccaacacTTGATTATTCGACGCCGCGATATTAAAGCCAGGCAAGCAACATTGT
chr2	171703939	171703979	fw1_Dp3_ol_15_Dp3_Dp110_rv1	GCCATACCAGTGCTCCTCCTCCGCGATATTAATTccattccctacattcaccttccttagctttctaccttttccTTGATTATTCGACGCCGCGATATTAAAGCCAGGCAAGCAACATTGT
chr2	171703998	171704033	fw1_Dp3_ol_16_Dp3_Dp110_rv1	GCCATACCAGTGCTCCTCCTCCGCGATATTAATTaaaaccccttcttgccagaggctttcttctacttgaTTGATTATTCGACGCCGCGATATTAAAGCCAGGCAAGCAACATTGT
chr2	171704036	171704073	fw1_Dp3_ol_17_Dp3_Dp110_rv1	GCCATACCAGTGCTCCTCCTCCGCGATATTAATTaataattcagctatgtgccatcctttgcccttgagactTTGATTATTCGACGCCGCGATATTAAAGCCAGGCAAGCAACATTGT
chr2	171704076	171704117	fw1_Dp3_ol_18_Dp3_Dp110_rv1	GCCATACCAGTGCTCCTCCTCCGCGATATTAATTtgtgtagttctgagtggttgacccagacttaatgctaattctTTGATTATTCGACGCCGCGATATTAAAGCCAGGCAAGCAACATTGT
chr2	171704120	171704155	fw1_Dp3_ol_19_Dp3_Dp110_rv1	GCCATACCAGTGCTCCTCCTCCGCGATATTAATTatctaggtgcattcccaggtcctttgtggtctaaaaTTGATTATTCGACGCCGCGATATTAAAGCCAGGCAAGCAACATTGT
chr2	171704158	171704193	fw1_Dp3_ol_20_Dp3_Dp110_rv1	GCCATACCAGTGCTCCTCCTCCGCGATATTAATTattctagttgtttcttcacaggccagaagccagcagTTGATTATTCGACGCCGCGATATTAAAGCCAGGCAAGCAACATTGT
chr2	171704202	171704242	fw1_Dp3_ol_21_Dp3_Dp110_rv1	GCCATACCAGTGCTCCTCCTCCGCGATATTAATTttatatccttggaaggacaaggtctaagctggtaggaaaggTTGATTATTCGACGCCGCGATATTAAAGCCAGGCAAGCAACATTGT
chr2	171704282	171704322	fw1_Dp3_ol_22_Dp3_Dp110_rv1	GCCATACCAGTGCTCCTCCTCCGCGATATTAATTtacagtctttctcacattacctacatgatcagtgactgccaTTGATTATTCGACGCCGCGATATTAAAGCCAGGCAAGCAACATTGT
chr2	171704359	171704400	fw1_Dp3_ol_23_Dp3_Dp110_rv1	GCCATACCAGTGCTCCTCCTCCGCGATATTAATTtctgtgacagttgtcaaagaagagaataggtatctgtgctctTTGATTATTCGACGCCGCGATATTAAAGCCAGGCAAGCAACATTGT
chr2	171704472	171704513	fw1_Dp3_ol_24_Dp3_Dp110_rv1	GCCATACCAGTGCTCCTCCTCCGCGATATTAATTttaaaacctgttttaggctgtttatgtgcagaactgtggagtTTGATTATTCGACGCCGCGATATTAAAGCCAGGCAAGCAACATTGT
chr2	171704716	171704757	fw1_Dp3_ol_25_Dp3_Dp110_rv1	GCCATACCAGTGCTCCTCCTCCGCGATATTAATTctgaatgcatgcattcatttgttctcaggggtttattgaagtTTGATTATTCGACGCCGCGATATTAAAGCCAGGCAAGCAACATTGT
chr2	171704951	171704990	fw1_Dp3_ol_26_Dp3_Dp110_rv1	GCCATACCAGTGCTCCTCCTCCGCGATATTAATTtgcaaaatgtagctgtggctcagataatagctaagagtccTTGATTATTCGACGCCGCGATATTAAAGCCAGGCAAGCAACATTGT
chr2	171705014	171705055	fw1_Dp3_ol_27_Dp3_Dp110_rv1	GCCATACCAGTGCTCCTCCTCCGCGATATTAATTtggcttgaacctatatttgggagaaagaagatagttctgggaTTGATTATTCGACGCCGCGATATTAAAGCCAGGCAAGCAACATTGT
chr2	171705103	171705143	fw1_Dp3_ol_28_Dp3_Dp110_rv1	GCCATACCAGTGCTCCTCCTCCGCGATATTAATTtggctttggctaagaaactgtgataatatggtagcatcaccTTGATTATTCGACGCCGCGATATTAAAGCCAGGCAAGCAACATTGT
chr2	171705592	171705632	fw1_Dp3_ol_29_Dp3_Dp110_rv1	GCCATACCAGTGCTCCTCCTCCGCGATATTAATTactctagtcctatatcagttgggacttagactaggggaagcTTGATTATTCGACGCCGCGATATTAAAGCCAGGCAAGCAACATTGT
chr2	171706173	171706213	fw1_Dp3_ol_30_Dp3_Dp110_rv1	GCCATACCAGTGCTCCTCCTCCGCGATATTAATTggaacttgccttcttttcagtagactgttaaaagaagggctTTGATTATTCGACGCCGCGATATTAAAGCCAGGCAAGCAACATTGT
chr2	171706308	171706347	fw1_Dp3_ol_31_Dp3_Dp110_rv1	GCCATACCAGTGCTCCTCCTCCGCGATATTAATTtttaaccagaagatggcagtgatgatcctcctatactcccTTGATTATTCGACGCCGCGATATTAAAGCCAGGCAAGCAACATTGT
chr2	171706365	171706405	fw1_Dp3_ol_32_Dp3_Dp110_rv1	GCCATACCAGTGCTCCTCCTCCGCGATATTAATTagttttacaaatgtcatagcatgaaatgtgcacgttcagctTTGATTATTCGACGCCGCGATATTAAAGCCAGGCAAGCAACATTGT
chr2	171706417	171706455	fw1_Dp3_ol_33_Dp3_Dp110_rv1	GCCATACCAGTGCTCCTCCTCCGCGATATTAATTatgttaaaagttgaggatctaggggaaagcacttgctgtTTGATTATTCGACGCCGCGATATTAAAGCCAGGCAAGCAACATTGT
chr2	171706548	171706589	fw1_Dp3_ol_34_Dp3_Dp110_rv1	GCCATACCAGTGCTCCTCCTCCGCGATATTAATTttttctgaatactggggtaaggaagttcccataagtcttgccTTGATTATTCGACGCCGCGATATTAAAGCCAGGCAAGCAACATTGT
chr2	171706619	171706660	fw1_Dp3_ol_35_Dp3_Dp110_rv1	GCCATACCAGTGCTCCTCCTCCGCGATATTAATTatgcataatgtctagaaggcatgctgttttattgcctgtttgTTGATTATTCGACGCCGCGATATTAAAGCCAGGCAAGCAACATTGT
chr2	171706667	171706708	fw1_Dp3_ol_36_Dp3_Dp110_rv1	GCCATACCAGTGCTCCTCCTCCGCGATATTAATTtcacccaaattgctggaaactaatgaacattttaaaggagccTTGATTATTCGACGCCGCGATATTAAAGCCAGGCAAGCAACATTGT
chr2	171706949	171706985	fw1_Dp3_ol_37_Dp3_Dp110_rv1	GCCATACCAGTGCTCCTCCTCCGCGATATTAATTggggagaaggaatgctctcctttgaaaattagtggccTTGATTATTCGACGCCGCGATATTAAAGCCAGGCAAGCAACATTGT
chr2	171706991	171707031	fw1_Dp3_ol_38_Dp3_Dp110_rv1	GCCATACCAGTGCTCCTCCTCCGCGATATTAATTtggtgatggatgagatgaagatgcatccttccataatcttgTTGATTATTCGACGCCGCGATATTAAAGCCAGGCAAGCAACATTGT
chr2	171707215	171707250	fw1_Dp3_ol_39_Dp3_Dp110_rv1	GCCATACCAGTGCTCCTCCTCCGCGATATTAATTttttgaaacgtcataagctgagcaacctctccgtgtTTGATTATTCGACGCCGCGATATTAAAGCCAGGCAAGCAACATTGT
chr2	171707256	171707295	fw1_Dp3_ol_40_Dp3_Dp110_rv1	GCCATACCAGTGCTCCTCCTCCGCGATATTAATTcagcggatacctgtctatttcactatttagtccctcctccTTGATTATTCGACGCCGCGATATTAAAGCCAGGCAAGCAACATTGT
chr2	171707413	171707454	fw1_Dp3_ol_41_Dp3_Dp110_rv1	GCCATACCAGTGCTCCTCCTCCGCGATATTAATTatgcattcagtgcccaaatactgttgatactttaaagggactTTGATTATTCGACGCCGCGATATTAAAGCCAGGCAAGCAACATTGT
chr2	171707705	171707746	fw1_Dp3_ol_42_Dp3_Dp110_rv1	GCCATACCAGTGCTCCTCCTCCGCGATATTAATTgggtgtaaatagtgtaaaacctctctcttgtgcttgattcccTTGATTATTCGACGCCGCGATATTAAAGCCAGGCAAGCAACATTGT
chr2	171707875	171707916	fw1_Dp3_ol_43_Dp3_Dp110_rv1	GCCATACCAGTGCTCCTCCTCCGCGATATTAATTaggacaacattgagaatgtttactgtcaagcattcctgaactTTGATTATTCGACGCCGCGATATTAAAGCCAGGCAAGCAACATTGT
chr2	171707937	171707976	fw1_Dp3_ol_44_Dp3_Dp110_rv1	GCCATACCAGTGCTCCTCCTCCGCGATATTAATTacatttcgtgtttgttttaggatcctgcatacatgttgggTTGATTATTCGACGCCGCGATATTAAAGCCAGGCAAGCAACATTGT
chr2	171708149	171708189	fw1_Dp3_ol_45_Dp3_Dp110_rv1	GCCATACCAGTGCTCCTCCTCCGCGATATTAATTgtcaaaatccacagctgattaagaatgcttattttgggccaTTGATTATTCGACGCCGCGATATTAAAGCCAGGCAAGCAACATTGT
chr2	171708192	171708231	fw1_Dp3_ol_46_Dp3_Dp110_rv1	GCCATACCAGTGCTCCTCCTCCGCGATATTAATTaagttgcatgtcctcaccaagaaaatctcttaacacacctTTGATTATTCGACGCCGCGATATTAAAGCCAGGCAAGCAACATTGT
chr2	171708338	171708378	fw1_Dp3_ol_47_Dp3_Dp110_rv1	GCCATACCAGTGCTCCTCCTCCGCGATATTAATTaaaagcaaggtggctggatgatctgtaaactcaatacttcaTTGATTATTCGACGCCGCGATATTAAAGCCAGGCAAGCAACATTGT
chr2	171708414	171708453	fw1_Dp3_ol_48_Dp3_Dp110_rv1	GCCATACCAGTGCTCCTCCTCCGCGATATTAATTtaaaaggcacataaagcttgccagcttgaatttgagaagtTTGATTATTCGACGCCGCGATATTAAAGCCAGGCAAGCAACATTGT
chr2	171709273	171709314	fw1_Dp3_ol_49_Dp3_Dp110_rv1	GCCATACCAGTGCTCCTCCTCCGCGATATTAATTaattaaaacatgtccccatgagttttatggacaacccagagaTTGATTATTCGACGCCGCGATATTAAAGCCAGGCAAGCAACATTGT
chr2	171709509	171709549	fw1_Dp3_ol_50_Dp3_Dp110_rv1	GCCATACCAGTGCTCCTCCTCCGCGATATTAATTgatactgttgactttattggaaagccctaagggtagtgtgcTTGATTATTCGACGCCGCGATATTAAAGCCAGGCAAGCAACATTGT
chr2	171885816	171885856	fw1_Dp5_ol_1_Dp5_Dp110_rv1	GCCATACCAGTGCTCCTCCTATCGTCGATAACTTcaatccaaattatgctgggaaatcctcttgtagcttcaggcTTGATTATTCGACGATCGTCGATAACAGCCAGGCAAGCAACATTGT
chr2	171886905	171886945	fw1_Dp5_ol_2_Dp5_Dp110_rv1	GCCATACCAGTGCTCCTCCTATCGTCGATAACTTtttaaaccattgccagcttgcttttcagagtctttgtttccTTGATTATTCGACGATCGTCGATAACAGCCAGGCAAGCAACATTGT
chr2	171886993	171887034	fw1_Dp5_ol_3_Dp5_Dp110_rv1	GCCATACCAGTGCTCCTCCTATCGTCGATAACTTtaatattgtggtataccttccacacttttggaaacacagcccTTGATTATTCGACGATCGTCGATAACAGCCAGGCAAGCAACATTGT
chr2	171887043	171887080	fw1_Dp5_ol_4_Dp5_Dp110_rv1	GCCATACCAGTGCTCCTCCTATCGTCGATAACTTatttcaacaaagagtaagggtctcctgctaaaagccctTTGATTATTCGACGATCGTCGATAACAGCCAGGCAAGCAACATTGT
chr2	171887190	171887229	fw1_Dp5_ol_5_Dp5_Dp110_rv1	GCCATACCAGTGCTCCTCCTATCGTCGATAACTTaaaaccctaaggaggaatcgccctttgctttacattaacaTTGATTATTCGACGATCGTCGATAACAGCCAGGCAAGCAACATTGT
chr2	171887422	171887460	fw1_Dp5_ol_6_Dp5_Dp110_rv1	GCCATACCAGTGCTCCTCCTATCGTCGATAACTTtgcctttactatacaacacaccagcaaacaaaagaagccTTGATTATTCGACGATCGTCGATAACAGCCAGGCAAGCAACATTGT
chr2	171887556	171887597	fw1_Dp5_ol_7_Dp5_Dp110_rv1	GCCATACCAGTGCTCCTCCTATCGTCGATAACTTatttagaaatttgtcagacttatgttcctgctgtcccacctcTTGATTATTCGACGATCGTCGATAACAGCCAGGCAAGCAACATTGT
chr2	171887606	171887646	fw1_Dp5_ol_8_Dp5_Dp110_rv1	GCCATACCAGTGCTCCTCCTATCGTCGATAACTTcttcactgcttctattgtctccttttgctactgtacactgcTTGATTATTCGACGATCGTCGATAACAGCCAGGCAAGCAACATTGT
chr2	171887652	171887692	fw1_Dp5_ol_9_Dp5_Dp110_rv1	GCCATACCAGTGCTCCTCCTATCGTCGATAACTTtagctaaattgaatcaatgacagtgtgtgggtgagagaggtTTGATTATTCGACGATCGTCGATAACAGCCAGGCAAGCAACATTGT
chr2	171887776	171887817	fw1_Dp5_ol_10_Dp5_Dp110_rv1	GCCATACCAGTGCTCCTCCTATCGTCGATAACTTacagcacagcctaacacataagaattcatttgttgtactccaTTGATTATTCGACGATCGTCGATAACAGCCAGGCAAGCAACATTGT
chr2	171887907	171887947	fw1_Dp5_ol_11_Dp5_Dp110_rv1	GCCATACCAGTGCTCCTCCTATCGTCGATAACTTacatagctcatcaaaacttgagaagcaatgaacaccacaggTTGATTATTCGACGATCGTCGATAACAGCCAGGCAAGCAACATTGT
chr2	171887998	171888036	fw1_Dp5_ol_12_Dp5_Dp110_rv1	GCCATACCAGTGCTCCTCCTATCGTCGATAACTTaaagcccttcttatgaactcccacaccaattctcatacaTTGATTATTCGACGATCGTCGATAACAGCCAGGCAAGCAACATTGT
chr2	171888733	171888773	fw1_Dp5_ol_13_Dp5_Dp110_rv1	GCCATACCAGTGCTCCTCCTATCGTCGATAACTTcacccggccattttattgttttacaaatgacttttgacccaTTGATTATTCGACGATCGTCGATAACAGCCAGGCAAGCAACATTGT
chr2	171888932	171888972	fw1_Dp5_ol_14_Dp5_Dp110_rv1	GCCATACCAGTGCTCCTCCTATCGTCGATAACTTctcagataattctaaactcaagtgaccccaaaatcctccccTTGATTATTCGACGATCGTCGATAACAGCCAGGCAAGCAACATTGT
chr2	171889032	171889072	fw1_Dp5_ol_15_Dp5_Dp110_rv1	GCCATACCAGTGCTCCTCCTATCGTCGATAACTTtgtgaaactcctactttaaactttcatgggaccattctcccTTGATTATTCGACGATCGTCGATAACAGCCAGGCAAGCAACATTGT
chr2	171889113	171889148	fw1_Dp5_ol_16_Dp5_Dp110_rv1	GCCATACCAGTGCTCCTCCTATCGTCGATAACTTcacttataaatcagcccctgatcctctgccttgcttTTGATTATTCGACGATCGTCGATAACAGCCAGGCAAGCAACATTGT
chr2	171889154	171889195	fw1_Dp5_ol_17_Dp5_Dp110_rv1	GCCATACCAGTGCTCCTCCTATCGTCGATAACTTacaaggaattcatctaccacctgcacaaatttgtatctgtccTTGATTATTCGACGATCGTCGATAACAGCCAGGCAAGCAACATTGT
chr2	171889213	171889253	fw1_Dp5_ol_18_Dp5_Dp110_rv1	GCCATACCAGTGCTCCTCCTATCGTCGATAACTTagtgagatacatttgtttagcaaccaaactaaccccatcccTTGATTATTCGACGATCGTCGATAACAGCCAGGCAAGCAACATTGT
chr2	171889292	171889333	fw1_Dp5_ol_19_Dp5_Dp110_rv1	GCCATACCAGTGCTCCTCCTATCGTCGATAACTTacacctatcctaaaactgacaggttcacttctacttcttcccTTGATTATTCGACGATCGTCGATAACAGCCAGGCAAGCAACATTGT
chr2	171889357	171889397	fw1_Dp5_ol_20_Dp5_Dp110_rv1	GCCATACCAGTGCTCCTCCTATCGTCGATAACTTttcgatagattcttcccttacatcgctggtattgtccttgcTTGATTATTCGACGATCGTCGATAACAGCCAGGCAAGCAACATTGT
chr2	171889400	171889436	fw1_Dp5_ol_21_Dp5_Dp110_rv1	GCCATACCAGTGCTCCTCCTATCGTCGATAACTTttcatttccccagccatcaaccactctaggtcattaaTTGATTATTCGACGATCGTCGATAACAGCCAGGCAAGCAACATTGT
chr2	171889448	171889489	fw1_Dp5_ol_22_Dp5_Dp110_rv1	GCCATACCAGTGCTCCTCCTATCGTCGATAACTTattacttcagtagcctctcagcttatcacctaagctacttccTTGATTATTCGACGATCGTCGATAACAGCCAGGCAAGCAACATTGT
chr2	171889520	171889556	fw1_Dp5_ol_23_Dp5_Dp110_rv1	GCCATACCAGTGCTCCTCCTATCGTCGATAACTTaaaagctgccagaattcaccacttcaatttgcctactTTGATTATTCGACGATCGTCGATAACAGCCAGGCAAGCAACATTGT
chr2	171889559	171889594	fw1_Dp5_ol_24_Dp5_Dp110_rv1	GCCATACCAGTGCTCCTCCTATCGTCGATAACTTgaaacccacagtggctccctactgtttcaaatccaaTTGATTATTCGACGATCGTCGATAACAGCCAGGCAAGCAACATTGT
chr2	171889685	171889724	fw1_Dp5_ol_25_Dp5_Dp110_rv1	GCCATACCAGTGCTCCTCCTATCGTCGATAACTTaacactctgccattatcccctgatatacctctgtctttcaTTGATTATTCGACGATCGTCGATAACAGCCAGGCAAGCAACATTGT
chr2	171889745	171889786	fw1_Dp5_ol_26_Dp5_Dp110_rv1	GCCATACCAGTGCTCCTCCTATCGTCGATAACTTtcctaccagtagtattatgtaagggttaagggtatgggctctTTGATTATTCGACGATCGTCGATAACAGCCAGGCAAGCAACATTGT
chr2	171889900	171889935	fw1_Dp5_ol_27_Dp5_Dp110_rv1	GCCATACCAGTGCTCCTCCTATCGTCGATAACTTatccttaaagcactaggccaatctcaagcacactctTTGATTATTCGACGATCGTCGATAACAGCCAGGCAAGCAACATTGT
chr2	171889971	171890010	fw1_Dp5_ol_28_Dp5_Dp110_rv1	GCCATACCAGTGCTCCTCCTATCGTCGATAACTTttacacagccactatgatgtaagaagccaatctgattgctTTGATTATTCGACGATCGTCGATAACAGCCAGGCAAGCAACATTGT
chr2	171890013	171890051	fw1_Dp5_ol_29_Dp5_Dp110_rv1	GCCATACCAGTGCTCCTCCTATCGTCGATAACTTaccacaggctatgcatttgccttcactattcttgattccTTGATTATTCGACGATCGTCGATAACAGCCAGGCAAGCAACATTGT
chr2	171890054	171890089	fw1_Dp5_ol_30_Dp5_Dp110_rv1	GCCATACCAGTGCTCCTCCTATCGTCGATAACTTcaaccacaaaccatgagagatggcatgggcctgagaTTGATTATTCGACGATCGTCGATAACAGCCAGGCAAGCAACATTGT
chr2	171890092	171890128	fw1_Dp5_ol_31_Dp5_Dp110_rv1	GCCATACCAGTGCTCCTCCTATCGTCGATAACTTgcagctagtccaatcacatgtccatcagcatttaggtTTGATTATTCGACGATCGTCGATAACAGCCAGGCAAGCAACATTGT
chr2	171890131	171890167	fw1_Dp5_ol_32_Dp5_Dp110_rv1	GCCATACCAGTGCTCCTCCTATCGTCGATAACTTtggctctgttgtctctcttgatattcgacttggtgtcTTGATTATTCGACGATCGTCGATAACAGCCAGGCAAGCAACATTGT
chr2	171890443	171890482	fw1_Dp5_ol_33_Dp5_Dp110_rv1	GCCATACCAGTGCTCCTCCTATCGTCGATAACTTttgatccaactagcaatactgtatcgtgtgtgtctgtgtgTTGATTATTCGACGATCGTCGATAACAGCCAGGCAAGCAACATTGT
chr2	171890775	171890813	fw1_Dp5_ol_34_Dp5_Dp110_rv1	GCCATACCAGTGCTCCTCCTATCGTCGATAACTTctcagcctatattgttatctttcttgctgcgttaggcctTTGATTATTCGACGATCGTCGATAACAGCCAGGCAAGCAACATTGT
chr2	171890995	171891034	fw1_Dp5_ol_35_Dp5_Dp110_rv1	GCCATACCAGTGCTCCTCCTATCGTCGATAACTTagctaagatttaaaagttgtcaaagaatcggccaggcatgTTGATTATTCGACGATCGTCGATAACAGCCAGGCAAGCAACATTGT
chr2	171891308	171891343	fw1_Dp5_ol_36_Dp5_Dp110_rv1	GCCATACCAGTGCTCCTCCTATCGTCGATAACTTaaaagttgtcaaagagctagggacagtcctcgccatTTGATTATTCGACGATCGTCGATAACAGCCAGGCAAGCAACATTGT
chr2	171891440	171891478	fw1_Dp5_ol_37_Dp5_Dp110_rv1	GCCATACCAGTGCTCCTCCTATCGTCGATAACTTagctagaaagacctcaattcccattcctttatgtcccacTTGATTATTCGACGATCGTCGATAACAGCCAGGCAAGCAACATTGT
chr2	171891481	171891516	fw1_Dp5_ol_38_Dp5_Dp110_rv1	GCCATACCAGTGCTCCTCCTATCGTCGATAACTTagtcccacatgagaagctgaaactcaggaaggccagTTGATTATTCGACGATCGTCGATAACAGCCAGGCAAGCAACATTGT
chr2	171891519	171891557	fw1_Dp5_ol_39_Dp5_Dp110_rv1	GCCATACCAGTGCTCCTCCTATCGTCGATAACTTgattagcctaagggtacaagaaccagataaatgcagggcTTGATTATTCGACGATCGTCGATAACAGCCAGGCAAGCAACATTGT
chr2	171891563	171891603	fw1_Dp5_ol_40_Dp5_Dp110_rv1	GCCATACCAGTGCTCCTCCTATCGTCGATAACTTattaactccgtattcctaggcagtactcagatacctaggcaTTGATTATTCGACGATCGTCGATAACAGCCAGGCAAGCAACATTGT
chr2	171891609	171891650	fw1_Dp5_ol_41_Dp5_Dp110_rv1	GCCATACCAGTGCTCCTCCTATCGTCGATAACTTcttttcactacatcatgcagcatttcaactcatttcttccgcTTGATTATTCGACGATCGTCGATAACAGCCAGGCAAGCAACATTGT
chr2	171891749	171891790	fw1_Dp5_ol_42_Dp5_Dp110_rv1	GCCATACCAGTGCTCCTCCTATCGTCGATAACTTtggctattttcaagaatgcctgcaaggaataaaggtttcaagTTGATTATTCGACGATCGTCGATAACAGCCAGGCAAGCAACATTGT
chr2	171891901	171891942	fw1_Dp5_ol_43_Dp5_Dp110_rv1	GCCATACCAGTGCTCCTCCTATCGTCGATAACTTtaaactacacatatgtatgctcaactacgcagcgtcttacccTTGATTATTCGACGATCGTCGATAACAGCCAGGCAAGCAACATTGT
chr2	171892028	171892069	fw1_Dp5_ol_44_Dp5_Dp110_rv1	GCCATACCAGTGCTCCTCCTATCGTCGATAACTTaatagactcatagacttttggaatgggaaggaaccttggagaTTGATTATTCGACGATCGTCGATAACAGCCAGGCAAGCAACATTGT
chr2	171892072	171892111	fw1_Dp5_ol_45_Dp5_Dp110_rv1	GCCATACCAGTGCTCCTCCTATCGTCGATAACTTacctctcatttcacagaggaaaataatacacagcagggacTTGATTATTCGACGATCGTCGATAACAGCCAGGCAAGCAACATTGT
chr2	171892114	171892149	fw1_Dp5_ol_46_Dp5_Dp110_rv1	GCCATACCAGTGCTCCTCCTATCGTCGATAACTTgcccaaggtcaaagtgtcttcataagaacccaggtcTTGATTATTCGACGATCGTCGATAACAGCCAGGCAAGCAACATTGT
chr2	171892176	171892216	fw1_Dp5_ol_47_Dp5_Dp110_rv1	GCCATACCAGTGCTCCTCCTATCGTCGATAACTTcagagagaaatgcaatatttggtgaaacaccttagcttgccTTGATTATTCGACGATCGTCGATAACAGCCAGGCAAGCAACATTGT
chr2	171892516	171892553	fw1_Dp5_ol_48_Dp5_Dp110_rv1	GCCATACCAGTGCTCCTCCTATCGTCGATAACTTgcccggcctacatctacttcttaagtacaatttcctgcTTGATTATTCGACGATCGTCGATAACAGCCAGGCAAGCAACATTGT
chr2	171892690	171892731	fw1_Dp5_ol_49_Dp5_Dp110_rv1	GCCATACCAGTGCTCCTCCTATCGTCGATAACTTtgcaagaatcttaagaggtaacattttggggtaaaatccccaTTGATTATTCGACGATCGTCGATAACAGCCAGGCAAGCAACATTGT
chr2	171893167	171893205	fw1_Dp5_ol_50_Dp5_Dp110_rv1	GCCATACCAGTGCTCCTCCTATCGTCGATAACTTttttgcaatgaaaggcacactatgcaagccaatttacctTTGATTATTCGACGATCGTCGATAACAGCCAGGCAAGCAACATTGT
chr2	171893214	171893253	fw1_Dp5_ol_51_Dp5_Dp110_rv1	GCCATACCAGTGCTCCTCCTATCGTCGATAACTTatgtttcttaactcatgaggatcccctcgcttagttgtctTTGATTATTCGACGATCGTCGATAACAGCCAGGCAAGCAACATTGT
chr2	171893277	171893317	fw1_Dp5_ol_52_Dp5_Dp110_rv1	GCCATACCAGTGCTCCTCCTATCGTCGATAACTTaaaagccagttaatgcttcactagagaccacacaatctcttTTGATTATTCGACGATCGTCGATAACAGCCAGGCAAGCAACATTGT
chr2	171893398	171893439	fw1_Dp5_ol_53_Dp5_Dp110_rv1	GCCATACCAGTGCTCCTCCTATCGTCGATAACTTctgataagaactgtcaaactggataactgtgactagagggcaTTGATTATTCGACGATCGTCGATAACAGCCAGGCAAGCAACATTGT
chr2	171893442	171893481	fw1_Dp5_ol_54_Dp5_Dp110_rv1	GCCATACCAGTGCTCCTCCTATCGTCGATAACTTaaaacaggtgcgaatagcctaagatacagcaaagctatcgTTGATTATTCGACGATCGTCGATAACAGCCAGGCAAGCAACATTGT
chr2	171893484	171893519	fw1_Dp5_ol_55_Dp5_Dp110_rv1	GCCATACCAGTGCTCCTCCTATCGTCGATAACTTcagtgcttcctctggactggaaagggaaggcaatgaTTGATTATTCGACGATCGTCGATAACAGCCAGGCAAGCAACATTGT
chr2	171893531	171893572	fw1_Dp5_ol_56_Dp5_Dp110_rv1	GCCATACCAGTGCTCCTCCTATCGTCGATAACTTtttattccacatctactagcaacacagtagtaaccacccaccTTGATTATTCGACGATCGTCGATAACAGCCAGGCAAGCAACATTGT
chr2	171893608	171893648	fw1_Dp5_ol_57_Dp5_Dp110_rv1	GCCATACCAGTGCTCCTCCTATCGTCGATAACTTgaaagttaaatcacccaaattaatcacttggcctagcagccTTGATTATTCGACGATCGTCGATAACAGCCAGGCAAGCAACATTGT
chr2	172103204	172103239	fw1_Dp6_ol_1_Dp6_Dp110_rv1	GCCATACCAGTGCTCCTCCTCTCGTACGTATCTTggggtcccctctcccattctgtgagcaagtgccagtTTGATTATTCGACGCTCGTACGTATCAGCCAGGCAAGCAACATTGT
chr2	172103242	172103282	fw1_Dp6_ol_2_Dp6_Dp110_rv1	GCCATACCAGTGCTCCTCCTCTCGTACGTATCTTcagtgattcgtactttcatgtccgaggtcagttttcaaacaTTGATTATTCGACGCTCGTACGTATCAGCCAGGCAAGCAACATTGT
chr2	172103285	172103320	fw1_Dp6_ol_3_Dp6_Dp110_rv1	GCCATACCAGTGCTCCTCCTCTCGTACGTATCTTttaaagtacatcggtgcccagagtccagccagctctTTGATTATTCGACGCTCGTACGTATCAGCCAGGCAAGCAACATTGT
chr2	172103326	172103366	fw1_Dp6_ol_4_Dp6_Dp110_rv1	GCCATACCAGTGCTCCTCCTCTCGTACGTATCTTcacttttcctcgaagtgtctggcatttattcttgttagccaTTGATTATTCGACGCTCGTACGTATCAGCCAGGCAAGCAACATTGT
chr2	172103393	172103434	fw1_Dp6_ol_5_Dp6_Dp110_rv1	GCCATACCAGTGCTCCTCCTCTCGTACGTATCTTttaattatccacaaaccacgtgtaatgctcgcttcttaaccaTTGATTATTCGACGCTCGTACGTATCAGCCAGGCAAGCAACATTGT
chr2	172103470	172103507	fw1_Dp6_ol_6_Dp6_Dp110_rv1	GCCATACCAGTGCTCCTCCTCTCGTACGTATCTTattgaaacgggttttccttgttgcttcaaagagaagctTTGATTATTCGACGCTCGTACGTATCAGCCAGGCAAGCAACATTGT
chr2	172103537	172103576	fw1_Dp6_ol_7_Dp6_Dp110_rv1	GCCATACCAGTGCTCCTCCTCTCGTACGTATCTTgtatatttgaaaccactttccctggtactttcccgacacgTTGATTATTCGACGCTCGTACGTATCAGCCAGGCAAGCAACATTGT
chr2	172103594	172103635	fw1_Dp6_ol_8_Dp6_Dp110_rv1	GCCATACCAGTGCTCCTCCTCTCGTACGTATCTTatatacgtttgataagtaaatgacaccctgaaagccatcccgTTGATTATTCGACGCTCGTACGTATCAGCCAGGCAAGCAACATTGT
chr2	172103638	172103673	fw1_Dp6_ol_9_Dp6_Dp110_rv1	GCCATACCAGTGCTCCTCCTCTCGTACGTATCTTgacttcctccttcgggtggaaaggttcaccagttgtTTGATTATTCGACGCTCGTACGTATCAGCCAGGCAAGCAACATTGT
chr2	172103900	172103941	fw1_Dp6_ol_10_Dp6_Dp110_rv1	GCCATACCAGTGCTCCTCCTCTCGTACGTATCTTggaaatggtgacttcctctgtctctataaccttgtagttggaTTGATTATTCGACGCTCGTACGTATCAGCCAGGCAAGCAACATTGT
chr2	172103944	172103979	fw1_Dp6_ol_11_Dp6_Dp110_rv1	GCCATACCAGTGCTCCTCCTCTCGTACGTATCTTccttggcccgacggtgatggactgcacgacttgctgTTGATTATTCGACGCTCGTACGTATCAGCCAGGCAAGCAACATTGT
chr2	172103982	172104018	fw1_Dp6_ol_12_Dp6_Dp110_rv1	GCCATACCAGTGCTCCTCCTCTCGTACGTATCTTctcccaagtccgaagttcctgcggcagcgcttgctttTTGATTATTCGACGCTCGTACGTATCAGCCAGGCAAGCAACATTGT
chr2	172104064	172104099	fw1_Dp6_ol_13_Dp6_Dp110_rv1	GCCATACCAGTGCTCCTCCTCTCGTACGTATCTTtagacggtctaatcacgcccaggcgccagcctctgaTTGATTATTCGACGCTCGTACGTATCAGCCAGGCAAGCAACATTGT
chr2	172104119	172104158	fw1_Dp6_ol_14_Dp6_Dp110_rv1	GCCATACCAGTGCTCCTCCTCTCGTACGTATCTTatagtaattaaaagccacaaaattgtgctagtgcgcaccaTTGATTATTCGACGCTCGTACGTATCAGCCAGGCAAGCAACATTGT
chr2	172104161	172104197	fw1_Dp6_ol_15_Dp6_Dp110_rv1	GCCATACCAGTGCTCCTCCTCTCGTACGTATCTTtgaagcaccctttcctaaagacataacatgtcgctgaTTGATTATTCGACGCTCGTACGTATCAGCCAGGCAAGCAACATTGT
chr2	172104301	172104341	fw1_Dp6_ol_16_Dp6_Dp110_rv1	GCCATACCAGTGCTCCTCCTCTCGTACGTATCTTccagcattcacacagagaaataatgagataggtaatgcgccTTGATTATTCGACGCTCGTACGTATCAGCCAGGCAAGCAACATTGT
chr2	172104375	172104410	fw1_Dp6_ol_17_Dp6_Dp110_rv1	GCCATACCAGTGCTCCTCCTCTCGTACGTATCTTttttggttaaggaaggcccctagatggaaagcgccaTTGATTATTCGACGCTCGTACGTATCAGCCAGGCAAGCAACATTGT
chr2	172104413	172104448	fw1_Dp6_ol_18_Dp6_Dp110_rv1	GCCATACCAGTGCTCCTCCTCTCGTACGTATCTTttatgagaaacgttggaggtggagctcacctccaccTTGATTATTCGACGCTCGTACGTATCAGCCAGGCAAGCAACATTGT
chr2	172104451	172104486	fw1_Dp6_ol_19_Dp6_Dp110_rv1	GCCATACCAGTGCTCCTCCTCTCGTACGTATCTTcctgcattgctttatgcggttctctgcctactttgtTTGATTATTCGACGCTCGTACGTATCAGCCAGGCAAGCAACATTGT
chr2	172104489	172104525	fw1_Dp6_ol_20_Dp6_Dp110_rv1	GCCATACCAGTGCTCCTCCTCTCGTACGTATCTTgcctcagctgcaaaaccaacctcttgatattgaaacaTTGATTATTCGACGCTCGTACGTATCAGCCAGGCAAGCAACATTGT
chr2	172104802	172104843	fw1_Dp6_ol_21_Dp6_Dp110_rv1	GCCATACCAGTGCTCCTCCTCTCGTACGTATCTTgtgttttgacttcaaattccaactctttctgtcaccacagtgTTGATTATTCGACGCTCGTACGTATCAGCCAGGCAAGCAACATTGT
chr2	172105040	172105075	fw1_Dp6_ol_22_Dp6_Dp110_rv1	GCCATACCAGTGCTCCTCCTCTCGTACGTATCTTaaaattagccaggtttgctggtgggagcccgtaatcTTGATTATTCGACGCTCGTACGTATCAGCCAGGCAAGCAACATTGT
chr2	172105224	172105265	fw1_Dp6_ol_23_Dp6_Dp110_rv1	GCCATACCAGTGCTCCTCCTCTCGTACGTATCTTaaaatccaaccaccatgtcttcttctctctgttctttgttccTTGATTATTCGACGCTCGTACGTATCAGCCAGGCAAGCAACATTGT
chr2	172105329	172105370	fw1_Dp6_ol_24_Dp6_Dp110_rv1	GCCATACCAGTGCTCCTCCTCTCGTACGTATCTTtaacttccattaattagcagcccaaagtctagatcagctgggTTGATTATTCGACGCTCGTACGTATCAGCCAGGCAAGCAACATTGT
chr2	172105373	172105411	fw1_Dp6_ol_25_Dp6_Dp110_rv1	GCCATACCAGTGCTCCTCCTCTCGTACGTATCTTctggaaaatggtttctttctggaaggaaatgactggagcTTGATTATTCGACGCTCGTACGTATCAGCCAGGCAAGCAACATTGT
chr2	172105458	172105493	fw1_Dp6_ol_26_Dp6_Dp110_rv1	GCCATACCAGTGCTCCTCCTCTCGTACGTATCTTggggcaaagaagagaccagaggcaatgagcaagcggTTGATTATTCGACGCTCGTACGTATCAGCCAGGCAAGCAACATTGT
chr2	172105510	172105545	fw1_Dp6_ol_27_Dp6_Dp110_rv1	GCCATACCAGTGCTCCTCCTCTCGTACGTATCTTggggaaagggagacagaacgcacaactgcatttggaTTGATTATTCGACGCTCGTACGTATCAGCCAGGCAAGCAACATTGT
chr2	172105584	172105625	fw1_Dp6_ol_28_Dp6_Dp110_rv1	GCCATACCAGTGCTCCTCCTCTCGTACGTATCTTtgaacacaagtctgggtttagccaaattatctgattactgcaTTGATTATTCGACGCTCGTACGTATCAGCCAGGCAAGCAACATTGT
chr2	172105628	172105668	fw1_Dp6_ol_29_Dp6_Dp110_rv1	GCCATACCAGTGCTCCTCCTCTCGTACGTATCTTacaatgtccaaacgatttgcttactttggtctgaagtcaggTTGATTATTCGACGCTCGTACGTATCAGCCAGGCAAGCAACATTGT
chr2	172105671	172105707	fw1_Dp6_ol_30_Dp6_Dp110_rv1	GCCATACCAGTGCTCCTCCTCTCGTACGTATCTTagcagtggcatagggaattgacagttttgtctacagtTTGATTATTCGACGCTCGTACGTATCAGCCAGGCAAGCAACATTGT
chr2	172105710	172105745	fw1_Dp6_ol_31_Dp6_Dp110_rv1	GCCATACCAGTGCTCCTCCTCTCGTACGTATCTTgagtgacgcccgtctccttagtgatctgagaggagtTTGATTATTCGACGCTCGTACGTATCAGCCAGGCAAGCAACATTGT
chr2	172105748	172105783	fw1_Dp6_ol_32_Dp6_Dp110_rv1	GCCATACCAGTGCTCCTCCTCTCGTACGTATCTTaggggaggcttaaaacgagtttgggagaacactggtTTGATTATTCGACGCTCGTACGTATCAGCCAGGCAAGCAACATTGT
chr2	172105795	172105830	fw1_Dp6_ol_33_Dp6_Dp110_rv1	GCCATACCAGTGCTCCTCCTCTCGTACGTATCTTgccagctacctcttctgccccagggcactttctttcTTGATTATTCGACGCTCGTACGTATCAGCCAGGCAAGCAACATTGT
chr2	172105833	172105874	fw1_Dp6_ol_34_Dp6_Dp110_rv1	GCCATACCAGTGCTCCTCCTCTCGTACGTATCTTcttctctgttttcggatttctctgacttcggcattcttttgcTTGATTATTCGACGCTCGTACGTATCAGCCAGGCAAGCAACATTGT
chr2	172105899	172105934	fw1_Dp6_ol_35_Dp6_Dp110_rv1	GCCATACCAGTGCTCCTCCTCTCGTACGTATCTTggggtaaataaggggagcctgaagtttctgctctgtTTGATTATTCGACGCTCGTACGTATCAGCCAGGCAAGCAACATTGT
chr2	172105937	172105972	fw1_Dp6_ol_36_Dp6_Dp110_rv1	GCCATACCAGTGCTCCTCCTCTCGTACGTATCTTttgcgtgttcgaatcccatcgctgagactttcttctTTGATTATTCGACGCTCGTACGTATCAGCCAGGCAAGCAACATTGT
chr2	172106005	172106040	fw1_Dp6_ol_37_Dp6_Dp110_rv1	GCCATACCAGTGCTCCTCCTCTCGTACGTATCTTgctgcgacctctcccctcgtaggagcctaacgccaaTTGATTATTCGACGCTCGTACGTATCAGCCAGGCAAGCAACATTGT
chr2	172106043	172106078	fw1_Dp6_ol_38_Dp6_Dp110_rv1	GCCATACCAGTGCTCCTCCTCTCGTACGTATCTTcctgcgccaggcagggatggaatcatcattctcattTTGATTATTCGACGCTCGTACGTATCAGCCAGGCAAGCAACATTGT
chr2	172106081	172106116	fw1_Dp6_ol_39_Dp6_Dp110_rv1	GCCATACCAGTGCTCCTCCTCTCGTACGTATCTTatagatggacactgaggctcgagaacggaaacgactTTGATTATTCGACGCTCGTACGTATCAGCCAGGCAAGCAACATTGT
chr2	172106140	172106175	fw1_Dp6_ol_40_Dp6_Dp110_rv1	GCCATACCAGTGCTCCTCCTCTCGTACGTATCTTccccttgccaggcagccgcctttctctgttgccataTTGATTATTCGACGCTCGTACGTATCAGCCAGGCAAGCAACATTGT
chr2	172106181	172106222	fw1_Dp6_ol_41_Dp6_Dp110_rv1	GCCATACCAGTGCTCCTCCTCTCGTACGTATCTTaatcacaagggtatttatggtaagccttagttgaacagctccTTGATTATTCGACGCTCGTACGTATCAGCCAGGCAAGCAACATTGT
chr2	172106225	172106260	fw1_Dp6_ol_42_Dp6_Dp110_rv1	GCCATACCAGTGCTCCTCCTCTCGTACGTATCTTgtctccagaagacggcgagctggagaggacaagtctTTGATTATTCGACGCTCGTACGTATCAGCCAGGCAAGCAACATTGT
chr2	172106263	172106298	fw1_Dp6_ol_43_Dp6_Dp110_rv1	GCCATACCAGTGCTCCTCCTCTCGTACGTATCTTgctttgctctcagacccttgccccaccgctagcctgTTGATTATTCGACGCTCGTACGTATCAGCCAGGCAAGCAACATTGT
chr2	172106355	172106390	fw1_Dp6_ol_44_Dp6_Dp110_rv1	GCCATACCAGTGCTCCTCCTCTCGTACGTATCTTgtcctccgctgcacagaaagccagcccagttgggtaTTGATTATTCGACGCTCGTACGTATCAGCCAGGCAAGCAACATTGT
chr2	172106399	172106434	fw1_Dp6_ol_45_Dp6_Dp110_rv1	GCCATACCAGTGCTCCTCCTCTCGTACGTATCTTgagaggatgcctcctgtcggcagggagctagggtggTTGATTATTCGACGCTCGTACGTATCAGCCAGGCAAGCAACATTGT
chr2	172106458	172106493	fw1_Dp6_ol_46_Dp6_Dp110_rv1	GCCATACCAGTGCTCCTCCTCTCGTACGTATCTTggcggggccaggcccattttcactctccttcctcacTTGATTATTCGACGCTCGTACGTATCAGCCAGGCAAGCAACATTGT
chr2	172106509	172106544	fw1_Dp6_ol_47_Dp6_Dp110_rv1	GCCATACCAGTGCTCCTCCTCTCGTACGTATCTTgctgcatgcgctgctgctcctactcctcacagtctcTTGATTATTCGACGCTCGTACGTATCAGCCAGGCAAGCAACATTGT
chr2	172106574	172106609	fw1_Dp6_ol_48_Dp6_Dp110_rv1	GCCATACCAGTGCTCCTCCTCTCGTACGTATCTTggccgctggtccaagaggcaatgccagtttcggtacTTGATTATTCGACGCTCGTACGTATCAGCCAGGCAAGCAACATTGT
chr2	172106612	172106648	fw1_Dp6_ol_49_Dp6_Dp110_rv1	GCCATACCAGTGCTCCTCCTCTCGTACGTATCTTttgtgttttcgtccccgaagtagtagctctaggaaccTTGATTATTCGACGCTCGTACGTATCAGCCAGGCAAGCAACATTGT
chr2	172106651	172106686	fw1_Dp6_ol_50_Dp6_Dp110_rv1	GCCATACCAGTGCTCCTCCTCTCGTACGTATCTTcgctttcgaatccctttggggtttgtcctaaaactcTTGATTATTCGACGCTCGTACGTATCAGCCAGGCAAGCAACATTGT
chr2	172106689	172106724	fw1_Dp6_ol_51_Dp6_Dp110_rv1	GCCATACCAGTGCTCCTCCTCTCGTACGTATCTTagacgttggaagagggcggggatttggttatgagaaTTGATTATTCGACGCTCGTACGTATCAGCCAGGCAAGCAACATTGT
chr2	172106730	172106765	fw1_Dp6_ol_52_Dp6_Dp110_rv1	GCCATACCAGTGCTCCTCCTCTCGTACGTATCTTcagctcagcctttgcgaccaaacccgcagtgcttttTTGATTATTCGACGCTCGTACGTATCAGCCAGGCAAGCAACATTGT
chr2	172106768	172106806	fw1_Dp6_ol_53_Dp6_Dp110_rv1	GCCATACCAGTGCTCCTCCTCTCGTACGTATCTTtcttacttcattggctaattgcagcttcttgggacaactTTGATTATTCGACGCTCGTACGTATCAGCCAGGCAAGCAACATTGT
chr2	172106809	172106844	fw1_Dp6_ol_54_Dp6_Dp110_rv1	GCCATACCAGTGCTCCTCCTCTCGTACGTATCTTggctgggtcctttcgcattgctggtctcctcaacctTTGATTATTCGACGCTCGTACGTATCAGCCAGGCAAGCAACATTGT
chr2	172106847	172106882	fw1_Dp6_ol_55_Dp6_Dp110_rv1	GCCATACCAGTGCTCCTCCTCTCGTACGTATCTTttttccctgcgacccctaaggcagcctcgagggactTTGATTATTCGACGCTCGTACGTATCAGCCAGGCAAGCAACATTGT
chr2	172106970	172107005	fw1_Dp6_ol_56_Dp6_Dp110_rv1	GCCATACCAGTGCTCCTCCTCTCGTACGTATCTTttttcttttcctgcatggacctggcgagaggacacaTTGATTATTCGACGCTCGTACGTATCAGCCAGGCAAGCAACATTGT
chr2	172107064	172107099	fw1_Dp6_ol_57_Dp6_Dp110_rv1	GCCATACCAGTGCTCCTCCTCTCGTACGTATCTTggtctctgctgccacggcttcccagctcagaggttgTTGATTATTCGACGCTCGTACGTATCAGCCAGGCAAGCAACATTGT
chr2	172107462	172107500	fw1_Dp6_ol_58_Dp6_Dp110_rv1	GCCATACCAGTGCTCCTCCTCTCGTACGTATCTTttttaagagtcagagcttcactctctcactcaggttggaTTGATTATTCGACGCTCGTACGTATCAGCCAGGCAAGCAACATTGT
chr2	172107757	172107792	fw1_Dp6_ol_59_Dp6_Dp110_rv1	GCCATACCAGTGCTCCTCCTCTCGTACGTATCTTatctttggctccacactccctcctggctcccgagctTTGATTATTCGACGCTCGTACGTATCAGCCAGGCAAGCAACATTGT
chr2	172107795	172107830	fw1_Dp6_ol_60_Dp6_Dp110_rv1	GCCATACCAGTGCTCCTCCTCTCGTACGTATCTTagagtctcagtcagccattcctcttccacctgcctcTTGATTATTCGACGCTCGTACGTATCAGCCAGGCAAGCAACATTGT
chr2	172107833	172107868	fw1_Dp6_ol_61_Dp6_Dp110_rv1	GCCATACCAGTGCTCCTCCTCTCGTACGTATCTTggcactgtcctccagcagcgtgcagtctagtgcagaTTGATTATTCGACGCTCGTACGTATCAGCCAGGCAAGCAACATTGT
chr2	172107871	172107906	fw1_Dp6_ol_62_Dp6_Dp110_rv1	GCCATACCAGTGCTCCTCCTCTCGTACGTATCTTacgattgcccgcgtgtatttactgagcgcccagcgtTTGATTATTCGACGCTCGTACGTATCAGCCAGGCAAGCAACATTGT
chr2	172107909	172107944	fw1_Dp6_ol_63_Dp6_Dp110_rv1	GCCATACCAGTGCTCCTCCTCTCGTACGTATCTTtgccaagccctttacctcagacatctcactgactccTTGATTATTCGACGCTCGTACGTATCAGCCAGGCAAGCAACATTGT
chr2	172107985	172108020	fw1_Dp6_ol_64_Dp6_Dp110_rv1	GCCATACCAGTGCTCCTCCTCTCGTACGTATCTTtgaggaaaccaaggcctagagccaatcacatggttaTTGATTATTCGACGCTCGTACGTATCAGCCAGGCAAGCAACATTGT
chr2	172108103	172108138	fw1_Dp6_ol_65_Dp6_Dp110_rv1	GCCATACCAGTGCTCCTCCTCTCGTACGTATCTTaggggacgcgagagaaggcggcaccacacttacttcTTGATTATTCGACGCTCGTACGTATCAGCCAGGCAAGCAACATTGT
chr2	172108153	172108188	fw1_Dp6_ol_66_Dp6_Dp110_rv1	GCCATACCAGTGCTCCTCCTCTCGTACGTATCTTctgccagctccgcggaacagattggaaggggcattgTTGATTATTCGACGCTCGTACGTATCAGCCAGGCAAGCAACATTGT
chr2	172108203	172108238	fw1_Dp6_ol_67_Dp6_Dp110_rv1	GCCATACCAGTGCTCCTCCTCTCGTACGTATCTTgaccgcgcccctctctccccaaagagagtcctggaaTTGATTATTCGACGCTCGTACGTATCAGCCAGGCAAGCAACATTGT
chr2	172108274	172108309	fw1_Dp6_ol_68_Dp6_Dp110_rv1	GCCATACCAGTGCTCCTCCTCTCGTACGTATCTTgctgcgcagagggtagccccgggaagattcctgaacTTGATTATTCGACGCTCGTACGTATCAGCCAGGCAAGCAACATTGT
chr2	172108351	172108386	fw1_Dp6_ol_69_Dp6_Dp110_rv1	GCCATACCAGTGCTCCTCCTCTCGTACGTATCTTctggcttggcacgtgaagccaagcttgaggacctgaTTGATTATTCGACGCTCGTACGTATCAGCCAGGCAAGCAACATTGT
chr2	172108389	172108424	fw1_Dp6_ol_70_Dp6_Dp110_rv1	GCCATACCAGTGCTCCTCCTCTCGTACGTATCTTttttgttcccgctgggattccgccccaagttatcttTTGATTATTCGACGCTCGTACGTATCAGCCAGGCAAGCAACATTGT
chr2	172108427	172108462	fw1_Dp6_ol_71_Dp6_Dp110_rv1	GCCATACCAGTGCTCCTCCTCTCGTACGTATCTTctccctgctggggtgtaagtaaaccccaggggcttgTTGATTATTCGACGCTCGTACGTATCAGCCAGGCAAGCAACATTGT
chr2	172108547	172108585	fw1_Dp6_ol_72_Dp6_Dp110_rv1	GCCATACCAGTGCTCCTCCTCTCGTACGTATCTTcttttgccttccagatctaacagactctagtcaggtccaTTGATTATTCGACGCTCGTACGTATCAGCCAGGCAAGCAACATTGT
chr2	172108594	172108635	fw1_Dp6_ol_73_Dp6_Dp110_rv1	GCCATACCAGTGCTCCTCCTCTCGTACGTATCTTtattgtctgttcaatggttaaagcaaagagagtgagagctggTTGATTATTCGACGCTCGTACGTATCAGCCAGGCAAGCAACATTGT
chr2	172108680	172108715	fw1_Dp6_ol_74_Dp6_Dp110_rv1	GCCATACCAGTGCTCCTCCTCTCGTACGTATCTTccaggctctgaggcacactgatccggtggcctaactTTGATTATTCGACGCTCGTACGTATCAGCCAGGCAAGCAACATTGT
chr2	172108736	172108771	fw1_Dp6_ol_75_Dp6_Dp110_rv1	GCCATACCAGTGCTCCTCCTCTCGTACGTATCTTcccataggcaggccacaggtgggtgagcttccaaggTTGATTATTCGACGCTCGTACGTATCAGCCAGGCAAGCAACATTGT
chr2	172108774	172108810	fw1_Dp6_ol_76_Dp6_Dp110_rv1	GCCATACCAGTGCTCCTCCTCTCGTACGTATCTTgagagaaacccattccccttagatggtgaaaagctgcTTGATTATTCGACGCTCGTACGTATCAGCCAGGCAAGCAACATTGT
chr2	172108813	172108848	fw1_Dp6_ol_77_Dp6_Dp110_rv1	GCCATACCAGTGCTCCTCCTCTCGTACGTATCTTcattttagtgtccaggtcctgagagctgcaaatgctTTGATTATTCGACGCTCGTACGTATCAGCCAGGCAAGCAACATTGT
chr2	172108851	172108886	fw1_Dp6_ol_78_Dp6_Dp110_rv1	GCCATACCAGTGCTCCTCCTCTCGTACGTATCTTtggagtaaattactccctcttcctttccccaccgccTTGATTATTCGACGCTCGTACGTATCAGCCAGGCAAGCAACATTGT
chr2	172108892	172108927	fw1_Dp6_ol_79_Dp6_Dp110_rv1	GCCATACCAGTGCTCCTCCTCTCGTACGTATCTTcccctccaggaacaaaagctcagaccgctgagatgtTTGATTATTCGACGCTCGTACGTATCAGCCAGGCAAGCAACATTGT
chr2	172108930	172108966	fw1_Dp6_ol_80_Dp6_Dp110_rv1	GCCATACCAGTGCTCCTCCTCTCGTACGTATCTTactctgcactttcagcagcactcacattgagatatgaTTGATTATTCGACGCTCGTACGTATCAGCCAGGCAAGCAACATTGT
chr2	172109427	172109462	fw1_Dp6_ol_81_Dp6_Dp110_rv1	GCCATACCAGTGCTCCTCCTCTCGTACGTATCTTtggctccagttgtcaggttgaaaccacaactcctccTTGATTATTCGACGCTCGTACGTATCAGCCAGGCAAGCAACATTGT
chr2	172109524	172109559	fw1_Dp6_ol_82_Dp6_Dp110_rv1	GCCATACCAGTGCTCCTCCTCTCGTACGTATCTTgtcagtgcagcatgcttctggaactttcagagcctcTTGATTATTCGACGCTCGTACGTATCAGCCAGGCAAGCAACATTGT
chr2	172109562	172109599	fw1_Dp6_ol_83_Dp6_Dp110_rv1	GCCATACCAGTGCTCCTCCTCTCGTACGTATCTTaggccttagacccttttcactttagtgtctattcagcgTTGATTATTCGACGCTCGTACGTATCAGCCAGGCAAGCAACATTGT
chr2	172109678	172109714	fw1_Dp6_ol_84_Dp6_Dp110_rv1	GCCATACCAGTGCTCCTCCTCTCGTACGTATCTTaaccaacaaacgggagaactaggaaggaaaactctggTTGATTATTCGACGCTCGTACGTATCAGCCAGGCAAGCAACATTGT
chr2	172109720	172109759	fw1_Dp6_ol_85_Dp6_Dp110_rv1	GCCATACCAGTGCTCCTCCTCTCGTACGTATCTTagaaactacccttggacacaaaattcccttctctttcacaTTGATTATTCGACGCTCGTACGTATCAGCCAGGCAAGCAACATTGT
chr2	172109765	172109806	fw1_Dp6_ol_86_Dp6_Dp110_rv1	GCCATACCAGTGCTCCTCCTCTCGTACGTATCTTtttctttccactctctcattttagaacaaaagggttgtgccaTTGATTATTCGACGCTCGTACGTATCAGCCAGGCAAGCAACATTGT
chr2	172109809	172109844	fw1_Dp6_ol_87_Dp6_Dp110_rv1	GCCATACCAGTGCTCCTCCTCTCGTACGTATCTTtcctttggatgtgaagaggatgtgctgacacgtgtgTTGATTATTCGACGCTCGTACGTATCAGCCAGGCAAGCAACATTGT
chr2	172109847	172109882	fw1_Dp6_ol_88_Dp6_Dp110_rv1	GCCATACCAGTGCTCCTCCTCTCGTACGTATCTTcgggagccagactttgtggccttggggaaaggactgTTGATTATTCGACGCTCGTACGTATCAGCCAGGCAAGCAACATTGT
chr2	172109923	172109959	fw1_Dp6_ol_89_Dp6_Dp110_rv1	GCCATACCAGTGCTCCTCCTCTCGTACGTATCTTgtgatactgagctcttccttgtgggattattgcctggTTGATTATTCGACGCTCGTACGTATCAGCCAGGCAAGCAACATTGT
chr2	172109962	172109997	fw1_Dp6_ol_90_Dp6_Dp110_rv1	GCCATACCAGTGCTCCTCCTCTCGTACGTATCTTatacaccattataggttcatcgccgccaggtttaccTTGATTATTCGACGCTCGTACGTATCAGCCAGGCAAGCAACATTGT
chr2	172110000	172110038	fw1_Dp6_ol_91_Dp6_Dp110_rv1	GCCATACCAGTGCTCCTCCTCTCGTACGTATCTTgacactcggcgttctcgggcctcagcggaatgggttttaTTGATTATTCGACGCTCGTACGTATCAGCCAGGCAAGCAACATTGT
chr2	172110053	172110088	fw1_Dp6_ol_92_Dp6_Dp110_rv1	GCCATACCAGTGCTCCTCCTCTCGTACGTATCTTgcccaggcggagagggtgtaggcccacttttctcacTTGATTATTCGACGCTCGTACGTATCAGCCAGGCAAGCAACATTGT
chr2	172110213	172110248	fw1_Dp6_ol_93_Dp6_Dp110_rv1	GCCATACCAGTGCTCCTCCTCTCGTACGTATCTTccaggggcattgtgaagccgtcaggcactgtggatgTTGATTATTCGACGCTCGTACGTATCAGCCAGGCAAGCAACATTGT
chr2	172110251	172110288	fw1_Dp6_ol_94_Dp6_Dp110_rv1	GCCATACCAGTGCTCCTCCTCTCGTACGTATCTTgaagtgcagggcccgcctgcagcactgaagtttggaaaTTGATTATTCGACGCTCGTACGTATCAGCCAGGCAAGCAACATTGT
chr2	172110291	172110326	fw1_Dp6_ol_95_Dp6_Dp110_rv1	GCCATACCAGTGCTCCTCCTCTCGTACGTATCTTccaaatactgctcctaacccgtgcggcaaggactgcTTGATTATTCGACGCTCGTACGTATCAGCCAGGCAAGCAACATTGT
chr2	172110367	172110402	fw1_Dp6_ol_96_Dp6_Dp110_rv1	GCCATACCAGTGCTCCTCCTCTCGTACGTATCTTtctctgtagtttccctgtgtgctacacctgggctgcTTGATTATTCGACGCTCGTACGTATCAGCCAGGCAAGCAACATTGT
chr2	172110405	172110440	fw1_Dp6_ol_97_Dp6_Dp110_rv1	GCCATACCAGTGCTCCTCCTCTCGTACGTATCTTctgctcgcttctttgaaaatggagaggggagcagagTTGATTATTCGACGCTCGTACGTATCAGCCAGGCAAGCAACATTGT
chr2	172110443	172110478	fw1_Dp6_ol_98_Dp6_Dp110_rv1	GCCATACCAGTGCTCCTCCTCTCGTACGTATCTTaagaaccttgcaggttattcacagggaactgaccctTTGATTATTCGACGCTCGTACGTATCAGCCAGGCAAGCAACATTGT
chr2	172110481	172110517	fw1_Dp6_ol_99_Dp6_Dp110_rv1	GCCATACCAGTGCTCCTCCTCTCGTACGTATCTTgcagtcatgtcagattgtttgcatgtacttgtgcacgTTGATTATTCGACGCTCGTACGTATCAGCCAGGCAAGCAACATTGT
chr2	172110526	172110567	fw1_Dp6_ol_100_Dp6_Dp110_rv1	GCCATACCAGTGCTCCTCCTCTCGTACGTATCTTaatgcataaaaccctgtgcatgtttcaaatgtgtaaacacgtTTGATTATTCGACGCTCGTACGTATCAGCCAGGCAAGCAACATTGT
chr2	172289327	172289367	fw1_Dp7_ol_1_Dp7_Dp110_rv1	GCCATACCAGTGCTCCTCCTTATTCGTATCGGTTaataagaccaagtttcgatgtctctgagggtatcagatgcaTTGATTATTCGACGTATTCGTATCGGAGCCAGGCAAGCAACATTGT
chr2	172289370	172289405	fw1_Dp7_ol_2_Dp7_Dp110_rv1	GCCATACCAGTGCTCCTCCTTATTCGTATCGGTTaaaggggcttggacacttgagtatggatgcacccatTTGATTATTCGACGTATTCGTATCGGAGCCAGGCAAGCAACATTGT
chr2	172289408	172289443	fw1_Dp7_ol_3_Dp7_Dp110_rv1	GCCATACCAGTGCTCCTCCTTATTCGTATCGGTTaacctgactgtccattttgtctggctgataacagctTTGATTATTCGACGTATTCGTATCGGAGCCAGGCAAGCAACATTGT
chr2	172289459	172289496	fw1_Dp7_ol_4_Dp7_Dp110_rv1	GCCATACCAGTGCTCCTCCTTATTCGTATCGGTTaaaatcatcctctgcaggaaagatctacacccaagaggTTGATTATTCGACGTATTCGTATCGGAGCCAGGCAAGCAACATTGT
chr2	172289610	172289651	fw1_Dp7_ol_5_Dp7_Dp110_rv1	GCCATACCAGTGCTCCTCCTTATTCGTATCGGTTttaacctcttgatgcctcactttcttcagctatgaaatggagTTGATTATTCGACGTATTCGTATCGGAGCCAGGCAAGCAACATTGT
chr2	172289760	172289801	fw1_Dp7_ol_6_Dp7_Dp110_rv1	GCCATACCAGTGCTCCTCCTTATTCGTATCGGTTattggctatatgttagccaatagggtacagaagtccatgaccTTGATTATTCGACGTATTCGTATCGGAGCCAGGCAAGCAACATTGT
chr2	172289837	172289876	fw1_Dp7_ol_7_Dp7_Dp110_rv1	GCCATACCAGTGCTCCTCCTTATTCGTATCGGTTtgcaaagaggataaccaggagtttaaattatgtgctgggtTTGATTATTCGACGTATTCGTATCGGAGCCAGGCAAGCAACATTGT
chr2	172289879	172289916	fw1_Dp7_ol_8_Dp7_Dp110_rv1	GCCATACCAGTGCTCCTCCTTATTCGTATCGGTTtgctggcatagtacccagcaaaataaatcacaactcctTTGATTATTCGACGTATTCGTATCGGAGCCAGGCAAGCAACATTGT
chr2	172289991	172290032	fw1_Dp7_ol_9_Dp7_Dp110_rv1	GCCATACCAGTGCTCCTCCTTATTCGTATCGGTTctattattgttgttgtgacactggtatcagtttactggggctTTGATTATTCGACGTATTCGTATCGGAGCCAGGCAAGCAACATTGT
chr2	172290082	172290117	fw1_Dp7_ol_10_Dp7_Dp110_rv1	GCCATACCAGTGCTCCTCCTTATTCGTATCGGTTttttgcacagttttgaagaccaggcatccaagatcaTTGATTATTCGACGTATTCGTATCGGAGCCAGGCAAGCAACATTGT
chr2	172290120	172290158	fw1_Dp7_ol_11_Dp7_Dp110_rv1	GCCATACCAGTGCTCCTCCTTATTCGTATCGGTTgtgtcaatagggttggttcctttaaaggtccacaagagaTTGATTATTCGACGTATTCGTATCGGAGCCAGGCAAGCAACATTGT
chr2	172290205	172290244	fw1_Dp7_ol_12_Dp7_Dp110_rv1	GCCATACCAGTGCTCCTCCTTATTCGTATCGGTTtccctgtcttttcatatcatctttcttctgcatgccatcgTTGATTATTCGACGTATTCGTATCGGAGCCAGGCAAGCAACATTGT
chr2	172290374	172290411	fw1_Dp7_ol_13_Dp7_Dp110_rv1	GCCATACCAGTGCTCCTCCTTATTCGTATCGGTTggggacataattctgcctgtaatagtgcctaagcaaggTTGATTATTCGACGTATTCGTATCGGAGCCAGGCAAGCAACATTGT
chr2	172290551	172290590	fw1_Dp7_ol_14_Dp7_Dp110_rv1	GCCATACCAGTGCTCCTCCTTATTCGTATCGGTTagtatcttggtcaaagttctatagatgctgagctgggtgtTTGATTATTCGACGTATTCGTATCGGAGCCAGGCAAGCAACATTGT
chr2	172290720	172290761	fw1_Dp7_ol_15_Dp7_Dp110_rv1	GCCATACCAGTGCTCCTCCTTATTCGTATCGGTTggatgctgaatagaatggattcaatggtatcttccccaaaggTTGATTATTCGACGTATTCGTATCGGAGCCAGGCAAGCAACATTGT
chr2	172290947	172290985	fw1_Dp7_ol_16_Dp7_Dp110_rv1	GCCATACCAGTGCTCCTCCTTATTCGTATCGGTTaaaatgctatgtcactccagtcactaaatgttggtggccTTGATTATTCGACGTATTCGTATCGGAGCCAGGCAAGCAACATTGT
chr2	172290988	172291023	fw1_Dp7_ol_17_Dp7_Dp110_rv1	GCCATACCAGTGCTCCTCCTTATTCGTATCGGTTcatgattcattacctgtgtttgtgagcagggactggTTGATTATTCGACGTATTCGTATCGGAGCCAGGCAAGCAACATTGT
chr2	172291064	172291099	fw1_Dp7_ol_18_Dp7_Dp110_rv1	GCCATACCAGTGCTCCTCCTTATTCGTATCGGTTactggtccacagattagccactcaggctgtgtgtgtTTGATTATTCGACGTATTCGTATCGGAGCCAGGCAAGCAACATTGT
chr2	172291161	172291201	fw1_Dp7_ol_19_Dp7_Dp110_rv1	GCCATACCAGTGCTCCTCCTTATTCGTATCGGTTaggactatattgggaggatactgggaaatctcactgaatccTTGATTATTCGACGTATTCGTATCGGAGCCAGGCAAGCAACATTGT
chr2	172291225	172291260	fw1_Dp7_ol_20_Dp7_Dp110_rv1	GCCATACCAGTGCTCCTCCTTATTCGTATCGGTTccccaggaggctgaggaccagggtaggagttttgggTTGATTATTCGACGTATTCGTATCGGAGCCAGGCAAGCAACATTGT
chr2	172291263	172291298	fw1_Dp7_ol_21_Dp7_Dp110_rv1	GCCATACCAGTGCTCCTCCTTATTCGTATCGGTTtttatcgggtctcttccatttgtccctccagctccaTTGATTATTCGACGTATTCGTATCGGAGCCAGGCAAGCAACATTGT
chr2	172291301	172291336	fw1_Dp7_ol_22_Dp7_Dp110_rv1	GCCATACCAGTGCTCCTCCTTATTCGTATCGGTTctctttctttctctcctgctcggtgctcctatggacTTGATTATTCGACGTATTCGTATCGGAGCCAGGCAAGCAACATTGT
chr2	172291339	172291380	fw1_Dp7_ol_23_Dp7_Dp110_rv1	GCCATACCAGTGCTCCTCCTTATTCGTATCGGTTtattgatggacgttatgaactgtagcaataggctcctatgcgTTGATTATTCGACGTATTCGTATCGGAGCCAGGCAAGCAACATTGT
chr2	172291383	172291421	fw1_Dp7_ol_24_Dp7_Dp110_rv1	GCCATACCAGTGCTCCTCCTTATTCGTATCGGTTttgacttctggttgtgtttgggcagtgatgtattttgtcTTGATTATTCGACGTATTCGTATCGGAGCCAGGCAAGCAACATTGT
chr2	172291424	172291459	fw1_Dp7_ol_25_Dp7_Dp110_rv1	GCCATACCAGTGCTCCTCCTTATTCGTATCGGTTgagatcagaggaagaaaggggagtgaggccaacagtTTGATTATTCGACGTATTCGTATCGGAGCCAGGCAAGCAACATTGT
chr2	172291462	172291497	fw1_Dp7_ol_26_Dp7_Dp110_rv1	GCCATACCAGTGCTCCTCCTTATTCGTATCGGTTatctcctaccttggctcctaccttgggtaatgccttTTGATTATTCGACGTATTCGTATCGGAGCCAGGCAAGCAACATTGT
chr2	172291500	172291535	fw1_Dp7_ol_27_Dp7_Dp110_rv1	GCCATACCAGTGCTCCTCCTTATTCGTATCGGTTgctagtcaagtcccttggccagtagtcacaggttgtTTGATTATTCGACGTATTCGTATCGGAGCCAGGCAAGCAACATTGT
chr2	172291538	172291573	fw1_Dp7_ol_28_Dp7_Dp110_rv1	GCCATACCAGTGCTCCTCCTTATTCGTATCGGTTgcagatggccttctgggcatgactttctccttccaaTTGATTATTCGACGTATTCGTATCGGAGCCAGGCAAGCAACATTGT
chr2	172291576	172291611	fw1_Dp7_ol_29_Dp7_Dp110_rv1	GCCATACCAGTGCTCCTCCTTATTCGTATCGGTTtctagtaaccactcctgtgttttatccctttggcccTTGATTATTCGACGTATTCGTATCGGAGCCAGGCAAGCAACATTGT
chr2	172291680	172291715	fw1_Dp7_ol_30_Dp7_Dp110_rv1	GCCATACCAGTGCTCCTCCTTATTCGTATCGGTTccttgactagttctatgctgggctatgttggagcttTTGATTATTCGACGTATTCGTATCGGAGCCAGGCAAGCAACATTGT
chr2	172292300	172292340	fw1_Dp7_ol_31_Dp7_Dp110_rv1	GCCATACCAGTGCTCCTCCTTATTCGTATCGGTTttttaccttgcggcaattgcacactcactttactatagtccTTGATTATTCGACGTATTCGTATCGGAGCCAGGCAAGCAACATTGT
chr2	172292343	172292384	fw1_Dp7_ol_32_Dp7_Dp110_rv1	GCCATACCAGTGCTCCTCCTTATTCGTATCGGTTgactggcactgcacttttgtaaatcatccctttataaaacccTTGATTATTCGACGTATTCGTATCGGAGCCAGGCAAGCAACATTGT
chr2	172292467	172292507	fw1_Dp7_ol_33_Dp7_Dp110_rv1	GCCATACCAGTGCTCCTCCTTATTCGTATCGGTTaaaacgctcctctctgagcaagcaatttgtttactgataggTTGATTATTCGACGTATTCGTATCGGAGCCAGGCAAGCAACATTGT
chr2	172292692	172292729	fw1_Dp7_ol_34_Dp7_Dp110_rv1	GCCATACCAGTGCTCCTCCTTATTCGTATCGGTTaaaatcagacaacatggcaacacagattcctttcctgcTTGATTATTCGACGTATTCGTATCGGAGCCAGGCAAGCAACATTGT
chr2	172292732	172292767	fw1_Dp7_ol_35_Dp7_Dp110_rv1	GCCATACCAGTGCTCCTCCTTATTCGTATCGGTTggcaacaactggcaggagctgagtagcagcttctttTTGATTATTCGACGTATTCGTATCGGAGCCAGGCAAGCAACATTGT
chr2	172292770	172292805	fw1_Dp7_ol_36_Dp7_Dp110_rv1	GCCATACCAGTGCTCCTCCTTATTCGTATCGGTTcctaagcatgtctctccaaatggacatagtccccacTTGATTATTCGACGTATTCGTATCGGAGCCAGGCAAGCAACATTGT
chr2	172292808	172292844	fw1_Dp7_ol_37_Dp7_Dp110_rv1	GCCATACCAGTGCTCCTCCTTATTCGTATCGGTTctccctattacctccccacaacactgagacttactgtTTGATTATTCGACGTATTCGTATCGGAGCCAGGCAAGCAACATTGT
chr2	172292975	172293010	fw1_Dp7_ol_38_Dp7_Dp110_rv1	GCCATACCAGTGCTCCTCCTTATTCGTATCGGTTgttattaggactccactcccaacctctgcaacttccTTGATTATTCGACGTATTCGTATCGGAGCCAGGCAAGCAACATTGT
chr2	172293013	172293051	fw1_Dp7_ol_39_Dp7_Dp110_rv1	GCCATACCAGTGCTCCTCCTTATTCGTATCGGTTctcaagttctaccttcccaggatgatgaatcagattggcTTGATTATTCGACGTATTCGTATCGGAGCCAGGCAAGCAACATTGT
chr2	172293054	172293089	fw1_Dp7_ol_40_Dp7_Dp110_rv1	GCCATACCAGTGCTCCTCCTTATTCGTATCGGTTaacttgaggcagatatccatttcagcaccaagcaacTTGATTATTCGACGTATTCGTATCGGAGCCAGGCAAGCAACATTGT
chr2	172293092	172293127	fw1_Dp7_ol_41_Dp7_Dp110_rv1	GCCATACCAGTGCTCCTCCTTATTCGTATCGGTTacccaggggccaggatcttgtgtgagcacctgctagTTGATTATTCGACGTATTCGTATCGGAGCCAGGCAAGCAACATTGT
chr2	172293130	172293165	fw1_Dp7_ol_42_Dp7_Dp110_rv1	GCCATACCAGTGCTCCTCCTTATTCGTATCGGTTgcccacccttgatagtggagagtggggattccagaaTTGATTATTCGACGTATTCGTATCGGAGCCAGGCAAGCAACATTGT
chr2	172293168	172293206	fw1_Dp7_ol_43_Dp7_Dp110_rv1	GCCATACCAGTGCTCCTCCTTATTCGTATCGGTTgaggaactgtatctgtaggacataggagagggacctaccTTGATTATTCGACGTATTCGTATCGGAGCCAGGCAAGCAACATTGT
chr2	172293209	172293244	fw1_Dp7_ol_44_Dp7_Dp110_rv1	GCCATACCAGTGCTCCTCCTTATTCGTATCGGTTactgcagtgctggctcttgaaccaaagtgtaaaagtTTGATTATTCGACGTATTCGTATCGGAGCCAGGCAAGCAACATTGT
chr2	172293280	172293321	fw1_Dp7_ol_45_Dp7_Dp110_rv1	GCCATACCAGTGCTCCTCCTTATTCGTATCGGTTataatgtcccattcagcagattctgcagattaaatgcttccaTTGATTATTCGACGTATTCGTATCGGAGCCAGGCAAGCAACATTGT
chr2	172293361	172293402	fw1_Dp7_ol_46_Dp7_Dp110_rv1	GCCATACCAGTGCTCCTCCTTATTCGTATCGGTTttctttctgtaagcaacatctgtaagaagggagtagggatgtTTGATTATTCGACGTATTCGTATCGGAGCCAGGCAAGCAACATTGT
chr2	172293455	172293494	fw1_Dp7_ol_47_Dp7_Dp110_rv1	GCCATACCAGTGCTCCTCCTTATTCGTATCGGTTgtggtctagtttgaagctgatggtctaatatggctcttgcTTGATTATTCGACGTATTCGTATCGGAGCCAGGCAAGCAACATTGT
chr2	172293497	172293532	fw1_Dp7_ol_48_Dp7_Dp110_rv1	GCCATACCAGTGCTCCTCCTTATTCGTATCGGTTatctgccatacccaggctaaagatggtcagtgtgtgTTGATTATTCGACGTATTCGTATCGGAGCCAGGCAAGCAACATTGT
chr2	172293535	172293570	fw1_Dp7_ol_49_Dp7_Dp110_rv1	GCCATACCAGTGCTCCTCCTTATTCGTATCGGTTcccatgaatctatctcttgcctggctcattgcggacTTGATTATTCGACGTATTCGTATCGGAGCCAGGCAAGCAACATTGT
chr2	172293573	172293613	fw1_Dp7_ol_50_Dp7_Dp110_rv1	GCCATACCAGTGCTCCTCCTTATTCGTATCGGTTtgctaatatgctgcagaactccttactactaagcttcaggaTTGATTATTCGACGTATTCGTATCGGAGCCAGGCAAGCAACATTGT
chr2	172293616	172293651	fw1_Dp7_ol_51_Dp7_Dp110_rv1	GCCATACCAGTGCTCCTCCTTATTCGTATCGGTTcttctcaacacagttttccaggccaccagtactgagTTGATTATTCGACGTATTCGTATCGGAGCCAGGCAAGCAACATTGT
chr2	172293654	172293689	fw1_Dp7_ol_52_Dp7_Dp110_rv1	GCCATACCAGTGCTCCTCCTTATTCGTATCGGTTggtggcacatgaaatgaaacccatttgccacccctgTTGATTATTCGACGTATTCGTATCGGAGCCAGGCAAGCAACATTGT
chr2	172293692	172293727	fw1_Dp7_ol_53_Dp7_Dp110_rv1	GCCATACCAGTGCTCCTCCTTATTCGTATCGGTTtgagaggcttctggggtgacttatcatggagcttccTTGATTATTCGACGTATTCGTATCGGAGCCAGGCAAGCAACATTGT
chr2	172293730	172293771	fw1_Dp7_ol_54_Dp7_Dp110_rv1	GCCATACCAGTGCTCCTCCTTATTCGTATCGGTTgagctactggagccagcattttattgcatatgtgaaaattggTTGATTATTCGACGTATTCGTATCGGAGCCAGGCAAGCAACATTGT
chr2	172293774	172293809	fw1_Dp7_ol_55_Dp7_Dp110_rv1	GCCATACCAGTGCTCCTCCTTATTCGTATCGGTTtggagactgttttgctgagcagattagaagcagctcTTGATTATTCGACGTATTCGTATCGGAGCCAGGCAAGCAACATTGT
chr2	172293834	172293869	fw1_Dp7_ol_56_Dp7_Dp110_rv1	GCCATACCAGTGCTCCTCCTTATTCGTATCGGTTccccactgtgatcttgttacaaacccaaggggcctgTTGATTATTCGACGTATTCGTATCGGAGCCAGGCAAGCAACATTGT
chr2	172293872	172293907	fw1_Dp7_ol_57_Dp7_Dp110_rv1	GCCATACCAGTGCTCCTCCTTATTCGTATCGGTTctaaatcctttcccctgagacgcctcaatcggacacTTGATTATTCGACGTATTCGTATCGGAGCCAGGCAAGCAACATTGT
chr2	172293910	172293948	fw1_Dp7_ol_58_Dp7_Dp110_rv1	GCCATACCAGTGCTCCTCCTTATTCGTATCGGTTgatgacttcttgtttagttctaaggcagggaagcgatctTTGATTATTCGACGTATTCGTATCGGAGCCAGGCAAGCAACATTGT
chr2	172293951	172293986	fw1_Dp7_ol_59_Dp7_Dp110_rv1	GCCATACCAGTGCTCCTCCTTATTCGTATCGGTTtgggccagagttgggaaggcatgcgaacaaccacagTTGATTATTCGACGTATTCGTATCGGAGCCAGGCAAGCAACATTGT
chr2	172293989	172294024	fw1_Dp7_ol_60_Dp7_Dp110_rv1	GCCATACCAGTGCTCCTCCTTATTCGTATCGGTTctctggagtcagatggcccctaaggggacttttcagTTGATTATTCGACGTATTCGTATCGGAGCCAGGCAAGCAACATTGT
chr2	172294027	172294062	fw1_Dp7_ol_61_Dp7_Dp110_rv1	GCCATACCAGTGCTCCTCCTTATTCGTATCGGTTggtccagaaagcagttattcctgagtcctgagcaggTTGATTATTCGACGTATTCGTATCGGAGCCAGGCAAGCAACATTGT
chr2	172294065	172294100	fw1_Dp7_ol_62_Dp7_Dp110_rv1	GCCATACCAGTGCTCCTCCTTATTCGTATCGGTTccagccaaggaaacaccatcggcaaaggctgttttcTTGATTATTCGACGTATTCGTATCGGAGCCAGGCAAGCAACATTGT
chr2	172294103	172294138	fw1_Dp7_ol_63_Dp7_Dp110_rv1	GCCATACCAGTGCTCCTCCTTATTCGTATCGGTTcattcccagttccccaggcctccatccatggcagcgTTGATTATTCGACGTATTCGTATCGGAGCCAGGCAAGCAACATTGT
chr2	172294141	172294176	fw1_Dp7_ol_64_Dp7_Dp110_rv1	GCCATACCAGTGCTCCTCCTTATTCGTATCGGTTgtggctgactgacctggcaggcttccagacaccaatTTGATTATTCGACGTATTCGTATCGGAGCCAGGCAAGCAACATTGT
chr2	172294179	172294219	fw1_Dp7_ol_65_Dp7_Dp110_rv1	GCCATACCAGTGCTCCTCCTTATTCGTATCGGTTtgcaaaactggttataaagccaagcctgatctctttatgccTTGATTATTCGACGTATTCGTATCGGAGCCAGGCAAGCAACATTGT
chr2	172294222	172294257	fw1_Dp7_ol_66_Dp7_Dp110_rv1	GCCATACCAGTGCTCCTCCTTATTCGTATCGGTTccctcctctcgactccctgcttcctgatagtttagtTTGATTATTCGACGTATTCGTATCGGAGCCAGGCAAGCAACATTGT
chr2	172294281	172294321	fw1_Dp7_ol_67_Dp7_Dp110_rv1	GCCATACCAGTGCTCCTCCTTATTCGTATCGGTTttgtttgaatgaggaacctcagaattaaacgtttgctccccTTGATTATTCGACGTATTCGTATCGGAGCCAGGCAAGCAACATTGT
chr2	172294365	172294400	fw1_Dp7_ol_68_Dp7_Dp110_rv1	GCCATACCAGTGCTCCTCCTTATTCGTATCGGTTgcctcttgacttcatcaattccctctcatgtcagctTTGATTATTCGACGTATTCGTATCGGAGCCAGGCAAGCAACATTGT
chr2	172294403	172294438	fw1_Dp7_ol_69_Dp7_Dp110_rv1	GCCATACCAGTGCTCCTCCTTATTCGTATCGGTTtccataccctctgctttgagaaagagcctggaacagTTGATTATTCGACGTATTCGTATCGGAGCCAGGCAAGCAACATTGT
chr2	172294441	172294476	fw1_Dp7_ol_70_Dp7_Dp110_rv1	GCCATACCAGTGCTCCTCCTTATTCGTATCGGTTatgaggagacctgagctgcctctaccaggctgggtgTTGATTATTCGACGTATTCGTATCGGAGCCAGGCAAGCAACATTGT
chr2	172294485	172294520	fw1_Dp7_ol_71_Dp7_Dp110_rv1	GCCATACCAGTGCTCCTCCTTATTCGTATCGGTTaagcccctggcctctccagcactcaggcatctcatcTTGATTATTCGACGTATTCGTATCGGAGCCAGGCAAGCAACATTGT
chr2	172294523	172294560	fw1_Dp7_ol_72_Dp7_Dp110_rv1	GCCATACCAGTGCTCCTCCTTATTCGTATCGGTTtaaaatggaggggtgcagattgctggtaactaagttccTTGATTATTCGACGTATTCGTATCGGAGCCAGGCAAGCAACATTGT
chr2	172294563	172294600	fw1_Dp7_ol_73_Dp7_Dp110_rv1	GCCATACCAGTGCTCCTCCTTATTCGTATCGGTTttcagctctcaaggttattctaagctctgaccctctccTTGATTATTCGACGTATTCGTATCGGAGCCAGGCAAGCAACATTGT
chr2	172294701	172294741	fw1_Dp7_ol_74_Dp7_Dp110_rv1	GCCATACCAGTGCTCCTCCTTATTCGTATCGGTTaaaatgaaccagttacttcacgttatgcccatgtatcaggtTTGATTATTCGACGTATTCGTATCGGAGCCAGGCAAGCAACATTGT
chr2	172294744	172294779	fw1_Dp7_ol_75_Dp7_Dp110_rv1	GCCATACCAGTGCTCCTCCTTATTCGTATCGGTTtatttggtgcagctgcttacacagaatgccctgaacTTGATTATTCGACGTATTCGTATCGGAGCCAGGCAAGCAACATTGT
chr2	172294879	172294914	fw1_Dp7_ol_76_Dp7_Dp110_rv1	GCCATACCAGTGCTCCTCCTTATTCGTATCGGTTaaaacaaaacgtctggaggtgggcccggccactgttTTGATTATTCGACGTATTCGTATCGGAGCCAGGCAAGCAACATTGT
chr2	172294917	172294952	fw1_Dp7_ol_77_Dp7_Dp110_rv1	GCCATACCAGTGCTCCTCCTTATTCGTATCGGTTttcggtggctccacagtgtcatcaagacgtctacctTTGATTATTCGACGTATTCGTATCGGAGCCAGGCAAGCAACATTGT
chr2	172294955	172294992	fw1_Dp7_ol_78_Dp7_Dp110_rv1	GCCATACCAGTGCTCCTCCTTATTCGTATCGGTTctccgtcaccattcttggcatgtaacttcaaggttactTTGATTATTCGACGTATTCGTATCGGAGCCAGGCAAGCAACATTGT
chr2	172294995	172295030	fw1_Dp7_ol_79_Dp7_Dp110_rv1	GCCATACCAGTGCTCCTCCTTATTCGTATCGGTTttggtccaagatagcagcagtagctgcagtcatcacTTGATTATTCGACGTATTCGTATCGGAGCCAGGCAAGCAACATTGT
chr2	172295033	172295068	fw1_Dp7_ol_80_Dp7_Dp110_rv1	GCCATACCAGTGCTCCTCCTTATTCGTATCGGTTctctgtttcaggtagcagaaagcaggaagggatagtTTGATTATTCGACGTATTCGTATCGGAGCCAGGCAAGCAACATTGT
chr2	172295137	172295178	fw1_Dp7_ol_81_Dp7_Dp110_rv1	GCCATACCAGTGCTCCTCCTTATTCGTATCGGTTacatgttatgtattcatatctagctgcaaagagaggctgggaTTGATTATTCGACGTATTCGTATCGGAGCCAGGCAAGCAACATTGT
chr2	172295280	172295320	fw1_Dp7_ol_82_Dp7_Dp110_rv1	GCCATACCAGTGCTCCTCCTTATTCGTATCGGTTgataccaccagtttcttcacattacctttgaccaatgaggaTTGATTATTCGACGTATTCGTATCGGAGCCAGGCAAGCAACATTGT
chr2	172295496	172295531	fw1_Dp7_ol_83_Dp7_Dp110_rv1	GCCATACCAGTGCTCCTCCTTATTCGTATCGGTTtttaatcactcactcccctccccgcaccctgagtccTTGATTATTCGACGTATTCGTATCGGAGCCAGGCAAGCAACATTGT
chr2	172295848	172295883	fw1_Dp7_ol_84_Dp7_Dp110_rv1	GCCATACCAGTGCTCCTCCTTATTCGTATCGGTTcatttgtcctccctggcgttcccttgctgctgctttTTGATTATTCGACGTATTCGTATCGGAGCCAGGCAAGCAACATTGT
chr2	172295886	172295921	fw1_Dp7_ol_85_Dp7_Dp110_rv1	GCCATACCAGTGCTCCTCCTTATTCGTATCGGTTccttcttatcagaagcttcatgcagtctccttggctTTGATTATTCGACGTATTCGTATCGGAGCCAGGCAAGCAACATTGT
chr2	172295927	172295966	fw1_Dp7_ol_86_Dp7_Dp110_rv1	GCCATACCAGTGCTCCTCCTTATTCGTATCGGTTtttagttctccctctctatcaggaaagccttattgaggctTTGATTATTCGACGTATTCGTATCGGAGCCAGGCAAGCAACATTGT
chr2	172295969	172296004	fw1_Dp7_ol_87_Dp7_Dp110_rv1	GCCATACCAGTGCTCCTCCTTATTCGTATCGGTTatgttcaaccacctccaaaaggcaggaaaattgagcTTGATTATTCGACGTATTCGTATCGGAGCCAGGCAAGCAACATTGT
chr2	172296045	172296080	fw1_Dp7_ol_88_Dp7_Dp110_rv1	GCCATACCAGTGCTCCTCCTTATTCGTATCGGTTtcctcctgtcacctgcggaaggtacagtacacctgtTTGATTATTCGACGTATTCGTATCGGAGCCAGGCAAGCAACATTGT
chr2	172296096	172296131	fw1_Dp7_ol_89_Dp7_Dp110_rv1	GCCATACCAGTGCTCCTCCTTATTCGTATCGGTTccccaggctcagtcctcattccagatatccttggtcTTGATTATTCGACGTATTCGTATCGGAGCCAGGCAAGCAACATTGT
chr2	172296134	172296169	fw1_Dp7_ol_90_Dp7_Dp110_rv1	GCCATACCAGTGCTCCTCCTTATTCGTATCGGTTtccccagttcctcatcccttagttccctccatggtgTTGATTATTCGACGTATTCGTATCGGAGCCAGGCAAGCAACATTGT
chr2	172296176	172296211	fw1_Dp7_ol_91_Dp7_Dp110_rv1	GCCATACCAGTGCTCCTCCTTATTCGTATCGGTTaaaactgcacagtgctctcaattctggtcctggccaTTGATTATTCGACGTATTCGTATCGGAGCCAGGCAAGCAACATTGT
chr2	172296214	172296253	fw1_Dp7_ol_92_Dp7_Dp110_rv1	GCCATACCAGTGCTCCTCCTTATTCGTATCGGTTtcctggaataaattgttgcctctcttcttgaggtgttcttTTGATTATTCGACGTATTCGTATCGGAGCCAGGCAAGCAACATTGT
chr2	172296347	172296388	fw1_Dp7_ol_93_Dp7_Dp110_rv1	GCCATACCAGTGCTCCTCCTTATTCGTATCGGTTagcccttaaaatcacattacaaaggactcctagtcaggttggTTGATTATTCGACGTATTCGTATCGGAGCCAGGCAAGCAACATTGT
chr2	172296391	172296426	fw1_Dp7_ol_94_Dp7_Dp110_rv1	GCCATACCAGTGCTCCTCCTTATTCGTATCGGTTtgtcattaacgctactgccaggagctgtctcttcctTTGATTATTCGACGTATTCGTATCGGAGCCAGGCAAGCAACATTGT
chr2	172296469	172296504	fw1_Dp7_ol_95_Dp7_Dp110_rv1	GCCATACCAGTGCTCCTCCTTATTCGTATCGGTTtagggaactggcagcatctgcattacctgggagttaTTGATTATTCGACGTATTCGTATCGGAGCCAGGCAAGCAACATTGT
chr2	172296612	172296653	fw1_Dp7_ol_96_Dp7_Dp110_rv1	GCCATACCAGTGCTCCTCCTTATTCGTATCGGTTtatatacatcacaggcttgcaaaatacccagaaaatctgggcTTGATTATTCGACGTATTCGTATCGGAGCCAGGCAAGCAACATTGT
chr2	172296786	172296825	fw1_Dp7_ol_97_Dp7_Dp110_rv1	GCCATACCAGTGCTCCTCCTTATTCGTATCGGTTaaaattgctgtttatggtacagccttggtcctcatgatctTTGATTATTCGACGTATTCGTATCGGAGCCAGGCAAGCAACATTGT
chr2	172296876	172296917	fw1_Dp7_ol_98_Dp7_Dp110_rv1	GCCATACCAGTGCTCCTCCTTATTCGTATCGGTTaggatgcagaaccagaagagagtagatagaaattctcatgctTTGATTATTCGACGTATTCGTATCGGAGCCAGGCAAGCAACATTGT
chr2	172296935	172296976	fw1_Dp7_ol_99_Dp7_Dp110_rv1	GCCATACCAGTGCTCCTCCTTATTCGTATCGGTTttcccttgtaaaattgctcaaatcagtgcacttaagtctccaTTGATTATTCGACGTATTCGTATCGGAGCCAGGCAAGCAACATTGT
chr2	172296979	172297014	fw1_Dp7_ol_100_Dp7_Dp110_rv1	GCCATACCAGTGCTCCTCCTTATTCGTATCGGTTtggcttttgcaaaccagataagcttggcatttggggTTGATTATTCGACGTATTCGTATCGGAGCCAGGCAAGCAACATTGT
chr2	172459111	172459152	fw1_Dp8_ol_1_Dp8_Dp110_rv1	GCCATACCAGTGCTCCTCCTTCGTTCGATTACTTaaaagagtttccaggaaattcatgtcctaagtctgtggagtgTTGATTATTCGACGTCGTTCGATTACAGCCAGGCAAGCAACATTGT
chr2	172459155	172459190	fw1_Dp8_ol_2_Dp8_Dp110_rv1	GCCATACCAGTGCTCCTCCTTCGTTCGATTACTTagaggtcccacataggctcaccatcatgctgttgagTTGATTATTCGACGTCGTTCGATTACAGCCAGGCAAGCAACATTGT
chr2	172459511	172459552	fw1_Dp8_ol_3_Dp8_Dp110_rv1	GCCATACCAGTGCTCCTCCTTCGTTCGATTACTTagttacccttttgagagtcagactaacaccagaatttccactTTGATTATTCGACGTCGTTCGATTACAGCCAGGCAAGCAACATTGT
chr2	172459615	172459655	fw1_Dp8_ol_4_Dp8_Dp110_rv1	GCCATACCAGTGCTCCTCCTTCGTTCGATTACTTtcaacctggagttttacacccaaactatcaagagtgagagcTTGATTATTCGACGTCGTTCGATTACAGCCAGGCAAGCAACATTGT
chr2	172459678	172459718	fw1_Dp8_ol_5_Dp8_Dp110_rv1	GCCATACCAGTGCTCCTCCTTCGTTCGATTACTTtgcagagtcacactcagtttacctgtcatatgctattaggaTTGATTATTCGACGTCGTTCGATTACAGCCAGGCAAGCAACATTGT
chr2	172459747	172459782	fw1_Dp8_ol_6_Dp8_Dp110_rv1	GCCATACCAGTGCTCCTCCTTCGTTCGATTACTTggggaacatcagatcccagatcaaatccagttacccTTGATTATTCGACGTCGTTCGATTACAGCCAGGCAAGCAACATTGT
chr2	172459785	172459820	fw1_Dp8_ol_7_Dp8_Dp110_rv1	GCCATACCAGTGCTCCTCCTTCGTTCGATTACTTggatagccatgaagggctgttccagcatgatcctgtTTGATTATTCGACGTCGTTCGATTACAGCCAGGCAAGCAACATTGT
chr2	172459979	172460017	fw1_Dp8_ol_8_Dp8_Dp110_rv1	GCCATACCAGTGCTCCTCCTTCGTTCGATTACTTaaaagaaaggcaatgagaaaagccaaggaaagcaagagtTTGATTATTCGACGTCGTTCGATTACAGCCAGGCAAGCAACATTGT
chr2	172460071	172460112	fw1_Dp8_ol_9_Dp8_Dp110_rv1	GCCATACCAGTGCTCCTCCTTCGTTCGATTACTTgtctgtttgaccttaatgctaggaacagtttcttttgaggctTTGATTATTCGACGTCGTTCGATTACAGCCAGGCAAGCAACATTGT
chr2	172460285	172460325	fw1_Dp8_ol_10_Dp8_Dp110_rv1	GCCATACCAGTGCTCCTCCTTCGTTCGATTACTTagcaagacatggagaaactaagaggaaagtttggaaggaagTTGATTATTCGACGTCGTTCGATTACAGCCAGGCAAGCAACATTGT
chr2	172460448	172460489	fw1_Dp8_ol_11_Dp8_Dp110_rv1	GCCATACCAGTGCTCCTCCTTCGTTCGATTACTTgttattaaacataggatgggaggtggcagtttgttctttcctTTGATTATTCGACGTCGTTCGATTACAGCCAGGCAAGCAACATTGT
chr2	172460567	172460608	fw1_Dp8_ol_12_Dp8_Dp110_rv1	GCCATACCAGTGCTCCTCCTTCGTTCGATTACTTagtaaatccagaatgaaaagtaagaggtttgtccggagtgtgTTGATTATTCGACGTCGTTCGATTACAGCCAGGCAAGCAACATTGT
chr2	172460611	172460646	fw1_Dp8_ol_13_Dp8_Dp110_rv1	GCCATACCAGTGCTCCTCCTTCGTTCGATTACTTgcttgggatgagtttggaatctgttgctttctaccgTTGATTATTCGACGTCGTTCGATTACAGCCAGGCAAGCAACATTGT
chr2	172460836	172460877	fw1_Dp8_ol_14_Dp8_Dp110_rv1	GCCATACCAGTGCTCCTCCTTCGTTCGATTACTTttgttctaatggtgcaatatttcatgtttcctctgaccagctTTGATTATTCGACGTCGTTCGATTACAGCCAGGCAAGCAACATTGT
chr2	172460907	172460948	fw1_Dp8_ol_15_Dp8_Dp110_rv1	GCCATACCAGTGCTCCTCCTTCGTTCGATTACTTttgaggaaatgaattattgccaaagacagtgaagcaaagctgTTGATTATTCGACGTCGTTCGATTACAGCCAGGCAAGCAACATTGT
chr2	172461035	172461075	fw1_Dp8_ol_16_Dp8_Dp110_rv1	GCCATACCAGTGCTCCTCCTTCGTTCGATTACTTggggagaacttgaatatatgaaacggatgtggcttacttgaTTGATTATTCGACGTCGTTCGATTACAGCCAGGCAAGCAACATTGT
chr2	172461090	172461128	fw1_Dp8_ol_17_Dp8_Dp110_rv1	GCCATACCAGTGCTCCTCCTTCGTTCGATTACTTaccttgtgttcatagcatgatagtgagtcctgagtctctTTGATTATTCGACGTCGTTCGATTACAGCCAGGCAAGCAACATTGT
chr2	172461131	172461166	fw1_Dp8_ol_18_Dp8_Dp110_rv1	GCCATACCAGTGCTCCTCCTTCGTTCGATTACTTgcccagagctctgattagactccaaagacctgaattTTGATTATTCGACGTCGTTCGATTACAGCCAGGCAAGCAACATTGT
chr2	172461263	172461302	fw1_Dp8_ol_19_Dp8_Dp110_rv1	GCCATACCAGTGCTCCTCCTTCGTTCGATTACTTttgtggttttgagttttgccttttaagtgtgggtttctgaTTGATTATTCGACGTCGTTCGATTACAGCCAGGCAAGCAACATTGT
chr2	172461328	172461368	fw1_Dp8_ol_20_Dp8_Dp110_rv1	GCCATACCAGTGCTCCTCCTTCGTTCGATTACTTtatttcggtgcagctttaaaattcagtggaggtcattgtccTTGATTATTCGACGTCGTTCGATTACAGCCAGGCAAGCAACATTGT
chr2	172461371	172461406	fw1_Dp8_ol_21_Dp8_Dp110_rv1	GCCATACCAGTGCTCCTCCTTCGTTCGATTACTTtggccggttttgaaatgatcttagttcacacccagaTTGATTATTCGACGTCGTTCGATTACAGCCAGGCAAGCAACATTGT
chr2	172461464	172461502	fw1_Dp8_ol_22_Dp8_Dp110_rv1	GCCATACCAGTGCTCCTCCTTCGTTCGATTACTTggctctgctctgttaatttctatcacctccctacaaaggTTGATTATTCGACGTCGTTCGATTACAGCCAGGCAAGCAACATTGT
chr2	172461543	172461581	fw1_Dp8_ol_23_Dp8_Dp110_rv1	GCCATACCAGTGCTCCTCCTTCGTTCGATTACTTgagttgtcacatagctctttcctccttcaaacgtactggTTGATTATTCGACGTCGTTCGATTACAGCCAGGCAAGCAACATTGT
chr2	172461584	172461619	fw1_Dp8_ol_24_Dp8_Dp110_rv1	GCCATACCAGTGCTCCTCCTTCGTTCGATTACTTtggtcagtaatgagtgctgcagctgccctggtcctaTTGATTATTCGACGTCGTTCGATTACAGCCAGGCAAGCAACATTGT
chr2	172461660	172461695	fw1_Dp8_ol_25_Dp8_Dp110_rv1	GCCATACCAGTGCTCCTCCTTCGTTCGATTACTTtgcttttcacactgaaccatctgggtggcctgggccTTGATTATTCGACGTCGTTCGATTACAGCCAGGCAAGCAACATTGT
chr2	172461738	172461775	fw1_Dp8_ol_26_Dp8_Dp110_rv1	GCCATACCAGTGCTCCTCCTTCGTTCGATTACTTgctggaatttgagcataaattggattttgtgtgggctgTTGATTATTCGACGTCGTTCGATTACAGCCAGGCAAGCAACATTGT
chr2	172461778	172461813	fw1_Dp8_ol_27_Dp8_Dp110_rv1	GCCATACCAGTGCTCCTCCTTCGTTCGATTACTTggtcctcctaggtgtagactgtccctcctggacctgTTGATTATTCGACGTCGTTCGATTACAGCCAGGCAAGCAACATTGT
chr2	172461816	172461851	fw1_Dp8_ol_28_Dp8_Dp110_rv1	GCCATACCAGTGCTCCTCCTTCGTTCGATTACTTcccactctgctagctcaggagccaaccatgtcctgaTTGATTATTCGACGTCGTTCGATTACAGCCAGGCAAGCAACATTGT
chr2	172461854	172461889	fw1_Dp8_ol_29_Dp8_Dp110_rv1	GCCATACCAGTGCTCCTCCTTCGTTCGATTACTTagcttagaccagcacccagaccctaaatgacctagaTTGATTATTCGACGTCGTTCGATTACAGCCAGGCAAGCAACATTGT
chr2	172461892	172461932	fw1_Dp8_ol_30_Dp8_Dp110_rv1	GCCATACCAGTGCTCCTCCTTCGTTCGATTACTTaggaagtagataggttgttctctgctgtcattgtttggacaTTGATTATTCGACGTCGTTCGATTACAGCCAGGCAAGCAACATTGT
chr2	172461935	172461975	fw1_Dp8_ol_31_Dp8_Dp110_rv1	GCCATACCAGTGCTCCTCCTTCGTTCGATTACTTgctctatttaccttatttattgttcctgctaggcacagcctTTGATTATTCGACGTCGTTCGATTACAGCCAGGCAAGCAACATTGT
chr2	172461978	172462013	fw1_Dp8_ol_32_Dp8_Dp110_rv1	GCCATACCAGTGCTCCTCCTTCGTTCGATTACTTgctaatgggctgtgatctcctgcctttaaggctggtTTGATTATTCGACGTCGTTCGATTACAGCCAGGCAAGCAACATTGT
chr2	172462016	172462051	fw1_Dp8_ol_33_Dp8_Dp110_rv1	GCCATACCAGTGCTCCTCCTTCGTTCGATTACTTcaggcgaattaagagcctttgcttgtttcccaaaccTTGATTATTCGACGTCGTTCGATTACAGCCAGGCAAGCAACATTGT
chr2	172462054	172462089	fw1_Dp8_ol_34_Dp8_Dp110_rv1	GCCATACCAGTGCTCCTCCTTCGTTCGATTACTTggagggcagctttaccttgaggatgaaggcgcctccTTGATTATTCGACGTCGTTCGATTACAGCCAGGCAAGCAACATTGT
chr2	172462092	172462127	fw1_Dp8_ol_35_Dp8_Dp110_rv1	GCCATACCAGTGCTCCTCCTTCGTTCGATTACTTttgctgaatgtggttggggttactgtgttctctcatTTGATTATTCGACGTCGTTCGATTACAGCCAGGCAAGCAACATTGT
chr2	172462130	172462165	fw1_Dp8_ol_36_Dp8_Dp110_rv1	GCCATACCAGTGCTCCTCCTTCGTTCGATTACTTaggtgtagctttaccttacctttcggtgatgggttcTTGATTATTCGACGTCGTTCGATTACAGCCAGGCAAGCAACATTGT
chr2	172462358	172462397	fw1_Dp8_ol_37_Dp8_Dp110_rv1	GCCATACCAGTGCTCCTCCTTCGTTCGATTACTTgctgagctcgcccagaggcggtgcaacagctaacgttattTTGATTATTCGACGTCGTTCGATTACAGCCAGGCAAGCAACATTGT
chr2	172462400	172462435	fw1_Dp8_ol_38_Dp8_Dp110_rv1	GCCATACCAGTGCTCCTCCTTCGTTCGATTACTTctgtgggtacatttctcttgtcgtttgcaggtctctTTGATTATTCGACGTCGTTCGATTACAGCCAGGCAAGCAACATTGT
chr2	172462477	172462512	fw1_Dp8_ol_39_Dp8_Dp110_rv1	GCCATACCAGTGCTCCTCCTTCGTTCGATTACTTccccatcctgccatgtggtctgctgtcatctgcagtTTGATTATTCGACGTCGTTCGATTACAGCCAGGCAAGCAACATTGT
chr2	172462553	172462588	fw1_Dp8_ol_40_Dp8_Dp110_rv1	GCCATACCAGTGCTCCTCCTTCGTTCGATTACTTcttggtgtgggcatttgtgaaattttgtcaccacagTTGATTATTCGACGTCGTTCGATTACAGCCAGGCAAGCAACATTGT
chr2	172462597	172462636	fw1_Dp8_ol_41_Dp8_Dp110_rv1	GCCATACCAGTGCTCCTCCTTCGTTCGATTACTTaccagccaacaaattcgagttaaatgcctattctttgtccTTGATTATTCGACGTCGTTCGATTACAGCCAGGCAAGCAACATTGT
chr2	172462639	172462680	fw1_Dp8_ol_42_Dp8_Dp110_rv1	GCCATACCAGTGCTCCTCCTTCGTTCGATTACTTcacgtattagttacagagagtggagaacaagtggcagatagaTTGATTATTCGACGTCGTTCGATTACAGCCAGGCAAGCAACATTGT
chr2	172462683	172462718	fw1_Dp8_ol_43_Dp8_Dp110_rv1	GCCATACCAGTGCTCCTCCTTCGTTCGATTACTTctgagggaagccaacccactctgagggactgggcatTTGATTATTCGACGTCGTTCGATTACAGCCAGGCAAGCAACATTGT
chr2	172462743	172462778	fw1_Dp8_ol_44_Dp8_Dp110_rv1	GCCATACCAGTGCTCCTCCTTCGTTCGATTACTTttttaaaccacaggacacccaaaagcagctgtacccTTGATTATTCGACGTCGTTCGATTACAGCCAGGCAAGCAACATTGT
chr2	172462781	172462816	fw1_Dp8_ol_45_Dp8_Dp110_rv1	GCCATACCAGTGCTCCTCCTTCGTTCGATTACTTcaggacacagcaggctacagaagcctggggttcagaTTGATTATTCGACGTCGTTCGATTACAGCCAGGCAAGCAACATTGT
chr2	172462857	172462892	fw1_Dp8_ol_46_Dp8_Dp110_rv1	GCCATACCAGTGCTCCTCCTTCGTTCGATTACTTtgctgatcctcgaccccttcttgtcacccattgtgtTTGATTATTCGACGTCGTTCGATTACAGCCAGGCAAGCAACATTGT
chr2	172462895	172462930	fw1_Dp8_ol_47_Dp8_Dp110_rv1	GCCATACCAGTGCTCCTCCTTCGTTCGATTACTTctcttctcccttttctctggctccttcccttgcagcTTGATTATTCGACGTCGTTCGATTACAGCCAGGCAAGCAACATTGT
chr2	172462933	172462968	fw1_Dp8_ol_48_Dp8_Dp110_rv1	GCCATACCAGTGCTCCTCCTTCGTTCGATTACTTttgcatatgctgtgttccttacctggccacctccagTTGATTATTCGACGTCGTTCGATTACAGCCAGGCAAGCAACATTGT
chr2	172463009	172463044	fw1_Dp8_ol_49_Dp8_Dp110_rv1	GCCATACCAGTGCTCCTCCTTCGTTCGATTACTTagcaggtgctggtgcccacagcactctgtaccatccTTGATTATTCGACGTCGTTCGATTACAGCCAGGCAAGCAACATTGT
chr2	172463047	172463082	fw1_Dp8_ol_50_Dp8_Dp110_rv1	GCCATACCAGTGCTCCTCCTTCGTTCGATTACTTtcattgcctctagctccctgtggtttcatgacctcaTTGATTATTCGACGTCGTTCGATTACAGCCAGGCAAGCAACATTGT
chr2	172463085	172463120	fw1_Dp8_ol_51_Dp8_Dp110_rv1	GCCATACCAGTGCTCCTCCTTCGTTCGATTACTTacctgttcacggatcaggcttccccaggccagagatTTGATTATTCGACGTCGTTCGATTACAGCCAGGCAAGCAACATTGT
chr2	172463130	172463168	fw1_Dp8_ol_52_Dp8_Dp110_rv1	GCCATACCAGTGCTCCTCCTTCGTTCGATTACTTggggcaattccttattcatcctaggaggctcttaatcagTTGATTATTCGACGTCGTTCGATTACAGCCAGGCAAGCAACATTGT
chr2	172463171	172463208	fw1_Dp8_ol_53_Dp8_Dp110_rv1	GCCATACCAGTGCTCCTCCTTCGTTCGATTACTTtttgttgagtgaataggtgaacgaatgtgggaatgggaTTGATTATTCGACGTCGTTCGATTACAGCCAGGCAAGCAACATTGT
chr2	172463249	172463284	fw1_Dp8_ol_54_Dp8_Dp110_rv1	GCCATACCAGTGCTCCTCCTTCGTTCGATTACTTgtagccaccttgggtgtgggtgagaagaggaagtggTTGATTATTCGACGTCGTTCGATTACAGCCAGGCAAGCAACATTGT
chr2	172463287	172463322	fw1_Dp8_ol_55_Dp8_Dp110_rv1	GCCATACCAGTGCTCCTCCTTCGTTCGATTACTTaggaagacacacagttaagacaatgggactcctgtgTTGATTATTCGACGTCGTTCGATTACAGCCAGGCAAGCAACATTGT
chr2	172463328	172463366	fw1_Dp8_ol_56_Dp8_Dp110_rv1	GCCATACCAGTGCTCCTCCTTCGTTCGATTACTTttttctaggcttctctttgctggtggttacctttacaggTTGATTATTCGACGTCGTTCGATTACAGCCAGGCAAGCAACATTGT
chr2	172463497	172463538	fw1_Dp8_ol_57_Dp8_Dp110_rv1	GCCATACCAGTGCTCCTCCTTCGTTCGATTACTTagttttgccctttcaactaggttgtaaacttgaaatcctgggTTGATTATTCGACGTCGTTCGATTACAGCCAGGCAAGCAACATTGT
chr2	172463544	172463585	fw1_Dp8_ol_58_Dp8_Dp110_rv1	GCCATACCAGTGCTCCTCCTTCGTTCGATTACTTcttcctaagcagctttgtaaagaaatggagacaacattgcacTTGATTATTCGACGTCGTTCGATTACAGCCAGGCAAGCAACATTGT
chr2	172463762	172463797	fw1_Dp8_ol_59_Dp8_Dp110_rv1	GCCATACCAGTGCTCCTCCTTCGTTCGATTACTTcttccagcaccctccacatgactccacctctgacatTTGATTATTCGACGTCGTTCGATTACAGCCAGGCAAGCAACATTGT
chr2	172463815	172463854	fw1_Dp8_ol_60_Dp8_Dp110_rv1	GCCATACCAGTGCTCCTCCTTCGTTCGATTACTTttaacacattcaccttatagtctaggcagttcacctcccaTTGATTATTCGACGTCGTTCGATTACAGCCAGGCAAGCAACATTGT
chr2	172463857	172463892	fw1_Dp8_ol_61_Dp8_Dp110_rv1	GCCATACCAGTGCTCCTCCTTCGTTCGATTACTTtacttgtttgttggcattcctgggatcggggacatcTTGATTATTCGACGTCGTTCGATTACAGCCAGGCAAGCAACATTGT
chr2	172463895	172463930	fw1_Dp8_ol_62_Dp8_Dp110_rv1	GCCATACCAGTGCTCCTCCTTCGTTCGATTACTTtggaataggagtggagcagacctgtggggacccttgTTGATTATTCGACGTCGTTCGATTACAGCCAGGCAAGCAACATTGT
chr2	172463933	172463968	fw1_Dp8_ol_63_Dp8_Dp110_rv1	GCCATACCAGTGCTCCTCCTTCGTTCGATTACTTgccccggccttgcctctgtcctctgtcaagaaggttTTGATTATTCGACGTCGTTCGATTACAGCCAGGCAAGCAACATTGT
chr2	172463971	172464007	fw1_Dp8_ol_64_Dp8_Dp110_rv1	GCCATACCAGTGCTCCTCCTTCGTTCGATTACTTggcaccaaggacactgctccagttcctaatttaaaagTTGATTATTCGACGTCGTTCGATTACAGCCAGGCAAGCAACATTGT
chr2	172464010	172464045	fw1_Dp8_ol_65_Dp8_Dp110_rv1	GCCATACCAGTGCTCCTCCTTCGTTCGATTACTTtgtgtgtcagttctgtaccttggtgtgtgctgttttTTGATTATTCGACGTCGTTCGATTACAGCCAGGCAAGCAACATTGT
chr2	172464078	172464113	fw1_Dp8_ol_66_Dp8_Dp110_rv1	GCCATACCAGTGCTCCTCCTTCGTTCGATTACTTggggctgactgtgactgtccagggatctgggaggaaTTGATTATTCGACGTCGTTCGATTACAGCCAGGCAAGCAACATTGT
chr2	172464181	172464216	fw1_Dp8_ol_67_Dp8_Dp110_rv1	GCCATACCAGTGCTCCTCCTTCGTTCGATTACTTcccctccctgctttccaggtacacttgcctccggtgTTGATTATTCGACGTCGTTCGATTACAGCCAGGCAAGCAACATTGT
chr2	172464257	172464297	fw1_Dp8_ol_68_Dp8_Dp110_rv1	GCCATACCAGTGCTCCTCCTTCGTTCGATTACTTatcctttattggaatgattcctttattgggacccaacaggcTTGATTATTCGACGTCGTTCGATTACAGCCAGGCAAGCAACATTGT
chr2	172464336	172464376	fw1_Dp8_ol_69_Dp8_Dp110_rv1	GCCATACCAGTGCTCCTCCTTCGTTCGATTACTTtgttttgcttttgcttctgagatttgtgggtttcttgatggTTGATTATTCGACGTCGTTCGATTACAGCCAGGCAAGCAACATTGT
chr2	172464394	172464435	fw1_Dp8_ol_70_Dp8_Dp110_rv1	GCCATACCAGTGCTCCTCCTTCGTTCGATTACTTtctgttgtaagaatttgttgtttgtacaggttcgtgttcccaTTGATTATTCGACGTCGTTCGATTACAGCCAGGCAAGCAACATTGT
chr2	172464438	172464473	fw1_Dp8_ol_71_Dp8_Dp110_rv1	GCCATACCAGTGCTCCTCCTTCGTTCGATTACTTccttttcctcagctccagccttgtttccaaaactctTTGATTATTCGACGTCGTTCGATTACAGCCAGGCAAGCAACATTGT
chr2	172464476	172464511	fw1_Dp8_ol_72_Dp8_Dp110_rv1	GCCATACCAGTGCTCCTCCTTCGTTCGATTACTTgctcttggtttatctctgtccagtcaggtgtgtgttTTGATTATTCGACGTCGTTCGATTACAGCCAGGCAAGCAACATTGT
chr2	172464514	172464553	fw1_Dp8_ol_73_Dp8_Dp110_rv1	GCCATACCAGTGCTCCTCCTTCGTTCGATTACTTttgtctttgtttcttgtcctagttgttccatgagtcagccTTGATTATTCGACGTCGTTCGATTACAGCCAGGCAAGCAACATTGT
chr2	172464556	172464597	fw1_Dp8_ol_74_Dp8_Dp110_rv1	GCCATACCAGTGCTCCTCCTTCGTTCGATTACTTgcctcaaagattgtaaacctgatggtgagtaaaggtgttagcTTGATTATTCGACGTCGTTCGATTACAGCCAGGCAAGCAACATTGT
chr2	172464600	172464639	fw1_Dp8_ol_75_Dp8_Dp110_rv1	GCCATACCAGTGCTCCTCCTTCGTTCGATTACTTaagagacctagcaacaaggtcattggatctctaaagagccTTGATTATTCGACGTCGTTCGATTACAGCCAGGCAAGCAACATTGT
chr2	172464642	172464683	fw1_Dp8_ol_76_Dp8_Dp110_rv1	GCCATACCAGTGCTCCTCCTTCGTTCGATTACTTtcaagctgtgagatggtgaaattttaaggactgtggatttggTTGATTATTCGACGTCGTTCGATTACAGCCAGGCAAGCAACATTGT
chr2	172464709	172464746	fw1_Dp8_ol_77_Dp8_Dp110_rv1	GCCATACCAGTGCTCCTCCTTCGTTCGATTACTTaaaacactcggctggggagaagaaggaatattacagtgTTGATTATTCGACGTCGTTCGATTACAGCCAGGCAAGCAACATTGT
chr2	172464749	172464787	fw1_Dp8_ol_78_Dp8_Dp110_rv1	GCCATACCAGTGCTCCTCCTTCGTTCGATTACTTtagtacataagtggagctacaccagttgtccctgaatccTTGATTATTCGACGTCGTTCGATTACAGCCAGGCAAGCAACATTGT
chr2	172464790	172464825	fw1_Dp8_ol_79_Dp8_Dp110_rv1	GCCATACCAGTGCTCCTCCTTCGTTCGATTACTTtgtgggagactgataggatgagagaggacgaactctTTGATTATTCGACGTCGTTCGATTACAGCCAGGCAAGCAACATTGT
chr2	172464831	172464870	fw1_Dp8_ol_80_Dp8_Dp110_rv1	GCCATACCAGTGCTCCTCCTTCGTTCGATTACTTtgtgacaaaagtgcaaggaagtaagaactgacttggaagaTTGATTATTCGACGTCGTTCGATTACAGCCAGGCAAGCAACATTGT
chr2	172464952	172464987	fw1_Dp8_ol_81_Dp8_Dp110_rv1	GCCATACCAGTGCTCCTCCTTCGTTCGATTACTTaaaagaattggaaagaggccaaggctgcaagtgaatTTGATTATTCGACGTCGTTCGATTACAGCCAGGCAAGCAACATTGT
chr2	172465059	172465098	fw1_Dp8_ol_82_Dp8_Dp110_rv1	GCCATACCAGTGCTCCTCCTTCGTTCGATTACTTtagtcagaattacccttgaaaactacctcaggaaggcacaTTGATTATTCGACGTCGTTCGATTACAGCCAGGCAAGCAACATTGT
chr2	172465177	172465218	fw1_Dp8_ol_83_Dp8_Dp110_rv1	GCCATACCAGTGCTCCTCCTTCGTTCGATTACTTtcttctcttgagtttcatatgatatccctggcatcataggggTTGATTATTCGACGTCGTTCGATTACAGCCAGGCAAGCAACATTGT
chr2	172465280	172465321	fw1_Dp8_ol_84_Dp8_Dp110_rv1	GCCATACCAGTGCTCCTCCTTCGTTCGATTACTTatgctgatactatgagagacaggcctattttcctcgttttggTTGATTATTCGACGTCGTTCGATTACAGCCAGGCAAGCAACATTGT
chr2	172465324	172465359	fw1_Dp8_ol_85_Dp8_Dp110_rv1	GCCATACCAGTGCTCCTCCTTCGTTCGATTACTTtcccctctttggcttcccctgtttagttgtgtttgtTTGATTATTCGACGTCGTTCGATTACAGCCAGGCAAGCAACATTGT
chr2	172465362	172465402	fw1_Dp8_ol_86_Dp8_Dp110_rv1	GCCATACCAGTGCTCCTCCTTCGTTCGATTACTTgttttgcatgaaccagccataggactctacatttgttctcaTTGATTATTCGACGTCGTTCGATTACAGCCAGGCAAGCAACATTGT
chr2	172465405	172465444	fw1_Dp8_ol_87_Dp8_Dp110_rv1	GCCATACCAGTGCTCCTCCTTCGTTCGATTACTTcactgcctaagctgttgaagaattagtggactcctagacaTTGATTATTCGACGTCGTTCGATTACAGCCAGGCAAGCAACATTGT
chr2	172465504	172465545	fw1_Dp8_ol_88_Dp8_Dp110_rv1	GCCATACCAGTGCTCCTCCTTCGTTCGATTACTTtcaaatctccaaattgtctctgtttcatcaacaggttgctcgTTGATTATTCGACGTCGTTCGATTACAGCCAGGCAAGCAACATTGT
chr2	172465557	172465592	fw1_Dp8_ol_89_Dp8_Dp110_rv1	GCCATACCAGTGCTCCTCCTTCGTTCGATTACTTcgggcagaagcgcttccactgcagagagccaacagaTTGATTATTCGACGTCGTTCGATTACAGCCAGGCAAGCAACATTGT
chr2	172465704	172465739	fw1_Dp8_ol_90_Dp8_Dp110_rv1	GCCATACCAGTGCTCCTCCTTCGTTCGATTACTTgcctgtactgtttccatgagggaggagagtggggacTTGATTATTCGACGTCGTTCGATTACAGCCAGGCAAGCAACATTGT
chr2	172465815	172465854	fw1_Dp8_ol_91_Dp8_Dp110_rv1	GCCATACCAGTGCTCCTCCTTCGTTCGATTACTTttacttactttacttctgaatcatactgggatgccgcgtgTTGATTATTCGACGTCGTTCGATTACAGCCAGGCAAGCAACATTGT
chr2	172465982	172466022	fw1_Dp8_ol_92_Dp8_Dp110_rv1	GCCATACCAGTGCTCCTCCTTCGTTCGATTACTTgagcgtatcttgtattcatcagccaaaagttctcacatgctTTGATTATTCGACGTCGTTCGATTACAGCCAGGCAAGCAACATTGT
chr2	172466043	172466083	fw1_Dp8_ol_93_Dp8_Dp110_rv1	GCCATACCAGTGCTCCTCCTTCGTTCGATTACTTgacagttttaaatatcagacccctttggaatgagagctggcTTGATTATTCGACGTCGTTCGATTACAGCCAGGCAAGCAACATTGT
chr2	172466098	172466139	fw1_Dp8_ol_94_Dp8_Dp110_rv1	GCCATACCAGTGCTCCTCCTTCGTTCGATTACTTttttccctcctgtctcagatagagacttgttttgttaagggcTTGATTATTCGACGTCGTTCGATTACAGCCAGGCAAGCAACATTGT
chr2	172466183	172466218	fw1_Dp8_ol_95_Dp8_Dp110_rv1	GCCATACCAGTGCTCCTCCTTCGTTCGATTACTTcagtgtacctggcttcttgtaggttgagcagagcaaTTGATTATTCGACGTCGTTCGATTACAGCCAGGCAAGCAACATTGT
chr2	172466221	172466260	fw1_Dp8_ol_96_Dp8_Dp110_rv1	GCCATACCAGTGCTCCTCCTTCGTTCGATTACTTagtgtactgagaagctctagccaaacctcgtttgatatgtTTGATTATTCGACGTCGTTCGATTACAGCCAGGCAAGCAACATTGT
chr2	172466305	172466345	fw1_Dp8_ol_97_Dp8_Dp110_rv1	GCCATACCAGTGCTCCTCCTTCGTTCGATTACTTgcttcttcatcttttagaaataacatttgttggccaggcgtTTGATTATTCGACGTCGTTCGATTACAGCCAGGCAAGCAACATTGT
chr2	172466812	172466850	fw1_Dp8_ol_98_Dp8_Dp110_rv1	GCCATACCAGTGCTCCTCCTTCGTTCGATTACTTaaacctgtgtctgtattgctacttatggaggagtgcaaaTTGATTATTCGACGTCGTTCGATTACAGCCAGGCAAGCAACATTGT
chr2	172466862	172466902	fw1_Dp8_ol_99_Dp8_Dp110_rv1	GCCATACCAGTGCTCCTCCTTCGTTCGATTACTTggtcacacagtgggtttaaattgatactgaaatgagcacctTTGATTATTCGACGTCGTTCGATTACAGCCAGGCAAGCAACATTGT
chr2	172466943	172466982	fw1_Dp8_ol_100_Dp8_Dp110_rv1	GCCATACCAGTGCTCCTCCTTCGTTCGATTACTTtctcctgtttggcattgatacattgtcagctacaagatccTTGATTATTCGACGTCGTTCGATTACAGCCAGGCAAGCAACATTGT
chr2	172589577	172589612	fw1_Dp9_ol_1_Dp9_Dp110_rv1	GCCATACCAGTGCTCCTCCTCGATCGGTATACTTgacaatccaggttagcctcccagggcagggaggtgtTTGATTATTCGACGCGATCGGTATACAGCCAGGCAAGCAACATTGT
chr2	172589615	172589654	fw1_Dp9_ol_2_Dp9_Dp110_rv1	GCCATACCAGTGCTCCTCCTCGATCGGTATACTTaatggaatagttgatttgtacgggcaaacagagactctggTTGATTATTCGACGCGATCGGTATACAGCCAGGCAAGCAACATTGT
chr2	172589660	172589701	fw1_Dp9_ol_3_Dp9_Dp110_rv1	GCCATACCAGTGCTCCTCCTCGATCGGTATACTTaaagtcaagttatagttggtggagttaggtaaagctggagccTTGATTATTCGACGCGATCGGTATACAGCCAGGCAAGCAACATTGT
chr2	172589704	172589744	fw1_Dp9_ol_4_Dp9_Dp110_rv1	GCCATACCAGTGCTCCTCCTCGATCGGTATACTTggtttgtgaatagcactctgattcttgagtccatacaagctTTGATTATTCGACGCGATCGGTATACAGCCAGGCAAGCAACATTGT
chr2	172589855	172589895	fw1_Dp9_ol_5_Dp9_Dp110_rv1	GCCATACCAGTGCTCCTCCTCGATCGGTATACTTtccagataaagaggctattctggatactgggaccaaaatgaTTGATTATTCGACGCGATCGGTATACAGCCAGGCAAGCAACATTGT
chr2	172589913	172589952	fw1_Dp9_ol_6_Dp9_Dp110_rv1	GCCATACCAGTGCTCCTCCTCGATCGGTATACTTtgtttaaggaacttaagagcaagaggtgtagttgtgctggTTGATTATTCGACGCGATCGGTATACAGCCAGGCAAGCAACATTGT
chr2	172589955	172589990	fw1_Dp9_ol_7_Dp9_Dp110_rv1	GCCATACCAGTGCTCCTCCTCGATCGGTATACTTtggaaagtgggaggcagagacctgatcttaccaggtTTGATTATTCGACGCGATCGGTATACAGCCAGGCAAGCAACATTGT
chr2	172590006	172590046	fw1_Dp9_ol_8_Dp9_Dp110_rv1	GCCATACCAGTGCTCCTCCTCGATCGGTATACTTtagaagcttaggttttgatttctaagacagtggggtaggggTTGATTATTCGACGCGATCGGTATACAGCCAGGCAAGCAACATTGT
chr2	172590187	172590227	fw1_Dp9_ol_9_Dp9_Dp110_rv1	GCCATACCAGTGCTCCTCCTCGATCGGTATACTTtatctattaggctgcaacaagccattttctactcttgctccTTGATTATTCGACGCGATCGGTATACAGCCAGGCAAGCAACATTGT
chr2	172590254	172590295	fw1_Dp9_ol_10_Dp9_Dp110_rv1	GCCATACCAGTGCTCCTCCTCGATCGGTATACTTtattgccaagagcagtattgagataccatatccggaattggtTTGATTATTCGACGCGATCGGTATACAGCCAGGCAAGCAACATTGT
chr2	172590923	172590958	fw1_Dp9_ol_11_Dp9_Dp110_rv1	GCCATACCAGTGCTCCTCCTCGATCGGTATACTTcccctctaaacagtataccccaactgttgttgggaaTTGATTATTCGACGCGATCGGTATACAGCCAGGCAAGCAACATTGT
chr2	172592575	172592610	fw1_Dp9_ol_12_Dp9_Dp110_rv1	GCCATACCAGTGCTCCTCCTCGATCGGTATACTTctcccctctcctggagaagtccgcagaccaagaaccTTGATTATTCGACGCGATCGGTATACAGCCAGGCAAGCAACATTGT
chr2	172592718	172592759	fw1_Dp9_ol_13_Dp9_Dp110_rv1	GCCATACCAGTGCTCCTCCTCGATCGGTATACTTagttttaaatgaccagagggaagtcagctgatacagtactcaTTGATTATTCGACGCGATCGGTATACAGCCAGGCAAGCAACATTGT
chr2	172592807	172592846	fw1_Dp9_ol_14_Dp9_Dp110_rv1	GCCATACCAGTGCTCCTCCTCGATCGGTATACTTtaaatataatgcatctctcagatgcgggctctgatagcccTTGATTATTCGACGCGATCGGTATACAGCCAGGCAAGCAACATTGT
chr2	172592918	172592956	fw1_Dp9_ol_15_Dp9_Dp110_rv1	GCCATACCAGTGCTCCTCCTCGATCGGTATACTTttttctcatcaaacaggctggttttggttatggattgccTTGATTATTCGACGCGATCGGTATACAGCCAGGCAAGCAACATTGT
chr2	172592959	172592996	fw1_Dp9_ol_16_Dp9_Dp110_rv1	GCCATACCAGTGCTCCTCCTCGATCGGTATACTTtatcacgtctttacgcacaatacttccaaggagacctgTTGATTATTCGACGCGATCGGTATACAGCCAGGCAAGCAACATTGT
chr2	172592999	172593034	fw1_Dp9_ol_17_Dp9_Dp110_rv1	GCCATACCAGTGCTCCTCCTCGATCGGTATACTTgctgtattccctagagggttacgggacagatgcagtTTGATTATTCGACGCGATCGGTATACAGCCAGGCAAGCAACATTGT
chr2	172593168	172593205	fw1_Dp9_ol_18_Dp9_Dp110_rv1	GCCATACCAGTGCTCCTCCTCGATCGGTATACTTttttgctggggatctcacccattttgatagatgatcccTTGATTATTCGACGCGATCGGTATACAGCCAGGCAAGCAACATTGT
chr2	172593214	172593253	fw1_Dp9_ol_19_Dp9_Dp110_rv1	GCCATACCAGTGCTCCTCCTCGATCGGTATACTTatggggaaagagatttgtatcctggagtgattaggactctTTGATTATTCGACGCGATCGGTATACAGCCAGGCAAGCAACATTGT
chr2	172593336	172593376	fw1_Dp9_ol_20_Dp9_Dp110_rv1	GCCATACCAGTGCTCCTCCTCGATCGGTATACTTatgaatggacattgataacgccaaacttttgatgtactgccTTGATTATTCGACGCGATCGGTATACAGCCAGGCAAGCAACATTGT
chr2	172593387	172593426	fw1_Dp9_ol_21_Dp9_Dp110_rv1	GCCATACCAGTGCTCCTCCTCGATCGGTATACTTttttgtatatgggtctgcagattggagtgtcacattgtctTTGATTATTCGACGCGATCGGTATACAGCCAGGCAAGCAACATTGT
chr2	172593495	172593534	fw1_Dp9_ol_22_Dp9_Dp110_rv1	GCCATACCAGTGCTCCTCCTCGATCGGTATACTTtggacttttatgcagtcctttacagatacctcctgactgaTTGATTATTCGACGCGATCGGTATACAGCCAGGCAAGCAACATTGT
chr2	172593537	172593578	fw1_Dp9_ol_23_Dp9_Dp110_rv1	GCCATACCAGTGCTCCTCCTCGATCGGTATACTTtgacagcaagttttatgtgactttccttcatgagtctttccaTTGATTATTCGACGCGATCGGTATACAGCCAGGCAAGCAACATTGT
chr2	172593654	172593694	fw1_Dp9_ol_24_Dp9_Dp110_rv1	GCCATACCAGTGCTCCTCCTCGATCGGTATACTTtgacagaattgtacaaacagatttgggaacaagcacaagtgTTGATTATTCGACGCGATCGGTATACAGCCAGGCAAGCAACATTGT
chr2	172593697	172593738	fw1_Dp9_ol_25_Dp9_Dp110_rv1	GCCATACCAGTGCTCCTCCTCGATCGGTATACTTtcttggtaagcatatagcttacctaatggacacagaagcactTTGATTATTCGACGCGATCGGTATACAGCCAGGCAAGCAACATTGT
chr2	172593741	172593776	fw1_Dp9_ol_26_Dp9_Dp110_rv1	GCCATACCAGTGCTCCTCCTCGATCGGTATACTTgtctgcttgcctggagtgttcaatgcattaaggaggTTGATTATTCGACGCGATCGGTATACAGCCAGGCAAGCAACATTGT
chr2	172593801	172593836	fw1_Dp9_ol_27_Dp9_Dp110_rv1	GCCATACCAGTGCTCCTCCTCGATCGGTATACTTaaaacactaggttccatcattccccttcttcggctaTTGATTATTCGACGCGATCGGTATACAGCCAGGCAAGCAACATTGT
chr2	172593839	172593879	fw1_Dp9_ol_28_Dp9_Dp110_rv1	GCCATACCAGTGCTCCTCCTCGATCGGTATACTTtggtggctgtttatgcctgatttagtgactctagtttcttgTTGATTATTCGACGCGATCGGTATACAGCCAGGCAAGCAACATTGT
chr2	172593984	172594019	fw1_Dp9_ol_29_Dp9_Dp110_rv1	GCCATACCAGTGCTCCTCCTCGATCGGTATACTTttttaaccatgtcaattgcgagggaaaagggcaacaTTGATTATTCGACGCGATCGGTATACAGCCAGGCAAGCAACATTGT
chr2	172594350	172594389	fw1_Dp9_ol_30_Dp9_Dp110_rv1	GCCATACCAGTGCTCCTCCTCGATCGGTATACTTtaacattttgatctagcccaggagtgtccaatcttatggcTTGATTATTCGACGCGATCGGTATACAGCCAGGCAAGCAACATTGT
chr2	172594718	172594759	fw1_Dp9_ol_31_Dp9_Dp110_rv1	GCCATACCAGTGCTCCTCCTCGATCGGTATACTTagcattatcagaatgagattttcttgttcagggtgttctgcaTTGATTATTCGACGCGATCGGTATACAGCCAGGCAAGCAACATTGT
chr2	172594762	172594798	fw1_Dp9_ol_32_Dp9_Dp110_rv1	GCCATACCAGTGCTCCTCCTCGATCGGTATACTTttaggaaatgcctttggcctgggatggaaatactactTTGATTATTCGACGCGATCGGTATACAGCCAGGCAAGCAACATTGT
chr2	172594843	172594884	fw1_Dp9_ol_33_Dp9_Dp110_rv1	GCCATACCAGTGCTCCTCCTCGATCGGTATACTTtcaggttccagtgacttataggaagctgaaatacaatggagaTTGATTATTCGACGCGATCGGTATACAGCCAGGCAAGCAACATTGT
chr2	172594902	172594942	fw1_Dp9_ol_34_Dp9_Dp110_rv1	GCCATACCAGTGCTCCTCCTCGATCGGTATACTTatggaaaactgaaatcatgcatgatgcagaaatcttgtgcaTTGATTATTCGACGCGATCGGTATACAGCCAGGCAAGCAACATTGT
chr2	172594945	172594980	fw1_Dp9_ol_35_Dp9_Dp110_rv1	GCCATACCAGTGCTCCTCCTCGATCGGTATACTTgtgactgaaattggaggccggagaagacacagattcTTGATTATTCGACGCGATCGGTATACAGCCAGGCAAGCAACATTGT
chr2	172595502	172595542	fw1_Dp9_ol_36_Dp9_Dp110_rv1	GCCATACCAGTGCTCCTCCTCGATCGGTATACTTatttaaccaacttcttcagttagccaactctgatctgggtcTTGATTATTCGACGCGATCGGTATACAGCCAGGCAAGCAACATTGT
chr2	172595545	172595583	fw1_Dp9_ol_37_Dp9_Dp110_rv1	GCCATACCAGTGCTCCTCCTCGATCGGTATACTTgttttgtgtaaaatttcagtccagcagcttccaggatggTTGATTATTCGACGCGATCGGTATACAGCCAGGCAAGCAACATTGT
chr2	172595586	172595622	fw1_Dp9_ol_38_Dp9_Dp110_rv1	GCCATACCAGTGCTCCTCCTCGATCGGTATACTTggggaattactgtaagcaacaaactcagtcaacctgcTTGATTATTCGACGCGATCGGTATACAGCCAGGCAAGCAACATTGT
chr2	172595821	172595860	fw1_Dp9_ol_39_Dp9_Dp110_rv1	GCCATACCAGTGCTCCTCCTCGATCGGTATACTTttttcaggctctgtcaacagactcaatagaaagactcccaTTGATTATTCGACGCGATCGGTATACAGCCAGGCAAGCAACATTGT
chr2	172595903	172595938	fw1_Dp9_ol_40_Dp9_Dp110_rv1	GCCATACCAGTGCTCCTCCTCGATCGGTATACTTgaggctgatgactggtgcgtccccagcagagaacccTTGATTATTCGACGCGATCGGTATACAGCCAGGCAAGCAACATTGT
chr2	172595941	172595976	fw1_Dp9_ol_41_Dp9_Dp110_rv1	GCCATACCAGTGCTCCTCCTCGATCGGTATACTTagacatgacgacgttccgcagtgcctagacacacttTTGATTATTCGACGCGATCGGTATACAGCCAGGCAAGCAACATTGT
chr2	172596090	172596131	fw1_Dp9_ol_42_Dp9_Dp110_rv1	GCCATACCAGTGCTCCTCCTCGATCGGTATACTTaataaatggaaactgaattccatttgtgcccgttaaacctccTTGATTATTCGACGCGATCGGTATACAGCCAGGCAAGCAACATTGT
chr2	172596195	172596235	fw1_Dp9_ol_43_Dp9_Dp110_rv1	GCCATACCAGTGCTCCTCCTCGATCGGTATACTTacaactgtagttttgggcaacttttcactttgtggtagactTTGATTATTCGACGCGATCGGTATACAGCCAGGCAAGCAACATTGT
chr2	172596332	172596373	fw1_Dp9_ol_44_Dp9_Dp110_rv1	GCCATACCAGTGCTCCTCCTCGATCGGTATACTTatagtgattagctggttagccatcttcctgttatttggaggaTTGATTATTCGACGCGATCGGTATACAGCCAGGCAAGCAACATTGT
chr2	172596376	172596417	fw1_Dp9_ol_45_Dp9_Dp110_rv1	GCCATACCAGTGCTCCTCCTCGATCGGTATACTTtctgccatcttttattcggtagtgacagctgtaatatggtctTTGATTATTCGACGCGATCGGTATACAGCCAGGCAAGCAACATTGT
chr2	172596426	172596466	fw1_Dp9_ol_46_Dp9_Dp110_rv1	GCCATACCAGTGCTCCTCCTCGATCGGTATACTTatcagtgacttgactacaagtaaagcagaaaacagttggccTTGATTATTCGACGCGATCGGTATACAGCCAGGCAAGCAACATTGT
chr2	172596469	172596504	fw1_Dp9_ol_47_Dp9_Dp110_rv1	GCCATACCAGTGCTCCTCCTCGATCGGTATACTTtaatcacagaaccagccacccttcggcgtctacatgTTGATTATTCGACGCGATCGGTATACAGCCAGGCAAGCAACATTGT
chr2	172596560	172596600	fw1_Dp9_ol_48_Dp9_Dp110_rv1	GCCATACCAGTGCTCCTCCTCGATCGGTATACTTgtaatgactagctctctgtggatctatgccaaaatcatgggTTGATTATTCGACGCGATCGGTATACAGCCAGGCAAGCAACATTGT
chr2	172596697	172596737	fw1_Dp9_ol_49_Dp9_Dp110_rv1	GCCATACCAGTGCTCCTCCTCGATCGGTATACTTtgagggcaaagtaatatgtctccaaaactgaactgattgctTTGATTATTCGACGCGATCGGTATACAGCCAGGCAAGCAACATTGT
chr2	172596771	172596811	fw1_Dp9_ol_50_Dp9_Dp110_rv1	GCCATACCAGTGCTCCTCCTCGATCGGTATACTTatagagcttttctgcatcctactccagatacactgaatcggTTGATTATTCGACGCGATCGGTATACAGCCAGGCAAGCAACATTGT
chr2	172596844	172596884	fw1_Dp9_ol_51_Dp9_Dp110_rv1	GCCATACCAGTGCTCCTCCTCGATCGGTATACTTttttaaaatgcttccaaggtaagtctgatgcctaccctaggTTGATTATTCGACGCGATCGGTATACAGCCAGGCAAGCAACATTGT
chr2	172596887	172596924	fw1_Dp9_ol_52_Dp9_Dp110_rv1	GCCATACCAGTGCTCCTCCTCGATCGGTATACTTgggaaccactctttcaaagtaaacagtgatgacacagcTTGATTATTCGACGCGATCGGTATACAGCCAGGCAAGCAACATTGT
chr2	172596972	172597013	fw1_Dp9_ol_53_Dp9_Dp110_rv1	GCCATACCAGTGCTCCTCCTCGATCGGTATACTTtcagatttatagactcgaggagacagaaactgaatcccacacTTGATTATTCGACGCGATCGGTATACAGCCAGGCAAGCAACATTGT
chr2	172597034	172597072	fw1_Dp9_ol_54_Dp9_Dp110_rv1	GCCATACCAGTGCTCCTCCTCGATCGGTATACTTattagaagcagaagaacaaaatgccacgtaaccaaagcaTTGATTATTCGACGCGATCGGTATACAGCCAGGCAAGCAACATTGT
chr2	172597395	172597430	fw1_Dp9_ol_55_Dp9_Dp110_rv1	GCCATACCAGTGCTCCTCCTCGATCGGTATACTTacacatggcctattgcacaagtcttgacaaacaacaTTGATTATTCGACGCGATCGGTATACAGCCAGGCAAGCAACATTGT
chr2	172597463	172597503	fw1_Dp9_ol_56_Dp9_Dp110_rv1	GCCATACCAGTGCTCCTCCTCGATCGGTATACTTcagggaaaagtttgcttaggtttattacagcagtccttggcTTGATTATTCGACGCGATCGGTATACAGCCAGGCAAGCAACATTGT
chr2	172708421	172708456	fw1_Dp10_ol_1_Dp10_Dp110_rv1	GCCATACCAGTGCTCCTCCTCGTCCGATATAGTTggggaggatagtagcaagaggagtgtgcaagcacatTTGATTATTCGACGCGTCCGATATAGAGCCAGGCAAGCAACATTGT
chr2	172708797	172708836	fw1_Dp10_ol_2_Dp10_Dp110_rv1	GCCATACCAGTGCTCCTCCTCGTCCGATATAGTTttttcccttgggaatgctgaataaactagtgttgtccaccTTGATTATTCGACGCGTCCGATATAGAGCCAGGCAAGCAACATTGT
chr2	172708839	172708874	fw1_Dp10_ol_3_Dp10_Dp110_rv1	GCCATACCAGTGCTCCTCCTCGTCCGATATAGTTtgttttgactgggacccatcgcatgaggtcaggtatTTGATTATTCGACGCGTCCGATATAGAGCCAGGCAAGCAACATTGT
chr2	172708951	172708992	fw1_Dp10_ol_4_Dp10_Dp110_rv1	GCCATACCAGTGCTCCTCCTCGTCCGATATAGTTagattaggtatgctcaacctgtaattgatagctgcagtcagaTTGATTATTCGACGCGTCCGATATAGAGCCAGGCAAGCAACATTGT
chr2	172709156	172709196	fw1_Dp10_ol_5_Dp10_Dp110_rv1	GCCATACCAGTGCTCCTCCTCGTCCGATATAGTTggataaaacaatacatctactaccaccaccaccctaagccaTTGATTATTCGACGCGTCCGATATAGAGCCAGGCAAGCAACATTGT
chr2	172709199	172709234	fw1_Dp10_ol_6_Dp10_Dp110_rv1	GCCATACCAGTGCTCCTCCTCGTCCGATATAGTTttttctcctggagtcctagcctctcgtcttgtgggaTTGATTATTCGACGCGTCCGATATAGAGCCAGGCAAGCAACATTGT
chr2	172709237	172709274	fw1_Dp10_ol_7_Dp10_Dp110_rv1	GCCATACCAGTGCTCCTCCTCGTCCGATATAGTTatctctcctcacaacttgctttcagctatttcagctccTTGATTATTCGACGCGTCCGATATAGAGCCAGGCAAGCAACATTGT
chr2	172709349	172709390	fw1_Dp10_ol_8_Dp10_Dp110_rv1	GCCATACCAGTGCTCCTCCTCGTCCGATATAGTTttgtatttcatcaaagtcatccctgagtgctaagtgagtccaTTGATTATTCGACGCGTCCGATATAGAGCCAGGCAAGCAACATTGT
chr2	172709428	172709469	fw1_Dp10_ol_9_Dp10_Dp110_rv1	GCCATACCAGTGCTCCTCCTCGTCCGATATAGTTagaaatgaagttagttctgttagggaaaaggaaaggcaacgcTTGATTATTCGACGCGTCCGATATAGAGCCAGGCAAGCAACATTGT
chr2	172709520	172709560	fw1_Dp10_ol_10_Dp10_Dp110_rv1	GCCATACCAGTGCTCCTCCTCGTCCGATATAGTTtcagcaaacttttcatacattctttgtgagggtggatgtggTTGATTATTCGACGCGTCCGATATAGAGCCAGGCAAGCAACATTGT
chr2	172709566	172709607	fw1_Dp10_ol_11_Dp10_Dp110_rv1	GCCATACCAGTGCTCCTCCTCGTCCGATATAGTTacaggtagtccttgctcgaatggttacattgtgtatcaatttTTGATTATTCGACGCGTCCGATATAGAGCCAGGCAAGCAACATTGT
chr2	172709610	172709649	fw1_Dp10_ol_12_Dp10_Dp110_rv1	GCCATACCAGTGCTCCTCCTCGTCCGATATAGTTgttaccaccattcagttaaataacagcagtcacccaacggTTGATTATTCGACGCGTCCGATATAGAGCCAGGCAAGCAACATTGT
chr2	172709667	172709708	fw1_Dp10_ol_13_Dp10_Dp110_rv1	GCCATACCAGTGCTCCTCCTCGTCCGATATAGTTttaccatggcatactaactgtgagaaattgcataaagtgccaTTGATTATTCGACGCGTCCGATATAGAGCCAGGCAAGCAACATTGT
chr2	172709750	172709789	fw1_Dp10_ol_14_Dp10_Dp110_rv1	GCCATACCAGTGCTCCTCCTCGTCCGATATAGTTaacggatatgcatcaatgatcagcaactgatcacatcactTTGATTATTCGACGCGTCCGATATAGAGCCAGGCAAGCAACATTGT
chr2	172709792	172709827	fw1_Dp10_ol_15_Dp10_Dp110_rv1	GCCATACCAGTGCTCCTCCTCGTCCGATATAGTTttccagtctgttcctgatgggtcacggtgcatctgtTTGATTATTCGACGCGTCCGATATAGAGCCAGGCAAGCAACATTGT
chr2	172709836	172709875	fw1_Dp10_ol_16_Dp10_Dp110_rv1	GCCATACCAGTGCTCCTCCTCGTCCGATATAGTTtcagtgatggacagcaatggtagtatggtcttcttatcgcTTGATTATTCGACGCGTCCGATATAGAGCCAGGCAAGCAACATTGT
chr2	172709994	172710035	fw1_Dp10_ol_17_Dp10_Dp110_rv1	GCCATACCAGTGCTCCTCCTCGTCCGATATAGTTagtgaacataatgaagttatagaggaaatcgctgaccctgggTTGATTATTCGACGCGTCCGATATAGAGCCAGGCAAGCAACATTGT
chr2	172710038	172710073	fw1_Dp10_ol_18_Dp10_Dp110_rv1	GCCATACCAGTGCTCCTCCTCGTCCGATATAGTTtgttgaccctgctaccactggagagattctgggtatTTGATTATTCGACGCGTCCGATATAGAGCCAGGCAAGCAACATTGT
chr2	172710076	172710111	fw1_Dp10_ol_19_Dp10_Dp110_rv1	GCCATACCAGTGCTCCTCCTCGTCCGATATAGTTagccaggggaacttagtgcaggtgaactcatgacgtTTGATTATTCGACGCGTCCGATATAGAGCCAGGCAAGCAACATTGT
chr2	172710114	172710149	fw1_Dp10_ol_20_Dp10_Dp110_rv1	GCCATACCAGTGCTCCTCCTCGTCCGATATAGTTgtgacgaaagtggctgtgaggaaatggatgaaggtgTTGATTATTCGACGCGTCCGATATAGAGCCAGGCAAGCAACATTGT
chr2	172710173	172710214	fw1_Dp10_ol_21_Dp10_Dp110_rv1	GCCATACCAGTGCTCCTCCTCGTCCGATATAGTTaaaactttcacggtaaaggcactcttagagatacttcaccacTTGATTATTCGACGCGTCCGATATAGAGCCAGGCAAGCAACATTGT
chr2	172710259	172710299	fw1_Dp10_ol_22_Dp10_Dp110_rv1	GCCATACCAGTGCTCCTCCTCGTCCGATATAGTTacaaaggagtatgacaatcagctgagacatgtgaaagatgcTTGATTATTCGACGCGTCCGATATAGAGCCAGGCAAGCAACATTGT
chr2	172710302	172710341	fw1_Dp10_ol_23_Dp10_Dp110_rv1	GCCATACCAGTGCTCCTCCTCGTCCGATATAGTTgtttcctaccatgagttctgcaacaagaagactgaaagcaTTGATTATTCGACGCGTCCGATATAGAGCCAGGCAAGCAACATTGT
chr2	172710543	172710583	fw1_Dp10_ol_24_Dp10_Dp110_rv1	GCCATACCAGTGCTCCTCCTCGTCCGATATAGTTaggtcaggaaagttatgaagattgctttgcatggtttaggcTTGATTATTCGACGCGTCCGATATAGAGCCAGGCAAGCAACATTGT
chr2	172710596	172710631	fw1_Dp10_ol_25_Dp10_Dp110_rv1	GCCATACCAGTGCTCCTCCTCGTCCGATATAGTTttttatggtcctgcactactgggcaaagcaaggactTTGATTATTCGACGCGTCCGATATAGAGCCAGGCAAGCAACATTGT
chr2	172710693	172710728	fw1_Dp10_ol_26_Dp10_Dp110_rv1	GCCATACCAGTGCTCCTCCTCGTCCGATATAGTTtgctggaggtgccagagatcagtgaaattgtcagacTTGATTATTCGACGCGTCCGATATAGAGCCAGGCAAGCAACATTGT
chr2	172710749	172710790	fw1_Dp10_ol_27_Dp10_Dp110_rv1	GCCATACCAGTGCTCCTCCTCGTCCGATATAGTTgttctcaaccttttattcttttcagctctacccctttgctgcTTGATTATTCGACGCGTCCGATATAGAGCCAGGCAAGCAACATTGT
chr2	172710793	172710828	fw1_Dp10_ol_28_Dp10_Dp110_rv1	GCCATACCAGTGCTCCTCCTCGTCCGATATAGTTccctagaggaagcaaaacattcccatgcaaaagcaaTTGATTATTCGACGCGTCCGATATAGAGCCAGGCAAGCAACATTGT
chr2	172710840	172710881	fw1_Dp10_ol_29_Dp10_Dp110_rv1	GCCATACCAGTGCTCCTCCTCGTCCGATATAGTTttctcagtcgagtgagtcattatatccacattgtggagaaggTTGATTATTCGACGCGTCCGATATAGAGCCAGGCAAGCAACATTGT
chr2	172710920	172710960	fw1_Dp10_ol_30_Dp10_Dp110_rv1	GCCATACCAGTGCTCCTCCTCGTCCGATATAGTTtctctcaatgtgattctgtgctctgagtgtaacctgatacaTTGATTATTCGACGCGTCCGATATAGAGCCAGGCAAGCAACATTGT
chr2	172710969	172711009	fw1_Dp10_ol_31_Dp10_Dp110_rv1	GCCATACCAGTGCTCCTCCTCGTCCGATATAGTTattggaaagcacattggaagttatttagtccaactggtggcTTGATTATTCGACGCGTCCGATATAGAGCCAGGCAAGCAACATTGT
chr2	172711045	172711086	fw1_Dp10_ol_32_Dp10_Dp110_rv1	GCCATACCAGTGCTCCTCCTCGTCCGATATAGTTtaggttgtaaatgagagcttagagagcatcctctttaagcctTTGATTATTCGACGCGTCCGATATAGAGCCAGGCAAGCAACATTGT
chr2	172711113	172711154	fw1_Dp10_ol_33_Dp10_Dp110_rv1	GCCATACCAGTGCTCCTCCTCGTCCGATATAGTTttcccctgacattttcttctcttattccattccagcaattgtTTGATTATTCGACGCGTCCGATATAGAGCCAGGCAAGCAACATTGT
chr2	172711199	172711240	fw1_Dp10_ol_34_Dp10_Dp110_rv1	GCCATACCAGTGCTCCTCCTCGTCCGATATAGTTtagtgacataaagatgtctcttgtgaccaacagaaagagccaTTGATTATTCGACGCGTCCGATATAGAGCCAGGCAAGCAACATTGT
chr2	172711243	172711281	fw1_Dp10_ol_35_Dp10_Dp110_rv1	GCCATACCAGTGCTCCTCCTCGTCCGATATAGTTgtgtgtcagtgtgtttccagaactttcagatctgcttccTTGATTATTCGACGCGTCCGATATAGAGCCAGGCAAGCAACATTGT
chr2	172711293	172711333	fw1_Dp10_ol_36_Dp10_Dp110_rv1	GCCATACCAGTGCTCCTCCTCGTCCGATATAGTTgttcagagatagtgcattaatctcctcttccactctgtcccTTGATTATTCGACGCGTCCGATATAGAGCCAGGCAAGCAACATTGT
chr2	172711372	172711412	fw1_Dp10_ol_37_Dp10_Dp110_rv1	GCCATACCAGTGCTCCTCCTCGTCCGATATAGTTaacaattctttgcccagcagtttagtacaagcagtttaggtTTGATTATTCGACGCGTCCGATATAGAGCCAGGCAAGCAACATTGT
chr2	172711502	172711541	fw1_Dp10_ol_38_Dp10_Dp110_rv1	GCCATACCAGTGCTCCTCCTCGTCCGATATAGTTtggtaatgagaataggaatttggatgcaggcaaattgtgcTTGATTATTCGACGCGTCCGATATAGAGCCAGGCAAGCAACATTGT
chr2	172711547	172711588	fw1_Dp10_ol_39_Dp10_Dp110_rv1	GCCATACCAGTGCTCCTCCTCGTCCGATATAGTTtaaatttatagaaggctgtcaagacagctctctatggctgggTTGATTATTCGACGCGTCCGATATAGAGCCAGGCAAGCAACATTGT
chr2	172712130	172712171	fw1_Dp10_ol_40_Dp10_Dp110_rv1	GCCATACCAGTGCTCCTCCTCGTCCGATATAGTTgaattgtctgttttgttagaacccatgggttttcagtttcccTTGATTATTCGACGCGTCCGATATAGAGCCAGGCAAGCAACATTGT
chr2	172712277	172712317	fw1_Dp10_ol_41_Dp10_Dp110_rv1	GCCATACCAGTGCTCCTCCTCGTCCGATATAGTTattattgttgtcatgggatccttaggttgtcacttcaccagTTGATTATTCGACGCGTCCGATATAGAGCCAGGCAAGCAACATTGT
chr2	172712370	172712405	fw1_Dp10_ol_42_Dp10_Dp110_rv1	GCCATACCAGTGCTCCTCCTCGTCCGATATAGTTtgggctctttctgctctcttggcctcgcaggcttcaTTGATTATTCGACGCGTCCGATATAGAGCCAGGCAAGCAACATTGT
chr2	172712411	172712446	fw1_Dp10_ol_43_Dp10_Dp110_rv1	GCCATACCAGTGCTCCTCCTCGTCCGATATAGTTctttcgctactggctccgatcccatggctgccaaggTTGATTATTCGACGCGTCCGATATAGAGCCAGGCAAGCAACATTGT
chr2	172712542	172712577	fw1_Dp10_ol_44_Dp10_Dp110_rv1	GCCATACCAGTGCTCCTCCTCGTCCGATATAGTTttccaggtgccggcatgagtgctggcttcctgctagTTGATTATTCGACGCGTCCGATATAGAGCCAGGCAAGCAACATTGT
chr2	172712694	172712729	fw1_Dp10_ol_45_Dp10_Dp110_rv1	GCCATACCAGTGCTCCTCCTCGTCCGATATAGTTccgtggcttggggaactcctagatctgggcttcccaTTGATTATTCGACGCGTCCGATATAGAGCCAGGCAAGCAACATTGT
chr2	172712770	172712805	fw1_Dp10_ol_46_Dp10_Dp110_rv1	GCCATACCAGTGCTCCTCCTCGTCCGATATAGTTcaagcaggggtggagggtgtgttttgggcctgtttgTTGATTATTCGACGCGTCCGATATAGAGCCAGGCAAGCAACATTGT
chr2	172713036	172713071	fw1_Dp10_ol_47_Dp10_Dp110_rv1	GCCATACCAGTGCTCCTCCTCGTCCGATATAGTTtctgcaggcaggtctttctgatgtctctgcagtcctTTGATTATTCGACGCGTCCGATATAGAGCCAGGCAAGCAACATTGT
chr2	172713074	172713109	fw1_Dp10_ol_48_Dp10_Dp110_rv1	GCCATACCAGTGCTCCTCCTCGTCCGATATAGTTgtggagaggagacctggagtacctggagtgggtagcTTGATTATTCGACGCGTCCGATATAGAGCCAGGCAAGCAACATTGT
chr2	172713112	172713147	fw1_Dp10_ol_49_Dp10_Dp110_rv1	GCCATACCAGTGCTCCTCCTCGTCCGATATAGTTctatccacaggcaggttgtacagagtgtacagctctTTGATTATTCGACGCGTCCGATATAGAGCCAGGCAAGCAACATTGT
chr2	172713226	172713261	fw1_Dp10_ol_50_Dp10_Dp110_rv1	GCCATACCAGTGCTCCTCCTCGTCCGATATAGTTatgggcttcagagaggaggacctatgtgctgattggTTGATTATTCGACGCGTCCGATATAGAGCCAGGCAAGCAACATTGT
chr2	172713290	172713328	fw1_Dp10_ol_51_Dp10_Dp110_rv1	GCCATACCAGTGCTCCTCCTCGTCCGATATAGTTaaaagtactgtaagttttcactccagtccgtggaactggTTGATTATTCGACGCGTCCGATATAGAGCCAGGCAAGCAACATTGT
chr2	172713331	172713366	fw1_Dp10_ol_52_Dp10_Dp110_rv1	GCCATACCAGTGCTCCTCCTCGTCCGATATAGTTgcctggtccccaggcttcaggtggggttttatggggTTGATTATTCGACGCGTCCGATATAGAGCCAGGCAAGCAACATTGT
chr2	172713542	172713577	fw1_Dp10_ol_53_Dp10_Dp110_rv1	GCCATACCAGTGCTCCTCCTCGTCCGATATAGTTgctggcgtgtcagcactgtcctgagcatgtgcacacTTGATTATTCGACGCGTCCGATATAGAGCCAGGCAAGCAACATTGT
chr2	172713841	172713876	fw1_Dp10_ol_54_Dp10_Dp110_rv1	GCCATACCAGTGCTCCTCCTCGTCCGATATAGTTcatggagcgcacagccctggctgcagctagtgtcttTTGATTATTCGACGCGTCCGATATAGAGCCAGGCAAGCAACATTGT
chr2	172713928	172713963	fw1_Dp10_ol_55_Dp10_Dp110_rv1	GCCATACCAGTGCTCCTCCTCGTCCGATATAGTTttttcctcacaagagctgcacagacacctctggccaTTGATTATTCGACGCGTCCGATATAGAGCCAGGCAAGCAACATTGT
chr2	172714029	172714068	fw1_Dp10_ol_56_Dp10_Dp110_rv1	GCCATACCAGTGCTCCTCCTCGTCCGATATAGTTatgcctgattttacagtagatctgggaacaaaacactggtTTGATTATTCGACGCGTCCGATATAGAGCCAGGCAAGCAACATTGT
chr2	172714729	172714770	fw1_Dp10_ol_57_Dp10_Dp110_rv1	GCCATACCAGTGCTCCTCCTCGTCCGATATAGTTattgctagaatgtgactggatactgtggtaattgacagcaaaTTGATTATTCGACGCGTCCGATATAGAGCCAGGCAAGCAACATTGT
chr2	172715138	172715178	fw1_Dp10_ol_58_Dp10_Dp110_rv1	GCCATACCAGTGCTCCTCCTCGTCCGATATAGTTaatcacttagcagagacacaaaccagtgttttgatcaaggcTTGATTATTCGACGCGTCCGATATAGAGCCAGGCAAGCAACATTGT
chr2	172715181	172715216	fw1_Dp10_ol_59_Dp10_Dp110_rv1	GCCATACCAGTGCTCCTCCTCGTCCGATATAGTTcttccctgtaggcactgacaccccaggccaagacccTTGATTATTCGACGCGTCCGATATAGAGCCAGGCAAGCAACATTGT
chr2	172715219	172715254	fw1_Dp10_ol_60_Dp10_Dp110_rv1	GCCATACCAGTGCTCCTCCTCGTCCGATATAGTTtagcaggattcctgatgggtgagaggtttgcctttaTTGATTATTCGACGCGTCCGATATAGAGCCAGGCAAGCAACATTGT
chr2	172715257	172715292	fw1_Dp10_ol_61_Dp10_Dp110_rv1	GCCATACCAGTGCTCCTCCTCGTCCGATATAGTTttaagaagttgggtcaaggtgactgggaatgaggaaTTGATTATTCGACGCGTCCGATATAGAGCCAGGCAAGCAACATTGT
chr2	172715295	172715330	fw1_Dp10_ol_62_Dp10_Dp110_rv1	GCCATACCAGTGCTCCTCCTCGTCCGATATAGTTgggaagagatggagcactatgccttgcccaagttctTTGATTATTCGACGCGTCCGATATAGAGCCAGGCAAGCAACATTGT
chr2	172715333	172715369	fw1_Dp10_ol_63_Dp10_Dp110_rv1	GCCATACCAGTGCTCCTCCTCGTCCGATATAGTTgacagctcagatttaagcctatggaagttgaggctctTTGATTATTCGACGCGTCCGATATAGAGCCAGGCAAGCAACATTGT
chr2	172715387	172715426	fw1_Dp10_ol_64_Dp10_Dp110_rv1	GCCATACCAGTGCTCCTCCTCGTCCGATATAGTTaaaccatccaagattacatacccttttgaaagctcccacaTTGATTATTCGACGCGTCCGATATAGAGCCAGGCAAGCAACATTGT
chr2	172715429	172715466	fw1_Dp10_ol_65_Dp10_Dp110_rv1	GCCATACCAGTGCTCCTCCTCGTCCGATATAGTTaattccagtttgaagaccatagtggagacttctgaggcTTGATTATTCGACGCGTCCGATATAGAGCCAGGCAAGCAACATTGT
chr2	172715499	172715534	fw1_Dp10_ol_66_Dp10_Dp110_rv1	GCCATACCAGTGCTCCTCCTCGTCCGATATAGTTttttagaaagcccagcgacacaaagcctgcctaggaTTGATTATTCGACGCGTCCGATATAGAGCCAGGCAAGCAACATTGT
chr2	172715537	172715573	fw1_Dp10_ol_67_Dp10_Dp110_rv1	GCCATACCAGTGCTCCTCCTCGTCCGATATAGTTttcatcaggctgttctgtgagagactgttcacagaagTTGATTATTCGACGCGTCCGATATAGAGCCAGGCAAGCAACATTGT
chr2	172715576	172715611	fw1_Dp10_ol_68_Dp10_Dp110_rv1	GCCATACCAGTGCTCCTCCTCGTCCGATATAGTTtgagttgttatgtgacaactgcccgcctcatgggaaTTGATTATTCGACGCGTCCGATATAGAGCCAGGCAAGCAACATTGT
chr2	172715614	172715649	fw1_Dp10_ol_69_Dp10_Dp110_rv1	GCCATACCAGTGCTCCTCCTCGTCCGATATAGTTcaacctcacagaatggacagtgaacagccggtgggaTTGATTATTCGACGCGTCCGATATAGAGCCAGGCAAGCAACATTGT
chr2	172715652	172715687	fw1_Dp10_ol_70_Dp10_Dp110_rv1	GCCATACCAGTGCTCCTCCTCGTCCGATATAGTTcaggcaaagaacacatgatgggagatgagtgctcttTTGATTATTCGACGCGTCCGATATAGAGCCAGGCAAGCAACATTGT
chr2	172809038	172809073	fw1_Dp11_ol_1_Dp11_Dp110_rv1	GCCATACCAGTGCTCCTCCTCTAACGACGATATTacttaacttcagctggtgcctggctgggtaaaggaaTTGATTATTCGACGCTAACGACGATAAGCCAGGCAAGCAACATTGT
chr2	172809091	172809126	fw1_Dp11_ol_2_Dp11_Dp110_rv1	GCCATACCAGTGCTCCTCCTCTAACGACGATATTggggcatccatgatggaggtgggaaatatctcgaggTTGATTATTCGACGCTAACGACGATAAGCCAGGCAAGCAACATTGT
chr2	172809147	172809182	fw1_Dp11_ol_3_Dp11_Dp110_rv1	GCCATACCAGTGCTCCTCCTCTAACGACGATATTgcaggaggggcagaggaagcaggaaggtggtgtgacTTGATTATTCGACGCTAACGACGATAAGCCAGGCAAGCAACATTGT
chr2	172809191	172809226	fw1_Dp11_ol_4_Dp11_Dp110_rv1	GCCATACCAGTGCTCCTCCTCTAACGACGATATTcaggttagtgtggggaggggccaaggctggtctaacTTGATTATTCGACGCTAACGACGATAAGCCAGGCAAGCAACATTGT
chr2	172809229	172809264	fw1_Dp11_ol_5_Dp11_Dp110_rv1	GCCATACCAGTGCTCCTCCTCTAACGACGATATTggggtagcatgatgagacttggcctgctgatgggagTTGATTATTCGACGCTAACGACGATAAGCCAGGCAAGCAACATTGT
chr2	172809267	172809302	fw1_Dp11_ol_6_Dp11_Dp110_rv1	GCCATACCAGTGCTCCTCCTCTAACGACGATATTagtcaaaagcaggcccagtggtggagatgggcagtgTTGATTATTCGACGCTAACGACGATAAGCCAGGCAAGCAACATTGT
chr2	172809305	172809340	fw1_Dp11_ol_7_Dp11_Dp110_rv1	GCCATACCAGTGCTCCTCCTCTAACGACGATATTcaggctgcctaagaagtctggccacagaaggactgcTTGATTATTCGACGCTAACGACGATAAGCCAGGCAAGCAACATTGT
chr2	172809343	172809378	fw1_Dp11_ol_8_Dp11_Dp110_rv1	GCCATACCAGTGCTCCTCCTCTAACGACGATATTgagaggaactgggacccaggaagggctgtcaagacaTTGATTATTCGACGCTAACGACGATAAGCCAGGCAAGCAACATTGT
chr2	172809381	172809419	fw1_Dp11_ol_9_Dp11_Dp110_rv1	GCCATACCAGTGCTCCTCCTCTAACGACGATATTatactgtcactttgagaagaattagggtacccagcaggtTTGATTATTCGACGCTAACGACGATAAGCCAGGCAAGCAACATTGT
chr2	172809422	172809461	fw1_Dp11_ol_10_Dp11_Dp110_rv1	GCCATACCAGTGCTCCTCCTCTAACGACGATATTtcaaggcagagactctgaaagacagaaactcagtttctccTTGATTATTCGACGCTAACGACGATAAGCCAGGCAAGCAACATTGT
chr2	172809464	172809500	fw1_Dp11_ol_11_Dp11_Dp110_rv1	GCCATACCAGTGCTCCTCCTCTAACGACGATATTccagggtcagaactcagttattagaactgggacacagTTGATTATTCGACGCTAACGACGATAAGCCAGGCAAGCAACATTGT
chr2	172809762	172809797	fw1_Dp11_ol_12_Dp11_Dp110_rv1	GCCATACCAGTGCTCCTCCTCTAACGACGATATTcttcaagcaagcccctcacctcccctccaccaagtgTTGATTATTCGACGCTAACGACGATAAGCCAGGCAAGCAACATTGT
chr2	172809857	172809897	fw1_Dp11_ol_13_Dp11_Dp110_rv1	GCCATACCAGTGCTCCTCCTCTAACGACGATATTaaatttcccctaatgaataagaggattgcctgggatggattTTGATTATTCGACGCTAACGACGATAAGCCAGGCAAGCAACATTGT
chr2	172810059	172810099	fw1_Dp11_ol_14_Dp11_Dp110_rv1	GCCATACCAGTGCTCCTCCTCTAACGACGATATTtggtaccttaacagattttccaactgaaccttggctaagagTTGATTATTCGACGCTAACGACGATAAGCCAGGCAAGCAACATTGT
chr2	172810159	172810199	fw1_Dp11_ol_15_Dp11_Dp110_rv1	GCCATACCAGTGCTCCTCCTCTAACGACGATATTtttctgatctcagctcttctacttactagccatcgtcttggTTGATTATTCGACGCTAACGACGATAAGCCAGGCAAGCAACATTGT
chr2	172810202	172810239	fw1_Dp11_ol_16_Dp11_Dp110_rv1	GCCATACCAGTGCTCCTCCTCTAACGACGATATTaagtcactgaatatccttgagcctgatttgctcaacctTTGATTATTCGACGCTAACGACGATAAGCCAGGCAAGCAACATTGT
chr2	172810302	172810340	fw1_Dp11_ol_17_Dp11_Dp110_rv1	GCCATACCAGTGCTCCTCCTCTAACGACGATATTttaagcatttgttttgagtcaggcactatgcaaagcagtTTGATTATTCGACGCTAACGACGATAAGCCAGGCAAGCAACATTGT
chr2	172810393	172810428	fw1_Dp11_ol_18_Dp11_Dp110_rv1	GCCATACCAGTGCTCCTCCTCTAACGACGATATTttgagacacttggccagtgtgtggcccagttcccacTTGATTATTCGACGCTAACGACGATAAGCCAGGCAAGCAACATTGT
chr2	172810431	172810466	fw1_Dp11_ol_19_Dp11_Dp110_rv1	GCCATACCAGTGCTCCTCCTCTAACGACGATATTacacacatgcagatcaacatgcatgctgctgcacaaTTGATTATTCGACGCTAACGACGATAAGCCAGGCAAGCAACATTGT
chr2	172810512	172810547	fw1_Dp11_ol_20_Dp11_Dp110_rv1	GCCATACCAGTGCTCCTCCTCTAACGACGATATTtagaaggaggagaaggagtgatccagtggactgagaTTGATTATTCGACGCTAACGACGATAAGCCAGGCAAGCAACATTGT
chr2	172810614	172810651	fw1_Dp11_ol_21_Dp11_Dp110_rv1	GCCATACCAGTGCTCCTCCTCTAACGACGATATTttttgtgtgtgtgttcccatcagcccttgttatctagcTTGATTATTCGACGCTAACGACGATAAGCCAGGCAAGCAACATTGT
chr2	172810663	172810704	fw1_Dp11_ol_22_Dp11_Dp110_rv1	GCCATACCAGTGCTCCTCCTCTAACGACGATATTcaggtaacccagtatgttttcctaacagaatgaagtcttcccTTGATTATTCGACGCTAACGACGATAAGCCAGGCAAGCAACATTGT
chr2	172810745	172810780	fw1_Dp11_ol_23_Dp11_Dp110_rv1	GCCATACCAGTGCTCCTCCTCTAACGACGATATTtgcaagtggtaagtgacactctggcctctgtccttaTTGATTATTCGACGCTAACGACGATAAGCCAGGCAAGCAACATTGT
chr2	172810783	172810818	fw1_Dp11_ol_24_Dp11_Dp110_rv1	GCCATACCAGTGCTCCTCCTCTAACGACGATATTacagaagtctctttgggaatgctggtttggtccagtTTGATTATTCGACGCTAACGACGATAAGCCAGGCAAGCAACATTGT
chr2	172810821	172810856	fw1_Dp11_ol_25_Dp11_Dp110_rv1	GCCATACCAGTGCTCCTCCTCTAACGACGATATTctccccagaggtctcagtgcaatttaggacccacggTTGATTATTCGACGCTAACGACGATAAGCCAGGCAAGCAACATTGT
chr2	172810859	172810894	fw1_Dp11_ol_26_Dp11_Dp110_rv1	GCCATACCAGTGCTCCTCCTCTAACGACGATATTatcttggctcacccacctccttgttttcggtttcccTTGATTATTCGACGCTAACGACGATAAGCCAGGCAAGCAACATTGT
chr2	172810999	172811040	fw1_Dp11_ol_27_Dp11_Dp110_rv1	GCCATACCAGTGCTCCTCCTCTAACGACGATATTagcctatcaaagtgttctagtaagagcatttccactgtaggcTTGATTATTCGACGCTAACGACGATAAGCCAGGCAAGCAACATTGT
chr2	172811061	172811096	fw1_Dp11_ol_28_Dp11_Dp110_rv1	GCCATACCAGTGCTCCTCCTCTAACGACGATATTggggcctgctaagaaactgtgaagggcaaggaagctTTGATTATTCGACGCTAACGACGATAAGCCAGGCAAGCAACATTGT
chr2	172811099	172811135	fw1_Dp11_ol_29_Dp11_Dp110_rv1	GCCATACCAGTGCTCCTCCTCTAACGACGATATTggtgtttatcttcccactctcatgtcctaccactgtcTTGATTATTCGACGCTAACGACGATAAGCCAGGCAAGCAACATTGT
chr2	172811138	172811173	fw1_Dp11_ol_30_Dp11_Dp110_rv1	GCCATACCAGTGCTCCTCCTCTAACGACGATATTggcaatggttgcccctttaaggcattaactgcctagTTGATTATTCGACGCTAACGACGATAAGCCAGGCAAGCAACATTGT
chr2	172811176	172811211	fw1_Dp11_ol_31_Dp11_Dp110_rv1	GCCATACCAGTGCTCCTCCTCTAACGACGATATTctctgccctcaggcagagcaagggtgcagatgctcgTTGATTATTCGACGCTAACGACGATAAGCCAGGCAAGCAACATTGT
chr2	172811214	172811249	fw1_Dp11_ol_32_Dp11_Dp110_rv1	GCCATACCAGTGCTCCTCCTCTAACGACGATATTgtggcacactgcacagagccatccagaaagctacagTTGATTATTCGACGCTAACGACGATAAGCCAGGCAAGCAACATTGT
chr2	172811252	172811287	fw1_Dp11_ol_33_Dp11_Dp110_rv1	GCCATACCAGTGCTCCTCCTCTAACGACGATATTgacatcaggggtgagtgcagaatctggcagggctccTTGATTATTCGACGCTAACGACGATAAGCCAGGCAAGCAACATTGT
chr2	172811290	172811327	fw1_Dp11_ol_34_Dp11_Dp110_rv1	GCCATACCAGTGCTCCTCCTCTAACGACGATATTcagcatctgctaaaccaccatcacatattgaagtcgggTTGATTATTCGACGCTAACGACGATAAGCCAGGCAAGCAACATTGT
chr2	172811387	172811427	fw1_Dp11_ol_35_Dp11_Dp110_rv1	GCCATACCAGTGCTCCTCCTCTAACGACGATATTaataggacattccttcactgttaccatttcatgttccctgcTTGATTATTCGACGCTAACGACGATAAGCCAGGCAAGCAACATTGT
chr2	172811430	172811466	fw1_Dp11_ol_36_Dp11_Dp110_rv1	GCCATACCAGTGCTCCTCCTCTAACGACGATATTaggtgctgattgctttcatcagtctctgtgttactgtTTGATTATTCGACGCTAACGACGATAAGCCAGGCAAGCAACATTGT
chr2	172811469	172811508	fw1_Dp11_ol_37_Dp11_Dp110_rv1	GCCATACCAGTGCTCCTCCTCTAACGACGATATTacatcttctttcagatggcctcgctgaatattaatctgcaTTGATTATTCGACGCTAACGACGATAAGCCAGGCAAGCAACATTGT
chr2	172811606	172811641	fw1_Dp11_ol_38_Dp11_Dp110_rv1	GCCATACCAGTGCTCCTCCTCTAACGACGATATTtgttacatccagaaacagacactttcagcagcaggcTTGATTATTCGACGCTAACGACGATAAGCCAGGCAAGCAACATTGT
chr2	172811644	172811679	fw1_Dp11_ol_39_Dp11_Dp110_rv1	GCCATACCAGTGCTCCTCCTCTAACGACGATATTaggcaggcattaagcccatctacagggtttcagactTTGATTATTCGACGCTAACGACGATAAGCCAGGCAAGCAACATTGT
chr2	172811682	172811721	fw1_Dp11_ol_40_Dp11_Dp110_rv1	GCCATACCAGTGCTCCTCCTCTAACGACGATATTgaatcctgacccatggagatctggttagatgttagtgtggTTGATTATTCGACGCTAACGACGATAAGCCAGGCAAGCAACATTGT
chr2	172811760	172811801	fw1_Dp11_ol_41_Dp11_Dp110_rv1	GCCATACCAGTGCTCCTCCTCTAACGACGATATTtcctgtccattcttaatctacctttcatcatacgtgctgagcTTGATTATTCGACGCTAACGACGATAAGCCAGGCAAGCAACATTGT
chr2	172811846	172811887	fw1_Dp11_ol_42_Dp11_Dp110_rv1	GCCATACCAGTGCTCCTCCTCTAACGACGATATTtttctttatttgaaaattactctcgcagcacattgcaaggccTTGATTATTCGACGCTAACGACGATAAGCCAGGCAAGCAACATTGT
chr2	172811890	172811931	fw1_Dp11_ol_43_Dp11_Dp110_rv1	GCCATACCAGTGCTCCTCCTCTAACGACGATATTgcctgtgatttaaatgtaaataagggctagcacccatagactTTGATTATTCGACGCTAACGACGATAAGCCAGGCAAGCAACATTGT
chr2	172811940	172811979	fw1_Dp11_ol_44_Dp11_Dp110_rv1	GCCATACCAGTGCTCCTCCTCTAACGACGATATTagtgaatagtcttcagggtgaaaatgttcttcttggcaccTTGATTATTCGACGCTAACGACGATAAGCCAGGCAAGCAACATTGT
chr2	172811982	172812017	fw1_Dp11_ol_45_Dp11_Dp110_rv1	GCCATACCAGTGCTCCTCCTCTAACGACGATATTctatttctctgtgcccaattatcccaatgcccaaccTTGATTATTCGACGCTAACGACGATAAGCCAGGCAAGCAACATTGT
chr2	172812068	172812108	fw1_Dp11_ol_46_Dp11_Dp110_rv1	GCCATACCAGTGCTCCTCCTCTAACGACGATATTctctgaatctgctgaaagtttgaacttgcaaaccatactccTTGATTATTCGACGCTAACGACGATAAGCCAGGCAAGCAACATTGT
chr2	172812150	172812191	fw1_Dp11_ol_47_Dp11_Dp110_rv1	GCCATACCAGTGCTCCTCCTCTAACGACGATATTttgtaatttgtgactccttgtccttaaatttgagtggacgcaTTGATTATTCGACGCTAACGACGATAAGCCAGGCAAGCAACATTGT
chr2	172812230	172812271	fw1_Dp11_ol_48_Dp11_Dp110_rv1	GCCATACCAGTGCTCCTCCTCTAACGACGATATTttaattctggtagaagaattgattcctgaaacaagcccagggTTGATTATTCGACGCTAACGACGATAAGCCAGGCAAGCAACATTGT
chr2	172812274	172812309	fw1_Dp11_ol_49_Dp11_Dp110_rv1	GCCATACCAGTGCTCCTCCTCTAACGACGATATTcttgagctgatgactgcagctgggtactcactggcaTTGATTATTCGACGCTAACGACGATAAGCCAGGCAAGCAACATTGT
chr2	172812312	172812347	fw1_Dp11_ol_50_Dp11_Dp110_rv1	GCCATACCAGTGCTCCTCCTCTAACGACGATATTgttttccccttacagaggtggtcctgacacagaaatTTGATTATTCGACGCTAACGACGATAAGCCAGGCAAGCAACATTGT
chr2	172812391	172812432	fw1_Dp11_ol_51_Dp11_Dp110_rv1	GCCATACCAGTGCTCCTCCTCTAACGACGATATTgttgtatgtgataaaggcatgagtcaggttgaaatctcctggTTGATTATTCGACGCTAACGACGATAAGCCAGGCAAGCAACATTGT
chr2	172812465	172812505	fw1_Dp11_ol_52_Dp11_Dp110_rv1	GCCATACCAGTGCTCCTCCTCTAACGACGATATTttattacaagagttgattattggcgaaagacaggctcacgtTTGATTATTCGACGCTAACGACGATAAGCCAGGCAAGCAACATTGT
chr2	172812508	172812544	fw1_Dp11_ol_53_Dp11_Dp110_rv1	GCCATACCAGTGCTCCTCCTCTAACGACGATATTgtctcccagcctctgtatttccttgtgtactgtttggTTGATTATTCGACGCTAACGACGATAAGCCAGGCAAGCAACATTGT
chr2	172812547	172812583	fw1_Dp11_ol_54_Dp11_Dp110_rv1	GCCATACCAGTGCTCCTCCTCTAACGACGATATTacaaactactcgtgtcagggatgggaggtgataaagaTTGATTATTCGACGCTAACGACGATAAGCCAGGCAAGCAACATTGT
chr2	172812595	172812634	fw1_Dp11_ol_55_Dp11_Dp110_rv1	GCCATACCAGTGCTCCTCCTCTAACGACGATATTtccataaactgtacagctagctcaggaataactgagagcaTTGATTATTCGACGCTAACGACGATAAGCCAGGCAAGCAACATTGT
chr2	172812685	172812726	fw1_Dp11_ol_56_Dp11_Dp110_rv1	GCCATACCAGTGCTCCTCCTCTAACGACGATATTatgtggatgatgtcagtggtattacttagggtccatttcaggTTGATTATTCGACGCTAACGACGATAAGCCAGGCAAGCAACATTGT
chr2	172812756	172812793	fw1_Dp11_ol_57_Dp11_Dp110_rv1	GCCATACCAGTGCTCCTCCTCTAACGACGATATTaggcaaaagaattctttccgaagggttcaggtgatagaTTGATTATTCGACGCTAACGACGATAAGCCAGGCAAGCAACATTGT
chr2	172812796	172812831	fw1_Dp11_ol_58_Dp11_Dp110_rv1	GCCATACCAGTGCTCCTCCTCTAACGACGATATTaatgaaataggctagtgggaacttcagggaacctgcTTGATTATTCGACGCTAACGACGATAAGCCAGGCAAGCAACATTGT
chr2	172812963	172813004	fw1_Dp11_ol_59_Dp11_Dp110_rv1	GCCATACCAGTGCTCCTCCTCTAACGACGATATTaatttgtttgcagttgcctttctgcaaaatttattagcaggcTTGATTATTCGACGCTAACGACGATAAGCCAGGCAAGCAACATTGT
chr2	172813079	172813119	fw1_Dp11_ol_60_Dp11_Dp110_rv1	GCCATACCAGTGCTCCTCCTCTAACGACGATATTtggtaatatctgtgcagaagcaatttgctatggttgaaggaTTGATTATTCGACGCTAACGACGATAAGCCAGGCAAGCAACATTGT
chr2	172813206	172813245	fw1_Dp11_ol_61_Dp11_Dp110_rv1	GCCATACCAGTGCTCCTCCTCTAACGACGATATTtagatgcatgaaaggaaaactgggctttctaactcagaggTTGATTATTCGACGCTAACGACGATAAGCCAGGCAAGCAACATTGT
chr2	172813344	172813383	fw1_Dp11_ol_62_Dp11_Dp110_rv1	GCCATACCAGTGCTCCTCCTCTAACGACGATATTtaaatccaaacattatcaccagtgttgcatgcagagaggaTTGATTATTCGACGCTAACGACGATAAGCCAGGCAAGCAACATTGT
chr2	172813476	172813511	fw1_Dp11_ol_63_Dp11_Dp110_rv1	GCCATACCAGTGCTCCTCCTCTAACGACGATATTttttactctgttgtggctgcaggaggcagcatgataTTGATTATTCGACGCTAACGACGATAAGCCAGGCAAGCAACATTGT
chr2	172813532	172813569	fw1_Dp11_ol_64_Dp11_Dp110_rv1	GCCATACCAGTGCTCCTCCTCTAACGACGATATTagtcagatttggttagaatctggccacactgcttatcaTTGATTATTCGACGCTAACGACGATAAGCCAGGCAAGCAACATTGT
chr2	172813830	172813869	fw1_Dp11_ol_65_Dp11_Dp110_rv1	GCCATACCAGTGCTCCTCCTCTAACGACGATATTggatgataagcaaattgaagcacacccatgttatgggaaaTTGATTATTCGACGCTAACGACGATAAGCCAGGCAAGCAACATTGT
chr2	172813947	172813983	fw1_Dp11_ol_66_Dp11_Dp110_rv1	GCCATACCAGTGCTCCTCCTCTAACGACGATATTaaaagaagctaggcacaaaccggagaatatcgtctgaTTGATTATTCGACGCTAACGACGATAAGCCAGGCAAGCAACATTGT
chr2	172814022	172814061	fw1_Dp11_ol_67_Dp11_Dp110_rv1	GCCATACCAGTGCTCCTCCTCTAACGACGATATTtcatgacggaaatcagaacaagttatctgagtgtcttgccTTGATTATTCGACGCTAACGACGATAAGCCAGGCAAGCAACATTGT
chr2	172814263	172814298	fw1_Dp11_ol_68_Dp11_Dp110_rv1	GCCATACCAGTGCTCCTCCTCTAACGACGATATTttttgggatcctcaggatgctgtgaccatctgtaccTTGATTATTCGACGCTAACGACGATAAGCCAGGCAAGCAACATTGT
chr2	172814339	172814374	fw1_Dp11_ol_69_Dp11_Dp110_rv1	GCCATACCAGTGCTCCTCCTCTAACGACGATATTacacaccccgccatgcaaccatcgttaccagggagaTTGATTATTCGACGCTAACGACGATAAGCCAGGCAAGCAACATTGT
chr2	172814377	172814412	fw1_Dp11_ol_70_Dp11_Dp110_rv1	GCCATACCAGTGCTCCTCCTCTAACGACGATATTagtgaactgctccgcatcgagcagaaggacttcaagTTGATTATTCGACGCTAACGACGATAAGCCAGGCAAGCAACATTGT
chr2	172814453	172814488	fw1_Dp11_ol_71_Dp11_Dp110_rv1	GCCATACCAGTGCTCCTCCTCTAACGACGATATTatgcagtttcagaaaagaaagggagctgccacatggTTGATTATTCGACGCTAACGACGATAAGCCAGGCAAGCAACATTGT
chr2	172814491	172814531	fw1_Dp11_ol_72_Dp11_Dp110_rv1	GCCATACCAGTGCTCCTCCTCTAACGACGATATTaatggcattacagtcaagccttaatgtgttctgttctgagcTTGATTATTCGACGCTAACGACGATAAGCCAGGCAAGCAACATTGT
chr2	172814702	172814742	fw1_Dp11_ol_73_Dp11_Dp110_rv1	GCCATACCAGTGCTCCTCCTCTAACGACGATATTtctcccttcttttccacagatgtattcttaaccagggaacaTTGATTATTCGACGCTAACGACGATAAGCCAGGCAAGCAACATTGT
chr2	172814776	172814815	fw1_Dp11_ol_74_Dp11_Dp110_rv1	GCCATACCAGTGCTCCTCCTCTAACGACGATATTatcatcattgacatgttccctgggaaagtggaatgaatggTTGATTATTCGACGCTAACGACGATAAGCCAGGCAAGCAACATTGT
chr2	172814892	172814932	fw1_Dp11_ol_75_Dp11_Dp110_rv1	GCCATACCAGTGCTCCTCCTCTAACGACGATATTaagatgtctggttacttgccaacttcaaaatgcataggtggTTGATTATTCGACGCTAACGACGATAAGCCAGGCAAGCAACATTGT
chr2	172814935	172814970	fw1_Dp11_ol_76_Dp11_Dp110_rv1	GCCATACCAGTGCTCCTCCTCTAACGACGATATTcagcagtgaatggatgcaactggtcctagtggctttTTGATTATTCGACGCTAACGACGATAAGCCAGGCAAGCAACATTGT
chr2	172814976	172815017	fw1_Dp11_ol_77_Dp11_Dp110_rv1	GCCATACCAGTGCTCCTCCTCTAACGACGATATTttatcaatgcttaccagagccccttaaagtattgcactcattTTGATTATTCGACGCTAACGACGATAAGCCAGGCAAGCAACATTGT
chr2	172815044	172815084	fw1_Dp11_ol_78_Dp11_Dp110_rv1	GCCATACCAGTGCTCCTCCTCTAACGACGATATTcttacatgcagtcatggcaaatagagcacttataaaggcccTTGATTATTCGACGCTAACGACGATAAGCCAGGCAAGCAACATTGT
chr2	172815120	172815161	fw1_Dp11_ol_79_Dp11_Dp110_rv1	GCCATACCAGTGCTCCTCCTCTAACGACGATATTagttctttaagcctctgattttaacctgctccttgtctttgtTTGATTATTCGACGCTAACGACGATAAGCCAGGCAAGCAACATTGT
chr2	172815164	172815201	fw1_Dp11_ol_80_Dp11_Dp110_rv1	GCCATACCAGTGCTCCTCCTCTAACGACGATATTttagctcagtatgtccaagtgttaaaccatcaggctgcTTGATTATTCGACGCTAACGACGATAAGCCAGGCAAGCAACATTGT
chr2	172815204	172815239	fw1_Dp11_ol_81_Dp11_Dp110_rv1	GCCATACCAGTGCTCCTCCTCTAACGACGATATTgcttcgccactggtcccagtgtggctaagattttaaTTGATTATTCGACGCTAACGACGATAAGCCAGGCAAGCAACATTGT
chr2	172815259	172815300	fw1_Dp11_ol_82_Dp11_Dp110_rv1	GCCATACCAGTGCTCCTCCTCTAACGACGATATTttgtgtaatcaaatagtttcctccagagccaaacaaatggcaTTGATTATTCGACGCTAACGACGATAAGCCAGGCAAGCAACATTGT
chr2	172815303	172815338	fw1_Dp11_ol_83_Dp11_Dp110_rv1	GCCATACCAGTGCTCCTCCTCTAACGACGATATTtgcattaagggagccaacctgcaggtgaatgagtgaTTGATTATTCGACGCTAACGACGATAAGCCAGGCAAGCAACATTGT
chr2	172815341	172815376	fw1_Dp11_ol_84_Dp11_Dp110_rv1	GCCATACCAGTGCTCCTCCTCTAACGACGATATTctttgccttaaaagtcatgcaaagccttggaaggccTTGATTATTCGACGCTAACGACGATAAGCCAGGCAAGCAACATTGT
chr2	172815463	172815504	fw1_Dp11_ol_85_Dp11_Dp110_rv1	GCCATACCAGTGCTCCTCCTCTAACGACGATATTttaaagagctccaaccgttctgtaaagttcagagacaaaagcTTGATTATTCGACGCTAACGACGATAAGCCAGGCAAGCAACATTGT
chr2	172815513	172815554	fw1_Dp11_ol_86_Dp11_Dp110_rv1	GCCATACCAGTGCTCCTCCTCTAACGACGATATTggaaggaaaattgaaagtaggtttgcatgaggtgtatgtggaTTGATTATTCGACGCTAACGACGATAAGCCAGGCAAGCAACATTGT
chr2	172815560	172815600	fw1_Dp11_ol_87_Dp11_Dp110_rv1	GCCATACCAGTGCTCCTCCTCTAACGACGATATTtttctgtcaattaaaagggaccaagcttgaggcaaataagcTTGATTATTCGACGCTAACGACGATAAGCCAGGCAAGCAACATTGT
chr2	172815725	172815764	fw1_Dp11_ol_88_Dp11_Dp110_rv1	GCCATACCAGTGCTCCTCCTCTAACGACGATATTtgtctctgatgacttactcaaattgctgagagaggatggtTTGATTATTCGACGCTAACGACGATAAGCCAGGCAAGCAACATTGT
chr2	172815794	172815833	fw1_Dp11_ol_89_Dp11_Dp110_rv1	GCCATACCAGTGCTCCTCCTCTAACGACGATATTattaggagcccttagtgctgagaaggaagtttctaagtggTTGATTATTCGACGCTAACGACGATAAGCCAGGCAAGCAACATTGT
chr2	172815929	172815970	fw1_Dp11_ol_90_Dp11_Dp110_rv1	GCCATACCAGTGCTCCTCCTCTAACGACGATATTccccactgaactcagaaattgttaatgtagagccatacttgcTTGATTATTCGACGCTAACGACGATAAGCCAGGCAAGCAACATTGT
chr2	172816181	172816221	fw1_Dp11_ol_91_Dp11_Dp110_rv1	GCCATACCAGTGCTCCTCCTCTAACGACGATATTccttttatagctttgtttcaaaccaggctccaataacgagcTTGATTATTCGACGCTAACGACGATAAGCCAGGCAAGCAACATTGT
chr2	172816336	172816376	fw1_Dp11_ol_92_Dp11_Dp110_rv1	GCCATACCAGTGCTCCTCCTCTAACGACGATATTaaaaggccaggtcaatttctcccaaattcaagatttgtctgTTGATTATTCGACGCTAACGACGATAAGCCAGGCAAGCAACATTGT
chr2	172816473	172816514	fw1_Dp11_ol_93_Dp11_Dp110_rv1	GCCATACCAGTGCTCCTCCTCTAACGACGATATTttttggcaagaaaatgtgaaaagtgatgctgaggatattgctTTGATTATTCGACGCTAACGACGATAAGCCAGGCAAGCAACATTGT
chr2	172816517	172816556	fw1_Dp11_ol_94_Dp11_Dp110_rv1	GCCATACCAGTGCTCCTCCTCTAACGACGATATTgttgatgctacgtttgatcccttggttaggttgtatcagaTTGATTATTCGACGCTAACGACGATAAGCCAGGCAAGCAACATTGT
chr2	172816559	172816599	fw1_Dp11_ol_95_Dp11_Dp110_rv1	GCCATACCAGTGCTCCTCCTCTAACGACGATATTaccttttaggactgttttccacagttctttcccttagaggaTTGATTATTCGACGCTAACGACGATAAGCCAGGCAAGCAACATTGT
chr2	172816605	172816646	fw1_Dp11_ol_96_Dp11_Dp110_rv1	GCCATACCAGTGCTCCTCCTCTAACGACGATATTatttaatagggacattgatatggagggctgtccttgctatctTTGATTATTCGACGCTAACGACGATAAGCCAGGCAAGCAACATTGT
chr2	172816649	172816684	fw1_Dp11_ol_97_Dp11_Dp110_rv1	GCCATACCAGTGCTCCTCCTCTAACGACGATATTaaccttgtcacatgttttgcagttcagtgggtccaaTTGATTATTCGACGCTAACGACGATAAGCCAGGCAAGCAACATTGT
chr2	172816687	172816723	fw1_Dp11_ol_98_Dp11_Dp110_rv1	GCCATACCAGTGCTCCTCCTCTAACGACGATATTcttcccctgtaacctcagagcatgatttgtgatctccTTGATTATTCGACGCTAACGACGATAAGCCAGGCAAGCAACATTGT
chr2	172816794	172816833	fw1_Dp11_ol_99_Dp11_Dp110_rv1	GCCATACCAGTGCTCCTCCTCTAACGACGATATTttttagtctgacctcttttacagggtggggactgaaatctTTGATTATTCGACGCTAACGACGATAAGCCAGGCAAGCAACATTGT
chr2	172816872	172816912	fw1_Dp11_ol_100_Dp11_Dp110_rv1	GCCATACCAGTGCTCCTCCTCTAACGACGATATTtgcctgttcatgcaactaagtgtagagtgtgaattagatgcTTGATTATTCGACGCTAACGACGATAAGCCAGGCAAGCAACATTGT
chr2	172892047	172892083	fw1_Dp12_ol_1_Dp12_Dp110_rv1	GCCATACCAGTGCTCCTCCTTATAACGATCGGTTaatgaaaatggatgaatggcagttctcagccctttgcTTGATTATTCGACGTATAACGATCGGAGCCAGGCAAGCAACATTGT
chr2	172892086	172892121	fw1_Dp12_ol_2_Dp12_Dp110_rv1	GCCATACCAGTGCTCCTCCTTATAACGATCGGTTtgtgaatggtggggtggcagtaaggggagagggtagTTGATTATTCGACGTATAACGATCGGAGCCAGGCAAGCAACATTGT
chr2	172892124	172892159	fw1_Dp12_ol_3_Dp12_Dp110_rv1	GCCATACCAGTGCTCCTCCTTATAACGATCGGTTgcagggcggatgtgaggggtggagcagtcttagataTTGATTATTCGACGTATAACGATCGGAGCCAGGCAAGCAACATTGT
chr2	172892307	172892348	fw1_Dp12_ol_4_Dp12_Dp110_rv1	GCCATACCAGTGCTCCTCCTTATAACGATCGGTTgcataaatatgatgcaaaaccttaaccattgactccactgccTTGATTATTCGACGTATAACGATCGGAGCCAGGCAAGCAACATTGT
chr2	172892351	172892388	fw1_Dp12_ol_5_Dp12_Dp110_rv1	GCCATACCAGTGCTCCTCCTTATAACGATCGGTTttccttatcaatagttgaatatgtgccctggccaacctTTGATTATTCGACGTATAACGATCGGAGCCAGGCAAGCAACATTGT
chr2	172892391	172892426	fw1_Dp12_ol_6_Dp12_Dp110_rv1	GCCATACCAGTGCTCCTCCTTATAACGATCGGTTcatttcagctgccactgtgacagacagtccctgtgcTTGATTATTCGACGTATAACGATCGGAGCCAGGCAAGCAACATTGT
chr2	172892429	172892464	fw1_Dp12_ol_7_Dp12_Dp110_rv1	GCCATACCAGTGCTCCTCCTTATAACGATCGGTTatcaacacccctccctagttattcccagtctctcagTTGATTATTCGACGTATAACGATCGGAGCCAGGCAAGCAACATTGT
chr2	172892467	172892502	fw1_Dp12_ol_8_Dp12_Dp110_rv1	GCCATACCAGTGCTCCTCCTTATAACGATCGGTTtttctggctcaggactgtttcctaacccacaacagcTTGATTATTCGACGTATAACGATCGGAGCCAGGCAAGCAACATTGT
chr2	172892505	172892543	fw1_Dp12_ol_9_Dp12_Dp110_rv1	GCCATACCAGTGCTCCTCCTTATAACGATCGGTTgcacagcctaaactccagatcgttgagaagttttatgggTTGATTATTCGACGTATAACGATCGGAGCCAGGCAAGCAACATTGT
chr2	172892546	172892581	fw1_Dp12_ol_10_Dp12_Dp110_rv1	GCCATACCAGTGCTCCTCCTTATAACGATCGGTTcagagggagttagtgcttctgaaggttcacctcagaTTGATTATTCGACGTATAACGATCGGAGCCAGGCAAGCAACATTGT
chr2	172892584	172892619	fw1_Dp12_ol_11_Dp12_Dp110_rv1	GCCATACCAGTGCTCCTCCTTATAACGATCGGTTacaggggattgcagtctgcagatatgtgtcccagatTTGATTATTCGACGTATAACGATCGGAGCCAGGCAAGCAACATTGT
chr2	172892662	172892697	fw1_Dp12_ol_12_Dp12_Dp110_rv1	GCCATACCAGTGCTCCTCCTTATAACGATCGGTTggtccccagtgggatagctagctccttaacacagccTTGATTATTCGACGTATAACGATCGGAGCCAGGCAAGCAACATTGT
chr2	172892738	172892773	fw1_Dp12_ol_13_Dp12_Dp110_rv1	GCCATACCAGTGCTCCTCCTTATAACGATCGGTTttcactcctgcttcctgggattggtcatctcccaaaTTGATTATTCGACGTATAACGATCGGAGCCAGGCAAGCAACATTGT
chr2	172892776	172892811	fw1_Dp12_ol_14_Dp12_Dp110_rv1	GCCATACCAGTGCTCCTCCTTATAACGATCGGTTagccgcatttaggctctgctttcacgttctgctttcTTGATTATTCGACGTATAACGATCGGAGCCAGGCAAGCAACATTGT
chr2	172892826	172892866	fw1_Dp12_ol_15_Dp12_Dp110_rv1	GCCATACCAGTGCTCCTCCTTATAACGATCGGTTtaagagatgcccctaaagtgaataggatacagttttggccaTTGATTATTCGACGTATAACGATCGGAGCCAGGCAAGCAACATTGT
chr2	172892869	172892905	fw1_Dp12_ol_16_Dp12_Dp110_rv1	GCCATACCAGTGCTCCTCCTTATAACGATCGGTTctagcatgcatatatggcagacttctgcatgcattggTTGATTATTCGACGTATAACGATCGGAGCCAGGCAAGCAACATTGT
chr2	172893112	172893153	fw1_Dp12_ol_17_Dp12_Dp110_rv1	GCCATACCAGTGCTCCTCCTTATAACGATCGGTTtctgttaaagagaaacgatgctagaaatctccccagagtacaTTGATTATTCGACGTATAACGATCGGAGCCAGGCAAGCAACATTGT
chr2	172893156	172893191	fw1_Dp12_ol_18_Dp12_Dp110_rv1	GCCATACCAGTGCTCCTCCTTATAACGATCGGTTgaagatcccgtggaaatggtcagctgtgggtccacaTTGATTATTCGACGTATAACGATCGGAGCCAGGCAAGCAACATTGT
chr2	172893194	172893230	fw1_Dp12_ol_19_Dp12_Dp110_rv1	GCCATACCAGTGCTCCTCCTTATAACGATCGGTTgaggagttgtacaggataagtggatgagagccagtggTTGATTATTCGACGTATAACGATCGGAGCCAGGCAAGCAACATTGT
chr2	172893233	172893270	fw1_Dp12_ol_20_Dp12_Dp110_rv1	GCCATACCAGTGCTCCTCCTTATAACGATCGGTTcagagagaggaaacacattagatgagaggatgcctgggTTGATTATTCGACGTATAACGATCGGAGCCAGGCAAGCAACATTGT
chr2	172893321	172893356	fw1_Dp12_ol_21_Dp12_Dp110_rv1	GCCATACCAGTGCTCCTCCTTATAACGATCGGTTgctggggcccagttggaggctaacttagaatcaggaTTGATTATTCGACGTATAACGATCGGAGCCAGGCAAGCAACATTGT
chr2	172893359	172893394	fw1_Dp12_ol_22_Dp12_Dp110_rv1	GCCATACCAGTGCTCCTCCTTATAACGATCGGTTtgaaagcggccaccacatgtcctgtgtgaaagtcagTTGATTATTCGACGTATAACGATCGGAGCCAGGCAAGCAACATTGT
chr2	172893397	172893432	fw1_Dp12_ol_23_Dp12_Dp110_rv1	GCCATACCAGTGCTCCTCCTTATAACGATCGGTTaagagacaaggagcattgctgaaacatcatgggcacTTGATTATTCGACGTATAACGATCGGAGCCAGGCAAGCAACATTGT
chr2	172893435	172893475	fw1_Dp12_ol_24_Dp12_Dp110_rv1	GCCATACCAGTGCTCCTCCTTATAACGATCGGTTtaacaaccccattccccgtaaagtttgcactttataaagcgTTGATTATTCGACGTATAACGATCGGAGCCAGGCAAGCAACATTGT
chr2	172893683	172893723	fw1_Dp12_ol_25_Dp12_Dp110_rv1	GCCATACCAGTGCTCCTCCTTATAACGATCGGTTctttctttgtcttctttagaagaaagggctccaggaatgccTTGATTATTCGACGTATAACGATCGGAGCCAGGCAAGCAACATTGT
chr2	172893753	172893793	fw1_Dp12_ol_26_Dp12_Dp110_rv1	GCCATACCAGTGCTCCTCCTTATAACGATCGGTTgcaactttactgaaactcgattcattgagccagagaaaggtTTGATTATTCGACGTATAACGATCGGAGCCAGGCAAGCAACATTGT
chr2	172893872	172893907	fw1_Dp12_ol_27_Dp12_Dp110_rv1	GCCATACCAGTGCTCCTCCTTATAACGATCGGTTcaaatgcacttccagtcttggccactttcattgcatTTGATTATTCGACGTATAACGATCGGAGCCAGGCAAGCAACATTGT
chr2	172893954	172893994	fw1_Dp12_ol_28_Dp12_Dp110_rv1	GCCATACCAGTGCTCCTCCTTATAACGATCGGTTgcagaaaattctgcccaaatctttggtaaagatgctactggTTGATTATTCGACGTATAACGATCGGAGCCAGGCAAGCAACATTGT
chr2	172894052	172894090	fw1_Dp12_ol_29_Dp12_Dp110_rv1	GCCATACCAGTGCTCCTCCTTATAACGATCGGTTagatgtaaagaatcagagcagatgtctctgtgtgtgcagTTGATTATTCGACGTATAACGATCGGAGCCAGGCAAGCAACATTGT
chr2	172894093	172894128	fw1_Dp12_ol_30_Dp12_Dp110_rv1	GCCATACCAGTGCTCCTCCTTATAACGATCGGTTcacacatcatgggtaagaccagtcacagtgttgagtTTGATTATTCGACGTATAACGATCGGAGCCAGGCAAGCAACATTGT
chr2	172894169	172894205	fw1_Dp12_ol_31_Dp12_Dp110_rv1	GCCATACCAGTGCTCCTCCTTATAACGATCGGTTcaccttcttcttttgctctaaggagcatgctcactgcTTGATTATTCGACGTATAACGATCGGAGCCAGGCAAGCAACATTGT
chr2	172894208	172894243	fw1_Dp12_ol_32_Dp12_Dp110_rv1	GCCATACCAGTGCTCCTCCTTATAACGATCGGTTgtttggcatggagtggctggtagagaaccttagagtTTGATTATTCGACGTATAACGATCGGAGCCAGGCAAGCAACATTGT
chr2	172894280	172894318	fw1_Dp12_ol_33_Dp12_Dp110_rv1	GCCATACCAGTGCTCCTCCTTATAACGATCGGTTttttcagttcattaacagcttcatcatggacgctgtcctTTGATTATTCGACGTATAACGATCGGAGCCAGGCAAGCAACATTGT
chr2	172894321	172894361	fw1_Dp12_ol_34_Dp12_Dp110_rv1	GCCATACCAGTGCTCCTCCTTATAACGATCGGTTagaaacagttgtatgctctcaatagtataccactggccagaTTGATTATTCGACGTATAACGATCGGAGCCAGGCAAGCAACATTGT
chr2	172894364	172894399	fw1_Dp12_ol_35_Dp12_Dp110_rv1	GCCATACCAGTGCTCCTCCTTATAACGATCGGTTttccctttgcgctatgcaagattgctttcctgtgatTTGATTATTCGACGTATAACGATCGGAGCCAGGCAAGCAACATTGT
chr2	172894570	172894609	fw1_Dp12_ol_36_Dp12_Dp110_rv1	GCCATACCAGTGCTCCTCCTTATAACGATCGGTTtttggaaacgagcataagtgactctgaccagagaagtaggTTGATTATTCGACGTATAACGATCGGAGCCAGGCAAGCAACATTGT
chr2	172894675	172894716	fw1_Dp12_ol_37_Dp12_Dp110_rv1	GCCATACCAGTGCTCCTCCTTATAACGATCGGTTaatgagaatagaaagctgatctgtgacttggtgaaaagtgggTTGATTATTCGACGTATAACGATCGGAGCCAGGCAAGCAACATTGT
chr2	172894719	172894754	fw1_Dp12_ol_38_Dp12_Dp110_rv1	GCCATACCAGTGCTCCTCCTTATAACGATCGGTTccaaagtctggctttgctctgagggtgcatttcagaTTGATTATTCGACGTATAACGATCGGAGCCAGGCAAGCAACATTGT
chr2	172894838	172894878	fw1_Dp12_ol_39_Dp12_Dp110_rv1	GCCATACCAGTGCTCCTCCTTATAACGATCGGTTaaacatgcacatgcatactctattttggcctttaacttgggTTGATTATTCGACGTATAACGATCGGAGCCAGGCAAGCAACATTGT
chr2	172894902	172894941	fw1_Dp12_ol_40_Dp12_Dp110_rv1	GCCATACCAGTGCTCCTCCTTATAACGATCGGTTttgcagaattggacttgaactgtcttgaactttctgcatgTTGATTATTCGACGTATAACGATCGGAGCCAGGCAAGCAACATTGT
chr2	172894944	172894979	fw1_Dp12_ol_41_Dp12_Dp110_rv1	GCCATACCAGTGCTCCTCCTTATAACGATCGGTTtgttgcccaattgatactatgtgcatcgagcctcttTTGATTATTCGACGTATAACGATCGGAGCCAGGCAAGCAACATTGT
chr2	172895013	172895054	fw1_Dp12_ol_42_Dp12_Dp110_rv1	GCCATACCAGTGCTCCTCCTTATAACGATCGGTTattttctttagagagctctctatagcttctggtgtgtgagggTTGATTATTCGACGTATAACGATCGGAGCCAGGCAAGCAACATTGT
chr2	172895057	172895092	fw1_Dp12_ol_43_Dp12_Dp110_rv1	GCCATACCAGTGCTCCTCCTTATAACGATCGGTTggtggggagcgatttgttgttactttctgggtctgtTTGATTATTCGACGTATAACGATCGGAGCCAGGCAAGCAACATTGT
chr2	172895176	172895217	fw1_Dp12_ol_44_Dp12_Dp110_rv1	GCCATACCAGTGCTCCTCCTTATAACGATCGGTTaacagctggattctgcttttagtacttatccttgattccgtgTTGATTATTCGACGTATAACGATCGGAGCCAGGCAAGCAACATTGT
chr2	172895251	172895287	fw1_Dp12_ol_45_Dp12_Dp110_rv1	GCCATACCAGTGCTCCTCCTTATAACGATCGGTTttttgaaaggcatgtggcatcctacttgtccataggaTTGATTATTCGACGTATAACGATCGGAGCCAGGCAAGCAACATTGT
chr2	172895307	172895347	fw1_Dp12_ol_46_Dp12_Dp110_rv1	GCCATACCAGTGCTCCTCCTTATAACGATCGGTTttttggaacttgtcattggtaactgctggaaaatagagccaTTGATTATTCGACGTATAACGATCGGAGCCAGGCAAGCAACATTGT
chr2	172895414	172895451	fw1_Dp12_ol_47_Dp12_Dp110_rv1	GCCATACCAGTGCTCCTCCTTATAACGATCGGTTgcttttccctcaactctgctttggggaaagatcatagaTTGATTATTCGACGTATAACGATCGGAGCCAGGCAAGCAACATTGT
chr2	172895610	172895650	fw1_Dp12_ol_48_Dp12_Dp110_rv1	GCCATACCAGTGCTCCTCCTTATAACGATCGGTTaatctacttctaatgtggttctctgagactgccaatctcgaTTGATTATTCGACGTATAACGATCGGAGCCAGGCAAGCAACATTGT
chr2	172895662	172895702	fw1_Dp12_ol_49_Dp12_Dp110_rv1	GCCATACCAGTGCTCCTCCTTATAACGATCGGTTacataatttgtcccaaaagtatgtgttcaggtcaccaagggTTGATTATTCGACGTATAACGATCGGAGCCAGGCAAGCAACATTGT
chr2	172895895	172895935	fw1_Dp12_ol_50_Dp12_Dp110_rv1	GCCATACCAGTGCTCCTCCTTATAACGATCGGTTttaacccacttttgatctgattccttacattcccattgcccTTGATTATTCGACGTATAACGATCGGAGCCAGGCAAGCAACATTGT
chr2	172895977	172896016	fw1_Dp12_ol_51_Dp12_Dp110_rv1	GCCATACCAGTGCTCCTCCTTATAACGATCGGTTgtgaaaatggaggcttttctgtgaaataaacgagcagtgaTTGATTATTCGACGTATAACGATCGGAGCCAGGCAAGCAACATTGT
chr2	172896073	172896114	fw1_Dp12_ol_52_Dp12_Dp110_rv1	GCCATACCAGTGCTCCTCCTTATAACGATCGGTTcaatcttccattcttatgccagattacatgaactgccgaactTTGATTATTCGACGTATAACGATCGGAGCCAGGCAAGCAACATTGT
chr2	172896522	172896562	fw1_Dp12_ol_53_Dp12_Dp110_rv1	GCCATACCAGTGCTCCTCCTTATAACGATCGGTTgattgtgacaaagcagaaaaccttattatgtgggtttgccaTTGATTATTCGACGTATAACGATCGGAGCCAGGCAAGCAACATTGT
chr2	172896589	172896629	fw1_Dp12_ol_54_Dp12_Dp110_rv1	GCCATACCAGTGCTCCTCCTTATAACGATCGGTTaaaatccagttttggttaagttccctgaatgagcgtagtgaTTGATTATTCGACGTATAACGATCGGAGCCAGGCAAGCAACATTGT
chr2	172896662	172896701	fw1_Dp12_ol_55_Dp12_Dp110_rv1	GCCATACCAGTGCTCCTCCTTATAACGATCGGTTgaaagactgatttaaattagaagggcacattgggcttggcTTGATTATTCGACGTATAACGATCGGAGCCAGGCAAGCAACATTGT
chr2	172896719	172896760	fw1_Dp12_ol_56_Dp12_Dp110_rv1	GCCATACCAGTGCTCCTCCTTATAACGATCGGTTagcaaagcataattttcctccaaacaaagacaagcttgttggTTGATTATTCGACGTATAACGATCGGAGCCAGGCAAGCAACATTGT
chr2	172896793	172896833	fw1_Dp12_ol_57_Dp12_Dp110_rv1	GCCATACCAGTGCTCCTCCTTATAACGATCGGTTatatgcaaagttgttcatcagttcactgttgggttttgtgtTTGATTATTCGACGTATAACGATCGGAGCCAGGCAAGCAACATTGT
chr2	172896882	172896923	fw1_Dp12_ol_58_Dp12_Dp110_rv1	GCCATACCAGTGCTCCTCCTTATAACGATCGGTTgcataactctgcatgctataggtactgagaaatcgacacatgTTGATTATTCGACGTATAACGATCGGAGCCAGGCAAGCAACATTGT
chr2	172896964	172896999	fw1_Dp12_ol_59_Dp12_Dp110_rv1	GCCATACCAGTGCTCCTCCTTATAACGATCGGTTcttagggagggatggtcagatttgggctccgtgtggTTGATTATTCGACGTATAACGATCGGAGCCAGGCAAGCAACATTGT
chr2	172897067	172897103	fw1_Dp12_ol_60_Dp12_Dp110_rv1	GCCATACCAGTGCTCCTCCTTATAACGATCGGTTttttctgatccctccctctgacaaccaggagaatacaTTGATTATTCGACGTATAACGATCGGAGCCAGGCAAGCAACATTGT
chr2	172897106	172897141	fw1_Dp12_ol_61_Dp12_Dp110_rv1	GCCATACCAGTGCTCCTCCTTATAACGATCGGTTgggcaagttaggcccacatcctgaagtccactcagtTTGATTATTCGACGTATAACGATCGGAGCCAGGCAAGCAACATTGT
chr2	172897281	172897316	fw1_Dp12_ol_62_Dp12_Dp110_rv1	GCCATACCAGTGCTCCTCCTTATAACGATCGGTTaaaagacaccccacatcccagttagtactctcctgaTTGATTATTCGACGTATAACGATCGGAGCCAGGCAAGCAACATTGT
chr2	172897337	172897377	fw1_Dp12_ol_63_Dp12_Dp110_rv1	GCCATACCAGTGCTCCTCCTTATAACGATCGGTTaattcagtgaaatgaaggtgatcattctctaggatgctgggTTGATTATTCGACGTATAACGATCGGAGCCAGGCAAGCAACATTGT
chr2	172897692	172897727	fw1_Dp12_ol_64_Dp12_Dp110_rv1	GCCATACCAGTGCTCCTCCTTATAACGATCGGTTtgcccagactctaggatgcttttgaatgggagttttTTGATTATTCGACGTATAACGATCGGAGCCAGGCAAGCAACATTGT
chr2	172897775	172897814	fw1_Dp12_ol_65_Dp12_Dp110_rv1	GCCATACCAGTGCTCCTCCTTATAACGATCGGTTgagcaaacatcagccagagagttcttatctttggaattgcTTGATTATTCGACGTATAACGATCGGAGCCAGGCAAGCAACATTGT
chr2	172897817	172897852	fw1_Dp12_ol_66_Dp12_Dp110_rv1	GCCATACCAGTGCTCCTCCTTATAACGATCGGTTttttcacttcatgtcttagcttcacggcacagcaacTTGATTATTCGACGTATAACGATCGGAGCCAGGCAAGCAACATTGT
chr2	172897867	172897907	fw1_Dp12_ol_67_Dp12_Dp110_rv1	GCCATACCAGTGCTCCTCCTTATAACGATCGGTTatcacatgtactgtactttgtaaagcactttcgcacaagctTTGATTATTCGACGTATAACGATCGGAGCCAGGCAAGCAACATTGT
chr2	172897910	172897945	fw1_Dp12_ol_68_Dp12_Dp110_rv1	GCCATACCAGTGCTCCTCCTTATAACGATCGGTTagatgagatgcctggctgacagtggaacaaggttagTTGATTATTCGACGTATAACGATCGGAGCCAGGCAAGCAACATTGT
chr2	172898104	172898139	fw1_Dp12_ol_69_Dp12_Dp110_rv1	GCCATACCAGTGCTCCTCCTTATAACGATCGGTTaaaagagggatgtgggaccaggtggatttctgtacaTTGATTATTCGACGTATAACGATCGGAGCCAGGCAAGCAACATTGT
chr2	172898148	172898189	fw1_Dp12_ol_70_Dp12_Dp110_rv1	GCCATACCAGTGCTCCTCCTTATAACGATCGGTTggggatttagaagtcaaacatccagatggaagatcctcaaagTTGATTATTCGACGTATAACGATCGGAGCCAGGCAAGCAACATTGT
chr2	172898192	172898231	fw1_Dp12_ol_71_Dp12_Dp110_rv1	GCCATACCAGTGCTCCTCCTTATAACGATCGGTTgaagctaaagctctgaaagggaggtagagatcatggtagaTTGATTATTCGACGTATAACGATCGGAGCCAGGCAAGCAACATTGT
chr2	172898234	172898269	fw1_Dp12_ol_72_Dp12_Dp110_rv1	GCCATACCAGTGCTCCTCCTTATAACGATCGGTTtccacatgatatgatgtgcaggctggaggaaggagaTTGATTATTCGACGTATAACGATCGGAGCCAGGCAAGCAACATTGT
chr2	172898272	172898307	fw1_Dp12_ol_73_Dp12_Dp110_rv1	GCCATACCAGTGCTCCTCCTTATAACGATCGGTTctggagtgggaacagaagagttgagaaggtagctgtTTGATTATTCGACGTATAACGATCGGAGCCAGGCAAGCAACATTGT
chr2	172898310	172898345	fw1_Dp12_ol_74_Dp12_Dp110_rv1	GCCATACCAGTGCTCCTCCTTATAACGATCGGTTaatcctgttccctgtgaaagaatcccgcctgctcgcTTGATTATTCGACGTATAACGATCGGAGCCAGGCAAGCAACATTGT
chr2	172898348	172898383	fw1_Dp12_ol_75_Dp12_Dp110_rv1	GCCATACCAGTGCTCCTCCTTATAACGATCGGTTgataccccacctcccactcagcattaccagaccgtcTTGATTATTCGACGTATAACGATCGGAGCCAGGCAAGCAACATTGT
chr2	172898386	172898421	fw1_Dp12_ol_76_Dp12_Dp110_rv1	GCCATACCAGTGCTCCTCCTTATAACGATCGGTTctctttactccagttgagtagctcaggtgcttgcttTTGATTATTCGACGTATAACGATCGGAGCCAGGCAAGCAACATTGT
chr2	172898429	172898467	fw1_Dp12_ol_77_Dp12_Dp110_rv1	GCCATACCAGTGCTCCTCCTTATAACGATCGGTTccccaccattttctcttaataccttttctctgacccaccTTGATTATTCGACGTATAACGATCGGAGCCAGGCAAGCAACATTGT
chr2	172898508	172898543	fw1_Dp12_ol_78_Dp12_Dp110_rv1	GCCATACCAGTGCTCCTCCTTATAACGATCGGTTatcttccgtcattgcaaatccctgacacccatgggtTTGATTATTCGACGTATAACGATCGGAGCCAGGCAAGCAACATTGT
chr2	172898546	172898581	fw1_Dp12_ol_79_Dp12_Dp110_rv1	GCCATACCAGTGCTCCTCCTTATAACGATCGGTTgatgaacaggcattgggcaggttgtctagctccttgTTGATTATTCGACGTATAACGATCGGAGCCAGGCAAGCAACATTGT
chr2	172898593	172898628	fw1_Dp12_ol_80_Dp12_Dp110_rv1	GCCATACCAGTGCTCCTCCTTATAACGATCGGTTggctggacctgctcacttgcacctggaggagggtatTTGATTATTCGACGTATAACGATCGGAGCCAGGCAAGCAACATTGT
chr2	172898631	172898666	fw1_Dp12_ol_81_Dp12_Dp110_rv1	GCCATACCAGTGCTCCTCCTTATAACGATCGGTTaggacaaacaagaatgtcctggagggacaggtgggtTTGATTATTCGACGTATAACGATCGGAGCCAGGCAAGCAACATTGT
chr2	172898669	172898704	fw1_Dp12_ol_82_Dp12_Dp110_rv1	GCCATACCAGTGCTCCTCCTTATAACGATCGGTTggaggttcaggagagattcccctgggtcctgggtccTTGATTATTCGACGTATAACGATCGGAGCCAGGCAAGCAACATTGT
chr2	172898707	172898742	fw1_Dp12_ol_83_Dp12_Dp110_rv1	GCCATACCAGTGCTCCTCCTTATAACGATCGGTTgttcagagtccctcacctggttgccctccctatgggTTGATTATTCGACGTATAACGATCGGAGCCAGGCAAGCAACATTGT
chr2	172898745	172898780	fw1_Dp12_ol_84_Dp12_Dp110_rv1	GCCATACCAGTGCTCCTCCTTATAACGATCGGTTgccacacatctgtcctgaaaggtgtcactttcagctTTGATTATTCGACGTATAACGATCGGAGCCAGGCAAGCAACATTGT
chr2	172898851	172898886	fw1_Dp12_ol_85_Dp12_Dp110_rv1	GCCATACCAGTGCTCCTCCTTATAACGATCGGTTgaaagtggctggcaatgatgtctctccctgcagaacTTGATTATTCGACGTATAACGATCGGAGCCAGGCAAGCAACATTGT
chr2	172899125	172899166	fw1_Dp12_ol_86_Dp12_Dp110_rv1	GCCATACCAGTGCTCCTCCTTATAACGATCGGTTcatgttttatactttgggttttcataagcatggcacacctgtTTGATTATTCGACGTATAACGATCGGAGCCAGGCAAGCAACATTGT
chr2	172899258	172899298	fw1_Dp12_ol_87_Dp12_Dp110_rv1	GCCATACCAGTGCTCCTCCTTATAACGATCGGTTaggaaagcccagtgtagctattttctgatgagaaaattggcTTGATTATTCGACGTATAACGATCGGAGCCAGGCAAGCAACATTGT
chr2	172899304	172899345	fw1_Dp12_ol_88_Dp12_Dp110_rv1	GCCATACCAGTGCTCCTCCTTATAACGATCGGTTaagttgggtttctagattgcagcagaaatctgttttagtgcaTTGATTATTCGACGTATAACGATCGGAGCCAGGCAAGCAACATTGT
chr2	172899403	172899444	fw1_Dp12_ol_89_Dp12_Dp110_rv1	GCCATACCAGTGCTCCTCCTTATAACGATCGGTTtgatcaaagattaatctgcattggaaagtgagactcttggctTTGATTATTCGACGTATAACGATCGGAGCCAGGCAAGCAACATTGT
chr2	172899447	172899485	fw1_Dp12_ol_90_Dp12_Dp110_rv1	GCCATACCAGTGCTCCTCCTTATAACGATCGGTTtgttaacattaaaggttggatatacggtgtccttgggccTTGATTATTCGACGTATAACGATCGGAGCCAGGCAAGCAACATTGT
chr2	172899488	172899523	fw1_Dp12_ol_91_Dp12_Dp110_rv1	GCCATACCAGTGCTCCTCCTTATAACGATCGGTTagggaagtccggtgtggagaatacaaggaagccagaTTGATTATTCGACGTATAACGATCGGAGCCAGGCAAGCAACATTGT
chr2	172899526	172899565	fw1_Dp12_ol_92_Dp12_Dp110_rv1	GCCATACCAGTGCTCCTCCTTATAACGATCGGTTgtgcttcccagaaaacctagttacagaagctataaggctgTTGATTATTCGACGTATAACGATCGGAGCCAGGCAAGCAACATTGT
chr2	172899606	172899642	fw1_Dp12_ol_93_Dp12_Dp110_rv1	GCCATACCAGTGCTCCTCCTTATAACGATCGGTTacaggaggccagcaaattcagacttgacttatgatggTTGATTATTCGACGTATAACGATCGGAGCCAGGCAAGCAACATTGT
chr2	172899717	172899752	fw1_Dp12_ol_94_Dp12_Dp110_rv1	GCCATACCAGTGCTCCTCCTTATAACGATCGGTTaaaatcggacagctgatagcatcaaggctctgggtcTTGATTATTCGACGTATAACGATCGGAGCCAGGCAAGCAACATTGT
chr2	172899755	172899790	fw1_Dp12_ol_95_Dp12_Dp110_rv1	GCCATACCAGTGCTCCTCCTTATAACGATCGGTTctgtgaagggtgggctgcatttcaggctagaactagTTGATTATTCGACGTATAACGATCGGAGCCAGGCAAGCAACATTGT
chr2	172899793	172899834	fw1_Dp12_ol_96_Dp12_Dp110_rv1	GCCATACCAGTGCTCCTCCTTATAACGATCGGTTgtatgcaggataagaggtatcctgtatgtaggtatggcaaggTTGATTATTCGACGTATAACGATCGGAGCCAGGCAAGCAACATTGT
chr2	172899855	172899890	fw1_Dp12_ol_97_Dp12_Dp110_rv1	GCCATACCAGTGCTCCTCCTTATAACGATCGGTTcatgtagggccgagctccatcccagcaagggaacagTTGATTATTCGACGTATAACGATCGGAGCCAGGCAAGCAACATTGT
chr2	172899907	172899942	fw1_Dp12_ol_98_Dp12_Dp110_rv1	GCCATACCAGTGCTCCTCCTTATAACGATCGGTTaaaaggccaagcacgtgaggtggattagggaacgctTTGATTATTCGACGTATAACGATCGGAGCCAGGCAAGCAACATTGT
chr2	172899945	172899980	fw1_Dp12_ol_99_Dp12_Dp110_rv1	GCCATACCAGTGCTCCTCCTTATAACGATCGGTTggctttgttgccctgagatgcagcccttccttccacTTGATTATTCGACGTATAACGATCGGAGCCAGGCAAGCAACATTGT
chr2	172899983	172900018	fw1_Dp12_ol_100_Dp12_Dp110_rv1	GCCATACCAGTGCTCCTCCTTATAACGATCGGTTttggactcctcctcccctcatgccagataactggacTTGATTATTCGACGTATAACGATCGGAGCCAGGCAAGCAACATTGT
chr4	12475536	12475576	fw1_Dp1_ol_1_Dp1_Dp111_rv1	GCCATACCAGTGCTCCTCCTCCGATTCGTTAGTTaagcagtttgattcacctctattttcagtcatccagaaggcTTCGTCGAATAATCCCGATTCGTTAGAGCCAGGCAAGCAACATTGT
chr4	12475763	12475802	fw1_Dp1_ol_2_Dp1_Dp111_rv1	GCCATACCAGTGCTCCTCCTCCGATTCGTTAGTTtataacattggctcagatttggagcttcagaatcagaggcTTCGTCGAATAATCCCGATTCGTTAGAGCCAGGCAAGCAACATTGT
chr4	12475843	12475880	fw1_Dp1_ol_3_Dp1_Dp111_rv1	GCCATACCAGTGCTCCTCCTCCGATTCGTTAGTTgcgaagggtcagttgtttcctctgtaaattgggtatctTTCGTCGAATAATCCCGATTCGTTAGAGCCAGGCAAGCAACATTGT
chr4	12475898	12475939	fw1_Dp1_ol_4_Dp1_Dp111_rv1	GCCATACCAGTGCTCCTCCTCCGATTCGTTAGTTatttccacatggattaaagataatgcctgggaagtgattgcaTTCGTCGAATAATCCCGATTCGTTAGAGCCAGGCAAGCAACATTGT
chr4	12476059	12476100	fw1_Dp1_ol_5_Dp1_Dp111_rv1	GCCATACCAGTGCTCCTCCTCCGATTCGTTAGTTttattttccctctaaatgttgcttgaagatctctaagggcccTTCGTCGAATAATCCCGATTCGTTAGAGCCAGGCAAGCAACATTGT
chr4	12476196	12476236	fw1_Dp1_ol_6_Dp1_Dp111_rv1	GCCATACCAGTGCTCCTCCTCCGATTCGTTAGTTcaacaggtttctgctgaagatttcttttgaagagcactctgTTCGTCGAATAATCCCGATTCGTTAGAGCCAGGCAAGCAACATTGT
chr4	12476259	12476299	fw1_Dp1_ol_7_Dp1_Dp111_rv1	GCCATACCAGTGCTCCTCCTCCGATTCGTTAGTTaattctgacatccagattttctcccagctttaaggtgtcttTTCGTCGAATAATCCCGATTCGTTAGAGCCAGGCAAGCAACATTGT
chr4	12476302	12476337	fw1_Dp1_ol_8_Dp1_Dp111_rv1	GCCATACCAGTGCTCCTCCTCCGATTCGTTAGTTaggctgattgaagacttactgcgtgctaccttcttcTTCGTCGAATAATCCCGATTCGTTAGAGCCAGGCAAGCAACATTGT
chr4	12476340	12476377	fw1_Dp1_ol_9_Dp1_Dp111_rv1	GCCATACCAGTGCTCCTCCTCCGATTCGTTAGTTcaggcattaatgtttctgatatggctgtccctacctcaTTCGTCGAATAATCCCGATTCGTTAGAGCCAGGCAAGCAACATTGT
chr4	12476408	12476443	fw1_Dp1_ol_10_Dp1_Dp111_rv1	GCCATACCAGTGCTCCTCCTCCGATTCGTTAGTTaaaagaaagagagtgtgactgctgggactgcctacaTTCGTCGAATAATCCCGATTCGTTAGAGCCAGGCAAGCAACATTGT
chr4	12476452	12476490	fw1_Dp1_ol_11_Dp1_Dp111_rv1	GCCATACCAGTGCTCCTCCTCCGATTCGTTAGTTggggtgcttctggttaagagaatccaaaagagattcagaTTCGTCGAATAATCCCGATTCGTTAGAGCCAGGCAAGCAACATTGT
chr4	12476529	12476569	fw1_Dp1_ol_12_Dp1_Dp111_rv1	GCCATACCAGTGCTCCTCCTCCGATTCGTTAGTTtaaatgactaatatcatgcagggcttgctatgttgcagacaTTCGTCGAATAATCCCGATTCGTTAGAGCCAGGCAAGCAACATTGT
chr4	12476659	12476700	fw1_Dp1_ol_13_Dp1_Dp111_rv1	GCCATACCAGTGCTCCTCCTCCGATTCGTTAGTTattctccaagcagtgaaaacagtatttgaactaggtcactggTTCGTCGAATAATCCCGATTCGTTAGAGCCAGGCAAGCAACATTGT
chr4	12476703	12476738	fw1_Dp1_ol_14_Dp1_Dp111_rv1	GCCATACCAGTGCTCCTCCTCCGATTCGTTAGTTctgagtgaggtttcttttggaggggttggggagggaTTCGTCGAATAATCCCGATTCGTTAGAGCCAGGCAAGCAACATTGT
chr4	12477331	12477366	fw1_Dp1_ol_15_Dp1_Dp111_rv1	GCCATACCAGTGCTCCTCCTCCGATTCGTTAGTTggggagaaggcacaccacatggcaagaatgggagcaTTCGTCGAATAATCCCGATTCGTTAGAGCCAGGCAAGCAACATTGT
chr4	12477376	12477416	fw1_Dp1_ol_16_Dp1_Dp111_rv1	GCCATACCAGTGCTCCTCCTCCGATTCGTTAGTTggggttggggagatgccataaaattttacataaccagatctTTCGTCGAATAATCCCGATTCGTTAGAGCCAGGCAAGCAACATTGT
chr4	12477437	12477477	fw1_Dp1_ol_17_Dp1_Dp111_rv1	GCCATACCAGTGCTCCTCCTCCGATTCGTTAGTTaagatagcaccaaactatgaggtatccaacccaatgatccaTTCGTCGAATAATCCCGATTCGTTAGAGCCAGGCAAGCAACATTGT
chr4	12477530	12477570	fw1_Dp1_ol_18_Dp1_Dp111_rv1	GCCATACCAGTGCTCCTCCTCCGATTCGTTAGTTagacttgtgtgggaagaaatacacaaaccgtatcattctgtTTCGTCGAATAATCCCGATTCGTTAGAGCCAGGCAAGCAACATTGT
chr4	12477611	12477651	fw1_Dp1_ol_19_Dp1_Dp111_rv1	GCCATACCAGTGCTCCTCCTCCGATTCGTTAGTTaaatacaaccatgccttctcaagagttctccaaagtcttgaTTCGTCGAATAATCCCGATTCGTTAGAGCCAGGCAAGCAACATTGT
chr4	12477654	12477689	fw1_Dp1_ol_20_Dp1_Dp111_rv1	GCCATACCAGTGCTCCTCCTCCGATTCGTTAGTTtgtcccagcattagaagtccaaagcctagccacatgTTCGTCGAATAATCCCGATTCGTTAGAGCCAGGCAAGCAACATTGT
chr4	12478065	12478106	fw1_Dp1_ol_21_Dp1_Dp111_rv1	GCCATACCAGTGCTCCTCCTCCGATTCGTTAGTTaaaagtgggtgactgatatgaacagggacttctcaaaagaagTTCGTCGAATAATCCCGATTCGTTAGAGCCAGGCAAGCAACATTGT
chr4	12479251	12479291	fw1_Dp1_ol_22_Dp1_Dp111_rv1	GCCATACCAGTGCTCCTCCTCCGATTCGTTAGTTaaaatgttgttgaatgcctgtgacttttctagggacagagtTTCGTCGAATAATCCCGATTCGTTAGAGCCAGGCAAGCAACATTGT
chr4	12479354	12479389	fw1_Dp1_ol_23_Dp1_Dp111_rv1	GCCATACCAGTGCTCCTCCTCCGATTCGTTAGTTccactagacaatgcgccagtggggattccatgtggaTTCGTCGAATAATCCCGATTCGTTAGAGCCAGGCAAGCAACATTGT
chr4	12479392	12479432	fw1_Dp1_ol_24_Dp1_Dp111_rv1	GCCATACCAGTGCTCCTCCTCCGATTCGTTAGTTgtcaaaccccacatttcttctctgtactaccctagtacacgTTCGTCGAATAATCCCGATTCGTTAGAGCCAGGCAAGCAACATTGT
chr4	12479595	12479630	fw1_Dp1_ol_25_Dp1_Dp111_rv1	GCCATACCAGTGCTCCTCCTCCGATTCGTTAGTTttccagagcagtggtgtgagccgtatctggagccttTTCGTCGAATAATCCCGATTCGTTAGAGCCAGGCAAGCAACATTGT
chr4	12479633	12479668	fw1_Dp1_ol_26_Dp1_Dp111_rv1	GCCATACCAGTGCTCCTCCTCCGATTCGTTAGTTgagtcgagactggagccagagtagtcaggatctagaTTCGTCGAATAATCCCGATTCGTTAGAGCCAGGCAAGCAACATTGT
chr4	12479671	12479706	fw1_Dp1_ol_27_Dp1_Dp111_rv1	GCCATACCAGTGCTCCTCCTCCGATTCGTTAGTTtcagtgttctgagactgtgcagggcagaggggttctTTCGTCGAATAATCCCGATTCGTTAGAGCCAGGCAAGCAACATTGT
chr4	12479747	12479782	fw1_Dp1_ol_28_Dp1_Dp111_rv1	GCCATACCAGTGCTCCTCCTCCGATTCGTTAGTTgggcctttgatggaaggagctgcttggaaggtctctTTCGTCGAATAATCCCGATTCGTTAGAGCCAGGCAAGCAACATTGT
chr4	12479801	12479837	fw1_Dp1_ol_29_Dp1_Dp111_rv1	GCCATACCAGTGCTCCTCCTCCGATTCGTTAGTTttttcccattgtcctggatattagcttttggctccctTTCGTCGAATAATCCCGATTCGTTAGAGCCAGGCAAGCAACATTGT
chr4	12479982	12480022	fw1_Dp1_ol_30_Dp1_Dp111_rv1	GCCATACCAGTGCTCCTCCTCCGATTCGTTAGTTagttccaatgttaagacatttctttgcttccactcctgagtTTCGTCGAATAATCCCGATTCGTTAGAGCCAGGCAAGCAACATTGT
chr4	12480025	12480062	fw1_Dp1_ol_31_Dp1_Dp111_rv1	GCCATACCAGTGCTCCTCCTCCGATTCGTTAGTTatgttgtaacaaagtccacctcttgaatgcattgctgcTTCGTCGAATAATCCCGATTCGTTAGAGCCAGGCAAGCAACATTGT
chr4	12480074	12480110	fw1_Dp1_ol_32_Dp1_Dp111_rv1	GCCATACCAGTGCTCCTCCTCCGATTCGTTAGTTtgctgcaagatagggtaaatcatgactgggaagttcaTTCGTCGAATAATCCCGATTCGTTAGAGCCAGGCAAGCAACATTGT
chr4	12480113	12480149	fw1_Dp1_ol_33_Dp1_Dp111_rv1	GCCATACCAGTGCTCCTCCTCCGATTCGTTAGTTctttcacagatccctaggttgtgaactgaatgcagccTTCGTCGAATAATCCCGATTCGTTAGAGCCAGGCAAGCAACATTGT
chr4	12480191	12480232	fw1_Dp1_ol_34_Dp1_Dp111_rv1	GCCATACCAGTGCTCCTCCTCCGATTCGTTAGTTgttcccaataagcttctaatttccatttgacacctcagcagcTTCGTCGAATAATCCCGATTCGTTAGAGCCAGGCAAGCAACATTGT
chr4	12480277	12480317	fw1_Dp1_ol_35_Dp1_Dp111_rv1	GCCATACCAGTGCTCCTCCTCCGATTCGTTAGTTaattcaaccaatccttaacaagttccaaactgtcatgcaccTTCGTCGAATAATCCCGATTCGTTAGAGCCAGGCAAGCAACATTGT
chr4	12480539	12480574	fw1_Dp1_ol_36_Dp1_Dp111_rv1	GCCATACCAGTGCTCCTCCTCCGATTCGTTAGTTaagcatagtgtcatttgctgttggggaggcctcaggTTCGTCGAATAATCCCGATTCGTTAGAGCCAGGCAAGCAACATTGT
chr4	12480653	12480688	fw1_Dp1_ol_37_Dp1_Dp111_rv1	GCCATACCAGTGCTCCTCCTCCGATTCGTTAGTTtggaggaggaggttccacacacctttacacaaccaaTTCGTCGAATAATCCCGATTCGTTAGAGCCAGGCAAGCAACATTGT
chr4	12480868	12480905	fw1_Dp1_ol_38_Dp1_Dp111_rv1	GCCATACCAGTGCTCCTCCTCCGATTCGTTAGTTgttgggaacagtgtatgaggatttcctttcatccacctTTCGTCGAATAATCCCGATTCGTTAGAGCCAGGCAAGCAACATTGT
chr4	12480985	12481026	fw1_Dp1_ol_39_Dp1_Dp111_rv1	GCCATACCAGTGCTCCTCCTCCGATTCGTTAGTTtgatttgcttatttctgaagatcagtggtactgagcacctttTTCGTCGAATAATCCCGATTCGTTAGAGCCAGGCAAGCAACATTGT
chr4	12481266	12481306	fw1_Dp1_ol_40_Dp1_Dp111_rv1	GCCATACCAGTGCTCCTCCTCCGATTCGTTAGTTtatgatcccattagttcaccttttctttgcttgttgtgcctTTCGTCGAATAATCCCGATTCGTTAGAGCCAGGCAAGCAACATTGT
chr4	12481767	12481806	fw1_Dp1_ol_41_Dp1_Dp111_rv1	GCCATACCAGTGCTCCTCCTCCGATTCGTTAGTTtaggattgtttctcctatttctctgaagcatgccattggtTTCGTCGAATAATCCCGATTCGTTAGAGCCAGGCAAGCAACATTGT
chr4	12482223	12482263	fw1_Dp1_ol_42_Dp1_Dp111_rv1	GCCATACCAGTGCTCCTCCTCCGATTCGTTAGTTtctttccaattcagaacccctttatgtcgtattgcctttggTTCGTCGAATAATCCCGATTCGTTAGAGCCAGGCAAGCAACATTGT
chr4	12482284	12482324	fw1_Dp1_ol_43_Dp1_Dp111_rv1	GCCATACCAGTGCTCCTCCTCCGATTCGTTAGTTaaaatgacagtggtaaaaggcagcatacttacgttgttccaTTCGTCGAATAATCCCGATTCGTTAGAGCCAGGCAAGCAACATTGT
chr4	12482913	12482953	fw1_Dp1_ol_44_Dp1_Dp111_rv1	GCCATACCAGTGCTCCTCCTCCGATTCGTTAGTTtatggctttgatcacatttcttctcattggtctgttcaggtTTCGTCGAATAATCCCGATTCGTTAGAGCCAGGCAAGCAACATTGT
chr4	12629069	12629105	fw1_Dp2_ol_1_Dp2_Dp111_rv1	GCCATACCAGTGCTCCTCCTCCGTTACGATACTTttttaactggaagaaggccctttcaccttccagttcaTTCGTCGAATAATCCCGTTACGATACAGCCAGGCAAGCAACATTGT
chr4	12629126	12629165	fw1_Dp2_ol_2_Dp2_Dp111_rv1	GCCATACCAGTGCTCCTCCTCCGTTACGATACTTaaacacaaaagattgcaaaactaatgtgggaacatgggctTTCGTCGAATAATCCCGTTACGATACAGCCAGGCAAGCAACATTGT
chr4	12629192	12629232	fw1_Dp2_ol_3_Dp2_Dp111_rv1	GCCATACCAGTGCTCCTCCTCCGTTACGATACTTataggcacatttgaggtcatcttgagacttcgtctttcttcTTCGTCGAATAATCCCGTTACGATACAGCCAGGCAAGCAACATTGT
chr4	12629274	12629314	fw1_Dp2_ol_4_Dp2_Dp111_rv1	GCCATACCAGTGCTCCTCCTCCGTTACGATACTTactgcttatcagatgaagccacaactctatagttacccagcTTCGTCGAATAATCCCGTTACGATACAGCCAGGCAAGCAACATTGT
chr4	12629317	12629356	fw1_Dp2_ol_5_Dp2_Dp111_rv1	GCCATACCAGTGCTCCTCCTCCGTTACGATACTTtctagcaaccagtatcactaatacaagagttttggcgctgTTCGTCGAATAATCCCGTTACGATACAGCCAGGCAAGCAACATTGT
chr4	12629359	12629394	fw1_Dp2_ol_6_Dp2_Dp111_rv1	GCCATACCAGTGCTCCTCCTCCGTTACGATACTTaacatactctggctcttacccaggcccatgacctcaTTCGTCGAATAATCCCGTTACGATACAGCCAGGCAAGCAACATTGT
chr4	12629439	12629474	fw1_Dp2_ol_7_Dp2_Dp111_rv1	GCCATACCAGTGCTCCTCCTCCGTTACGATACTTgccctgctcgtatgctctccactcatatttctgctcTTCGTCGAATAATCCCGTTACGATACAGCCAGGCAAGCAACATTGT
chr4	12629477	12629514	fw1_Dp2_ol_8_Dp2_Dp111_rv1	GCCATACCAGTGCTCCTCCTCCGTTACGATACTTgccattgctagtgcaatcagttgcaagtaggtagaatcTTCGTCGAATAATCCCGTTACGATACAGCCAGGCAAGCAACATTGT
chr4	12629517	12629552	fw1_Dp2_ol_9_Dp2_Dp111_rv1	GCCATACCAGTGCTCCTCCTCCGTTACGATACTTatggtatgacccctctgttgcaccaaacatctcatgTTCGTCGAATAATCCCGTTACGATACAGCCAGGCAAGCAACATTGT
chr4	12629555	12629591	fw1_Dp2_ol_10_Dp2_Dp111_rv1	GCCATACCAGTGCTCCTCCTCCGTTACGATACTTgccacatgagtcacttgtgacaatgagttaagccattTTCGTCGAATAATCCCGTTACGATACAGCCAGGCAAGCAACATTGT
chr4	12629775	12629812	fw1_Dp2_ol_11_Dp2_Dp111_rv1	GCCATACCAGTGCTCCTCCTCCGTTACGATACTTgtggaagatgatgaagaggaacgcacttcttcacatgaTTCGTCGAATAATCCCGTTACGATACAGCCAGGCAAGCAACATTGT
chr4	12629815	12629850	fw1_Dp2_ol_12_Dp2_Dp111_rv1	GCCATACCAGTGCTCCTCCTCCGTTACGATACTTagcagtggagggagagagtgaagagggaggcgatacTTCGTCGAATAATCCCGTTACGATACAGCCAGGCAAGCAACATTGT
chr4	12630022	12630057	fw1_Dp2_ol_13_Dp2_Dp111_rv1	GCCATACCAGTGCTCCTCCTCCGTTACGATACTTgggacaattcttgtccaatgggagattggagccagtTTCGTCGAATAATCCCGTTACGATACAGCCAGGCAAGCAACATTGT
chr4	12630060	12630095	fw1_Dp2_ol_14_Dp2_Dp111_rv1	GCCATACCAGTGCTCCTCCTCCGTTACGATACTTataaatccagccctctcctgtccttcatgtggaaaaTTCGTCGAATAATCCCGTTACGATACAGCCAGGCAAGCAACATTGT
chr4	12630098	12630137	fw1_Dp2_ol_15_Dp2_Dp111_rv1	GCCATACCAGTGCTCCTCCTCCGTTACGATACTTtcaaggagcattctacatgactcatggctcaaaagtttgcTTCGTCGAATAATCCCGTTACGATACAGCCAGGCAAGCAACATTGT
chr4	12630140	12630175	fw1_Dp2_ol_16_Dp2_Dp111_rv1	GCCATACCAGTGCTCCTCCTCCGTTACGATACTTgtagggtttagctcaagaggtctgtgccagtgacaaTTCGTCGAATAATCCCGTTACGATACAGCCAGGCAAGCAACATTGT
chr4	12630250	12630291	fw1_Dp2_ol_17_Dp2_Dp111_rv1	GCCATACCAGTGCTCCTCCTCCGTTACGATACTTggaattacttcctcagataaactaggtgatgcaagccattgcTTCGTCGAATAATCCCGTTACGATACAGCCAGGCAAGCAACATTGT
chr4	12630378	12630417	fw1_Dp2_ol_18_Dp2_Dp111_rv1	GCCATACCAGTGCTCCTCCTCCGTTACGATACTTacctagagaaagggatttgatatggctagagtttgcctggTTCGTCGAATAATCCCGTTACGATACAGCCAGGCAAGCAACATTGT
chr4	12630420	12630459	fw1_Dp2_ol_19_Dp2_Dp111_rv1	GCCATACCAGTGCTCCTCCTCCGTTACGATACTTtggaggccattctagaagttcagtagatagaggggtaagcTTCGTCGAATAATCCCGTTACGATACAGCCAGGCAAGCAACATTGT
chr4	12630462	12630502	fw1_Dp2_ol_20_Dp2_Dp111_rv1	GCCATACCAGTGCTCCTCCTCCGTTACGATACTTtttggctctaattgcagtgaatttgaaaccctaggatacccTTCGTCGAATAATCCCGTTACGATACAGCCAGGCAAGCAACATTGT
chr4	12630508	12630549	fw1_Dp2_ol_21_Dp2_Dp111_rv1	GCCATACCAGTGCTCCTCCTCCGTTACGATACTTgaattggtgggtactgagacgatgtttataatttggggtaccTTCGTCGAATAATCCCGTTACGATACAGCCAGGCAAGCAACATTGT
chr4	12630577	12630616	fw1_Dp2_ol_22_Dp2_Dp111_rv1	GCCATACCAGTGCTCCTCCTCCGTTACGATACTTtagctaaaagtccagccaagcatgataatcatagcactgcTTCGTCGAATAATCCCGTTACGATACAGCCAGGCAAGCAACATTGT
chr4	12630622	12630662	fw1_Dp2_ol_23_Dp2_Dp111_rv1	GCCATACCAGTGCTCCTCCTCCGTTACGATACTTagagatgaatattcactagaagttttgcagagcctcttgccTTCGTCGAATAATCCCGTTACGATACAGCCAGGCAAGCAACATTGT
chr4	12630692	12630729	fw1_Dp2_ol_24_Dp2_Dp111_rv1	GCCATACCAGTGCTCCTCCTCCGTTACGATACTTaaaacatggtagaactgccaaggatgcatgaaaacagcTTCGTCGAATAATCCCGTTACGATACAGCCAGGCAAGCAACATTGT
chr4	12630858	12630899	fw1_Dp2_ol_25_Dp2_Dp111_rv1	GCCATACCAGTGCTCCTCCTCCGTTACGATACTTttctacttcattcccattgtcttgtagagatatccaccacgaTTCGTCGAATAATCCCGTTACGATACAGCCAGGCAAGCAACATTGT
chr4	12630919	12630954	fw1_Dp2_ol_26_Dp2_Dp111_rv1	GCCATACCAGTGCTCCTCCTCCGTTACGATACTTttttctcaaggatcgtgttctgtgtcagccactgagTTCGTCGAATAATCCCGTTACGATACAGCCAGGCAAGCAACATTGT
chr4	12630957	12630992	fw1_Dp2_ol_27_Dp2_Dp111_rv1	GCCATACCAGTGCTCCTCCTCCGTTACGATACTTtatacggatcttcggtccaggttcctgggtgattacTTCGTCGAATAATCCCGTTACGATACAGCCAGGCAAGCAACATTGT
chr4	12630995	12631030	fw1_Dp2_ol_28_Dp2_Dp111_rv1	GCCATACCAGTGCTCCTCCTCCGTTACGATACTTcaaactaggaaagatgccccagcctcagccaagtgaTTCGTCGAATAATCCCGTTACGATACAGCCAGGCAAGCAACATTGT
chr4	12631071	12631106	fw1_Dp2_ol_29_Dp2_Dp111_rv1	GCCATACCAGTGCTCCTCCTCCGTTACGATACTTctaagcaagaccaaggcagaagactgtttgagcagaTTCGTCGAATAATCCCGTTACGATACAGCCAGGCAAGCAACATTGT
chr4	12631109	12631144	fw1_Dp2_ol_30_Dp2_Dp111_rv1	GCCATACCAGTGCTCCTCCTCCGTTACGATACTTtggcagccatgcagttagggaggctgtgatacagtgTTCGTCGAATAATCCCGTTACGATACAGCCAGGCAAGCAACATTGT
chr4	12631147	12631187	fw1_Dp2_ol_31_Dp2_Dp111_rv1	GCCATACCAGTGCTCCTCCTCCGTTACGATACTTggaagcattcactcaaggcaaatcagataatggacttacggTTCGTCGAATAATCCCGTTACGATACAGCCAGGCAAGCAACATTGT
chr4	12631230	12631265	fw1_Dp2_ol_32_Dp2_Dp111_rv1	GCCATACCAGTGCTCCTCCTCCGTTACGATACTTaaaagatgctaagacacgagctgctgtgtccaggacTTCGTCGAATAATCCCGTTACGATACAGCCAGGCAAGCAACATTGT
chr4	12631268	12631303	fw1_Dp2_ol_33_Dp2_Dp111_rv1	GCCATACCAGTGCTCCTCCTCCGTTACGATACTTcccagaaccaaggtgataactgcaaaggcaggaaagTTCGTCGAATAATCCCGTTACGATACAGCCAGGCAAGCAACATTGT
chr4	12631306	12631341	fw1_Dp2_ol_34_Dp2_Dp111_rv1	GCCATACCAGTGCTCCTCCTCCGTTACGATACTTtagcagtgcctgcaagtcaaccagacttgcagctgtTTCGTCGAATAATCCCGTTACGATACAGCCAGGCAAGCAACATTGT
chr4	12631344	12631379	fw1_Dp2_ol_35_Dp2_Dp111_rv1	GCCATACCAGTGCTCCTCCTCCGTTACGATACTTagtctgtggtgtacagcatgggcacactggaaagaaTTCGTCGAATAATCCCGTTACGATACAGCCAGGCAAGCAACATTGT
chr4	12631458	12631493	fw1_Dp2_ol_36_Dp2_Dp111_rv1	GCCATACCAGTGCTCCTCCTCCGTTACGATACTTtgccccggggagatgattttggccatgattgaaaacTTCGTCGAATAATCCCGTTACGATACAGCCAGGCAAGCAACATTGT
chr4	12631546	12631585	fw1_Dp2_ol_37_Dp2_Dp111_rv1	GCCATACCAGTGCTCCTCCTCCGTTACGATACTTggcatctattgaatagggaacacagatgctgtcaaacaccTTCGTCGAATAATCCCGTTACGATACAGCCAGGCAAGCAACATTGT
chr4	12631632	12631667	fw1_Dp2_ol_38_Dp2_Dp111_rv1	GCCATACCAGTGCTCCTCCTCCGTTACGATACTTcccttcagctaaggaatcctggactagggtgttgttTTCGTCGAATAATCCCGTTACGATACAGCCAGGCAAGCAACATTGT
chr4	12631670	12631707	fw1_Dp2_ol_39_Dp2_Dp111_rv1	GCCATACCAGTGCTCCTCCTCCGTTACGATACTTaaagcttctcagggattctcaacaggagagagaaaaggTTCGTCGAATAATCCCGTTACGATACAGCCAGGCAAGCAACATTGT
chr4	12631719	12631760	fw1_Dp2_ol_40_Dp2_Dp111_rv1	GCCATACCAGTGCTCCTCCTCCGTTACGATACTTcataaagagttggggaaaagttatatcagctaagcacctgccTTCGTCGAATAATCCCGTTACGATACAGCCAGGCAAGCAACATTGT
chr4	12631763	12631800	fw1_Dp2_ol_41_Dp2_Dp111_rv1	GCCATACCAGTGCTCCTCCTCCGTTACGATACTTgtgccaggtctagcacatgacttttcttaaacctcacaTTCGTCGAATAATCCCGTTACGATACAGCCAGGCAAGCAACATTGT
chr4	12631885	12631926	fw1_Dp2_ol_42_Dp2_Dp111_rv1	GCCATACCAGTGCTCCTCCTCCGTTACGATACTTatttagctggggtttaaactcaaatctgttaaaggcgaaagcTTCGTCGAATAATCCCGTTACGATACAGCCAGGCAAGCAACATTGT
chr4	12631993	12632034	fw1_Dp2_ol_43_Dp2_Dp111_rv1	GCCATACCAGTGCTCCTCCTCCGTTACGATACTTaaggcaggaaaatgtcattatgctcatgactagctttaagcaTTCGTCGAATAATCCCGTTACGATACAGCCAGGCAAGCAACATTGT
chr4	12632487	12632526	fw1_Dp2_ol_44_Dp2_Dp111_rv1	GCCATACCAGTGCTCCTCCTCCGTTACGATACTTtgcctaaactgatcaaaatatttgaggtgccttctcctcaTTCGTCGAATAATCCCGTTACGATACAGCCAGGCAAGCAACATTGT
chr4	12632529	12632564	fw1_Dp2_ol_45_Dp2_Dp111_rv1	GCCATACCAGTGCTCCTCCTCCGTTACGATACTTactgcctgtgaagtttctctgggtaaccccacagctTTCGTCGAATAATCCCGTTACGATACAGCCAGGCAAGCAACATTGT
chr4	12632594	12632633	fw1_Dp2_ol_46_Dp2_Dp111_rv1	GCCATACCAGTGCTCCTCCTCCGTTACGATACTTtctacccattattgggtgtaatatcctccacaactccactTTCGTCGAATAATCCCGTTACGATACAGCCAGGCAAGCAACATTGT
chr4	12632636	12632673	fw1_Dp2_ol_47_Dp2_Dp111_rv1	GCCATACCAGTGCTCCTCCTCCGTTACGATACTTcacagcgacttgctagaatttctgcattgttgttagctTTCGTCGAATAATCCCGTTACGATACAGCCAGGCAAGCAACATTGT
chr4	12632712	12632753	fw1_Dp2_ol_48_Dp2_Dp111_rv1	GCCATACCAGTGCTCCTCCTCCGTTACGATACTTatgcttattcaactatatatccccttatcacccaatgcagcgTTCGTCGAATAATCCCGTTACGATACAGCCAGGCAAGCAACATTGT
chr4	12632756	12632797	fw1_Dp2_ol_49_Dp2_Dp111_rv1	GCCATACCAGTGCTCCTCCTCCGTTACGATACTTttgcacatagtcggaagccaatagattcttgcttagatgaaaTTCGTCGAATAATCCCGTTACGATACAGCCAGGCAAGCAACATTGT
chr4	12632800	12632835	fw1_Dp2_ol_50_Dp2_Dp111_rv1	GCCATACCAGTGCTCCTCCTCCGTTACGATACTTattctagccctggggccaaggtgctaacattgccatTTCGTCGAATAATCCCGTTACGATACAGCCAGGCAAGCAACATTGT
chr4	12632838	12632873	fw1_Dp2_ol_51_Dp2_Dp111_rv1	GCCATACCAGTGCTCCTCCTCCGTTACGATACTTtctcggagaaggaagtggtggggtattgcaaatagcTTCGTCGAATAATCCCGTTACGATACAGCCAGGCAAGCAACATTGT
chr4	12632985	12633024	fw1_Dp2_ol_52_Dp2_Dp111_rv1	GCCATACCAGTGCTCCTCCTCCGTTACGATACTTcatccaaacatcaaaagtcattcaagttgaagcccttcccTTCGTCGAATAATCCCGTTACGATACAGCCAGGCAAGCAACATTGT
chr4	12633115	12633155	fw1_Dp2_ol_53_Dp2_Dp111_rv1	GCCATACCAGTGCTCCTCCTCCGTTACGATACTTcgaagtaaataaatatgtagctctgcacttgtggagcagcgTTCGTCGAATAATCCCGTTACGATACAGCCAGGCAAGCAACATTGT
chr4	12633234	12633269	fw1_Dp2_ol_54_Dp2_Dp111_rv1	GCCATACCAGTGCTCCTCCTCCGTTACGATACTTacagtgagcgacgcctgccatctacaggccacaatgTTCGTCGAATAATCCCGTTACGATACAGCCAGGCAAGCAACATTGT
chr4	12633272	12633309	fw1_Dp2_ol_55_Dp2_Dp111_rv1	GCCATACCAGTGCTCCTCCTCCGTTACGATACTTtattgccgcataggtgccagtagaccttgaatttaagaTTCGTCGAATAATCCCGTTACGATACAGCCAGGCAAGCAACATTGT
chr4	12633317	12633352	fw1_Dp2_ol_56_Dp2_Dp111_rv1	GCCATACCAGTGCTCCTCCTCCGTTACGATACTTggggatgatactcagcgatgtgatctcgaagagactTTCGTCGAATAATCCCGTTACGATACAGCCAGGCAAGCAACATTGT
chr4	12633408	12633449	fw1_Dp2_ol_57_Dp2_Dp111_rv1	GCCATACCAGTGCTCCTCCTCCGTTACGATACTTtaatagataacaggtgacacttcccttcacactttcctctgtTTCGTCGAATAATCCCGTTACGATACAGCCAGGCAAGCAACATTGT
chr4	12633509	12633548	fw1_Dp2_ol_58_Dp2_Dp111_rv1	GCCATACCAGTGCTCCTCCTCCGTTACGATACTTtcatcatggtgctttgtcctccttcactttgtgattatctTTCGTCGAATAATCCCGTTACGATACAGCCAGGCAAGCAACATTGT
chr4	12633551	12633586	fw1_Dp2_ol_59_Dp2_Dp111_rv1	GCCATACCAGTGCTCCTCCTCCGTTACGATACTTgtatacgtctgccttccccaggagccaactaactcaTTCGTCGAATAATCCCGTTACGATACAGCCAGGCAAGCAACATTGT
chr4	12633589	12633626	fw1_Dp2_ol_60_Dp2_Dp111_rv1	GCCATACCAGTGCTCCTCCTCCGTTACGATACTTcggtgcaggggacccatataattcatctatgtatacgcTTCGTCGAATAATCCCGTTACGATACAGCCAGGCAAGCAACATTGT
chr4	12633629	12633664	fw1_Dp2_ol_61_Dp2_Dp111_rv1	GCCATACCAGTGCTCCTCCTCCGTTACGATACTTttgcctagagcagggtttgacacatggcaggtattcTTCGTCGAATAATCCCGTTACGATACAGCCAGGCAAGCAACATTGT
chr4	12633987	12634027	fw1_Dp2_ol_62_Dp2_Dp111_rv1	GCCATACCAGTGCTCCTCCTCCGTTACGATACTTatctgtatgttaaggatcttgtgagttcagcttcaggtcccTTCGTCGAATAATCCCGTTACGATACAGCCAGGCAAGCAACATTGT
chr4	12634066	12634107	fw1_Dp2_ol_63_Dp2_Dp111_rv1	GCCATACCAGTGCTCCTCCTCCGTTACGATACTTttcattccatttagaaagtaaacatgacagcaaggccacagtTTCGTCGAATAATCCCGTTACGATACAGCCAGGCAAGCAACATTGT
chr4	12634247	12634288	fw1_Dp2_ol_64_Dp2_Dp111_rv1	GCCATACCAGTGCTCCTCCTCCGTTACGATACTTatattgttttgcctaagagacctagtttctctcccaacctctTTCGTCGAATAATCCCGTTACGATACAGCCAGGCAAGCAACATTGT
chr4	12634346	12634381	fw1_Dp2_ol_65_Dp2_Dp111_rv1	GCCATACCAGTGCTCCTCCTCCGTTACGATACTTaaaataaggaagcaatgcttatggggcacagctgtgTTCGTCGAATAATCCCGTTACGATACAGCCAGGCAAGCAACATTGT
chr4	12634422	12634457	fw1_Dp2_ol_66_Dp2_Dp111_rv1	GCCATACCAGTGCTCCTCCTCCGTTACGATACTTttaatctgcccaacaggtccagccctagaagacactTTCGTCGAATAATCCCGTTACGATACAGCCAGGCAAGCAACATTGT
chr4	12634460	12634495	fw1_Dp2_ol_67_Dp2_Dp111_rv1	GCCATACCAGTGCTCCTCCTCCGTTACGATACTTttggcagatcccttttatggaccatgaaaccgagtcTTCGTCGAATAATCCCGTTACGATACAGCCAGGCAAGCAACATTGT
chr4	12634498	12634533	fw1_Dp2_ol_68_Dp2_Dp111_rv1	GCCATACCAGTGCTCCTCCTCCGTTACGATACTTagagagattatttctgcaaggtcacgctgtggaaggTTCGTCGAATAATCCCGTTACGATACAGCCAGGCAAGCAACATTGT
chr4	12634536	12634571	fw1_Dp2_ol_69_Dp2_Dp111_rv1	GCCATACCAGTGCTCCTCCTCCGTTACGATACTTcagggttgcactggaatgagctcacactggcttataTTCGTCGAATAATCCCGTTACGATACAGCCAGGCAAGCAACATTGT
chr4	12634574	12634609	fw1_Dp2_ol_70_Dp2_Dp111_rv1	GCCATACCAGTGCTCCTCCTCCGTTACGATACTTaggcaactcttcattcagtaatgtcatgttggcagcTTCGTCGAATAATCCCGTTACGATACAGCCAGGCAAGCAACATTGT
chr4	12634633	12634672	fw1_Dp2_ol_71_Dp2_Dp111_rv1	GCCATACCAGTGCTCCTCCTCCGTTACGATACTTatttacagcatgtcaatgagcaattgctgcaaagaagtccTTCGTCGAATAATCCCGTTACGATACAGCCAGGCAAGCAACATTGT
chr4	12634776	12634815	fw1_Dp2_ol_72_Dp2_Dp111_rv1	GCCATACCAGTGCTCCTCCTCCGTTACGATACTTaaccacactacccaagagttaagggaaagtctaggtaaggTTCGTCGAATAATCCCGTTACGATACAGCCAGGCAAGCAACATTGT
chr4	12634955	12634992	fw1_Dp2_ol_73_Dp2_Dp111_rv1	GCCATACCAGTGCTCCTCCTCCGTTACGATACTTctgccatatactgaagttctgctgtatcctgctaggtgTTCGTCGAATAATCCCGTTACGATACAGCCAGGCAAGCAACATTGT
chr4	12635030	12635069	fw1_Dp2_ol_74_Dp2_Dp111_rv1	GCCATACCAGTGCTCCTCCTCCGTTACGATACTTataaagcatgagtcaggtaagcacaaagcccagaattacaTTCGTCGAATAATCCCGTTACGATACAGCCAGGCAAGCAACATTGT
chr4	12635228	12635268	fw1_Dp2_ol_75_Dp2_Dp111_rv1	GCCATACCAGTGCTCCTCCTCCGTTACGATACTTttttcaacaaatatatgagcacagagtatgtgccgcacactTTCGTCGAATAATCCCGTTACGATACAGCCAGGCAAGCAACATTGT
chr4	12635271	12635308	fw1_Dp2_ol_76_Dp2_Dp111_rv1	GCCATACCAGTGCTCCTCCTCCGTTACGATACTTtccacgtgctagagatgcaatagtgaaatcaggagaggTTCGTCGAATAATCCCGTTACGATACAGCCAGGCAAGCAACATTGT
chr4	12635311	12635346	fw1_Dp2_ol_77_Dp2_Dp111_rv1	GCCATACCAGTGCTCCTCCTCCGTTACGATACTTtctgtccttgggaacatcccttcttgggtagggagaTTCGTCGAATAATCCCGTTACGATACAGCCAGGCAAGCAACATTGT
chr4	12635349	12635384	fw1_Dp2_ol_78_Dp2_Dp111_rv1	GCCATACCAGTGCTCCTCCTCCGTTACGATACTTggacacaaagcaggagagacaggacagcaaggtaccTTCGTCGAATAATCCCGTTACGATACAGCCAGGCAAGCAACATTGT
chr4	12635390	12635425	fw1_Dp2_ol_79_Dp2_Dp111_rv1	GCCATACCAGTGCTCCTCCTCCGTTACGATACTTagagggctggggtttgagttctgggcccaccacttcTTCGTCGAATAATCCCGTTACGATACAGCCAGGCAAGCAACATTGT
chr4	12635645	12635684	fw1_Dp2_ol_80_Dp2_Dp111_rv1	GCCATACCAGTGCTCCTCCTCCGTTACGATACTTatgaaggaaacacaccaaatactgagattgggttgagagtTTCGTCGAATAATCCCGTTACGATACAGCCAGGCAAGCAACATTGT
chr4	12635735	12635770	fw1_Dp2_ol_81_Dp2_Dp111_rv1	GCCATACCAGTGCTCCTCCTCCGTTACGATACTTaaaaggatgagaaggtatccttcctggcattgctggTTCGTCGAATAATCCCGTTACGATACAGCCAGGCAAGCAACATTGT
chr4	12635800	12635840	fw1_Dp2_ol_82_Dp2_Dp111_rv1	GCCATACCAGTGCTCCTCCTCCGTTACGATACTTctgcaaagctctgaaatgttgagatgtttattgctgaagggTTCGTCGAATAATCCCGTTACGATACAGCCAGGCAAGCAACATTGT
chr4	12635843	12635878	fw1_Dp2_ol_83_Dp2_Dp111_rv1	GCCATACCAGTGCTCCTCCTCCGTTACGATACTTtggtagagttcagtgtgcttggggcacagtggaagcTTCGTCGAATAATCCCGTTACGATACAGCCAGGCAAGCAACATTGT
chr4	12635881	12635916	fw1_Dp2_ol_84_Dp2_Dp111_rv1	GCCATACCAGTGCTCCTCCTCCGTTACGATACTTgtggagcagaacaagatgaggttgaagtggaaggagTTCGTCGAATAATCCCGTTACGATACAGCCAGGCAAGCAACATTGT
chr4	12636109	12636149	fw1_Dp2_ol_85_Dp2_Dp111_rv1	GCCATACCAGTGCTCCTCCTCCGTTACGATACTTtttggaaacttagcgctaatcttcactttcattgagaccctTTCGTCGAATAATCCCGTTACGATACAGCCAGGCAAGCAACATTGT
chr4	12636167	12636207	fw1_Dp2_ol_86_Dp2_Dp111_rv1	GCCATACCAGTGCTCCTCCTCCGTTACGATACTTtcagaaagtgacttttagaggtaattttctgggcagcagagTTCGTCGAATAATCCCGTTACGATACAGCCAGGCAAGCAACATTGT
chr4	12636210	12636248	fw1_Dp2_ol_87_Dp2_Dp111_rv1	GCCATACCAGTGCTCCTCCTCCGTTACGATACTTttttcaataacttctgtggaatccaggatcctgggtctcTTCGTCGAATAATCCCGTTACGATACAGCCAGGCAAGCAACATTGT
chr4	12636251	12636286	fw1_Dp2_ol_88_Dp2_Dp111_rv1	GCCATACCAGTGCTCCTCCTCCGTTACGATACTTaggtacaattgctgagtatggtgtccacaccaagttTTCGTCGAATAATCCCGTTACGATACAGCCAGGCAAGCAACATTGT
chr4	12636289	12636324	fw1_Dp2_ol_89_Dp2_Dp111_rv1	GCCATACCAGTGCTCCTCCTCCGTTACGATACTTtgttatcctgaccttgtaaacaccatgcaggtgcctTTCGTCGAATAATCCCGTTACGATACAGCCAGGCAAGCAACATTGT
chr4	12636327	12636362	fw1_Dp2_ol_90_Dp2_Dp111_rv1	GCCATACCAGTGCTCCTCCTCCGTTACGATACTTctcgttggctgtctcaaactgccagagaaagcggcaTTCGTCGAATAATCCCGTTACGATACAGCCAGGCAAGCAACATTGT
chr4	12636365	12636401	fw1_Dp2_ol_91_Dp2_Dp111_rv1	GCCATACCAGTGCTCCTCCTCCGTTACGATACTTgacagtttggtttcacccagtcccttgagttatgagtTTCGTCGAATAATCCCGTTACGATACAGCCAGGCAAGCAACATTGT
chr4	12636407	12636448	fw1_Dp2_ol_92_Dp2_Dp111_rv1	GCCATACCAGTGCTCCTCCTCCGTTACGATACTTtgctagagtcttgtcattttctggcggatttcatgaatttgtTTCGTCGAATAATCCCGTTACGATACAGCCAGGCAAGCAACATTGT
chr4	12636451	12636488	fw1_Dp2_ol_93_Dp2_Dp111_rv1	GCCATACCAGTGCTCCTCCTCCGTTACGATACTTtgaatttgcaaacaaaggcaaaaggcaaacaatggtctTTCGTCGAATAATCCCGTTACGATACAGCCAGGCAAGCAACATTGT
chr4	12636491	12636526	fw1_Dp2_ol_94_Dp2_Dp111_rv1	GCCATACCAGTGCTCCTCCTCCGTTACGATACTTgcggctttgagattgcctcattaaactgcagcctgcTTCGTCGAATAATCCCGTTACGATACAGCCAGGCAAGCAACATTGT
chr4	12636529	12636570	fw1_Dp2_ol_95_Dp2_Dp111_rv1	GCCATACCAGTGCTCCTCCTCCGTTACGATACTTgaagctttctgcttatagcaatgaacacatctgagctctacaTTCGTCGAATAATCCCGTTACGATACAGCCAGGCAAGCAACATTGT
chr4	12636573	12636613	fw1_Dp2_ol_96_Dp2_Dp111_rv1	GCCATACCAGTGCTCCTCCTCCGTTACGATACTTgatgtcaccgtctaaaactctgttcacatctctttgaggtgTTCGTCGAATAATCCCGTTACGATACAGCCAGGCAAGCAACATTGT
chr4	12636663	12636703	fw1_Dp2_ol_97_Dp2_Dp111_rv1	GCCATACCAGTGCTCCTCCTCCGTTACGATACTTagaaagagtaaagggaagagcagaaaactgctctagcaaagTTCGTCGAATAATCCCGTTACGATACAGCCAGGCAAGCAACATTGT
chr4	12636709	12636749	fw1_Dp2_ol_98_Dp2_Dp111_rv1	GCCATACCAGTGCTCCTCCTCCGTTACGATACTTtgcccaagttatcaggaaagctaattttcagtgctattgctTTCGTCGAATAATCCCGTTACGATACAGCCAGGCAAGCAACATTGT
chr4	12636793	12636833	fw1_Dp2_ol_99_Dp2_Dp111_rv1	GCCATACCAGTGCTCCTCCTCCGTTACGATACTTtcaagactcagtgtacctctatggaactggaatacactgacTTCGTCGAATAATCCCGTTACGATACAGCCAGGCAAGCAACATTGT
chr4	12636843	12636883	fw1_Dp2_ol_100_Dp2_Dp111_rv1	GCCATACCAGTGCTCCTCCTCCGTTACGATACTTttttgaagattccactgaattcctcaggtgtatacccagggTTCGTCGAATAATCCCGTTACGATACAGCCAGGCAAGCAACATTGT
chr4	12724470	12724511	fw1_Dp3_ol_1_Dp3_Dp111_rv1	GCCATACCAGTGCTCCTCCTCCGCGATATTAATTtttccattgcatatcaacattaacaacaacatgtcaacgcgaTTCGTCGAATAATCCCGCGATATTAAAGCCAGGCAAGCAACATTGT
chr4	12724540	12724575	fw1_Dp3_ol_2_Dp3_Dp111_rv1	GCCATACCAGTGCTCCTCCTCCGCGATATTAATTaaaatgtggagacacagcgcaacgcccctgagattaTTCGTCGAATAATCCCGCGATATTAAAGCCAGGCAAGCAACATTGT
chr4	12724683	12724723	fw1_Dp3_ol_3_Dp3_Dp111_rv1	GCCATACCAGTGCTCCTCCTCCGCGATATTAATTaaaatagatggtattgactcaatgctgtcaccttgtggtcaTTCGTCGAATAATCCCGCGATATTAAAGCCAGGCAAGCAACATTGT
chr4	12724761	12724801	fw1_Dp3_ol_4_Dp3_Dp111_rv1	GCCATACCAGTGCTCCTCCTCCGCGATATTAATTtcctccttatctcttagtttgtgatttcccagagcagaagtTTCGTCGAATAATCCCGCGATATTAAAGCCAGGCAAGCAACATTGT
chr4	12724880	12724920	fw1_Dp3_ol_5_Dp3_Dp111_rv1	GCCATACCAGTGCTCCTCCTCCGCGATATTAATTatgaaacatcaccttattttctagtcttgtggggaatggggTTCGTCGAATAATCCCGCGATATTAAAGCCAGGCAAGCAACATTGT
chr4	12724923	12724958	fw1_Dp3_ol_6_Dp3_Dp111_rv1	GCCATACCAGTGCTCCTCCTCCGCGATATTAATTcaggctgaaggaggatagaagtcttgcagaatgcctTTCGTCGAATAATCCCGCGATATTAAAGCCAGGCAAGCAACATTGT
chr4	12724961	12724996	fw1_Dp3_ol_7_Dp3_Dp111_rv1	GCCATACCAGTGCTCCTCCTCCGCGATATTAATTgagcctggcactgtggaggtgagattttagactcagTTCGTCGAATAATCCCGCGATATTAAAGCCAGGCAAGCAACATTGT
chr4	12724999	12725036	fw1_Dp3_ol_8_Dp3_Dp111_rv1	GCCATACCAGTGCTCCTCCTCCGCGATATTAATTcttctgattccacatcctcctcttttctcagtgtacggTTCGTCGAATAATCCCGCGATATTAAAGCCAGGCAAGCAACATTGT
chr4	12725039	12725076	fw1_Dp3_ol_9_Dp3_Dp111_rv1	GCCATACCAGTGCTCCTCCTCCGCGATATTAATTtacccctaggaaaacttgtctgtctgtcttacgagacaTTCGTCGAATAATCCCGCGATATTAAAGCCAGGCAAGCAACATTGT
chr4	12725169	12725209	fw1_Dp3_ol_10_Dp3_Dp111_rv1	GCCATACCAGTGCTCCTCCTCCGCGATATTAATTattcattcgtaaaacacatatttggcaactacatgctgccaTTCGTCGAATAATCCCGCGATATTAAAGCCAGGCAAGCAACATTGT
chr4	12725257	12725293	fw1_Dp3_ol_11_Dp3_Dp111_rv1	GCCATACCAGTGCTCCTCCTCCGCGATATTAATTtcagctctttggtaacagcctagaaaagatgaccacaTTCGTCGAATAATCCCGCGATATTAAAGCCAGGCAAGCAACATTGT
chr4	12725296	12725337	fw1_Dp3_ol_12_Dp3_Dp111_rv1	GCCATACCAGTGCTCCTCCTCCGCGATATTAATTcagaactaagacatcctaagcagcagcaaagagatcatcatgTTCGTCGAATAATCCCGCGATATTAAAGCCAGGCAAGCAACATTGT
chr4	12725379	12725420	fw1_Dp3_ol_13_Dp3_Dp111_rv1	GCCATACCAGTGCTCCTCCTCCGCGATATTAATTaaataattgagcattgaatttaaattctctgtgcagcggcctTTCGTCGAATAATCCCGCGATATTAAAGCCAGGCAAGCAACATTGT
chr4	12725423	12725464	fw1_Dp3_ol_14_Dp3_Dp111_rv1	GCCATACCAGTGCTCCTCCTCCGCGATATTAATTgttctctaatttgatgtgtgaaaggctggcaagatatgcagaTTCGTCGAATAATCCCGCGATATTAAAGCCAGGCAAGCAACATTGT
chr4	12725467	12725502	fw1_Dp3_ol_15_Dp3_Dp111_rv1	GCCATACCAGTGCTCCTCCTCCGCGATATTAATTtgtcccttgcccaaaccatttgagcatttcaacttaTTCGTCGAATAATCCCGCGATATTAAAGCCAGGCAAGCAACATTGT
chr4	12725523	12725562	fw1_Dp3_ol_16_Dp3_Dp111_rv1	GCCATACCAGTGCTCCTCCTCCGCGATATTAATTagttaggttaattaatgctaactgctgccacagagaagccTTCGTCGAATAATCCCGCGATATTAAAGCCAGGCAAGCAACATTGT
chr4	12725648	12725687	fw1_Dp3_ol_17_Dp3_Dp111_rv1	GCCATACCAGTGCTCCTCCTCCGCGATATTAATTcttgtaccttgtttcatcttgaatctccatctggaaggcaTTCGTCGAATAATCCCGCGATATTAAAGCCAGGCAAGCAACATTGT
chr4	12725692	12725727	fw1_Dp3_ol_18_Dp3_Dp111_rv1	GCCATACCAGTGCTCCTCCTCCGCGATATTAATTccccaaggttgctgcaaaagggagaggaaagaatggTTCGTCGAATAATCCCGCGATATTAAAGCCAGGCAAGCAACATTGT
chr4	12725730	12725765	fw1_Dp3_ol_19_Dp3_Dp111_rv1	GCCATACCAGTGCTCCTCCTCCGCGATATTAATTgaggcgtgccaggcctaacagtcactttggttttcaTTCGTCGAATAATCCCGCGATATTAAAGCCAGGCAAGCAACATTGT
chr4	12725768	12725803	fw1_Dp3_ol_20_Dp3_Dp111_rv1	GCCATACCAGTGCTCCTCCTCCGCGATATTAATTccattgactggaattggtcctgtggccccatctaatTTCGTCGAATAATCCCGCGATATTAAAGCCAGGCAAGCAACATTGT
chr4	12725806	12725841	fw1_Dp3_ol_21_Dp3_Dp111_rv1	GCCATACCAGTGCTCCTCCTCCGCGATATTAATTcaagggaggcagagaaacaaggggagtggcatcagaTTCGTCGAATAATCCCGCGATATTAAAGCCAGGCAAGCAACATTGT
chr4	12725856	12725896	fw1_Dp3_ol_22_Dp3_Dp111_rv1	GCCATACCAGTGCTCCTCCTCCGCGATATTAATTttatacaccagggacaaaatcaacataagtgacaggttgccTTCGTCGAATAATCCCGCGATATTAAAGCCAGGCAAGCAACATTGT
chr4	12726026	12726066	fw1_Dp3_ol_23_Dp3_Dp111_rv1	GCCATACCAGTGCTCCTCCTCCGCGATATTAATTactaattcttcccttaacattgcacattgcattatgtccgcTTCGTCGAATAATCCCGCGATATTAAAGCCAGGCAAGCAACATTGT
chr4	12726414	12726449	fw1_Dp3_ol_24_Dp3_Dp111_rv1	GCCATACCAGTGCTCCTCCTCCGCGATATTAATTttttctagagttgtacttgagcacaccaggaaccgcTTCGTCGAATAATCCCGCGATATTAAAGCCAGGCAAGCAACATTGT
chr4	12726518	12726558	fw1_Dp3_ol_25_Dp3_Dp111_rv1	GCCATACCAGTGCTCCTCCTCCGCGATATTAATTtgtggctctcgttataattgtactcactggtatgtcacactTTCGTCGAATAATCCCGCGATATTAAAGCCAGGCAAGCAACATTGT
chr4	12726564	12726603	fw1_Dp3_ol_26_Dp3_Dp111_rv1	GCCATACCAGTGCTCCTCCTCCGCGATATTAATTgtgcctactggtttgtggttatatgaagatggcaaaatggTTCGTCGAATAATCCCGCGATATTAAAGCCAGGCAAGCAACATTGT
chr4	12726606	12726641	fw1_Dp3_ol_27_Dp3_Dp111_rv1	GCCATACCAGTGCTCCTCCTCCGCGATATTAATTtttgtttcccacactgtcacacttgctgaaggaagaTTCGTCGAATAATCCCGCGATATTAAAGCCAGGCAAGCAACATTGT
chr4	12726644	12726679	fw1_Dp3_ol_28_Dp3_Dp111_rv1	GCCATACCAGTGCTCCTCCTCCGCGATATTAATTgagacagagagcgcaccagagagaaagaaagatctgTTCGTCGAATAATCCCGCGATATTAAAGCCAGGCAAGCAACATTGT
chr4	12726743	12726783	fw1_Dp3_ol_29_Dp3_Dp111_rv1	GCCATACCAGTGCTCCTCCTCCGCGATATTAATTttatataagtgattgcatctaaagccaggtagcttgggctgTTCGTCGAATAATCCCGCGATATTAAAGCCAGGCAAGCAACATTGT
chr4	12726786	12726824	fw1_Dp3_ol_30_Dp3_Dp111_rv1	GCCATACCAGTGCTCCTCCTCCGCGATATTAATTttcactttctccaaaacccacatgtgtctgaagtcttctTTCGTCGAATAATCCCGCGATATTAAAGCCAGGCAAGCAACATTGT
chr4	12726860	12726898	fw1_Dp3_ol_31_Dp3_Dp111_rv1	GCCATACCAGTGCTCCTCCTCCGCGATATTAATTataactatcaagcctaggatgaaaatggcaagaccccagTTCGTCGAATAATCCCGCGATATTAAAGCCAGGCAAGCAACATTGT
chr4	12726901	12726940	fw1_Dp3_ol_32_Dp3_Dp111_rv1	GCCATACCAGTGCTCCTCCTCCGCGATATTAATTggaagaggatcaggtctaaatgacaatgtgagagtcagggTTCGTCGAATAATCCCGCGATATTAAAGCCAGGCAAGCAACATTGT
chr4	12726943	12726978	fw1_Dp3_ol_33_Dp3_Dp111_rv1	GCCATACCAGTGCTCCTCCTCCGCGATATTAATTagatgaaccccaaggcagagcgtttctgagggtccaTTCGTCGAATAATCCCGCGATATTAAAGCCAGGCAAGCAACATTGT
chr4	12726981	12727016	fw1_Dp3_ol_34_Dp3_Dp111_rv1	GCCATACCAGTGCTCCTCCTCCGCGATATTAATTaaaaggcacctcttaggcagccccaaaagttgcaagTTCGTCGAATAATCCCGCGATATTAAAGCCAGGCAAGCAACATTGT
chr4	12727046	12727081	fw1_Dp3_ol_35_Dp3_Dp111_rv1	GCCATACCAGTGCTCCTCCTCCGCGATATTAATTttttcaggaccccagctaaccacaaacatgatctgcTTCGTCGAATAATCCCGCGATATTAAAGCCAGGCAAGCAACATTGT
chr4	12727093	12727132	fw1_Dp3_ol_36_Dp3_Dp111_rv1	GCCATACCAGTGCTCCTCCTCCGCGATATTAATTttttagggttgatagtggagctttctatagtggagctgctTTCGTCGAATAATCCCGCGATATTAAAGCCAGGCAAGCAACATTGT
chr4	12727135	12727170	fw1_Dp3_ol_37_Dp3_Dp111_rv1	GCCATACCAGTGCTCCTCCTCCGCGATATTAATTgaccatcctgccattccaagattaagagcacagcaaTTCGTCGAATAATCCCGCGATATTAAAGCCAGGCAAGCAACATTGT
chr4	12727236	12727276	fw1_Dp3_ol_38_Dp3_Dp111_rv1	GCCATACCAGTGCTCCTCCTCCGCGATATTAATTcaagatctaaaagtgctttccttcatggagtactcaccacaTTCGTCGAATAATCCCGCGATATTAAAGCCAGGCAAGCAACATTGT
chr4	12727290	12727330	fw1_Dp3_ol_39_Dp3_Dp111_rv1	GCCATACCAGTGCTCCTCCTCCGCGATATTAATTagctaaagcaggtatactaagcccgactttatagacatggaTTCGTCGAATAATCCCGCGATATTAAAGCCAGGCAAGCAACATTGT
chr4	12727336	12727376	fw1_Dp3_ol_40_Dp3_Dp111_rv1	GCCATACCAGTGCTCCTCCTCCGCGATATTAATTagcattcggaaagatgttgaaagtagtacaaatgggtgagaTTCGTCGAATAATCCCGCGATATTAAAGCCAGGCAAGCAACATTGT
chr4	12727379	12727417	fw1_Dp3_ol_41_Dp3_Dp111_rv1	GCCATACCAGTGCTCCTCCTCCGCGATATTAATTgttatagaacctgggtcaactaacaacccctttcacactTTCGTCGAATAATCCCGCGATATTAAAGCCAGGCAAGCAACATTGT
chr4	12727521	12727560	fw1_Dp3_ol_42_Dp3_Dp111_rv1	GCCATACCAGTGCTCCTCCTCCGCGATATTAATTtaacgagaaacactacagtggattcgcaagtaagctatgcTTCGTCGAATAATCCCGCGATATTAAAGCCAGGCAAGCAACATTGT
chr4	12727750	12727790	fw1_Dp3_ol_43_Dp3_Dp111_rv1	GCCATACCAGTGCTCCTCCTCCGCGATATTAATTaactcaacattcattgtggttgtgttatggtgggattaggaTTCGTCGAATAATCCCGCGATATTAAAGCCAGGCAAGCAACATTGT
chr4	12727949	12727988	fw1_Dp3_ol_44_Dp3_Dp111_rv1	GCCATACCAGTGCTCCTCCTCCGCGATATTAATTtattattgtggaaaacacccaatgcccctttactgtgactTTCGTCGAATAATCCCGCGATATTAAAGCCAGGCAAGCAACATTGT
chr4	12728000	12728041	fw1_Dp3_ol_45_Dp3_Dp111_rv1	GCCATACCAGTGCTCCTCCTCCGCGATATTAATTtcagctacattgaactgaattgagggactacaattttgctgtTTCGTCGAATAATCCCGCGATATTAAAGCCAGGCAAGCAACATTGT
chr4	12728285	12728326	fw1_Dp3_ol_46_Dp3_Dp111_rv1	GCCATACCAGTGCTCCTCCTCCGCGATATTAATTttgaaaattcagaaaagcagatgtcatcactcctgacagtgcTTCGTCGAATAATCCCGCGATATTAAAGCCAGGCAAGCAACATTGT
chr4	12728358	12728393	fw1_Dp3_ol_47_Dp3_Dp111_rv1	GCCATACCAGTGCTCCTCCTCCGCGATATTAATTttttcccagaggaactgcagagccaagcccctggtaTTCGTCGAATAATCCCGCGATATTAAAGCCAGGCAAGCAACATTGT
chr4	12728396	12728434	fw1_Dp3_ol_48_Dp3_Dp111_rv1	GCCATACCAGTGCTCCTCCTCCGCGATATTAATTgatcacctgaggtttgggatgatctcattagttccaagcTTCGTCGAATAATCCCGCGATATTAAAGCCAGGCAAGCAACATTGT
chr4	12728437	12728472	fw1_Dp3_ol_49_Dp3_Dp111_rv1	GCCATACCAGTGCTCCTCCTCCGCGATATTAATTgtgttcagcaaatgctaaacaggcatgctggggagcTTCGTCGAATAATCCCGCGATATTAAAGCCAGGCAAGCAACATTGT
chr4	12728475	12728516	fw1_Dp3_ol_50_Dp3_Dp111_rv1	GCCATACCAGTGCTCCTCCTCCGCGATATTAATTtgtttggaaggtaataaaacactcattaagtctgtgtgcccaTTCGTCGAATAATCCCGCGATATTAAAGCCAGGCAAGCAACATTGT
chr4	12728519	12728557	fw1_Dp3_ol_51_Dp3_Dp111_rv1	GCCATACCAGTGCTCCTCCTCCGCGATATTAATTgatagcctcccagttttgctgatctgcatgatgaatttgTTCGTCGAATAATCCCGCGATATTAAAGCCAGGCAAGCAACATTGT
chr4	12728625	12728664	fw1_Dp3_ol_52_Dp3_Dp111_rv1	GCCATACCAGTGCTCCTCCTCCGCGATATTAATTcctataataattgctctacttttgggtgggatgaggtgggTTCGTCGAATAATCCCGCGATATTAAAGCCAGGCAAGCAACATTGT
chr4	12728667	12728708	fw1_Dp3_ol_53_Dp3_Dp111_rv1	GCCATACCAGTGCTCCTCCTCCGCGATATTAATTaaggaaatctaacatgtctcccattgttgctgctttcaaagaTTCGTCGAATAATCCCGCGATATTAAAGCCAGGCAAGCAACATTGT
chr4	12728804	12728842	fw1_Dp3_ol_54_Dp3_Dp111_rv1	GCCATACCAGTGCTCCTCCTCCGCGATATTAATTacagaaagaaagtgaagaggaaggacggaaaagaaggagTTCGTCGAATAATCCCGCGATATTAAAGCCAGGCAAGCAACATTGT
chr4	12728920	12728958	fw1_Dp3_ol_55_Dp3_Dp111_rv1	GCCATACCAGTGCTCCTCCTCCGCGATATTAATTtttctccaaattatcactacctggggaagaagtgcttccTTCGTCGAATAATCCCGCGATATTAAAGCCAGGCAAGCAACATTGT
chr4	12729036	12729076	fw1_Dp3_ol_56_Dp3_Dp111_rv1	GCCATACCAGTGCTCCTCCTCCGCGATATTAATTtgttgactaaaccaattttaggctcaaaagaggacacaggtTTCGTCGAATAATCCCGCGATATTAAAGCCAGGCAAGCAACATTGT
chr4	12729231	12729266	fw1_Dp3_ol_57_Dp3_Dp111_rv1	GCCATACCAGTGCTCCTCCTCCGCGATATTAATTttttgtgttctttctgtgtgtgagttcccagccattTTCGTCGAATAATCCCGCGATATTAAAGCCAGGCAAGCAACATTGT
chr4	12729272	12729312	fw1_Dp3_ol_58_Dp3_Dp111_rv1	GCCATACCAGTGCTCCTCCTCCGCGATATTAATTatacagcatttgcttataacctattgtgtgacaggcactgtTTCGTCGAATAATCCCGCGATATTAAAGCCAGGCAAGCAACATTGT
chr4	12729315	12729350	fw1_Dp3_ol_59_Dp3_Dp111_rv1	GCCATACCAGTGCTCCTCCTCCGCGATATTAATTtaggctttatagctttgtgggtgagagacacacaccTTCGTCGAATAATCCCGCGATATTAAAGCCAGGCAAGCAACATTGT
chr4	12729533	12729569	fw1_Dp3_ol_60_Dp3_Dp111_rv1	GCCATACCAGTGCTCCTCCTCCGCGATATTAATTaaaatattaaaagcaaccagcagagggcagaacacccTTCGTCGAATAATCCCGCGATATTAAAGCCAGGCAAGCAACATTGT
chr4	12729572	12729607	fw1_Dp3_ol_61_Dp3_Dp111_rv1	GCCATACCAGTGCTCCTCCTCCGCGATATTAATTacaaaagggagacgtgtctcaagtcctaatgctctcTTCGTCGAATAATCCCGCGATATTAAAGCCAGGCAAGCAACATTGT
chr4	12729610	12729650	fw1_Dp3_ol_62_Dp3_Dp111_rv1	GCCATACCAGTGCTCCTCCTCCGCGATATTAATTttcaggtggtattattgcctggttcatgctaatttcttgggTTCGTCGAATAATCCCGCGATATTAAAGCCAGGCAAGCAACATTGT
chr4	12729653	12729688	fw1_Dp3_ol_63_Dp3_Dp111_rv1	GCCATACCAGTGCTCCTCCTCCGCGATATTAATTcttgggaacacccttacagaacccaagatttggttcTTCGTCGAATAATCCCGCGATATTAAAGCCAGGCAAGCAACATTGT
chr4	12729691	12729726	fw1_Dp3_ol_64_Dp3_Dp111_rv1	GCCATACCAGTGCTCCTCCTCCGCGATATTAATTgggctaccaaggtctcctaactgcttgtccatcactTTCGTCGAATAATCCCGCGATATTAAAGCCAGGCAAGCAACATTGT
chr4	12729732	12729773	fw1_Dp3_ol_65_Dp3_Dp111_rv1	GCCATACCAGTGCTCCTCCTCCGCGATATTAATTgccagtataatggttaggagctcaaactcaacaaagacttggTTCGTCGAATAATCCCGCGATATTAAAGCCAGGCAAGCAACATTGT
chr4	12729809	12729849	fw1_Dp3_ol_66_Dp3_Dp111_rv1	GCCATACCAGTGCTCCTCCTCCGCGATATTAATTcctagggtgaattatttaacattgtgaacctcagtctcccgTTCGTCGAATAATCCCGCGATATTAAAGCCAGGCAAGCAACATTGT
chr4	12729981	12730022	fw1_Dp3_ol_67_Dp3_Dp111_rv1	GCCATACCAGTGCTCCTCCTCCGCGATATTAATTgtcaaatattgaacttttgaggtcactgttgggatcagtcctTTCGTCGAATAATCCCGCGATATTAAAGCCAGGCAAGCAACATTGT
chr4	12730076	12730117	fw1_Dp3_ol_68_Dp3_Dp111_rv1	GCCATACCAGTGCTCCTCCTCCGCGATATTAATTagcaaattggagattcaattctaggaagcaggtaaatgaggcTTCGTCGAATAATCCCGCGATATTAAAGCCAGGCAAGCAACATTGT
chr4	12730120	12730159	fw1_Dp3_ol_69_Dp3_Dp111_rv1	GCCATACCAGTGCTCCTCCTCCGCGATATTAATTcatttacaggaattctcctgtatgccaggctctgtatcagTTCGTCGAATAATCCCGCGATATTAAAGCCAGGCAAGCAACATTGT
chr4	12730506	12730545	fw1_Dp3_ol_70_Dp3_Dp111_rv1	GCCATACCAGTGCTCCTCCTCCGCGATATTAATTacagccaaaccagattaggcatcatctcttttaatgctcaTTCGTCGAATAATCCCGCGATATTAAAGCCAGGCAAGCAACATTGT
chr4	12730640	12730681	fw1_Dp3_ol_71_Dp3_Dp111_rv1	GCCATACCAGTGCTCCTCCTCCGCGATATTAATTcaagcagtttaaaatgtgatttagccctaggaccttctgactTTCGTCGAATAATCCCGCGATATTAAAGCCAGGCAAGCAACATTGT
chr4	12730698	12730737	fw1_Dp3_ol_72_Dp3_Dp111_rv1	GCCATACCAGTGCTCCTCCTCCGCGATATTAATTtctattgcaccactaagcttacagcaatgccagaataaccTTCGTCGAATAATCCCGCGATATTAAAGCCAGGCAAGCAACATTGT
chr4	12730889	12730928	fw1_Dp3_ol_73_Dp3_Dp111_rv1	GCCATACCAGTGCTCCTCCTCCGCGATATTAATTatacagtctttcttctcaaggagctaaacttactggggccTTCGTCGAATAATCCCGCGATATTAAAGCCAGGCAAGCAACATTGT
chr4	12731057	12731093	fw1_Dp3_ol_74_Dp3_Dp111_rv1	GCCATACCAGTGCTCCTCCTCCGCGATATTAATTttttaagacagtatctgctatgatgagtggctggccgTTCGTCGAATAATCCCGCGATATTAAAGCCAGGCAAGCAACATTGT
chr4	12731096	12731131	fw1_Dp3_ol_75_Dp3_Dp111_rv1	GCCATACCAGTGCTCCTCCTCCGCGATATTAATTagccttcagatgttacttccagatccaccaggatgtTTCGTCGAATAATCCCGCGATATTAAAGCCAGGCAAGCAACATTGT
chr4	12731134	12731169	fw1_Dp3_ol_76_Dp3_Dp111_rv1	GCCATACCAGTGCTCCTCCTCCGCGATATTAATTactcaaagtcacactctcctggagatgtgccagtccTTCGTCGAATAATCCCGCGATATTAAAGCCAGGCAAGCAACATTGT
chr4	12731172	12731207	fw1_Dp3_ol_77_Dp3_Dp111_rv1	GCCATACCAGTGCTCCTCCTCCGCGATATTAATTgacactcctgcccaatgcaggactcttctaataggcTTCGTCGAATAATCCCGCGATATTAAAGCCAGGCAAGCAACATTGT
chr4	12731210	12731246	fw1_Dp3_ol_78_Dp3_Dp111_rv1	GCCATACCAGTGCTCCTCCTCCGCGATATTAATTcctctactctagactctccttttgccctagtgacaccTTCGTCGAATAATCCCGCGATATTAAAGCCAGGCAAGCAACATTGT
chr4	12731249	12731284	fw1_Dp3_ol_79_Dp3_Dp111_rv1	GCCATACCAGTGCTCCTCCTCCGCGATATTAATTctaggagctgcactgtggtcagaagctctttcttccTTCGTCGAATAATCCCGCGATATTAAAGCCAGGCAAGCAACATTGT
chr4	12731287	12731322	fw1_Dp3_ol_80_Dp3_Dp111_rv1	GCCATACCAGTGCTCCTCCTCCGCGATATTAATTacccattctccctctccccgtttgtaggtatcagaaTTCGTCGAATAATCCCGCGATATTAAAGCCAGGCAAGCAACATTGT
chr4	12731325	12731362	fw1_Dp3_ol_81_Dp3_Dp111_rv1	GCCATACCAGTGCTCCTCCTCCGCGATATTAATTgcatcatgacctaaaggctctccttaactttctcctgtTTCGTCGAATAATCCCGCGATATTAAAGCCAGGCAAGCAACATTGT
chr4	12731404	12731443	fw1_Dp3_ol_82_Dp3_Dp111_rv1	GCCATACCAGTGCTCCTCCTCCGCGATATTAATTatctcctgcaactgaattccattatggtatccgcttttcaTTCGTCGAATAATCCCGCGATATTAAAGCCAGGCAAGCAACATTGT
chr4	12731446	12731481	fw1_Dp3_ol_83_Dp3_Dp111_rv1	GCCATACCAGTGCTCCTCCTCCGCGATATTAATTggacctgcgccatcacagaggcaagttggccaaatcTTCGTCGAATAATCCCGCGATATTAAAGCCAGGCAAGCAACATTGT
chr4	12731484	12731523	fw1_Dp3_ol_84_Dp3_Dp111_rv1	GCCATACCAGTGCTCCTCCTCCGCGATATTAATTcttggaaaagtcaaagatgaattgtcacagagggcacttgTTCGTCGAATAATCCCGCGATATTAAAGCCAGGCAAGCAACATTGT
chr4	12731529	12731568	fw1_Dp3_ol_85_Dp3_Dp111_rv1	GCCATACCAGTGCTCCTCCTCCGCGATATTAATTagattgcaggacttcacaactaacataaagcccactatggTTCGTCGAATAATCCCGCGATATTAAAGCCAGGCAAGCAACATTGT
chr4	12731574	12731614	fw1_Dp3_ol_86_Dp3_Dp111_rv1	GCCATACCAGTGCTCCTCCTCCGCGATATTAATTagagtaagaagtctggaagtctgcaaatggtgacttctttgTTCGTCGAATAATCCCGCGATATTAAAGCCAGGCAAGCAACATTGT
chr4	12731707	12731747	fw1_Dp3_ol_87_Dp3_Dp111_rv1	GCCATACCAGTGCTCCTCCTCCGCGATATTAATTgaagtgactgatcacgatgtctaaaacaaacatgcaatgccTTCGTCGAATAATCCCGCGATATTAAAGCCAGGCAAGCAACATTGT
chr4	12731770	12731805	fw1_Dp3_ol_88_Dp3_Dp111_rv1	GCCATACCAGTGCTCCTCCTCCGCGATATTAATTccccatgtcctgttcctgcagttccctttacctgatTTCGTCGAATAATCCCGCGATATTAAAGCCAGGCAAGCAACATTGT
chr4	12731808	12731846	fw1_Dp3_ol_89_Dp3_Dp111_rv1	GCCATACCAGTGCTCCTCCTCCGCGATATTAATTatcattcttactcatctccaagaccatcctatggccacaTTCGTCGAATAATCCCGCGATATTAAAGCCAGGCAAGCAACATTGT
chr4	12731852	12731893	fw1_Dp3_ol_90_Dp3_Dp111_rv1	GCCATACCAGTGCTCCTCCTCCGCGATATTAATTaaagaccatgcaaaatgaggcctctccttttaattttcacagTTCGTCGAATAATCCCGCGATATTAAAGCCAGGCAAGCAACATTGT
chr4	12731896	12731931	fw1_Dp3_ol_91_Dp3_Dp111_rv1	GCCATACCAGTGCTCCTCCTCCGCGATATTAATTctgtgcttgggccagccttacccacattttacttgcTTCGTCGAATAATCCCGCGATATTAAAGCCAGGCAAGCAACATTGT
chr4	12731988	12732028	fw1_Dp3_ol_92_Dp3_Dp111_rv1	GCCATACCAGTGCTCCTCCTCCGCGATATTAATTttaaagtctaattctaagagacctagccatgctccaagccaTTCGTCGAATAATCCCGCGATATTAAAGCCAGGCAAGCAACATTGT
chr4	12732031	12732066	fw1_Dp3_ol_93_Dp3_Dp111_rv1	GCCATACCAGTGCTCCTCCTCCGCGATATTAATTtggatgtggaggaatagtaggcaaggaaagagggaaTTCGTCGAATAATCCCGCGATATTAAAGCCAGGCAAGCAACATTGT
chr4	12732069	12732104	fw1_Dp3_ol_94_Dp3_Dp111_rv1	GCCATACCAGTGCTCCTCCTCCGCGATATTAATTagagactgcctgaacattacatcatcaggaccagccTTCGTCGAATAATCCCGCGATATTAAAGCCAGGCAAGCAACATTGT
chr4	12732107	12732146	fw1_Dp3_ol_95_Dp3_Dp111_rv1	GCCATACCAGTGCTCCTCCTCCGCGATATTAATTcacttcataaaggttattagaccaagagacagcccctgacTTCGTCGAATAATCCCGCGATATTAAAGCCAGGCAAGCAACATTGT
chr4	12732149	12732184	fw1_Dp3_ol_96_Dp3_Dp111_rv1	GCCATACCAGTGCTCCTCCTCCGCGATATTAATTatcataattgtctcgtggccagtgaagaagcctgacTTCGTCGAATAATCCCGCGATATTAAAGCCAGGCAAGCAACATTGT
chr4	12847446	12847485	fw1_Dp5_ol_1_Dp5_Dp111_rv1	GCCATACCAGTGCTCCTCCTATCGTCGATAACTTtccagggtaggtctgcatgtgtttatatctcaactctaccTTCGTCGAATAATCATCGTCGATAACAGCCAGGCAAGCAACATTGT
chr4	12847491	12847530	fw1_Dp5_ol_2_Dp5_Dp111_rv1	GCCATACCAGTGCTCCTCCTATCGTCGATAACTTctaggtgtgaaccttaagaaattccctcatatcactgggcTTCGTCGAATAATCATCGTCGATAACAGCCAGGCAAGCAACATTGT
chr4	12847817	12847855	fw1_Dp5_ol_3_Dp5_Dp111_rv1	GCCATACCAGTGCTCCTCCTATCGTCGATAACTTagagttactttgcctagaacaccatcactaaccaaagcaTTCGTCGAATAATCATCGTCGATAACAGCCAGGCAAGCAACATTGT
chr4	12847858	12847899	fw1_Dp5_ol_4_Dp5_Dp111_rv1	GCCATACCAGTGCTCCTCCTATCGTCGATAACTTcaggaagctgaggaatatccaatcaagtacacatcagttgtgTTCGTCGAATAATCATCGTCGATAACAGCCAGGCAAGCAACATTGT
chr4	12847908	12847949	fw1_Dp5_ol_5_Dp5_Dp111_rv1	GCCATACCAGTGCTCCTCCTATCGTCGATAACTTaatccacactatgatatttatagagggagatgcgctgacactTTCGTCGAATAATCATCGTCGATAACAGCCAGGCAAGCAACATTGT
chr4	12847976	12848017	fw1_Dp5_ol_6_Dp5_Dp111_rv1	GCCATACCAGTGCTCCTCCTATCGTCGATAACTTtaggggaaagcattgaattaagaatcgctgttgaattggtcaTTCGTCGAATAATCATCGTCGATAACAGCCAGGCAAGCAACATTGT
chr4	12848068	12848105	fw1_Dp5_ol_7_Dp5_Dp111_rv1	GCCATACCAGTGCTCCTCCTATCGTCGATAACTTtttgaaacaggggcttgggcaaaattatgtctatggttTTCGTCGAATAATCATCGTCGATAACAGCCAGGCAAGCAACATTGT
chr4	12848344	12848385	fw1_Dp5_ol_8_Dp5_Dp111_rv1	GCCATACCAGTGCTCCTCCTATCGTCGATAACTTaataatcaaaagtgctgaggccatatggtaaaaggtccaaggTTCGTCGAATAATCATCGTCGATAACAGCCAGGCAAGCAACATTGT
chr4	12848388	12848423	fw1_Dp5_ol_9_Dp5_Dp111_rv1	GCCATACCAGTGCTCCTCCTATCGTCGATAACTTcgctaactcctttccccagtctctccttttgacttcTTCGTCGAATAATCATCGTCGATAACAGCCAGGCAAGCAACATTGT
chr4	12848453	12848492	fw1_Dp5_ol_10_Dp5_Dp111_rv1	GCCATACCAGTGCTCCTCCTATCGTCGATAACTTtttatcttaagtttagatgaggccctgcaatccctgaaggTTCGTCGAATAATCATCGTCGATAACAGCCAGGCAAGCAACATTGT
chr4	12848495	12848531	fw1_Dp5_ol_11_Dp5_Dp111_rv1	GCCATACCAGTGCTCCTCCTATCGTCGATAACTTacatggaaagattcagttctgaagagggacttgggagTTCGTCGAATAATCATCGTCGATAACAGCCAGGCAAGCAACATTGT
chr4	12848534	12848569	fw1_Dp5_ol_12_Dp5_Dp111_rv1	GCCATACCAGTGCTCCTCCTATCGTCGATAACTTaaccatatttcatgcccattggcatttgggaggctgTTCGTCGAATAATCATCGTCGATAACAGCCAGGCAAGCAACATTGT
chr4	12848604	12848639	fw1_Dp5_ol_13_Dp5_Dp111_rv1	GCCATACCAGTGCTCCTCCTATCGTCGATAACTTaaaacagagagtttgagggtggccaagcatttgactTTCGTCGAATAATCATCGTCGATAACAGCCAGGCAAGCAACATTGT
chr4	12848642	12848677	fw1_Dp5_ol_14_Dp5_Dp111_rv1	GCCATACCAGTGCTCCTCCTATCGTCGATAACTTccatctgacttgggtgcgttgttgaagctctcagcaTTCGTCGAATAATCATCGTCGATAACAGCCAGGCAAGCAACATTGT
chr4	12848680	12848716	fw1_Dp5_ol_15_Dp5_Dp111_rv1	GCCATACCAGTGCTCCTCCTATCGTCGATAACTTtccagctcaccatctgcaggatagatcatcagaatgtTTCGTCGAATAATCATCGTCGATAACAGCCAGGCAAGCAACATTGT
chr4	12848749	12848790	fw1_Dp5_ol_16_Dp5_Dp111_rv1	GCCATACCAGTGCTCCTCCTATCGTCGATAACTTttgatgtagaaattgaggccctgaaagtaaagcaatgttcccTTCGTCGAATAATCATCGTCGATAACAGCCAGGCAAGCAACATTGT
chr4	12848793	12848831	fw1_Dp5_ol_17_Dp5_Dp111_rv1	GCCATACCAGTGCTCCTCCTATCGTCGATAACTTggtcacagcatgagttagaatttccaatcagagaccacaTTCGTCGAATAATCATCGTCGATAACAGCCAGGCAAGCAACATTGT
chr4	12848834	12848870	fw1_Dp5_ol_18_Dp5_Dp111_rv1	GCCATACCAGTGCTCCTCCTATCGTCGATAACTTctcagccatccctttccctcttttaagtcaagcatgaTTCGTCGAATAATCATCGTCGATAACAGCCAGGCAAGCAACATTGT
chr4	12848873	12848914	fw1_Dp5_ol_19_Dp5_Dp111_rv1	GCCATACCAGTGCTCCTCCTATCGTCGATAACTTtggtgacaagaaagaattctgataattgtgggtaacagtgcaTTCGTCGAATAATCATCGTCGATAACAGCCAGGCAAGCAACATTGT
chr4	12848936	12848973	fw1_Dp5_ol_20_Dp5_Dp111_rv1	GCCATACCAGTGCTCCTCCTATCGTCGATAACTTttttagccacacaatgaatttagtttgctgcagtggcaTTCGTCGAATAATCATCGTCGATAACAGCCAGGCAAGCAACATTGT
chr4	12848976	12849012	fw1_Dp5_ol_21_Dp5_Dp111_rv1	GCCATACCAGTGCTCCTCCTATCGTCGATAACTTattatgggcataggtttcaagcagaccttagctgagtTTCGTCGAATAATCATCGTCGATAACAGCCAGGCAAGCAACATTGT
chr4	12849023	12849062	fw1_Dp5_ol_22_Dp5_Dp111_rv1	GCCATACCAGTGCTCCTCCTATCGTCGATAACTTtattcaacagctgtgtatttctttagcctatgggcaacctTTCGTCGAATAATCATCGTCGATAACAGCCAGGCAAGCAACATTGT
chr4	12849134	12849175	fw1_Dp5_ol_23_Dp5_Dp111_rv1	GCCATACCAGTGCTCCTCCTATCGTCGATAACTTtttgatagcatatcctaaggagtggagcatagtgctagacacTTCGTCGAATAATCATCGTCGATAACAGCCAGGCAAGCAACATTGT
chr4	12849190	12849226	fw1_Dp5_ol_24_Dp5_Dp111_rv1	GCCATACCAGTGCTCCTCCTATCGTCGATAACTTaaaatccttgtctcctcctacaacctctttgaggctgTTCGTCGAATAATCATCGTCGATAACAGCCAGGCAAGCAACATTGT
chr4	12849338	12849379	fw1_Dp5_ol_25_Dp5_Dp111_rv1	GCCATACCAGTGCTCCTCCTATCGTCGATAACTTgccactaaaactgctttagcaaggaatgaaaagtgaatcctgTTCGTCGAATAATCATCGTCGATAACAGCCAGGCAAGCAACATTGT
chr4	12849382	12849423	fw1_Dp5_ol_26_Dp5_Dp111_rv1	GCCATACCAGTGCTCCTCCTATCGTCGATAACTTaataatagtaagagaacacgggcacacaaccacaaatacacaTTCGTCGAATAATCATCGTCGATAACAGCCAGGCAAGCAACATTGT
chr4	12849435	12849475	fw1_Dp5_ol_27_Dp5_Dp111_rv1	GCCATACCAGTGCTCCTCCTATCGTCGATAACTTtatttacttcaatcttcctctcccaacatccatccactccaTTCGTCGAATAATCATCGTCGATAACAGCCAGGCAAGCAACATTGT
chr4	12849516	12849557	fw1_Dp5_ol_28_Dp5_Dp111_rv1	GCCATACCAGTGCTCCTCCTATCGTCGATAACTTtaaaggcataaatctgtaggacaaagtggagagaatggagcaTTCGTCGAATAATCATCGTCGATAACAGCCAGGCAAGCAACATTGT
chr4	12849560	12849595	fw1_Dp5_ol_29_Dp5_Dp111_rv1	GCCATACCAGTGCTCCTCCTATCGTCGATAACTTaattttgaaagctggaaagcagatgcctgatctgcaTTCGTCGAATAATCATCGTCGATAACAGCCAGGCAAGCAACATTGT
chr4	12849630	12849665	fw1_Dp5_ol_30_Dp5_Dp111_rv1	GCCATACCAGTGCTCCTCCTATCGTCGATAACTTttttgctggcagtgaggaaagctgagaaacaagttgTTCGTCGAATAATCATCGTCGATAACAGCCAGGCAAGCAACATTGT
chr4	12849701	12849741	fw1_Dp5_ol_31_Dp5_Dp111_rv1	GCCATACCAGTGCTCCTCCTATCGTCGATAACTTttgttgtatcatgtacttctgagtacaggagagaaggtgggTTCGTCGAATAATCATCGTCGATAACAGCCAGGCAAGCAACATTGT
chr4	12849744	12849785	fw1_Dp5_ol_32_Dp5_Dp111_rv1	GCCATACCAGTGCTCCTCCTATCGTCGATAACTTaacatgcaagagatgcagttgaaacactgtcaaagtctatcaTTCGTCGAATAATCATCGTCGATAACAGCCAGGCAAGCAACATTGT
chr4	12849788	12849827	fw1_Dp5_ol_33_Dp5_Dp111_rv1	GCCATACCAGTGCTCCTCCTATCGTCGATAACTTtccctagatagctcctcttgttcatatagcattcccctcaTTCGTCGAATAATCATCGTCGATAACAGCCAGGCAAGCAACATTGT
chr4	12849836	12849875	fw1_Dp5_ol_34_Dp5_Dp111_rv1	GCCATACCAGTGCTCCTCCTATCGTCGATAACTTgaaggagggcttattccttaggaaaggtaaaacaaagggtTTCGTCGAATAATCATCGTCGATAACAGCCAGGCAAGCAACATTGT
chr4	12849881	12849922	fw1_Dp5_ol_35_Dp5_Dp111_rv1	GCCATACCAGTGCTCCTCCTATCGTCGATAACTTgatagacgaatgatgggcgtagttagatatgagaatgggagtTTCGTCGAATAATCATCGTCGATAACAGCCAGGCAAGCAACATTGT
chr4	12849925	12849966	fw1_Dp5_ol_36_Dp5_Dp111_rv1	GCCATACCAGTGCTCCTCCTATCGTCGATAACTTcatcgtgaaaacatagcaaaccagtgaaagtttgcatactgtTTCGTCGAATAATCATCGTCGATAACAGCCAGGCAAGCAACATTGT
chr4	12849969	12850004	fw1_Dp5_ol_37_Dp5_Dp111_rv1	GCCATACCAGTGCTCCTCCTATCGTCGATAACTTagatgttgagacctgcttgccttttctccacgtggaTTCGTCGAATAATCATCGTCGATAACAGCCAGGCAAGCAACATTGT
chr4	12850007	12850042	fw1_Dp5_ol_38_Dp5_Dp111_rv1	GCCATACCAGTGCTCCTCCTATCGTCGATAACTTttttggagtgctggcagccagatatgtcctggagacTTCGTCGAATAATCATCGTCGATAACAGCCAGGCAAGCAACATTGT
chr4	12850048	12850089	fw1_Dp5_ol_39_Dp5_Dp111_rv1	GCCATACCAGTGCTCCTCCTATCGTCGATAACTTgaatcttctctagagcaccgagttagtctaagggaaaacaccTTCGTCGAATAATCATCGTCGATAACAGCCAGGCAAGCAACATTGT
chr4	12850092	12850127	fw1_Dp5_ol_40_Dp5_Dp111_rv1	GCCATACCAGTGCTCCTCCTATCGTCGATAACTTgcttcacggattccccaatgtaaacccctagctaagTTCGTCGAATAATCATCGTCGATAACAGCCAGGCAAGCAACATTGT
chr4	12850138	12850178	fw1_Dp5_ol_41_Dp5_Dp111_rv1	GCCATACCAGTGCTCCTCCTATCGTCGATAACTTaaaattgaaaggacagacccctttgacacacatgaaacttcTTCGTCGAATAATCATCGTCGATAACAGCCAGGCAAGCAACATTGT
chr4	12850181	12850221	fw1_Dp5_ol_42_Dp5_Dp111_rv1	GCCATACCAGTGCTCCTCCTATCGTCGATAACTTaccaaatatcagagcccatccttagaaactggtaatcacccTTCGTCGAATAATCATCGTCGATAACAGCCAGGCAAGCAACATTGT
chr4	12850267	12850308	fw1_Dp5_ol_43_Dp5_Dp111_rv1	GCCATACCAGTGCTCCTCCTATCGTCGATAACTTaactaaatagtaggaggaggtaggaaaaggagaagggagaggTTCGTCGAATAATCATCGTCGATAACAGCCAGGCAAGCAACATTGT
chr4	12850311	12850350	fw1_Dp5_ol_44_Dp5_Dp111_rv1	GCCATACCAGTGCTCCTCCTATCGTCGATAACTTaaagacaaaacacacaaacccagaggggagagaatttacaTTCGTCGAATAATCATCGTCGATAACAGCCAGGCAAGCAACATTGT
chr4	12850724	12850765	fw1_Dp5_ol_45_Dp5_Dp111_rv1	GCCATACCAGTGCTCCTCCTATCGTCGATAACTTttccccaaatctgaagtacatgaatttctgtttcaaagggctTTCGTCGAATAATCATCGTCGATAACAGCCAGGCAAGCAACATTGT
chr4	12850768	12850803	fw1_Dp5_ol_46_Dp5_Dp111_rv1	GCCATACCAGTGCTCCTCCTATCGTCGATAACTTgcacgctgcatgggagcaaaccaataccaagacatgTTCGTCGAATAATCATCGTCGATAACAGCCAGGCAAGCAACATTGT
chr4	12850875	12850916	fw1_Dp5_ol_47_Dp5_Dp111_rv1	GCCATACCAGTGCTCCTCCTATCGTCGATAACTTtcgcacttctcactgtcaacacataaagctaaaaggaaatggTTCGTCGAATAATCATCGTCGATAACAGCCAGGCAAGCAACATTGT
chr4	12850929	12850969	fw1_Dp5_ol_48_Dp5_Dp111_rv1	GCCATACCAGTGCTCCTCCTATCGTCGATAACTTaaaatttctagggaaactgatgtgtcccctaagcacagatgTTCGTCGAATAATCATCGTCGATAACAGCCAGGCAAGCAACATTGT
chr4	12850988	12851023	fw1_Dp5_ol_49_Dp5_Dp111_rv1	GCCATACCAGTGCTCCTCCTATCGTCGATAACTTaaaatgcaataaaggcttggcctgatcccagcacttTTCGTCGAATAATCATCGTCGATAACAGCCAGGCAAGCAACATTGT
chr4	12851311	12851352	fw1_Dp5_ol_50_Dp5_Dp111_rv1	GCCATACCAGTGCTCCTCCTATCGTCGATAACTTaggtctcacattttccaattatttatcagcaatcacctggcaTTCGTCGAATAATCATCGTCGATAACAGCCAGGCAAGCAACATTGT
chr4	12851399	12851439	fw1_Dp5_ol_51_Dp5_Dp111_rv1	GCCATACCAGTGCTCCTCCTATCGTCGATAACTTtgatccaaaatccaaagaggagatccaacaaaagagagaggTTCGTCGAATAATCATCGTCGATAACAGCCAGGCAAGCAACATTGT
chr4	12851442	12851479	fw1_Dp5_ol_52_Dp5_Dp111_rv1	GCCATACCAGTGCTCCTCCTATCGTCGATAACTTaaattgatttccacagtgaagggaactaatggggttgcTTCGTCGAATAATCATCGTCGATAACAGCCAGGCAAGCAACATTGT
chr4	12851494	12851532	fw1_Dp5_ol_53_Dp5_Dp111_rv1	GCCATACCAGTGCTCCTCCTATCGTCGATAACTTagagccacgaggccaggcagacgcaggcaagaagaaattTTCGTCGAATAATCATCGTCGATAACAGCCAGGCAAGCAACATTGT
chr4	12851658	12851698	fw1_Dp5_ol_54_Dp5_Dp111_rv1	GCCATACCAGTGCTCCTCCTATCGTCGATAACTTtaagccaaattgttgacttcatgggttatttcctacgcaggTTCGTCGAATAATCATCGTCGATAACAGCCAGGCAAGCAACATTGT
chr4	12851830	12851871	fw1_Dp5_ol_55_Dp5_Dp111_rv1	GCCATACCAGTGCTCCTCCTATCGTCGATAACTTttagagagaatgagaagtaaaggggaaaatggtggtagtgggTTCGTCGAATAATCATCGTCGATAACAGCCAGGCAAGCAACATTGT
chr4	12851874	12851914	fw1_Dp5_ol_56_Dp5_Dp111_rv1	GCCATACCAGTGCTCCTCCTATCGTCGATAACTTggtgggtgaaagagaacaaaatcccatcttctattttgggaTTCGTCGAATAATCATCGTCGATAACAGCCAGGCAAGCAACATTGT
chr4	12852001	12852036	fw1_Dp5_ol_57_Dp5_Dp111_rv1	GCCATACCAGTGCTCCTCCTATCGTCGATAACTTaaaagttacaagcagccgacactaggaagaaggtggTTCGTCGAATAATCATCGTCGATAACAGCCAGGCAAGCAACATTGT
chr4	12852039	12852075	fw1_Dp5_ol_58_Dp5_Dp111_rv1	GCCATACCAGTGCTCCTCCTATCGTCGATAACTTcagacctgctgttcttaccgagtcttgtattggatccTTCGTCGAATAATCATCGTCGATAACAGCCAGGCAAGCAACATTGT
chr4	12852134	12852175	fw1_Dp5_ol_59_Dp5_Dp111_rv1	GCCATACCAGTGCTCCTCCTATCGTCGATAACTTttccaggcttcctctttaagatatctgtccaatctccaaactTTCGTCGAATAATCATCGTCGATAACAGCCAGGCAAGCAACATTGT
chr4	12852222	12852261	fw1_Dp5_ol_60_Dp5_Dp111_rv1	GCCATACCAGTGCTCCTCCTATCGTCGATAACTTtctactggaaccgtgaacaatgatatccatgcaatcaactTTCGTCGAATAATCATCGTCGATAACAGCCAGGCAAGCAACATTGT
chr4	12852348	12852388	fw1_Dp5_ol_61_Dp5_Dp111_rv1	GCCATACCAGTGCTCCTCCTATCGTCGATAACTTcactcagaatcttaccttacagttatctacctgttgccccaTTCGTCGAATAATCATCGTCGATAACAGCCAGGCAAGCAACATTGT
chr4	12852473	12852512	fw1_Dp5_ol_62_Dp5_Dp111_rv1	GCCATACCAGTGCTCCTCCTATCGTCGATAACTTttttactaagtagtcacagtccgctagggaacagtttcctTTCGTCGAATAATCATCGTCGATAACAGCCAGGCAAGCAACATTGT
chr4	12852515	12852552	fw1_Dp5_ol_63_Dp5_Dp111_rv1	GCCATACCAGTGCTCCTCCTATCGTCGATAACTTagcaatgagtaggaattataaagccatggcttgcgtcaTTCGTCGAATAATCATCGTCGATAACAGCCAGGCAAGCAACATTGT
chr4	12852594	12852629	fw1_Dp5_ol_64_Dp5_Dp111_rv1	GCCATACCAGTGCTCCTCCTATCGTCGATAACTTagcttgcaacccatctaggtcaagctcctctgacctTTCGTCGAATAATCATCGTCGATAACAGCCAGGCAAGCAACATTGT
chr4	12852735	12852775	fw1_Dp5_ol_65_Dp5_Dp111_rv1	GCCATACCAGTGCTCCTCCTATCGTCGATAACTTatttacctaagctgggcaaatctggaatgaaacaagagagtTTCGTCGAATAATCATCGTCGATAACAGCCAGGCAAGCAACATTGT
chr4	12852826	12852867	fw1_Dp5_ol_66_Dp5_Dp111_rv1	GCCATACCAGTGCTCCTCCTATCGTCGATAACTTagtaagaattagcactggttaaatgtttgctgtgtgctgagtTTCGTCGAATAATCATCGTCGATAACAGCCAGGCAAGCAACATTGT
chr4	12852870	12852905	fw1_Dp5_ol_67_Dp5_Dp111_rv1	GCCATACCAGTGCTCCTCCTATCGTCGATAACTTacctgttaccatgtgctgggacgactttagatgtctTTCGTCGAATAATCATCGTCGATAACAGCCAGGCAAGCAACATTGT
chr4	12852974	12853014	fw1_Dp5_ol_68_Dp5_Dp111_rv1	GCCATACCAGTGCTCCTCCTATCGTCGATAACTTcagatgagaaaactaagccacagagagtttaagtcacctgcTTCGTCGAATAATCATCGTCGATAACAGCCAGGCAAGCAACATTGT
chr4	12853017	12853052	fw1_Dp5_ol_69_Dp5_Dp111_rv1	GCCATACCAGTGCTCCTCCTATCGTCGATAACTTagaatcagacaggaagtgattgcagaccagggattcTTCGTCGAATAATCATCGTCGATAACAGCCAGGCAAGCAACATTGT
chr4	12853061	12853102	fw1_Dp5_ol_70_Dp5_Dp111_rv1	GCCATACCAGTGCTCCTCCTATCGTCGATAACTTacaacgtagctctggagttcatgactaatcattctgcttactTTCGTCGAATAATCATCGTCGATAACAGCCAGGCAAGCAACATTGT
chr4	12853105	12853143	fw1_Dp5_ol_71_Dp5_Dp111_rv1	GCCATACCAGTGCTCCTCCTATCGTCGATAACTTctgtcagtggaagacctggaatttatctgtgaatgtggaTTCGTCGAATAATCATCGTCGATAACAGCCAGGCAAGCAACATTGT
chr4	12853146	12853181	fw1_Dp5_ol_72_Dp5_Dp111_rv1	GCCATACCAGTGCTCCTCCTATCGTCGATAACTTaagctatcactccttcctggggaagtggcctcacctTTCGTCGAATAATCATCGTCGATAACAGCCAGGCAAGCAACATTGT
chr4	12853184	12853219	fw1_Dp5_ol_73_Dp5_Dp111_rv1	GCCATACCAGTGCTCCTCCTATCGTCGATAACTTccctttggtcagatgagacgacgtgtcccattgaccTTCGTCGAATAATCATCGTCGATAACAGCCAGGCAAGCAACATTGT
chr4	12853222	12853260	fw1_Dp5_ol_74_Dp5_Dp111_rv1	GCCATACCAGTGCTCCTCCTATCGTCGATAACTTagagatccttcaggatttatcaaggtggtagacagagctTTCGTCGAATAATCATCGTCGATAACAGCCAGGCAAGCAACATTGT
chr4	12853266	12853307	fw1_Dp5_ol_75_Dp5_Dp111_rv1	GCCATACCAGTGCTCCTCCTATCGTCGATAACTTaaggactgatttctttctattctcaatgtctcccatgatgccTTCGTCGAATAATCATCGTCGATAACAGCCAGGCAAGCAACATTGT
chr4	12853310	12853346	fw1_Dp5_ol_76_Dp5_Dp111_rv1	GCCATACCAGTGCTCCTCCTATCGTCGATAACTTgctcagaggactggctcatgaaatgttagatgagtgaTTCGTCGAATAATCATCGTCGATAACAGCCAGGCAAGCAACATTGT
chr4	12853427	12853468	fw1_Dp5_ol_77_Dp5_Dp111_rv1	GCCATACCAGTGCTCCTCCTATCGTCGATAACTTttaggaaaatgccacaaaactatctttgtccacttggtctcaTTCGTCGAATAATCATCGTCGATAACAGCCAGGCAAGCAACATTGT
chr4	12853480	12853521	fw1_Dp5_ol_78_Dp5_Dp111_rv1	GCCATACCAGTGCTCCTCCTATCGTCGATAACTTagagttgatccaatcaaatgcctaattctacctgatttccccTTCGTCGAATAATCATCGTCGATAACAGCCAGGCAAGCAACATTGT
chr4	12853542	12853583	fw1_Dp5_ol_79_Dp5_Dp111_rv1	GCCATACCAGTGCTCCTCCTATCGTCGATAACTTtgttcagtccataaagcatagtctgtcactgtgtacataggcTTCGTCGAATAATCATCGTCGATAACAGCCAGGCAAGCAACATTGT
chr4	12853586	12853621	fw1_Dp5_ol_80_Dp5_Dp111_rv1	GCCATACCAGTGCTCCTCCTATCGTCGATAACTTgctcctaggcccactgcattgtgttatttcatgagcTTCGTCGAATAATCATCGTCGATAACAGCCAGGCAAGCAACATTGT
chr4	12853624	12853661	fw1_Dp5_ol_81_Dp5_Dp111_rv1	GCCATACCAGTGCTCCTCCTATCGTCGATAACTTatgtagctgatgtgtcactgccttataaaacacctgggTTCGTCGAATAATCATCGTCGATAACAGCCAGGCAAGCAACATTGT
chr4	12853664	12853699	fw1_Dp5_ol_82_Dp5_Dp111_rv1	GCCATACCAGTGCTCCTCCTATCGTCGATAACTTctttatcacttattgctgtgggcccagccaagtcttTTCGTCGAATAATCATCGTCGATAACAGCCAGGCAAGCAACATTGT
chr4	12853702	12853742	fw1_Dp5_ol_83_Dp5_Dp111_rv1	GCCATACCAGTGCTCCTCCTATCGTCGATAACTTtcttctctgttgatggaactttgagcttgtttaactcaccaTTCGTCGAATAATCATCGTCGATAACAGCCAGGCAAGCAACATTGT
chr4	12853821	12853860	fw1_Dp5_ol_84_Dp5_Dp111_rv1	GCCATACCAGTGCTCCTCCTATCGTCGATAACTTacaatggagtttacagctagggaaatttcctttgcacagaTTCGTCGAATAATCATCGTCGATAACAGCCAGGCAAGCAACATTGT
chr4	12853934	12853975	fw1_Dp5_ol_85_Dp5_Dp111_rv1	GCCATACCAGTGCTCCTCCTATCGTCGATAACTTcaattctagaaatgtaaggggttaaaatgcccatgtcttgccTTCGTCGAATAATCATCGTCGATAACAGCCAGGCAAGCAACATTGT
chr4	12854194	12854234	fw1_Dp5_ol_86_Dp5_Dp111_rv1	GCCATACCAGTGCTCCTCCTATCGTCGATAACTTtcttgtaatcatcaccacaatcgagatacaggactgcttcaTTCGTCGAATAATCATCGTCGATAACAGCCAGGCAAGCAACATTGT
chr4	12854256	12854297	fw1_Dp5_ol_87_Dp5_Dp111_rv1	GCCATACCAGTGCTCCTCCTATCGTCGATAACTTatttcttaacacccaaacctctctcctctcttatacctggtgTTCGTCGAATAATCATCGTCGATAACAGCCAGGCAAGCAACATTGT
chr4	12854300	12854339	fw1_Dp5_ol_88_Dp5_Dp111_rv1	GCCATACCAGTGCTCCTCCTATCGTCGATAACTTcattgatttgttcatcagtacagttttgacctgcgactgcTTCGTCGAATAATCATCGTCGATAACAGCCAGGCAAGCAACATTGT
chr4	12854354	12854395	fw1_Dp5_ol_89_Dp5_Dp111_rv1	GCCATACCAGTGCTCCTCCTATCGTCGATAACTTacagagtgtataaactttgagactgtcttctctcactcagcaTTCGTCGAATAATCATCGTCGATAACAGCCAGGCAAGCAACATTGT
chr4	12854398	12854433	fw1_Dp5_ol_90_Dp5_Dp111_rv1	GCCATACCAGTGCTCCTCCTATCGTCGATAACTTatgctttggggattcttccaaattgtttggtgcgtcTTCGTCGAATAATCATCGTCGATAACAGCCAGGCAAGCAACATTGT
chr4	12854617	12854652	fw1_Dp5_ol_91_Dp5_Dp111_rv1	GCCATACCAGTGCTCCTCCTATCGTCGATAACTTagcaaacatgtccttcccaccgtggcaggaatgagaTTCGTCGAATAATCATCGTCGATAACAGCCAGGCAAGCAACATTGT
chr4	12854917	12854957	fw1_Dp5_ol_92_Dp5_Dp111_rv1	GCCATACCAGTGCTCCTCCTATCGTCGATAACTTggactgcaataaacattcgtatgcaggctttctgtatgaacTTCGTCGAATAATCATCGTCGATAACAGCCAGGCAAGCAACATTGT
chr4	12854981	12855021	fw1_Dp5_ol_93_Dp5_Dp111_rv1	GCCATACCAGTGCTCCTCCTATCGTCGATAACTTaaatacctacatggacaactcctgggtcatcagataagtgtTTCGTCGAATAATCATCGTCGATAACAGCCAGGCAAGCAACATTGT
chr4	12855277	12855317	fw1_Dp5_ol_94_Dp5_Dp111_rv1	GCCATACCAGTGCTCCTCCTATCGTCGATAACTTtacacctgctttggtgaagtgtccatggaaatattttacccTTCGTCGAATAATCATCGTCGATAACAGCCAGGCAAGCAACATTGT
chr4	13060557	13060592	fw1_Dp6_ol_1_Dp6_Dp111_rv1	GCCATACCAGTGCTCCTCCTCTCGTACGTATCTTtcttctttctgctcaaggttcctttggctattcgggTTCGTCGAATAATCCTCGTACGTATCAGCCAGGCAAGCAACATTGT
chr4	13060659	13060698	fw1_Dp6_ol_2_Dp6_Dp111_rv1	GCCATACCAGTGCTCCTCCTCTCGTACGTATCTTtagttccatgaaacatgacattggcattctaacagggactTTCGTCGAATAATCCTCGTACGTATCAGCCAGGCAAGCAACATTGT
chr4	13061232	13061272	fw1_Dp6_ol_3_Dp6_Dp111_rv1	GCCATACCAGTGCTCCTCCTCTCGTACGTATCTTgttgagtgtaatgttagcagtgaacttttcataggtggcctTTCGTCGAATAATCCTCGTACGTATCAGCCAGGCAAGCAACATTGT
chr4	13061519	13061560	fw1_Dp6_ol_4_Dp6_Dp111_rv1	GCCATACCAGTGCTCCTCCTCTCGTACGTATCTTtagaacttctgcatctacattcttcagggatattgttcgggaTTCGTCGAATAATCCTCGTACGTATCAGCCAGGCAAGCAACATTGT
chr4	13061563	13061603	fw1_Dp6_ol_5_Dp6_Dp111_rv1	GCCATACCAGTGCTCCTCCTCTCGTACGTATCTTattttctcttattctagtgtctgtggctggcttatcagggtTTCGTCGAATAATCCTCGTACGTATCAGCCAGGCAAGCAACATTGT
chr4	13061606	13061646	fw1_Dp6_ol_6_Dp6_Dp111_rv1	GCCATACCAGTGCTCCTCCTCTCGTACGTATCTTtcagttgtcagggtaatgctgccttgtaaaattaacttggaTTCGTCGAATAATCCTCGTACGTATCAGCCAGGCAAGCAACATTGT
chr4	13063825	13063866	fw1_Dp6_ol_7_Dp6_Dp111_rv1	GCCATACCAGTGCTCCTCCTCTCGTACGTATCTTagctaagactattttgtctgatggaagtttagccagtcctgcTTCGTCGAATAATCCTCGTACGTATCAGCCAGGCAAGCAACATTGT
chr4	13063910	13063951	fw1_Dp6_ol_8_Dp6_Dp111_rv1	GCCATACCAGTGCTCCTCCTCTCGTACGTATCTTttaatctcagtctgtgtttccaaggctaaagtaaggctctgcTTCGTCGAATAATCCTCGTACGTATCAGCCAGGCAAGCAACATTGT
chr4	13064151	13064192	fw1_Dp6_ol_9_Dp6_Dp111_rv1	GCCATACCAGTGCTCCTCCTCTCGTACGTATCTTtctttgtgacttgttgcattattttgcagtggtatgctttgaTTCGTCGAATAATCCTCGTACGTATCAGCCAGGCAAGCAACATTGT
chr4	13064232	13064273	fw1_Dp6_ol_10_Dp6_Dp111_rv1	GCCATACCAGTGCTCCTCCTCTCGTACGTATCTTtctttgttgttaccacgaggctatacataagctgatagtcccTTCGTCGAATAATCCTCGTACGTATCAGCCAGGCAAGCAACATTGT
chr4	13064719	13064756	fw1_Dp6_ol_11_Dp6_Dp111_rv1	GCCATACCAGTGCTCCTCCTCTCGTACGTATCTTttttagcattctacatgtgtcatcccactccttcctggTTCGTCGAATAATCCTCGTACGTATCAGCCAGGCAAGCAACATTGT
chr4	13064759	13064794	fw1_Dp6_ol_12_Dp6_Dp111_rv1	GCCATACCAGTGCTCCTCCTCTCGTACGTATCTTtgcaagatttctgttgaggagtccactgacagccctTTCGTCGAATAATCCTCGTACGTATCAGCCAGGCAAGCAACATTGT
chr4	13064911	13064951	fw1_Dp6_ol_13_Dp6_Dp111_rv1	GCCATACCAGTGCTCCTCCTCTCGTACGTATCTTattttgttgcttggaatcctgagtctgaattttcacatcccTTCGTCGAATAATCCTCGTACGTATCAGCCAGGCAAGCAACATTGT
chr4	13065385	13065424	fw1_Dp6_ol_14_Dp6_Dp111_rv1	GCCATACCAGTGCTCCTCCTCTCGTACGTATCTTgtatctcttcatttcttctttcgagttgacaactggggctTTCGTCGAATAATCCTCGTACGTATCAGCCAGGCAAGCAACATTGT
chr4	13065427	13065468	fw1_Dp6_ol_15_Dp6_Dp111_rv1	GCCATACCAGTGCTCCTCCTCTCGTACGTATCTTataaggtccatctggtgatgtcatgtttgcttgattcttagcTTCGTCGAATAATCCTCGTACGTATCAGCCAGGCAAGCAACATTGT
chr4	13065471	13065508	fw1_Dp6_ol_16_Dp6_Dp111_rv1	GCCATACCAGTGCTCCTCCTCTCGTACGTATCTTtccacatagtcctgcactggtgttcatgaatttgaagaTTCGTCGAATAATCCTCGTACGTATCAGCCAGGCAAGCAACATTGT
chr4	13065511	13065551	fw1_Dp6_ol_17_Dp6_Dp111_rv1	GCCATACCAGTGCTCCTCCTCTCGTACGTATCTTcaaacccctcttttagtcattacagactggtttcagcaaggTTCGTCGAATAATCCTCGTACGTATCAGCCAGGCAAGCAACATTGT
chr4	13065554	13065593	fw1_Dp6_ol_18_Dp6_Dp111_rv1	GCCATACCAGTGCTCCTCCTCTCGTACGTATCTTaagtattttcctgttaggtctctggaataacgggattgccTTCGTCGAATAATCCTCGTACGTATCAGCCAGGCAAGCAACATTGT
chr4	13065596	13065631	fw1_Dp6_ol_19_Dp6_Dp111_rv1	GCCATACCAGTGCTCCTCCTCTCGTACGTATCTTtggaattgcagttgaatggggttggatccacatcatTTCGTCGAATAATCCTCGTACGTATCAGCCAGGCAAGCAACATTGT
chr4	13065634	13065669	fw1_Dp6_ol_20_Dp6_Dp111_rv1	GCCATACCAGTGCTCCTCCTCTCGTACGTATCTTggttgatgctttgtctgaagtgaaggccacatttgtTTCGTCGAATAATCCTCGTACGTATCAGCCAGGCAAGCAACATTGT
chr4	13065672	13065707	fw1_Dp6_ol_21_Dp6_Dp111_rv1	GCCATACCAGTGCTCCTCCTCTCGTACGTATCTTggcctatgtcaggggaactggtgggtatggggcctaTTCGTCGAATAATCCTCGTACGTATCAGCCAGGCAAGCAACATTGT
chr4	13065710	13065745	fw1_Dp6_ol_22_Dp6_Dp111_rv1	GCCATACCAGTGCTCCTCCTCTCGTACGTATCTTtgggacctaggaggacttgactatctccaggattttTTCGTCGAATAATCCTCGTACGTATCAGCCAGGCAAGCAACATTGT
chr4	13065748	13065783	fw1_Dp6_ol_23_Dp6_Dp111_rv1	GCCATACCAGTGCTCCTCCTCTCGTACGTATCTTtctgtgaggctgtgatgagtgtctgcttcagagttcTTCGTCGAATAATCCTCGTACGTATCAGCCAGGCAAGCAACATTGT
chr4	13065786	13065821	fw1_Dp6_ol_24_Dp6_Dp111_rv1	GCCATACCAGTGCTCCTCCTCTCGTACGTATCTTaggcagtaggcctgttaccaagtgcaacgacagatgTTCGTCGAATAATCCTCGTACGTATCAGCCAGGCAAGCAACATTGT
chr4	13065824	13065859	fw1_Dp6_ol_25_Dp6_Dp111_rv1	GCCATACCAGTGCTCCTCCTCTCGTACGTATCTTgcttcctcagggtctctgagggtgtccctgttggatTTCGTCGAATAATCCTCGTACGTATCAGCCAGGCAAGCAACATTGT
chr4	13065862	13065897	fw1_Dp6_ol_26_Dp6_Dp111_rv1	GCCATACCAGTGCTCCTCCTCTCGTACGTATCTTcagaatggatccctgggctgcctatactgcctagtcTTCGTCGAATAATCCTCGTACGTATCAGCCAGGCAAGCAACATTGT
chr4	13065900	13065938	fw1_Dp6_ol_27_Dp6_Dp111_rv1	GCCATACCAGTGCTCCTCCTCTCGTACGTATCTTtggctaagatggactggaactgagatacaaggttgtttcTTCGTCGAATAATCCTCGTACGTATCAGCCAGGCAAGCAACATTGT
chr4	13065941	13065976	fw1_Dp6_ol_28_Dp6_Dp111_rv1	GCCATACCAGTGCTCCTCCTCTCGTACGTATCTTgtccacagctgagaccaagatcttcaagcttgactcTTCGTCGAATAATCCTCGTACGTATCAGCCAGGCAAGCAACATTGT
chr4	13065979	13066019	fw1_Dp6_ol_29_Dp6_Dp111_rv1	GCCATACCAGTGCTCCTCCTCTCGTACGTATCTTggatcacaaacattcatgtctcccagtaagttcctgattgaTTCGTCGAATAATCCTCGTACGTATCAGCCAGGCAAGCAACATTGT
chr4	13066022	13066057	fw1_Dp6_ol_30_Dp6_Dp111_rv1	GCCATACCAGTGCTCCTCCTCTCGTACGTATCTTaagaccgctctcagactgtttcagaagggccacagcTTCGTCGAATAATCCTCGTACGTATCAGCCAGGCAAGCAACATTGT
chr4	13066063	13066103	fw1_Dp6_ol_31_Dp6_Dp111_rv1	GCCATACCAGTGCTCCTCCTCTCGTACGTATCTTtatagggctcttttaagatccacagtggaactgagatcaggTTCGTCGAATAATCCTCGTACGTATCAGCCAGGCAAGCAACATTGT
chr4	13066106	13066141	fw1_Dp6_ol_32_Dp6_Dp111_rv1	GCCATACCAGTGCTCCTCCTCTCGTACGTATCTTatcagcctgcaggatatgcctctttccagacctgcaTTCGTCGAATAATCCTCGTACGTATCAGCCAGGCAAGCAACATTGT
chr4	13066144	13066179	fw1_Dp6_ol_33_Dp6_Dp111_rv1	GCCATACCAGTGCTCCTCCTCTCGTACGTATCTTcaggcagaacagctctctgtccatcactgagacgggTTCGTCGAATAATCCTCGTACGTATCAGCCAGGCAAGCAACATTGT
chr4	13066182	13066217	fw1_Dp6_ol_34_Dp6_Dp111_rv1	GCCATACCAGTGCTCCTCCTCTCGTACGTATCTTgagagcaagctccagagccatttaaggatacactgaTTCGTCGAATAATCCTCGTACGTATCAGCCAGGCAAGCAACATTGT
chr4	13066220	13066255	fw1_Dp6_ol_35_Dp6_Dp111_rv1	GCCATACCAGTGCTCCTCCTCTCGTACGTATCTTtaaagagtcttgcaagcctgccatagagactcatggTTCGTCGAATAATCCTCGTACGTATCAGCCAGGCAAGCAACATTGT
chr4	13066296	13066332	fw1_Dp6_ol_36_Dp6_Dp111_rv1	GCCATACCAGTGCTCCTCCTCTCGTACGTATCTTcccagaccacagatagaagggactgaaactgagattgTTCGTCGAATAATCCTCGTACGTATCAGCCAGGCAAGCAACATTGT
chr4	13066335	13066370	fw1_Dp6_ol_37_Dp6_Dp111_rv1	GCCATACCAGTGCTCCTCCTCTCGTACGTATCTTggctaattgtgaacctgctatgggatggatactggcTTCGTCGAATAATCCTCGTACGTATCAGCCAGGCAAGCAACATTGT
chr4	13066373	13066408	fw1_Dp6_ol_38_Dp6_Dp111_rv1	GCCATACCAGTGCTCCTCCTCTCGTACGTATCTTgcccaactgtggtactagcagacaagactcccagtaTTCGTCGAATAATCCTCGTACGTATCAGCCAGGCAAGCAACATTGT
chr4	13066411	13066446	fw1_Dp6_ol_39_Dp6_Dp111_rv1	GCCATACCAGTGCTCCTCCTCTCGTACGTATCTTttcctgtgtttgcaggactgttcatagaccacagctTTCGTCGAATAATCCTCGTACGTATCAGCCAGGCAAGCAACATTGT
chr4	13066449	13066484	fw1_Dp6_ol_40_Dp6_Dp111_rv1	GCCATACCAGTGCTCCTCCTCTCGTACGTATCTTataggagtggaggtgagattcagaaccccttcaggaTTCGTCGAATAATCCTCGTACGTATCAGCCAGGCAAGCAACATTGT
chr4	13066487	13066523	fw1_Dp6_ol_41_Dp6_Dp111_rv1	GCCATACCAGTGCTCCTCCTCTCGTACGTATCTTttctatggtatggaggccagcaagcctgtataaatgcTTCGTCGAATAATCCTCGTACGTATCAGCCAGGCAAGCAACATTGT
chr4	13066526	13066561	fw1_Dp6_ol_42_Dp6_Dp111_rv1	GCCATACCAGTGCTCCTCCTCTCGTACGTATCTTttccccagagttgtctgcacagtgttggtaactctgTTCGTCGAATAATCCTCGTACGTATCAGCCAGGCAAGCAACATTGT
chr4	13066564	13066599	fw1_Dp6_ol_43_Dp6_Dp111_rv1	GCCATACCAGTGCTCCTCCTCTCGTACGTATCTTtctgcggcagagaaacagggacccttcaggatctacTTCGTCGAATAATCCTCGTACGTATCAGCCAGGCAAGCAACATTGT
chr4	13066602	13066637	fw1_Dp6_ol_44_Dp6_Dp111_rv1	GCCATACCAGTGCTCCTCCTCTCGTACGTATCTTtgggatggaagctacaagcctatcatattgcccagcTTCGTCGAATAATCCTCGTACGTATCAGCCAGGCAAGCAACATTGT
chr4	13066640	13066675	fw1_Dp6_ol_45_Dp6_Dp111_rv1	GCCATACCAGTGCTCCTCCTCTCGTACGTATCTTttccccatgtcattgggattgctcacaggctgcaccTTCGTCGAATAATCCTCGTACGTATCAGCCAGGCAAGCAACATTGT
chr4	13066678	13066714	fw1_Dp6_ol_46_Dp6_Dp111_rv1	GCCATACCAGTGCTCCTCCTCTCGTACGTATCTTagagggtctgaagttaagcttcagaacccctttaggaTTCGTCGAATAATCCTCGTACGTATCAGCCAGGCAAGCAACATTGT
chr4	13066717	13066752	fw1_Dp6_ol_47_Dp6_Dp111_rv1	GCCATACCAGTGCTCCTCCTCTCGTACGTATCTTtaatgtgagatggaagctggctaggctgtcatggtgTTCGTCGAATAATCCTCGTACGTATCAGCCAGGCAAGCAACATTGT
chr4	13066755	13066793	fw1_Dp6_ol_48_Dp6_Dp111_rv1	GCCATACCAGTGCTCCTCCTCTCGTACGTATCTTacagatgaggagttttgcaacagttctctgcatgaatggTTCGTCGAATAATCCTCGTACGTATCAGCCAGGCAAGCAACATTGT
chr4	13066796	13066831	fw1_Dp6_ol_49_Dp6_Dp111_rv1	GCCATACCAGTGCTCCTCCTCTCGTACGTATCTTtaactcccaggctagaaacaagacagagcccctctaTTCGTCGAATAATCCTCGTACGTATCAGCCAGGCAAGCAACATTGT
chr4	13066834	13066871	fw1_Dp6_ol_50_Dp6_Dp111_rv1	GCCATACCAGTGCTCCTCCTCTCGTACGTATCTTatctactatgggacagaagccagcatatctgttctggtTTCGTCGAATAATCCTCGTACGTATCAGCCAGGCAAGCAACATTGT
chr4	13066874	13066914	fw1_Dp6_ol_51_Dp6_Dp111_rv1	GCCATACCAGTGCTCCTCCTCTCGTACGTATCTTgacaaatagacaagtctttctctggatccttgtgcaagtcaTTCGTCGAATAATCCTCGTACGTATCAGCCAGGCAAGCAACATTGT
chr4	13066917	13066952	fw1_Dp6_ol_52_Dp6_Dp111_rv1	GCCATACCAGTGCTCCTCCTCTCGTACGTATCTTctaagttgggactacagctgattgggctggagttgaTTCGTCGAATAATCCTCGTACGTATCAGCCAGGCAAGCAACATTGT
chr4	13066961	13067002	fw1_Dp6_ol_53_Dp6_Dp111_rv1	GCCATACCAGTGCTCCTCCTCTCGTACGTATCTTataactttagtttccactaccaagatcaatgtcagcaggcaaTTCGTCGAATAATCCTCGTACGTATCAGCCAGGCAAGCAACATTGT
chr4	13067005	13067040	fw1_Dp6_ol_54_Dp6_Dp111_rv1	GCCATACCAGTGCTCCTCCTCTCGTACGTATCTTgagtctgtctgccaaacactcatgtgcagtggtagcTTCGTCGAATAATCCTCGTACGTATCAGCCAGGCAAGCAACATTGT
chr4	13067043	13067078	fw1_Dp6_ol_55_Dp6_Dp111_rv1	GCCATACCAGTGCTCCTCCTCTCGTACGTATCTTcagcagcagctttccttacagaagtagcagagtccaTTCGTCGAATAATCCTCGTACGTATCAGCCAGGCAAGCAACATTGT
chr4	13067297	13067337	fw1_Dp6_ol_56_Dp6_Dp111_rv1	GCCATACCAGTGCTCCTCCTCTCGTACGTATCTTagaaagtggtagagatgatcttaggaagtgaactccagaccTTCGTCGAATAATCCTCGTACGTATCAGCCAGGCAAGCAACATTGT
chr4	13067433	13067473	fw1_Dp6_ol_57_Dp6_Dp111_rv1	GCCATACCAGTGCTCCTCCTCTCGTACGTATCTTtaaatgagcaaataggttcaaagagcagtgcattcaccagcTTCGTCGAATAATCCTCGTACGTATCAGCCAGGCAAGCAACATTGT
chr4	13067479	13067519	fw1_Dp6_ol_58_Dp6_Dp111_rv1	GCCATACCAGTGCTCCTCCTCTCGTACGTATCTTatgactaatttatatcagagcccagctacaagtcccaacctTTCGTCGAATAATCCTCGTACGTATCAGCCAGGCAAGCAACATTGT
chr4	13067522	13067557	fw1_Dp6_ol_59_Dp6_Dp111_rv1	GCCATACCAGTGCTCCTCCTCTCGTACGTATCTTagactccagaccccatgcccttaccgtgtccctccaTTCGTCGAATAATCCTCGTACGTATCAGCCAGGCAAGCAACATTGT
chr4	13067701	13067738	fw1_Dp6_ol_60_Dp6_Dp111_rv1	GCCATACCAGTGCTCCTCCTCTCGTACGTATCTTactgtgcagaaaacataagggagaagaatatcaggccaTTCGTCGAATAATCCTCGTACGTATCAGCCAGGCAAGCAACATTGT
chr4	13067753	13067794	fw1_Dp6_ol_61_Dp6_Dp111_rv1	GCCATACCAGTGCTCCTCCTCTCGTACGTATCTTcctaactcaaagatcttacacccagctgaaagcaagatacacTTCGTCGAATAATCCTCGTACGTATCAGCCAGGCAAGCAACATTGT
chr4	13067809	13067850	fw1_Dp6_ol_62_Dp6_Dp111_rv1	GCCATACCAGTGCTCCTCCTCTCGTACGTATCTTacaagtacagtagtatggggcagtaggtaatagatggtgagaTTCGTCGAATAATCCTCGTACGTATCAGCCAGGCAAGCAACATTGT
chr4	13067853	13067888	fw1_Dp6_ol_63_Dp6_Dp111_rv1	GCCATACCAGTGCTCCTCCTCTCGTACGTATCTTttatagaaacttcaccgagggctccaggaagggaaaTTCGTCGAATAATCCTCGTACGTATCAGCCAGGCAAGCAACATTGT
chr4	13067897	13067938	fw1_Dp6_ol_64_Dp6_Dp111_rv1	GCCATACCAGTGCTCCTCCTCTCGTACGTATCTTgacatatagtcatggtaagtgggaaggattttgacagttgggTTCGTCGAATAATCCTCGTACGTATCAGCCAGGCAAGCAACATTGT
chr4	13067941	13067976	fw1_Dp6_ol_65_Dp6_Dp111_rv1	GCCATACCAGTGCTCCTCCTCTCGTACGTATCTTggagactgtggagttacctaggctctgattccagggTTCGTCGAATAATCCTCGTACGTATCAGCCAGGCAAGCAACATTGT
chr4	13067979	13068014	fw1_Dp6_ol_66_Dp6_Dp111_rv1	GCCATACCAGTGCTCCTCCTCTCGTACGTATCTTaaagcaggaaagtccaggtctgactaaagtggtgggTTCGTCGAATAATCCTCGTACGTATCAGCCAGGCAAGCAACATTGT
chr4	13068017	13068052	fw1_Dp6_ol_67_Dp6_Dp111_rv1	GCCATACCAGTGCTCCTCCTCTCGTACGTATCTTaccagaagttagatgggtgagggtcagtgtgcaggaTTCGTCGAATAATCCTCGTACGTATCAGCCAGGCAAGCAACATTGT
chr4	13068055	13068096	fw1_Dp6_ol_68_Dp6_Dp111_rv1	GCCATACCAGTGCTCCTCCTCTCGTACGTATCTTcaaaatgttaacgattggcactctgctctgtgataagtagctTTCGTCGAATAATCCTCGTACGTATCAGCCAGGCAAGCAACATTGT
chr4	13068108	13068149	fw1_Dp6_ol_69_Dp6_Dp111_rv1	GCCATACCAGTGCTCCTCCTCTCGTACGTATCTTgaagatagagccttaattcaatgggtcttggggtagataccaTTCGTCGAATAATCCTCGTACGTATCAGCCAGGCAAGCAACATTGT
chr4	13068152	13068191	fw1_Dp6_ol_70_Dp6_Dp111_rv1	GCCATACCAGTGCTCCTCCTCTCGTACGTATCTTgtagggtcaccaatattgtctattgcccctttgaaacactTTCGTCGAATAATCCTCGTACGTATCAGCCAGGCAAGCAACATTGT
chr4	13068194	13068231	fw1_Dp6_ol_71_Dp6_Dp111_rv1	GCCATACCAGTGCTCCTCCTCTCGTACGTATCTTctggacagagaatttctacagcatcagtcattgtggctTTCGTCGAATAATCCTCGTACGTATCAGCCAGGCAAGCAACATTGT
chr4	13068255	13068294	fw1_Dp6_ol_72_Dp6_Dp111_rv1	GCCATACCAGTGCTCCTCCTCTCGTACGTATCTTgaccttaaggaacaagagagaaacagaagcaaacacaggaTTCGTCGAATAATCCTCGTACGTATCAGCCAGGCAAGCAACATTGT
chr4	13286491	13286528	fw1_Dp7_ol_1_Dp7_Dp111_rv1	GCCATACCAGTGCTCCTCCTTATTCGTATCGGTTtatagagatgtttcacttccctggtcagcggtattcctTTCGTCGAATAATCTATTCGTATCGGAGCCAGGCAAGCAACATTGT
chr4	13288426	13288466	fw1_Dp7_ol_2_Dp7_Dp111_rv1	GCCATACCAGTGCTCCTCCTTATTCGTATCGGTTtgcactgtggtctgatattgtggttggtatgaatttgttgaTTCGTCGAATAATCTATTCGTATCGGAGCCAGGCAAGCAACATTGT
chr4	13288648	13288689	fw1_Dp7_ol_3_Dp7_Dp111_rv1	GCCATACCAGTGCTCCTCCTTATTCGTATCGGTTtctgcctcaaggatctgtctaataatgtcagtgtggtattgaTTCGTCGAATAATCTATTCGTATCGGAGCCAGGCAAGCAACATTGT
chr4	13289068	13289103	fw1_Dp7_ol_4_Dp7_Dp111_rv1	GCCATACCAGTGCTCCTCCTTATTCGTATCGGTTggggcaggcagggtagccaatgtatgttaaaggttaTTCGTCGAATAATCTATTCGTATCGGAGCCAGGCAAGCAACATTGT
chr4	13289273	13289312	fw1_Dp7_ol_5_Dp7_Dp111_rv1	GCCATACCAGTGCTCCTCCTTATTCGTATCGGTTtaagaaaggtctggtggcaaccaattcccttagtatttgcTTCGTCGAATAATCTATTCGTATCGGAGCCAGGCAAGCAACATTGT
chr4	13289330	13289370	fw1_Dp7_ol_6_Dp7_Dp111_rv1	GCCATACCAGTGCTCCTCCTTATTCGTATCGGTTtatttctccttagcttaggcagctaaggagaaagacactcaTTCGTCGAATAATCTATTCGTATCGGAGCCAGGCAAGCAACATTGT
chr4	13289373	13289411	fw1_Dp7_ol_7_Dp7_Dp111_rv1	GCCATACCAGTGCTCCTCCTTATTCGTATCGGTTcttctcatgaagcattcttggctggttgtgaaagtcttgTTCGTCGAATAATCTATTCGTATCGGAGCCAGGCAAGCAACATTGT
chr4	13290068	13290104	fw1_Dp7_ol_8_Dp7_Dp111_rv1	GCCATACCAGTGCTCCTCCTTATTCGTATCGGTTgggagctagtacactcatttggagaaaagaaggcactTTCGTCGAATAATCTATTCGTATCGGAGCCAGGCAAGCAACATTGT
chr4	13290381	13290416	fw1_Dp7_ol_9_Dp7_Dp111_rv1	GCCATACCAGTGCTCCTCCTTATTCGTATCGGTTcttgtagttgagcaaggaggggccaaggtattcccaTTCGTCGAATAATCTATTCGTATCGGAGCCAGGCAAGCAACATTGT
chr4	13290457	13290493	fw1_Dp7_ol_10_Dp7_Dp111_rv1	GCCATACCAGTGCTCCTCCTTATTCGTATCGGTTagtgctttgttgaggttagcaaaagcaagatccatgcTTCGTCGAATAATCTATTCGTATCGGAGCCAGGCAAGCAACATTGT
chr4	13290511	13290546	fw1_Dp7_ol_11_Dp7_Dp111_rv1	GCCATACCAGTGCTCCTCCTTATTCGTATCGGTTagcagcagggcaacagcactgtggggtctctgcattTTCGTCGAATAATCTATTCGTATCGGAGCCAGGCAAGCAACATTGT
chr4	13290549	13290584	fw1_Dp7_ol_12_Dp7_Dp111_rv1	GCCATACCAGTGCTCCTCCTTATTCGTATCGGTTtgtttgtaaaggcaggggcagggtagtggtggcaagTTCGTCGAATAATCTATTCGTATCGGAGCCAGGCAAGCAACATTGT
chr4	13290587	13290622	fw1_Dp7_ol_13_Dp7_Dp111_rv1	GCCATACCAGTGCTCCTCCTTATTCGTATCGGTTctacacacactggcaaaggagtaggggaagctgtcgTTCGTCGAATAATCTATTCGTATCGGAGCCAGGCAAGCAACATTGT
chr4	13290625	13290660	fw1_Dp7_ol_14_Dp7_Dp111_rv1	GCCATACCAGTGCTCCTCCTTATTCGTATCGGTTgagcacatgccggcagggatgtctctgtcaaagctcTTCGTCGAATAATCTATTCGTATCGGAGCCAGGCAAGCAACATTGT
chr4	13290663	13290698	fw1_Dp7_ol_15_Dp7_Dp111_rv1	GCCATACCAGTGCTCCTCCTTATTCGTATCGGTTtgatggttacgcaaggtttgctggtgaagatgctacTTCGTCGAATAATCTATTCGTATCGGAGCCAGGCAAGCAACATTGT
chr4	13290778	13290813	fw1_Dp7_ol_16_Dp7_Dp111_rv1	GCCATACCAGTGCTCCTCCTTATTCGTATCGGTTgggaggggccagcagatggagggtgctcagatcaaaTTCGTCGAATAATCTATTCGTATCGGAGCCAGGCAAGCAACATTGT
chr4	13290816	13290851	fw1_Dp7_ol_17_Dp7_Dp111_rv1	GCCATACCAGTGCTCCTCCTTATTCGTATCGGTTggtctcatcccacaggcaagatagccctgtttcatcTTCGTCGAATAATCTATTCGTATCGGAGCCAGGCAAGCAACATTGT
chr4	13290892	13290927	fw1_Dp7_ol_18_Dp7_Dp111_rv1	GCCATACCAGTGCTCCTCCTTATTCGTATCGGTTgcatggcaaaccttgaggaatgggcatccctggctaTTCGTCGAATAATCTATTCGTATCGGAGCCAGGCAAGCAACATTGT
chr4	13290930	13290965	fw1_Dp7_ol_19_Dp7_Dp111_rv1	GCCATACCAGTGCTCCTCCTTATTCGTATCGGTTctccactgcagccatgcccactccaaacactgggctTTCGTCGAATAATCTATTCGTATCGGAGCCAGGCAAGCAACATTGT
chr4	13290968	13291003	fw1_Dp7_ol_20_Dp7_Dp111_rv1	GCCATACCAGTGCTCCTCCTTATTCGTATCGGTTacacaggcttggagtctggttcttgcttattctccaTTCGTCGAATAATCTATTCGTATCGGAGCCAGGCAAGCAACATTGT
chr4	13291006	13291041	fw1_Dp7_ol_21_Dp7_Dp111_rv1	GCCATACCAGTGCTCCTCCTTATTCGTATCGGTTaagttctccctgtcaactcaaatgtccatgagggttTTCGTCGAATAATCTATTCGTATCGGAGCCAGGCAAGCAACATTGT
chr4	13291082	13291119	fw1_Dp7_ol_22_Dp7_Dp111_rv1	GCCATACCAGTGCTCCTCCTTATTCGTATCGGTTagaatgggccactccatgcctacttaatttacctctttTTCGTCGAATAATCTATTCGTATCGGAGCCAGGCAAGCAACATTGT
chr4	13291274	13291309	fw1_Dp7_ol_23_Dp7_Dp111_rv1	GCCATACCAGTGCTCCTCCTTATTCGTATCGGTTtctccatggtcttgtctcttggtgggaggggcacttTTCGTCGAATAATCTATTCGTATCGGAGCCAGGCAAGCAACATTGT
chr4	13291312	13291349	fw1_Dp7_ol_24_Dp7_Dp111_rv1	GCCATACCAGTGCTCCTCCTTATTCGTATCGGTTtggttacaccttgtcagccatcttggattttctcttgcTTCGTCGAATAATCTATTCGTATCGGAGCCAGGCAAGCAACATTGT
chr4	13291433	13291474	fw1_Dp7_ol_25_Dp7_Dp111_rv1	GCCATACCAGTGCTCCTCCTTATTCGTATCGGTTctttcttaactcttagggaagtacagttaatccccagcctggTTCGTCGAATAATCTATTCGTATCGGAGCCAGGCAAGCAACATTGT
chr4	13291477	13291512	fw1_Dp7_ol_26_Dp7_Dp111_rv1	GCCATACCAGTGCTCCTCCTTATTCGTATCGGTTtatctgagcagtagcccatatgactgtcatccctgtTTCGTCGAATAATCTATTCGTATCGGAGCCAGGCAAGCAACATTGT
chr4	13291515	13291550	fw1_Dp7_ol_27_Dp7_Dp111_rv1	GCCATACCAGTGCTCCTCCTTATTCGTATCGGTTttgccccactcctacagacaactggacaccaaaagaTTCGTCGAATAATCTATTCGTATCGGAGCCAGGCAAGCAACATTGT
chr4	13291586	13291626	fw1_Dp7_ol_28_Dp7_Dp111_rv1	GCCATACCAGTGCTCCTCCTTATTCGTATCGGTTaaaatcactcaacctgctgagtgggatatgaatcctagagaTTCGTCGAATAATCTATTCGTATCGGAGCCAGGCAAGCAACATTGT
chr4	13291629	13291664	fw1_Dp7_ol_29_Dp7_Dp111_rv1	GCCATACCAGTGCTCCTCCTTATTCGTATCGGTTgagacaccagctggaagggaccaggagatacaagatTTCGTCGAATAATCTATTCGTATCGGAGCCAGGCAAGCAACATTGT
chr4	13291709	13291749	fw1_Dp7_ol_30_Dp7_Dp111_rv1	GCCATACCAGTGCTCCTCCTTATTCGTATCGGTTtgaactaaagatagacctctccaagtgatacctctgttgccTTCGTCGAATAATCTATTCGTATCGGAGCCAGGCAAGCAACATTGT
chr4	13291752	13291787	fw1_Dp7_ol_31_Dp7_Dp111_rv1	GCCATACCAGTGCTCCTCCTTATTCGTATCGGTTcatttcctcccatcaccgcaattacaaccatacctgTTCGTCGAATAATCTATTCGTATCGGAGCCAGGCAAGCAACATTGT
chr4	13291790	13291825	fw1_Dp7_ol_32_Dp7_Dp111_rv1	GCCATACCAGTGCTCCTCCTTATTCGTATCGGTTgcaaacagctacaactcacaccttcccacctcaccaTTCGTCGAATAATCTATTCGTATCGGAGCCAGGCAAGCAACATTGT
chr4	13292102	13292142	fw1_Dp7_ol_33_Dp7_Dp111_rv1	GCCATACCAGTGCTCCTCCTTATTCGTATCGGTTtactgatggactgtgcgatcaagaacatcttgcttatttggTTCGTCGAATAATCTATTCGTATCGGAGCCAGGCAAGCAACATTGT
chr4	13292145	13292181	fw1_Dp7_ol_34_Dp7_Dp111_rv1	GCCATACCAGTGCTCCTCCTTATTCGTATCGGTTaaactagcattcctgtgaaagtctgtccactgtgagtTTCGTCGAATAATCTATTCGTATCGGAGCCAGGCAAGCAACATTGT
chr4	13292184	13292224	fw1_Dp7_ol_35_Dp7_Dp111_rv1	GCCATACCAGTGCTCCTCCTTATTCGTATCGGTTcttaaaataaacctcccattaccagggtaacctggagaggtTTCGTCGAATAATCTATTCGTATCGGAGCCAGGCAAGCAACATTGT
chr4	13292307	13292347	fw1_Dp7_ol_36_Dp7_Dp111_rv1	GCCATACCAGTGCTCCTCCTTATTCGTATCGGTTtaagacttaggttgaacttttctatcctccaaagggtggccTTCGTCGAATAATCTATTCGTATCGGAGCCAGGCAAGCAACATTGT
chr4	13292368	13292409	fw1_Dp7_ol_37_Dp7_Dp111_rv1	GCCATACCAGTGCTCCTCCTTATTCGTATCGGTTaacaaacacatctcatccaacaactaaactaaagctcccaccTTCGTCGAATAATCTATTCGTATCGGAGCCAGGCAAGCAACATTGT
chr4	13292412	13292447	fw1_Dp7_ol_38_Dp7_Dp111_rv1	GCCATACCAGTGCTCCTCCTTATTCGTATCGGTTaactgatccattcgacaggatctggccaatgtgggaTTCGTCGAATAATCTATTCGTATCGGAGCCAGGCAAGCAACATTGT
chr4	13292450	13292485	fw1_Dp7_ol_39_Dp7_Dp111_rv1	GCCATACCAGTGCTCCTCCTTATTCGTATCGGTTaacccattaaggtgttgttagggtggttccttctgaTTCGTCGAATAATCTATTCGTATCGGAGCCAGGCAAGCAACATTGT
chr4	13292583	13292624	fw1_Dp7_ol_40_Dp7_Dp111_rv1	GCCATACCAGTGCTCCTCCTTATTCGTATCGGTTttttccataatgtctgccaagttgcatcaaggtctgtaaaacTTCGTCGAATAATCTATTCGTATCGGAGCCAGGCAAGCAACATTGT
chr4	13292657	13292697	fw1_Dp7_ol_41_Dp7_Dp111_rv1	GCCATACCAGTGCTCCTCCTTATTCGTATCGGTTaaagtgaaactgtcagtgaatttcagatgatggctcttccaTTCGTCGAATAATCTATTCGTATCGGAGCCAGGCAAGCAACATTGT
chr4	13292757	13292798	fw1_Dp7_ol_42_Dp7_Dp111_rv1	GCCATACCAGTGCTCCTCCTTATTCGTATCGGTTtgacagcagctactatgcattaagtccttactatatgccacaTTCGTCGAATAATCTATTCGTATCGGAGCCAGGCAAGCAACATTGT
chr4	13293291	13293331	fw1_Dp7_ol_43_Dp7_Dp111_rv1	GCCATACCAGTGCTCCTCCTTATTCGTATCGGTTacctacctatagggtactctgctcatgtacctgtatgatgaTTCGTCGAATAATCTATTCGTATCGGAGCCAGGCAAGCAACATTGT
chr4	13293501	13293542	fw1_Dp7_ol_44_Dp7_Dp111_rv1	GCCATACCAGTGCTCCTCCTTATTCGTATCGGTTattgaccttttggctgcttttataacacaatcacaagatgcaTTCGTCGAATAATCTATTCGTATCGGAGCCAGGCAAGCAACATTGT
chr4	13293560	13293601	fw1_Dp7_ol_45_Dp7_Dp111_rv1	GCCATACCAGTGCTCCTCCTTATTCGTATCGGTTtacacacctcatctcatacaaaatctcagggtcaagttgagcTTCGTCGAATAATCTATTCGTATCGGAGCCAGGCAAGCAACATTGT
chr4	13293604	13293640	fw1_Dp7_ol_46_Dp7_Dp111_rv1	GCCATACCAGTGCTCCTCCTTATTCGTATCGGTTttctcaaacttgtttcgatgttgctgaagcacctgaaTTCGTCGAATAATCTATTCGTATCGGAGCCAGGCAAGCAACATTGT
chr4	13293715	13293751	fw1_Dp7_ol_47_Dp7_Dp111_rv1	GCCATACCAGTGCTCCTCCTTATTCGTATCGGTTacacgttcatgaaattgagtctcacccagaatgaggaTTCGTCGAATAATCTATTCGTATCGGAGCCAGGCAAGCAACATTGT
chr4	13293754	13293789	fw1_Dp7_ol_48_Dp7_Dp111_rv1	GCCATACCAGTGCTCCTCCTTATTCGTATCGGTTcacagaggaagtagccatcacagtgggtatcggggaTTCGTCGAATAATCTATTCGTATCGGAGCCAGGCAAGCAACATTGT
chr4	13293834	13293872	fw1_Dp7_ol_49_Dp7_Dp111_rv1	GCCATACCAGTGCTCCTCCTTATTCGTATCGGTTattttgctgtctgtaaagacttgcaagcagacattcaggTTCGTCGAATAATCTATTCGTATCGGAGCCAGGCAAGCAACATTGT
chr4	13293902	13293943	fw1_Dp7_ol_50_Dp7_Dp111_rv1	GCCATACCAGTGCTCCTCCTTATTCGTATCGGTTaggagaaagacttaaaactaagaaaagctcatccagcagagcTTCGTCGAATAATCTATTCGTATCGGAGCCAGGCAAGCAACATTGT
chr4	13293946	13293981	fw1_Dp7_ol_51_Dp7_Dp111_rv1	GCCATACCAGTGCTCCTCCTTATTCGTATCGGTTagggctgagagtgagacctcctgaactccaatcctgTTCGTCGAATAATCTATTCGTATCGGAGCCAGGCAAGCAACATTGT
chr4	13293984	13294020	fw1_Dp7_ol_52_Dp7_Dp111_rv1	GCCATACCAGTGCTCCTCCTTATTCGTATCGGTTtctaagacttccaagctgactgcatagctcagtttccTTCGTCGAATAATCTATTCGTATCGGAGCCAGGCAAGCAACATTGT
chr4	13429975	13430016	fw1_Dp8_ol_1_Dp8_Dp111_rv1	GCCATACCAGTGCTCCTCCTTCGTTCGATTACTTaaggacagacatataggtcaatgaaacagaagtgagagtccaTTCGTCGAATAATCTCGTTCGATTACAGCCAGGCAAGCAACATTGT
chr4	13430049	13430086	fw1_Dp8_ol_2_Dp8_Dp111_rv1	GCCATACCAGTGCTCCTCCTTCGTTCGATTACTTttttgacaagaatgtgaagaccactccgtgggaaaagcTTCGTCGAATAATCTCGTTCGATTACAGCCAGGCAAGCAACATTGT
chr4	13430191	13430232	fw1_Dp8_ol_3_Dp8_Dp111_rv1	GCCATACCAGTGCTCCTCCTTCGTTCGATTACTTtggatcaaaagagaacaaggagcagaaaacagctatctagggTTCGTCGAATAATCTCGTTCGATTACAGCCAGGCAAGCAACATTGT
chr4	13430235	13430271	fw1_Dp8_ol_4_Dp8_Dp111_rv1	GCCATACCAGTGCTCCTCCTTCGTTCGATTACTTatcggatgtcagttctcctcagagagaagaccaaaggTTCGTCGAATAATCTCGTTCGATTACAGCCAGGCAAGCAACATTGT
chr4	13430274	13430315	fw1_Dp8_ol_5_Dp8_Dp111_rv1	GCCATACCAGTGCTCCTCCTTCGTTCGATTACTTtcagtgaatagacacattccaaaaggaaaactaaaggaggggTTCGTCGAATAATCTCGTTCGATTACAGCCAGGCAAGCAACATTGT
chr4	13430318	13430353	fw1_Dp8_ol_6_Dp8_Dp111_rv1	GCCATACCAGTGCTCCTCCTTCGTTCGATTACTTcaggatctgttggaatgcctaaaggaagaagctgggTTCGTCGAATAATCTCGTTCGATTACAGCCAGGCAAGCAACATTGT
chr4	13430360	13430399	fw1_Dp8_ol_7_Dp8_Dp111_rv1	GCCATACCAGTGCTCCTCCTTCGTTCGATTACTTaaaaggaaagcagaatgaggataacagagattgacacccaTTCGTCGAATAATCTCGTTCGATTACAGCCAGGCAAGCAACATTGT
chr4	13430432	13430467	fw1_Dp8_ol_8_Dp8_Dp111_rv1	GCCATACCAGTGCTCCTCCTTCGTTCGATTACTTggggtgcttctccactcccctcacctctgtgacagtTTCGTCGAATAATCTCGTTCGATTACAGCCAGGCAAGCAACATTGT
chr4	13430470	13430505	fw1_Dp8_ol_9_Dp8_Dp111_rv1	GCCATACCAGTGCTCCTCCTTCGTTCGATTACTTgctgaccaccaaactgttgggtagactctttgtcctTTCGTCGAATAATCTCGTTCGATTACAGCCAGGCAAGCAACATTGT
chr4	13430546	13430581	fw1_Dp8_ol_10_Dp8_Dp111_rv1	GCCATACCAGTGCTCCTCCTTCGTTCGATTACTTtaccgggaatggagaaccaggtgaccagcttgcacaTTCGTCGAATAATCTCGTTCGATTACAGCCAGGCAAGCAACATTGT
chr4	13430584	13430619	fw1_Dp8_ol_11_Dp8_Dp111_rv1	GCCATACCAGTGCTCCTCCTTCGTTCGATTACTTtgtgcccacattcccttcagacctgaactgagacagTTCGTCGAATAATCTCGTTCGATTACAGCCAGGCAAGCAACATTGT
chr4	13430622	13430657	fw1_Dp8_ol_12_Dp8_Dp111_rv1	GCCATACCAGTGCTCCTCCTTCGTTCGATTACTTggtgtcatgatggttgtgtacccatggtgccacaacTTCGTCGAATAATCTCGTTCGATTACAGCCAGGCAAGCAACATTGT
chr4	13430660	13430695	fw1_Dp8_ol_13_Dp8_Dp111_rv1	GCCATACCAGTGCTCCTCCTTCGTTCGATTACTTtgcctagcaatctccacccatggtgccaagggtatcTTCGTCGAATAATCTCGTTCGATTACAGCCAGGCAAGCAACATTGT
chr4	13430698	13430733	fw1_Dp8_ol_14_Dp8_Dp111_rv1	GCCATACCAGTGCTCCTCCTTCGTTCGATTACTTcacccttgagccactgtctcaccagatgcaccacaaTTCGTCGAATAATCTCGTTCGATTACAGCCAGGCAAGCAACATTGT
chr4	13430774	13430809	fw1_Dp8_ol_15_Dp8_Dp111_rv1	GCCATACCAGTGCTCCTCCTTCGTTCGATTACTTaccagaagctccccagggagctgtggtaccccaaagTTCGTCGAATAATCTCGTTCGATTACAGCCAGGCAAGCAACATTGT
chr4	13430812	13430847	fw1_Dp8_ol_16_Dp8_Dp111_rv1	GCCATACCAGTGCTCCTCCTTCGTTCGATTACTTctaaccctaagcctgtgccacccctaaaggaagaggTTCGTCGAATAATCTCGTTCGATTACAGCCAGGCAAGCAACATTGT
chr4	13430891	13430926	fw1_Dp8_ol_17_Dp8_Dp111_rv1	GCCATACCAGTGCTCCTCCTTCGTTCGATTACTTgtgcagcaccaaccactgaatgggccagcagtgacaTTCGTCGAATAATCTCGTTCGATTACAGCCAGGCAAGCAACATTGT
chr4	13430929	13430964	fw1_Dp8_ol_18_Dp8_Dp111_rv1	GCCATACCAGTGCTCCTCCTTCGTTCGATTACTTcatgaagagacgtggagagagggtcatctcctggccTTCGTCGAATAATCTCGTTCGATTACAGCCAGGCAAGCAACATTGT
chr4	13430967	13431002	fw1_Dp8_ol_19_Dp8_Dp111_rv1	GCCATACCAGTGCTCCTCCTTCGTTCGATTACTTccccagtacactgttgtggagtcagcagtgttcttcTTCGTCGAATAATCTCGTTCGATTACAGCCAGGCAAGCAACATTGT
chr4	13431005	13431040	fw1_Dp8_ol_20_Dp8_Dp111_rv1	GCCATACCAGTGCTCCTCCTTCGTTCGATTACTTgccacaggctagtgggcatgcctcaaagaaagtgtcTTCGTCGAATAATCTCGTTCGATTACAGCCAGGCAAGCAACATTGT
chr4	13431043	13431078	fw1_Dp8_ol_21_Dp8_Dp111_rv1	GCCATACCAGTGCTCCTCCTTCGTTCGATTACTTttgtgcttttcatggtagctccaccgtcagcccatgTTCGTCGAATAATCTCGTTCGATTACAGCCAGGCAAGCAACATTGT
chr4	13431081	13431116	fw1_Dp8_ol_22_Dp8_Dp111_rv1	GCCATACCAGTGCTCCTCCTTCGTTCGATTACTTcactcaggctttcacaaagggcgagctgaacaccacTTCGTCGAATAATCTCGTTCGATTACAGCCAGGCAAGCAACATTGT
chr4	13431126	13431161	fw1_Dp8_ol_23_Dp8_Dp111_rv1	GCCATACCAGTGCTCCTCCTTCGTTCGATTACTTaaaagtggcagcaacccagcaacagaggacagaacaTTCGTCGAATAATCTCGTTCGATTACAGCCAGGCAAGCAACATTGT
chr4	13431164	13431199	fw1_Dp8_ol_24_Dp8_Dp111_rv1	GCCATACCAGTGCTCCTCCTTCGTTCGATTACTTgagttgcctgccctagactgggaaaagaggctctgcTTCGTCGAATAATCTCGTTCGATTACAGCCAGGCAAGCAACATTGT
chr4	13431202	13431243	fw1_Dp8_ol_25_Dp8_Dp111_rv1	GCCATACCAGTGCTCCTCCTTCGTTCGATTACTTcctcagccccattttagtagtagtagtcagaaaggcttatctTTCGTCGAATAATCTCGTTCGATTACAGCCAGGCAAGCAACATTGT
chr4	13431246	13431281	fw1_Dp8_ol_26_Dp8_Dp111_rv1	GCCATACCAGTGCTCCTCCTTCGTTCGATTACTTggcccacagccacactgaatccagaaacaactgaagTTCGTCGAATAATCTCGTTCGATTACAGCCAGGCAAGCAACATTGT
chr4	13431284	13431319	fw1_Dp8_ol_27_Dp8_Dp111_rv1	GCCATACCAGTGCTCCTCCTTCGTTCGATTACTTtatgagccctgcaacaagggcatgataaagaagcaaTTCGTCGAATAATCTCGTTCGATTACAGCCAGGCAAGCAACATTGT
chr4	13431322	13431357	fw1_Dp8_ol_28_Dp8_Dp111_rv1	GCCATACCAGTGCTCCTCCTTCGTTCGATTACTTcacattcctaagggctcaagatgaagagctggtgcaTTCGTCGAATAATCTCGTTCGATTACAGCCAGGCAAGCAACATTGT
chr4	13431366	13431401	fw1_Dp8_ol_29_Dp8_Dp111_rv1	GCCATACCAGTGCTCCTCCTTCGTTCGATTACTTcccttctcccaagaccttggtgcacgccctcacgatTTCGTCGAATAATCTCGTTCGATTACAGCCAGGCAAGCAACATTGT
chr4	13431404	13431439	fw1_Dp8_ol_30_Dp8_Dp111_rv1	GCCATACCAGTGCTCCTCCTTCGTTCGATTACTTtctcaccaaccccatcagggtgggcacatccacatgTTCGTCGAATAATCTCGTTCGATTACAGCCAGGCAAGCAACATTGT
chr4	13431466	13431503	fw1_Dp8_ol_31_Dp8_Dp111_rv1	GCCATACCAGTGCTCCTCCTTCGTTCGATTACTTttttaagcgccatctactggattatacccagaactgcaTTCGTCGAATAATCTCGTTCGATTACAGCCAGGCAAGCAACATTGT
chr4	13431515	13431551	fw1_Dp8_ol_32_Dp8_Dp111_rv1	GCCATACCAGTGCTCCTCCTTCGTTCGATTACTTaaaacctgctaccagaagagcttagtgttagtccacgTTCGTCGAATAATCTCGTTCGATTACAGCCAGGCAAGCAACATTGT
chr4	13431554	13431589	fw1_Dp8_ol_33_Dp8_Dp111_rv1	GCCATACCAGTGCTCCTCCTTCGTTCGATTACTTataagattctggagacctccacaccatcaggcccacTTCGTCGAATAATCTCGTTCGATTACAGCCAGGCAAGCAACATTGT
chr4	13431598	13431638	fw1_Dp8_ol_34_Dp8_Dp111_rv1	GCCATACCAGTGCTCCTCCTTCGTTCGATTACTTgtgtgtcagcccttatatccaatatatcgctacaacaagcaTTCGTCGAATAATCTCGTTCGATTACAGCCAGGCAAGCAACATTGT
chr4	13431679	13431714	fw1_Dp8_ol_35_Dp8_Dp111_rv1	GCCATACCAGTGCTCCTCCTTCGTTCGATTACTTaggagcccacacagagccttggtcccctgaaagcacTTCGTCGAATAATCTCGTTCGATTACAGCCAGGCAAGCAACATTGT
chr4	13431880	13431918	fw1_Dp8_ol_36_Dp8_Dp111_rv1	GCCATACCAGTGCTCCTCCTTCGTTCGATTACTTaaaaggcagagtgttttgacacctccaaagaacagtactTTCGTCGAATAATCTCGTTCGATTACAGCCAGGCAAGCAACATTGT
chr4	13431975	13432016	fw1_Dp8_ol_37_Dp8_Dp111_rv1	GCCATACCAGTGCTCCTCCTTCGTTCGATTACTTattcaaactatggattgcaaggaaactcactgagatccagagTTCGTCGAATAATCTCGTTCGATTACAGCCAGGCAAGCAACATTGT
chr4	13432287	13432326	fw1_Dp8_ol_38_Dp8_Dp111_rv1	GCCATACCAGTGCTCCTCCTTCGTTCGATTACTTatataaagtggccaaacctaagacaaactggcattcctgaTTCGTCGAATAATCTCGTTCGATTACAGCCAGGCAAGCAACATTGT
chr4	13432430	13432470	fw1_Dp8_ol_39_Dp8_Dp111_rv1	GCCATACCAGTGCTCCTCCTTCGTTCGATTACTTttaagagaactcttgggagatgctctacaagatgaccatccTTCGTCGAATAATCTCGTTCGATTACAGCCAGGCAAGCAACATTGT
chr4	13432652	13432693	fw1_Dp8_ol_40_Dp8_Dp111_rv1	GCCATACCAGTGCTCCTCCTTCGTTCGATTACTTaaaaccccagtcaagaatgtcatatctcggaaactaagcttcTTCGTCGAATAATCTCGTTCGATTACAGCCAGGCAAGCAACATTGT
chr4	13432722	13432763	fw1_Dp8_ol_41_Dp8_Dp111_rv1	GCCATACCAGTGCTCCTCCTTCGTTCGATTACTTagacaagtaaacactaagacaattcttcaccatgaggctgtcTTCGTCGAATAATCTCGTTCGATTACAGCCAGGCAAGCAACATTGT
chr4	13433030	13433065	fw1_Dp8_ol_42_Dp8_Dp111_rv1	GCCATACCAGTGCTCCTCCTTCGTTCGATTACTTaaaacaagaaccaaccttatgctgctgtgaagaggcTTCGTCGAATAATCTCGTTCGATTACAGCCAGGCAAGCAACATTGT
chr4	13434193	13434233	fw1_Dp8_ol_43_Dp8_Dp111_rv1	GCCATACCAGTGCTCCTCCTTCGTTCGATTACTTaaaactacctactaggtaccacaatcagtacctgggtgatgTTCGTCGAATAATCTCGTTCGATTACAGCCAGGCAAGCAACATTGT
chr4	13434378	13434417	fw1_Dp8_ol_44_Dp8_Dp111_rv1	GCCATACCAGTGCTCCTCCTTCGTTCGATTACTTaccatgctaaattcatatgcacccaacatagaagcacacaTTCGTCGAATAATCTCGTTCGATTACAGCCAGGCAAGCAACATTGT
chr4	13434545	13434586	fw1_Dp8_ol_45_Dp8_Dp111_rv1	GCCATACCAGTGCTCCTCCTTCGTTCGATTACTTattagactcttggcatagtctatagacagttcacccaaccacTTCGTCGAATAATCTCGTTCGATTACAGCCAGGCAAGCAACATTGT
chr4	13434601	13434642	fw1_Dp8_ol_46_Dp8_Dp111_rv1	GCCATACCAGTGCTCCTCCTTCGTTCGATTACTTtgttctcatctatgcatggaacatcctctaatactgccatgtTTCGTCGAATAATCTCGTTCGATTACAGCCAGGCAAGCAACATTGT
chr4	13435559	13435597	fw1_Dp8_ol_47_Dp8_Dp111_rv1	GCCATACCAGTGCTCCTCCTTCGTTCGATTACTTagaactacaaaagatccccaaagactactgcaaacacgtTTCGTCGAATAATCTCGTTCGATTACAGCCAGGCAAGCAACATTGT
chr4	13435733	13435774	fw1_Dp8_ol_48_Dp8_Dp111_rv1	GCCATACCAGTGCTCCTCCTTCGTTCGATTACTTatatattaaacaaatactgccgcggaccagatgcatttcacaTTCGTCGAATAATCTCGTTCGATTACAGCCAGGCAAGCAACATTGT
chr4	13436008	13436048	fw1_Dp8_ol_49_Dp8_Dp111_rv1	GCCATACCAGTGCTCCTCCTTCGTTCGATTACTTttcactaaaagggctttattcctgcattcaaggatggttcaTTCGTCGAATAATCTCGTTCGATTACAGCCAGGCAAGCAACATTGT
chr4	13436168	13436208	fw1_Dp8_ol_50_Dp8_Dp111_rv1	GCCATACCAGTGCTCCTCCTTCGTTCGATTACTTaaaacctgcaacaaactagacatcaaagaaacatgcctcaaTTCGTCGAATAATCTCGTTCGATTACAGCCAGGCAAGCAACATTGT
chr4	13436627	13436667	fw1_Dp8_ol_51_Dp8_Dp111_rv1	GCCATACCAGTGCTCCTCCTTCGTTCGATTACTTacctgggaatacatgtgacaaagtaggtgaaagatctctgaTTCGTCGAATAATCTCGTTCGATTACAGCCAGGCAAGCAACATTGT
chr4	13546185	13546225	fw1_Dp9_ol_1_Dp9_Dp111_rv1	GCCATACCAGTGCTCCTCCTCGATCGGTATACTTtctgcaccgcagaaggaaatacactgactattcatagttctTTCGTCGAATAATCCGATCGGTATACAGCCAGGCAAGCAACATTGT
chr4	13546234	13546275	fw1_Dp9_ol_2_Dp9_Dp111_rv1	GCCATACCAGTGCTCCTCCTCGATCGGTATACTTgaatgaggttttgcagcatctatacttttcagcatttcggttTTCGTCGAATAATCCGATCGGTATACAGCCAGGCAAGCAACATTGT
chr4	13546278	13546313	fw1_Dp9_ol_3_Dp9_Dp111_rv1	GCCATACCAGTGCTCCTCCTCGATCGGTATACTTatgatgctttcttgctttgtgcaaaccttgtagggtTTCGTCGAATAATCCGATCGGTATACAGCCAGGCAAGCAACATTGT
chr4	13546323	13546358	fw1_Dp9_ol_4_Dp9_Dp111_rv1	GCCATACCAGTGCTCCTCCTCGATCGGTATACTTaaaacatccacttgaggtcattgccctttacagctcTTCGTCGAATAATCCGATCGGTATACAGCCAGGCAAGCAACATTGT
chr4	13546370	13546410	fw1_Dp9_ol_5_Dp9_Dp111_rv1	GCCATACCAGTGCTCCTCCTCGATCGGTATACTTatcagttttgaaggaacgccatttaaatttggtgtcagtgcTTCGTCGAATAATCCGATCGGTATACAGCCAGGCAAGCAACATTGT
chr4	13546413	13546448	fw1_Dp9_ol_6_Dp9_Dp111_rv1	GCCATACCAGTGCTCCTCCTCGATCGGTATACTTagcaagtgtaaggacgcagagtggaacagcagaatgTTCGTCGAATAATCCGATCGGTATACAGCCAGGCAAGCAACATTGT
chr4	13546484	13546523	fw1_Dp9_ol_7_Dp9_Dp111_rv1	GCCATACCAGTGCTCCTCCTCGATCGGTATACTTccccgctgtattatttaaattaccgttctcctcacttcggTTCGTCGAATAATCCGATCGGTATACAGCCAGGCAAGCAACATTGT
chr4	13546526	13546567	fw1_Dp9_ol_8_Dp9_Dp111_rv1	GCCATACCAGTGCTCCTCCTCGATCGGTATACTTagggatgttgggaattatgtatagtgaggagattgacactggTTCGTCGAATAATCCGATCGGTATACAGCCAGGCAAGCAACATTGT
chr4	13546570	13546605	fw1_Dp9_ol_9_Dp9_Dp111_rv1	GCCATACCAGTGCTCCTCCTCGATCGGTATACTTgcctggaaggtaggggacgggcaggtatgggtttggTTCGTCGAATAATCCGATCGGTATACAGCCAGGCAAGCAACATTGT
chr4	13546608	13546643	fw1_Dp9_ol_10_Dp9_Dp111_rv1	GCCATACCAGTGCTCCTCCTCGATCGGTATACTTtcccgtacagcgatcgctttgtgggtttagtacttgTTCGTCGAATAATCCGATCGGTATACAGCCAGGCAAGCAACATTGT
chr4	13546646	13546685	fw1_Dp9_ol_11_Dp9_Dp111_rv1	GCCATACCAGTGCTCCTCCTCGATCGGTATACTTgctgacaaataatggagtgagatccgaacataaaggcaggTTCGTCGAATAATCCGATCGGTATACAGCCAGGCAAGCAACATTGT
chr4	13546688	13546727	fw1_Dp9_ol_12_Dp9_Dp111_rv1	GCCATACCAGTGCTCCTCCTCGATCGGTATACTTgagatgttttggggctgaatcaccgaatactagagtaggtTTCGTCGAATAATCCGATCGGTATACAGCCAGGCAAGCAACATTGT
chr4	13546730	13546771	fw1_Dp9_ol_13_Dp9_Dp111_rv1	GCCATACCAGTGCTCCTCCTCGATCGGTATACTTggggctacgtaaagacttgcttgaaaacaactaccatttagtTTCGTCGAATAATCCGATCGGTATACAGCCAGGCAAGCAACATTGT
chr4	13546774	13546809	fw1_Dp9_ol_14_Dp9_Dp111_rv1	GCCATACCAGTGCTCCTCCTCGATCGGTATACTTcgaatccctcccctcttccctttgattcgatgtttaTTCGTCGAATAATCCGATCGGTATACAGCCAGGCAAGCAACATTGT
chr4	13546812	13546847	fw1_Dp9_ol_15_Dp9_Dp111_rv1	GCCATACCAGTGCTCCTCCTCGATCGGTATACTTaagaatcccaaatcacagttggacatactcctgccaTTCGTCGAATAATCCGATCGGTATACAGCCAGGCAAGCAACATTGT
chr4	13546850	13546885	fw1_Dp9_ol_16_Dp9_Dp111_rv1	GCCATACCAGTGCTCCTCCTCGATCGGTATACTTgccttgggcagaagtcttcaaagcatgaaaagatgtTTCGTCGAATAATCCGATCGGTATACAGCCAGGCAAGCAACATTGT
chr4	13546914	13546949	fw1_Dp9_ol_17_Dp9_Dp111_rv1	GCCATACCAGTGCTCCTCCTCGATCGGTATACTTttttgtgtcccaggagtgtgagaaaggggctacgttTTCGTCGAATAATCCGATCGGTATACAGCCAGGCAAGCAACATTGT
chr4	13546961	13546996	fw1_Dp9_ol_18_Dp9_Dp111_rv1	GCCATACCAGTGCTCCTCCTCGATCGGTATACTTggaggcgcacagcaagggagtctcctggtgtcatctTTCGTCGAATAATCCGATCGGTATACAGCCAGGCAAGCAACATTGT
chr4	13546999	13547034	fw1_Dp9_ol_19_Dp9_Dp111_rv1	GCCATACCAGTGCTCCTCCTCGATCGGTATACTTggccattacggcgcttagtcgatcattaggtctgtgTTCGTCGAATAATCCGATCGGTATACAGCCAGGCAAGCAACATTGT
chr4	13547073	13547108	fw1_Dp9_ol_20_Dp9_Dp111_rv1	GCCATACCAGTGCTCCTCCTCGATCGGTATACTTcggagggtgaactcgcgggtcttgagctgcaactagTTCGTCGAATAATCCGATCGGTATACAGCCAGGCAAGCAACATTGT
chr4	13547111	13547146	fw1_Dp9_ol_21_Dp9_Dp111_rv1	GCCATACCAGTGCTCCTCCTCGATCGGTATACTTgctgctcctagcaaggggtcgggtggagatgaaaagTTCGTCGAATAATCCGATCGGTATACAGCCAGGCAAGCAACATTGT
chr4	13547149	13547184	fw1_Dp9_ol_22_Dp9_Dp111_rv1	GCCATACCAGTGCTCCTCCTCGATCGGTATACTTtgtggggaaggggaggtggttgtatgcccagagataTTCGTCGAATAATCCGATCGGTATACAGCCAGGCAAGCAACATTGT
chr4	13547193	13547228	fw1_Dp9_ol_23_Dp9_Dp111_rv1	GCCATACCAGTGCTCCTCCTCGATCGGTATACTTtaactacggagtccaggcccagagtggcggtgtgtgTTCGTCGAATAATCCGATCGGTATACAGCCAGGCAAGCAACATTGT
chr4	13547315	13547350	fw1_Dp9_ol_24_Dp9_Dp111_rv1	GCCATACCAGTGCTCCTCCTCGATCGGTATACTTatcgagggcgacttccttcgggctcagctgtgagctTTCGTCGAATAATCCGATCGGTATACAGCCAGGCAAGCAACATTGT
chr4	13547565	13547600	fw1_Dp9_ol_25_Dp9_Dp111_rv1	GCCATACCAGTGCTCCTCCTCGATCGGTATACTTccctcctcctccacacctttgtcttcttcctcctccTTCGTCGAATAATCCGATCGGTATACAGCCAGGCAAGCAACATTGT
chr4	13547603	13547638	fw1_Dp9_ol_26_Dp9_Dp111_rv1	GCCATACCAGTGCTCCTCCTCGATCGGTATACTTcctcctgcttctcctccgcagtttggatcctacgggTTCGTCGAATAATCCGATCGGTATACAGCCAGGCAAGCAACATTGT
chr4	13547957	13547992	fw1_Dp9_ol_27_Dp9_Dp111_rv1	GCCATACCAGTGCTCCTCCTCGATCGGTATACTTcagcaacgaaaggccatgcggggttcgtccctcagaTTCGTCGAATAATCCGATCGGTATACAGCCAGGCAAGCAACATTGT
chr4	13547995	13548030	fw1_Dp9_ol_28_Dp9_Dp111_rv1	GCCATACCAGTGCTCCTCCTCGATCGGTATACTTccggtgaccttgattgaagtcacctgccttctctagTTCGTCGAATAATCCGATCGGTATACAGCCAGGCAAGCAACATTGT
chr4	13548033	13548068	fw1_Dp9_ol_29_Dp9_Dp111_rv1	GCCATACCAGTGCTCCTCCTCGATCGGTATACTTtccagtcctttaaaacgagggtttggacccggtgccTTCGTCGAATAATCCGATCGGTATACAGCCAGGCAAGCAACATTGT
chr4	13548071	13548106	fw1_Dp9_ol_30_Dp9_Dp111_rv1	GCCATACCAGTGCTCCTCCTCGATCGGTATACTTctgaacccggtgcttcactgagtgagcaagtgaaggTTCGTCGAATAATCCGATCGGTATACAGCCAGGCAAGCAACATTGT
chr4	13548216	13548251	fw1_Dp9_ol_31_Dp9_Dp111_rv1	GCCATACCAGTGCTCCTCCTCGATCGGTATACTTgtcccaatccgcagactcccgagggcgatccaaaccTTCGTCGAATAATCCGATCGGTATACAGCCAGGCAAGCAACATTGT
chr4	13548269	13548304	fw1_Dp9_ol_32_Dp9_Dp111_rv1	GCCATACCAGTGCTCCTCCTCGATCGGTATACTTgtccagcacccgcgcctgcgttcctgagtaatccagTTCGTCGAATAATCCGATCGGTATACAGCCAGGCAAGCAACATTGT
chr4	13548321	13548361	fw1_Dp9_ol_33_Dp9_Dp111_rv1	GCCATACCAGTGCTCCTCCTCGATCGGTATACTTtcatgcacacgatcaaaatatatcagactgcagagagaggcTTCGTCGAATAATCCGATCGGTATACAGCCAGGCAAGCAACATTGT
chr4	13548421	13548459	fw1_Dp9_ol_34_Dp9_Dp111_rv1	GCCATACCAGTGCTCCTCCTCGATCGGTATACTTttttaacaaatattgctcactgacagtgtgccaggaaccTTCGTCGAATAATCCGATCGGTATACAGCCAGGCAAGCAACATTGT
chr4	13548462	13548497	fw1_Dp9_ol_35_Dp9_Dp111_rv1	GCCATACCAGTGCTCCTCCTCGATCGGTATACTTagcctattgtttcattgaatgtacacacccctgggaTTCGTCGAATAATCCGATCGGTATACAGCCAGGCAAGCAACATTGT
chr4	13548562	13548600	fw1_Dp9_ol_36_Dp9_Dp111_rv1	GCCATACCAGTGCTCCTCCTCGATCGGTATACTTtcagtaagtggctgtcaggatttaaatcaggctttgtctTTCGTCGAATAATCCGATCGGTATACAGCCAGGCAAGCAACATTGT
chr4	13548692	13548733	fw1_Dp9_ol_37_Dp9_Dp111_rv1	GCCATACCAGTGCTCCTCCTCGATCGGTATACTTttgcttattcattggaaaaggagcttcgttcggatttaaggtTTCGTCGAATAATCCGATCGGTATACAGCCAGGCAAGCAACATTGT
chr4	13548774	13548813	fw1_Dp9_ol_38_Dp9_Dp111_rv1	GCCATACCAGTGCTCCTCCTCGATCGGTATACTTttttctgttccacgcatttgaaaacaaatcacaccaaggcTTCGTCGAATAATCCGATCGGTATACAGCCAGGCAAGCAACATTGT
chr4	13548816	13548853	fw1_Dp9_ol_39_Dp9_Dp111_rv1	GCCATACCAGTGCTCCTCCTCGATCGGTATACTTgcggatctgaacgtaaacctcgttgtgtagaaagaaggTTCGTCGAATAATCCGATCGGTATACAGCCAGGCAAGCAACATTGT
chr4	13548871	13548909	fw1_Dp9_ol_40_Dp9_Dp111_rv1	GCCATACCAGTGCTCCTCCTCGATCGGTATACTTataatcaacaaactaaaccgtgtgtagagggagacagccTTCGTCGAATAATCCGATCGGTATACAGCCAGGCAAGCAACATTGT
chr4	13548912	13548950	fw1_Dp9_ol_41_Dp9_Dp111_rv1	GCCATACCAGTGCTCCTCCTCGATCGGTATACTTgtgatggaaactcattaggttcagaaaccagattgtgcgTTCGTCGAATAATCCGATCGGTATACAGCCAGGCAAGCAACATTGT
chr4	13548953	13548988	fw1_Dp9_ol_42_Dp9_Dp111_rv1	GCCATACCAGTGCTCCTCCTCGATCGGTATACTTcggttctgagacgtagccaagcgacctcacgcaagaTTCGTCGAATAATCCGATCGGTATACAGCCAGGCAAGCAACATTGT
chr4	13549018	13549053	fw1_Dp9_ol_43_Dp9_Dp111_rv1	GCCATACCAGTGCTCCTCCTCGATCGGTATACTTaaaagccagggttggagatcacccctcagggtgttaTTCGTCGAATAATCCGATCGGTATACAGCCAGGCAAGCAACATTGT
chr4	13549056	13549091	fw1_Dp9_ol_44_Dp9_Dp111_rv1	GCCATACCAGTGCTCCTCCTCGATCGGTATACTTaagacgtgccagcctcgaaccctcctgggtatggtgTTCGTCGAATAATCCGATCGGTATACAGCCAGGCAAGCAACATTGT
chr4	13549103	13549138	fw1_Dp9_ol_45_Dp9_Dp111_rv1	GCCATACCAGTGCTCCTCCTCGATCGGTATACTTccacctagcgggcatccctctagggttgtgcgtactTTCGTCGAATAATCCGATCGGTATACAGCCAGGCAAGCAACATTGT
chr4	13549141	13549179	fw1_Dp9_ol_46_Dp9_Dp111_rv1	GCCATACCAGTGCTCCTCCTCGATCGGTATACTTtatggggaggtactggaataagtagtacacgaaacggacTTCGTCGAATAATCCGATCGGTATACAGCCAGGCAAGCAACATTGT
chr4	13549182	13549217	fw1_Dp9_ol_47_Dp9_Dp111_rv1	GCCATACCAGTGCTCCTCCTCGATCGGTATACTTttttgcttctagtttcgtgtacacagcctcgcgctgTTCGTCGAATAATCCGATCGGTATACAGCCAGGCAAGCAACATTGT
chr4	13549251	13549286	fw1_Dp9_ol_48_Dp9_Dp111_rv1	GCCATACCAGTGCTCCTCCTCGATCGGTATACTTaaaactcacccaggcacgatcaacacctccattgaaTTCGTCGAATAATCCGATCGGTATACAGCCAGGCAAGCAACATTGT
chr4	13549328	13549363	fw1_Dp9_ol_49_Dp9_Dp111_rv1	GCCATACCAGTGCTCCTCCTCGATCGGTATACTTggacgcgggcgtgttgggatcggtttcagaacggagTTCGTCGAATAATCCGATCGGTATACAGCCAGGCAAGCAACATTGT
chr4	13549366	13549401	fw1_Dp9_ol_50_Dp9_Dp111_rv1	GCCATACCAGTGCTCCTCCTCGATCGGTATACTTcacagcaagcccctggcccacctcctaccctatcctTTCGTCGAATAATCCGATCGGTATACAGCCAGGCAAGCAACATTGT
chr4	13549404	13549440	fw1_Dp9_ol_51_Dp9_Dp111_rv1	GCCATACCAGTGCTCCTCCTCGATCGGTATACTTattccacagctgcttgctgtgagtatataaccagagcTTCGTCGAATAATCCGATCGGTATACAGCCAGGCAAGCAACATTGT
chr4	13549443	13549478	fw1_Dp9_ol_52_Dp9_Dp111_rv1	GCCATACCAGTGCTCCTCCTCGATCGGTATACTTtcgctggatgatcatttagggcacaggcatccctgtTTCGTCGAATAATCCGATCGGTATACAGCCAGGCAAGCAACATTGT
chr4	13549865	13549905	fw1_Dp9_ol_53_Dp9_Dp111_rv1	GCCATACCAGTGCTCCTCCTCGATCGGTATACTTaaactgaggtatttcaccctaaagatcagaaatttccggcaTTCGTCGAATAATCCGATCGGTATACAGCCAGGCAAGCAACATTGT
chr4	13550202	13550243	fw1_Dp9_ol_54_Dp9_Dp111_rv1	GCCATACCAGTGCTCCTCCTCGATCGGTATACTTttatttaggttgtctatttgacagtgggtggatggcatttgtTTCGTCGAATAATCCGATCGGTATACAGCCAGGCAAGCAACATTGT
chr4	13550270	13550305	fw1_Dp9_ol_55_Dp9_Dp111_rv1	GCCATACCAGTGCTCCTCCTCGATCGGTATACTTggggaggagccagcttgaataggtaaagagaaacatTTCGTCGAATAATCCGATCGGTATACAGCCAGGCAAGCAACATTGT
chr4	13550308	13550343	fw1_Dp9_ol_56_Dp9_Dp111_rv1	GCCATACCAGTGCTCCTCCTCGATCGGTATACTTtgtggtcaattgcttgtgctgagtttcagatgcttgTTCGTCGAATAATCCGATCGGTATACAGCCAGGCAAGCAACATTGT
chr4	13550386	13550425	fw1_Dp9_ol_57_Dp9_Dp111_rv1	GCCATACCAGTGCTCCTCCTCGATCGGTATACTTtctctaaaacactattctgaaagcccttgcagtgctaagcTTCGTCGAATAATCCGATCGGTATACAGCCAGGCAAGCAACATTGT
chr4	13550482	13550523	fw1_Dp9_ol_58_Dp9_Dp111_rv1	GCCATACCAGTGCTCCTCCTCGATCGGTATACTTaggatctgtagttcaaggtcttgtaaactcctactctccacaTTCGTCGAATAATCCGATCGGTATACAGCCAGGCAAGCAACATTGT
chr4	13552290	13552329	fw1_Dp9_ol_59_Dp9_Dp111_rv1	GCCATACCAGTGCTCCTCCTCGATCGGTATACTTaggcatatggacctatatgttcactgttgcactactcacaTTCGTCGAATAATCCGATCGGTATACAGCCAGGCAAGCAACATTGT
chr4	13552579	13552614	fw1_Dp9_ol_60_Dp9_Dp111_rv1	GCCATACCAGTGCTCCTCCTCGATCGGTATACTTacaatagatactgtggcctacttgatggtggagggtTTCGTCGAATAATCCGATCGGTATACAGCCAGGCAAGCAACATTGT
chr4	13552794	13552835	fw1_Dp9_ol_61_Dp9_Dp111_rv1	GCCATACCAGTGCTCCTCCTCGATCGGTATACTTgatagagggtgacttaaggctacttttcatgggtgagattcaTTCGTCGAATAATCCGATCGGTATACAGCCAGGCAAGCAACATTGT
chr4	13552850	13552891	fw1_Dp9_ol_62_Dp9_Dp111_rv1	GCCATACCAGTGCTCCTCCTCGATCGGTATACTTaccttgtgaagactgagaaagagattttcagagagaggaagaTTCGTCGAATAATCCGATCGGTATACAGCCAGGCAAGCAACATTGT
chr4	13552894	13552932	fw1_Dp9_ol_63_Dp9_Dp111_rv1	GCCATACCAGTGCTCCTCCTCGATCGGTATACTTtagtgcaataaacattaggtgggaacctccattatgggcTTCGTCGAATAATCCGATCGGTATACAGCCAGGCAAGCAACATTGT
chr4	13552944	13552984	fw1_Dp9_ol_64_Dp9_Dp111_rv1	GCCATACCAGTGCTCCTCCTCGATCGGTATACTTtcctcaaagtgatagattgagatcttaatccccagtgtggtTTCGTCGAATAATCCGATCGGTATACAGCCAGGCAAGCAACATTGT
chr4	13553043	13553078	fw1_Dp9_ol_65_Dp9_Dp111_rv1	GCCATACCAGTGCTCCTCCTCGATCGGTATACTTagtgggattagtgcccctacaagaagagacaagagaTTCGTCGAATAATCCGATCGGTATACAGCCAGGCAAGCAACATTGT
chr4	13553264	13553304	fw1_Dp9_ol_66_Dp9_Dp111_rv1	GCCATACCAGTGCTCCTCCTCGATCGGTATACTTatggtatgcttgttatagcaaccctagctgactaagatgcaTTCGTCGAATAATCCGATCGGTATACAGCCAGGCAAGCAACATTGT
chr4	13553307	13553344	fw1_Dp9_ol_67_Dp9_Dp111_rv1	GCCATACCAGTGCTCCTCCTCGATCGGTATACTTcatagtgttctcacagacataacagcttgctcctgtggTTCGTCGAATAATCCGATCGGTATACAGCCAGGCAAGCAACATTGT
chr4	13553347	13553382	fw1_Dp9_ol_68_Dp9_Dp111_rv1	GCCATACCAGTGCTCCTCCTCGATCGGTATACTTggaggacagtgggagagaggcagagtgatgagagttTTCGTCGAATAATCCGATCGGTATACAGCCAGGCAAGCAACATTGT
chr4	13553441	13553481	fw1_Dp9_ol_69_Dp9_Dp111_rv1	GCCATACCAGTGCTCCTCCTCGATCGGTATACTTagtatatgggagaccatggaaaattgtacacaaaggggaacTTCGTCGAATAATCCGATCGGTATACAGCCAGGCAAGCAACATTGT
chr4	13553508	13553547	fw1_Dp9_ol_70_Dp9_Dp111_rv1	GCCATACCAGTGCTCCTCCTCGATCGGTATACTTattaccttggcttttctatgacaagatgattgtggggtgaTTCGTCGAATAATCCGATCGGTATACAGCCAGGCAAGCAACATTGT
chr4	13553550	13553589	fw1_Dp9_ol_71_Dp9_Dp111_rv1	GCCATACCAGTGCTCCTCCTCGATCGGTATACTTaaaggaaaatcaggaagacaaactagaagctcgtgcaagaTTCGTCGAATAATCCGATCGGTATACAGCCAGGCAAGCAACATTGT
chr4	13653223	13653260	fw1_Dp10_ol_1_Dp10_Dp111_rv1	GCCATACCAGTGCTCCTCCTCGTCCGATATAGTTggaggaagggaggtgatattgagcacttattttgagcaTTCGTCGAATAATCCGTCCGATATAGAGCCAGGCAAGCAACATTGT
chr4	13653269	13653310	fw1_Dp10_ol_2_Dp10_Dp111_rv1	GCCATACCAGTGCTCCTCCTCGTCCGATATAGTTgtaccaagtgcatagcaggtggtctattttgtttcattctctTTCGTCGAATAATCCGTCCGATATAGAGCCAGGCAAGCAACATTGT
chr4	13653313	13653352	fw1_Dp10_ol_3_Dp10_Dp111_rv1	GCCATACCAGTGCTCCTCCTCGTCCGATATAGTTagaatagtccctgtgaggtggactgtttattatcacctccTTCGTCGAATAATCCGTCCGATATAGAGCCAGGCAAGCAACATTGT
chr4	13653355	13653395	fw1_Dp10_ol_4_Dp10_Dp111_rv1	GCCATACCAGTGCTCCTCCTCGTCCGATATAGTTcttgcagatgagaaagtggagactctaagctgataaaacccTTCGTCGAATAATCCGTCCGATATAGAGCCAGGCAAGCAACATTGT
chr4	13653437	13653477	fw1_Dp10_ol_5_Dp10_Dp111_rv1	GCCATACCAGTGCTCCTCCTCGTCCGATATAGTTaaaataaaattctagagcccctccaagcatctgaatggaccTTCGTCGAATAATCCGTCCGATATAGAGCCAGGCAAGCAACATTGT
chr4	13653553	13653594	fw1_Dp10_ol_6_Dp10_Dp111_rv1	GCCATACCAGTGCTCCTCCTCGTCCGATATAGTTtctcgttataccctactctctttaggaattcaggaaacgtggTTCGTCGAATAATCCGTCCGATATAGAGCCAGGCAAGCAACATTGT
chr4	13654035	13654075	fw1_Dp10_ol_7_Dp10_Dp111_rv1	GCCATACCAGTGCTCCTCCTCGTCCGATATAGTTaaaatcacatctctgtctgacattgtcgtgatttgggttctTTCGTCGAATAATCCGTCCGATATAGAGCCAGGCAAGCAACATTGT
chr4	13654407	13654442	fw1_Dp10_ol_8_Dp10_Dp111_rv1	GCCATACCAGTGCTCCTCCTCGTCCGATATAGTTttttgtgcaggcttcttgacatggaaagcagagctcTTCGTCGAATAATCCGTCCGATATAGAGCCAGGCAAGCAACATTGT
chr4	13654484	13654519	fw1_Dp10_ol_9_Dp10_Dp111_rv1	GCCATACCAGTGCTCCTCCTCGTCCGATATAGTTggtgccctaccctccctttccctgcttgctacacttTTCGTCGAATAATCCGTCCGATATAGAGCCAGGCAAGCAACATTGT
chr4	13654522	13654557	fw1_Dp10_ol_10_Dp10_Dp111_rv1	GCCATACCAGTGCTCCTCCTCGTCCGATATAGTTgtccgggactcagcctccctttgcaagcttctgctcTTCGTCGAATAATCCGTCCGATATAGAGCCAGGCAAGCAACATTGT
chr4	13654642	13654677	fw1_Dp10_ol_11_Dp10_Dp111_rv1	GCCATACCAGTGCTCCTCCTCGTCCGATATAGTTcagctcccgggctccatccctcaccatcagttgctgTTCGTCGAATAATCCGTCCGATATAGAGCCAGGCAAGCAACATTGT
chr4	13654704	13654739	fw1_Dp10_ol_12_Dp10_Dp111_rv1	GCCATACCAGTGCTCCTCCTCGTCCGATATAGTTaggctggctgcacctggaggttcccagcaattccagTTCGTCGAATAATCCGTCCGATATAGAGCCAGGCAAGCAACATTGT
chr4	13654742	13654777	fw1_Dp10_ol_13_Dp10_Dp111_rv1	GCCATACCAGTGCTCCTCCTCGTCCGATATAGTTcggctccagcctagccaaagcagctaacttctctgcTTCGTCGAATAATCCGTCCGATATAGAGCCAGGCAAGCAACATTGT
chr4	13654818	13654857	fw1_Dp10_ol_14_Dp10_Dp111_rv1	GCCATACCAGTGCTCCTCCTCGTCCGATATAGTTaatccttctcaagttcgtcttttcctaagttctccctcgtTTCGTCGAATAATCCGTCCGATATAGAGCCAGGCAAGCAACATTGT
chr4	13654932	13654972	fw1_Dp10_ol_15_Dp10_Dp111_rv1	GCCATACCAGTGCTCCTCCTCGTCCGATATAGTTtcctgttgaacttactgtgtagtttctgtctcttgactggaTTCGTCGAATAATCCGTCCGATATAGAGCCAGGCAAGCAACATTGT
chr4	13655005	13655046	fw1_Dp10_ol_16_Dp10_Dp111_rv1	GCCATACCAGTGCTCCTCCTCGTCCGATATAGTTatgatgagacagtagggaagagagaaaagccaataaacagcaTTCGTCGAATAATCCGTCCGATATAGAGCCAGGCAAGCAACATTGT
chr4	13655049	13655084	fw1_Dp10_ol_17_Dp10_Dp111_rv1	GCCATACCAGTGCTCCTCCTCGTCCGATATAGTTttaatgagtaggtcccacctggggctcagtcgcactTTCGTCGAATAATCCGTCCGATATAGAGCCAGGCAAGCAACATTGT
chr4	13655087	13655122	fw1_Dp10_ol_18_Dp10_Dp111_rv1	GCCATACCAGTGCTCCTCCTCGTCCGATATAGTTtgtccctctgagagtatgggcaccacacactttggcTTCGTCGAATAATCCGTCCGATATAGAGCCAGGCAAGCAACATTGT
chr4	13655131	13655167	fw1_Dp10_ol_19_Dp10_Dp111_rv1	GCCATACCAGTGCTCCTCCTCGTCCGATATAGTTagcaaggcaaggggcaagcaagggagctgggtgtttaTTCGTCGAATAATCCGTCCGATATAGAGCCAGGCAAGCAACATTGT
chr4	13655170	13655205	fw1_Dp10_ol_20_Dp10_Dp111_rv1	GCCATACCAGTGCTCCTCCTCGTCCGATATAGTTtcccaggcattgcttgaggcttgctcttgggaatggTTCGTCGAATAATCCGTCCGATATAGAGCCAGGCAAGCAACATTGT
chr4	13655208	13655243	fw1_Dp10_ol_21_Dp10_Dp111_rv1	GCCATACCAGTGCTCCTCCTCGTCCGATATAGTTgctccctggaacttctgtccagcctgcatatctggaTTCGTCGAATAATCCGTCCGATATAGAGCCAGGCAAGCAACATTGT
chr4	13655272	13655307	fw1_Dp10_ol_22_Dp10_Dp111_rv1	GCCATACCAGTGCTCCTCCTCGTCCGATATAGTTaaaagcccttgggcagagagaagcaggttcttgatgTTCGTCGAATAATCCGTCCGATATAGAGCCAGGCAAGCAACATTGT
chr4	13655310	13655345	fw1_Dp10_ol_23_Dp10_Dp111_rv1	GCCATACCAGTGCTCCTCCTCGTCCGATATAGTTgagatgtctgcgtgcttgggagttgaccactgcagcTTCGTCGAATAATCCGTCCGATATAGAGCCAGGCAAGCAACATTGT
chr4	13655348	13655383	fw1_Dp10_ol_24_Dp10_Dp111_rv1	GCCATACCAGTGCTCCTCCTCGTCCGATATAGTTcaggtgacctctggggtgggccaaggggatgtaggtTTCGTCGAATAATCCGTCCGATATAGAGCCAGGCAAGCAACATTGT
chr4	13655386	13655422	fw1_Dp10_ol_25_Dp10_Dp111_rv1	GCCATACCAGTGCTCCTCCTCGTCCGATATAGTTgcagtgatacatctgctacagacatgttgcaggatgcTTCGTCGAATAATCCGTCCGATATAGAGCCAGGCAAGCAACATTGT
chr4	13655425	13655460	fw1_Dp10_ol_26_Dp10_Dp111_rv1	GCCATACCAGTGCTCCTCCTCGTCCGATATAGTTggcagcagaaggaaactgatcagctggctgccaatgTTCGTCGAATAATCCGTCCGATATAGAGCCAGGCAAGCAACATTGT
chr4	13655463	13655498	fw1_Dp10_ol_27_Dp10_Dp111_rv1	GCCATACCAGTGCTCCTCCTCGTCCGATATAGTTtggcccagactgattcaagggtaaatttgctggaagTTCGTCGAATAATCCGTCCGATATAGAGCCAGGCAAGCAACATTGT
chr4	13655501	13655536	fw1_Dp10_ol_28_Dp10_Dp111_rv1	GCCATACCAGTGCTCCTCCTCGTCCGATATAGTTgtccgttgcagaagatcagatgctttcctgactggtTTCGTCGAATAATCCGTCCGATATAGAGCCAGGCAAGCAACATTGT
chr4	13655580	13655617	fw1_Dp10_ol_29_Dp10_Dp111_rv1	GCCATACCAGTGCTCCTCCTCGTCCGATATAGTTttttctttgaccttcacaatcttgctggctctctgtccTTCGTCGAATAATCCGTCCGATATAGAGCCAGGCAAGCAACATTGT
chr4	13655638	13655679	fw1_Dp10_ol_30_Dp10_Dp111_rv1	GCCATACCAGTGCTCCTCCTCGTCCGATATAGTTaactctctcaaatgcaataagactaaccttggcttccatcagTTCGTCGAATAATCCGTCCGATATAGAGCCAGGCAAGCAACATTGT
chr4	13655682	13655717	fw1_Dp10_ol_31_Dp10_Dp111_rv1	GCCATACCAGTGCTCCTCCTCGTCCGATATAGTTactcatgggcttgccatttccaggaggtgccgatggTTCGTCGAATAATCCGTCCGATATAGAGCCAGGCAAGCAACATTGT
chr4	13655758	13655796	fw1_Dp10_ol_32_Dp10_Dp111_rv1	GCCATACCAGTGCTCCTCCTCGTCCGATATAGTTttccattttgccctttacaagaacatttcagctgaagcaTTCGTCGAATAATCCGTCCGATATAGAGCCAGGCAAGCAACATTGT
chr4	13655835	13655874	fw1_Dp10_ol_33_Dp10_Dp111_rv1	GCCATACCAGTGCTCCTCCTCGTCCGATATAGTTtcttggtggcattaagcacttttaattctgagcactagccTTCGTCGAATAATCCGTCCGATATAGAGCCAGGCAAGCAACATTGT
chr4	13655877	13655914	fw1_Dp10_ol_34_Dp10_Dp111_rv1	GCCATACCAGTGCTCCTCCTCGTCCGATATAGTTtaaagttcaaagctctgttctgctcttgaacacagcggTTCGTCGAATAATCCGTCCGATATAGAGCCAGGCAAGCAACATTGT
chr4	13655966	13656003	fw1_Dp10_ol_35_Dp10_Dp111_rv1	GCCATACCAGTGCTCCTCCTCGTCCGATATAGTTagcaggagacaagtttattacgaagggttgtgaacagtTTCGTCGAATAATCCGTCCGATATAGAGCCAGGCAAGCAACATTGT
chr4	13656068	13656109	fw1_Dp10_ol_36_Dp10_Dp111_rv1	GCCATACCAGTGCTCCTCCTCGTCCGATATAGTTtttaaacaatttatctggtttccccaagtggggatgtgttctTTCGTCGAATAATCCGTCCGATATAGAGCCAGGCAAGCAACATTGT
chr4	13656154	13656189	fw1_Dp10_ol_37_Dp10_Dp111_rv1	GCCATACCAGTGCTCCTCCTCGTCCGATATAGTTcgctgccctgaaacatatctgggagagcttttcggcTTCGTCGAATAATCCGTCCGATATAGAGCCAGGCAAGCAACATTGT
chr4	13656419	13656460	fw1_Dp10_ol_38_Dp10_Dp111_rv1	GCCATACCAGTGCTCCTCCTCGTCCGATATAGTTatttcctgttcaagaaacaaataacaacatgcccagtggaaaTTCGTCGAATAATCCGTCCGATATAGAGCCAGGCAAGCAACATTGT
chr4	13656515	13656556	fw1_Dp10_ol_39_Dp10_Dp111_rv1	GCCATACCAGTGCTCCTCCTCGTCCGATATAGTTcttaggataggaaaatgcattccataaaattcagctgcctgcTTCGTCGAATAATCCGTCCGATATAGAGCCAGGCAAGCAACATTGT
chr4	13656630	13656665	fw1_Dp10_ol_40_Dp10_Dp111_rv1	GCCATACCAGTGCTCCTCCTCGTCCGATATAGTTttttgcatctttgctgctattcgccatccaggcagcTTCGTCGAATAATCCGTCCGATATAGAGCCAGGCAAGCAACATTGT
chr4	13656686	13656721	fw1_Dp10_ol_41_Dp10_Dp111_rv1	GCCATACCAGTGCTCCTCCTCGTCCGATATAGTTttttctttgcgccgcccacgccttctccccaacttcTTCGTCGAATAATCCGTCCGATATAGAGCCAGGCAAGCAACATTGT
chr4	13656757	13656797	fw1_Dp10_ol_42_Dp10_Dp111_rv1	GCCATACCAGTGCTCCTCCTCGTCCGATATAGTTtctatgcacgaaaggcaccacattttctagattcatgttgtTTCGTCGAATAATCCGTCCGATATAGAGCCAGGCAAGCAACATTGT
chr4	13656800	13656837	fw1_Dp10_ol_43_Dp10_Dp111_rv1	GCCATACCAGTGCTCCTCCTCGTCCGATATAGTTctctctcatatcccaaatctgggagacttggagcttccTTCGTCGAATAATCCGTCCGATATAGAGCCAGGCAAGCAACATTGT
chr4	13656855	13656890	fw1_Dp10_ol_44_Dp10_Dp111_rv1	GCCATACCAGTGCTCCTCCTCGTCCGATATAGTTttttcaaaaggggccgattgttggatttgctggtgtTTCGTCGAATAATCCGTCCGATATAGAGCCAGGCAAGCAACATTGT
chr4	13656893	13656928	fw1_Dp10_ol_45_Dp10_Dp111_rv1	GCCATACCAGTGCTCCTCCTCGTCCGATATAGTTagtttgtcctccctcttctctgtgcccctccttgtcTTCGTCGAATAATCCGTCCGATATAGAGCCAGGCAAGCAACATTGT
chr4	13656931	13656970	fw1_Dp10_ol_46_Dp10_Dp111_rv1	GCCATACCAGTGCTCCTCCTCGTCCGATATAGTTtccactcagcctttatacatcacttgccataatcgagtcaTTCGTCGAATAATCCGTCCGATATAGAGCCAGGCAAGCAACATTGT
chr4	13657140	13657181	fw1_Dp10_ol_47_Dp10_Dp111_rv1	GCCATACCAGTGCTCCTCCTCGTCCGATATAGTTgtaaaagaggaagggactgttagatgaatgtttatctcggcgTTCGTCGAATAATCCGTCCGATATAGAGCCAGGCAAGCAACATTGT
chr4	13657222	13657257	fw1_Dp10_ol_48_Dp10_Dp111_rv1	GCCATACCAGTGCTCCTCCTCGTCCGATATAGTTagggtgtgtcaccagagccattttgctaaggaggagTTCGTCGAATAATCCGTCCGATATAGAGCCAGGCAAGCAACATTGT
chr4	13657298	13657339	fw1_Dp10_ol_49_Dp10_Dp111_rv1	GCCATACCAGTGCTCCTCCTCGTCCGATATAGTTgttgctagaaaatgatagaactggaattggaagccagactgtTTCGTCGAATAATCCGTCCGATATAGAGCCAGGCAAGCAACATTGT
chr4	13657366	13657406	fw1_Dp10_ol_50_Dp10_Dp111_rv1	GCCATACCAGTGCTCCTCCTCGTCCGATATAGTTttcttcctataccacacaaaataagcagaaggcagtgtctcTTCGTCGAATAATCCGTCCGATATAGAGCCAGGCAAGCAACATTGT
chr4	13657430	13657465	fw1_Dp10_ol_51_Dp10_Dp111_rv1	GCCATACCAGTGCTCCTCCTCGTCCGATATAGTTccccacagtctctgtacctgttttcccacaagggtgTTCGTCGAATAATCCGTCCGATATAGAGCCAGGCAAGCAACATTGT
chr4	13657468	13657503	fw1_Dp10_ol_52_Dp10_Dp111_rv1	GCCATACCAGTGCTCCTCCTCGTCCGATATAGTTccacctgctccctactccacatcgcgtctataaagaTTCGTCGAATAATCCGTCCGATATAGAGCCAGGCAAGCAACATTGT
chr4	13657515	13657550	fw1_Dp10_ol_53_Dp10_Dp111_rv1	GCCATACCAGTGCTCCTCCTCGTCCGATATAGTTaaaaggaagtcgcttcaagagctccccaaatgctcaTTCGTCGAATAATCCGTCCGATATAGAGCCAGGCAAGCAACATTGT
chr4	13657633	13657668	fw1_Dp10_ol_54_Dp10_Dp111_rv1	GCCATACCAGTGCTCCTCCTCGTCCGATATAGTTctagagcagtggacttggggaagtgccagggaagcaTTCGTCGAATAATCCGTCCGATATAGAGCCAGGCAAGCAACATTGT
chr4	13657682	13657717	fw1_Dp10_ol_55_Dp10_Dp111_rv1	GCCATACCAGTGCTCCTCCTCGTCCGATATAGTTaaaattgttttggagcatgtgcttgtgcgtgtgtgtTTCGTCGAATAATCCGTCCGATATAGAGCCAGGCAAGCAACATTGT
chr4	13657720	13657755	fw1_Dp10_ol_56_Dp10_Dp111_rv1	GCCATACCAGTGCTCCTCCTCGTCCGATATAGTTttctgagcatatctgttttctcacaggagctgcctgTTCGTCGAATAATCCGTCCGATATAGAGCCAGGCAAGCAACATTGT
chr4	13657758	13657793	fw1_Dp10_ol_57_Dp10_Dp111_rv1	GCCATACCAGTGCTCCTCCTCGTCCGATATAGTTaatggtagcaggtgaaggtcatggtgaagaagatgcTTCGTCGAATAATCCGTCCGATATAGAGCCAGGCAAGCAACATTGT
chr4	13657838	13657879	fw1_Dp10_ol_58_Dp10_Dp111_rv1	GCCATACCAGTGCTCCTCCTCGTCCGATATAGTTaacctaaggaacagtggtgagaccattttatccaaagtgaagTTCGTCGAATAATCCGTCCGATATAGAGCCAGGCAAGCAACATTGT
chr4	13657882	13657917	fw1_Dp10_ol_59_Dp10_Dp111_rv1	GCCATACCAGTGCTCCTCCTCGTCCGATATAGTTcttgagagagatcttgggtggcacctagcctctgtaTTCGTCGAATAATCCGTCCGATATAGAGCCAGGCAAGCAACATTGT
chr4	13657920	13657955	fw1_Dp10_ol_60_Dp10_Dp111_rv1	GCCATACCAGTGCTCCTCCTCGTCCGATATAGTTagataaaatggacatcccttgggagagaatgtggctTTCGTCGAATAATCCGTCCGATATAGAGCCAGGCAAGCAACATTGT
chr4	13657978	13658015	fw1_Dp10_ol_61_Dp10_Dp111_rv1	GCCATACCAGTGCTCCTCCTCGTCCGATATAGTTaaaagagtctcctttgatgccaacatgaccttagtgccTTCGTCGAATAATCCGTCCGATATAGAGCCAGGCAAGCAACATTGT
chr4	13658018	13658059	fw1_Dp10_ol_62_Dp10_Dp111_rv1	GCCATACCAGTGCTCCTCCTCGTCCGATATAGTTtaaacatatactatgctgccatttccacagagagggacaagcTTCGTCGAATAATCCGTCCGATATAGAGCCAGGCAAGCAACATTGT
chr4	13658071	13658106	fw1_Dp10_ol_63_Dp10_Dp111_rv1	GCCATACCAGTGCTCCTCCTCGTCCGATATAGTTgtccttgggcaggcagtggggcccagccaaaattttTTCGTCGAATAATCCGTCCGATATAGAGCCAGGCAAGCAACATTGT
chr4	13658562	13658601	fw1_Dp10_ol_64_Dp10_Dp111_rv1	GCCATACCAGTGCTCCTCCTCGTCCGATATAGTTgtgtcactaaaataattcaaatatgtgggctgggtgcagcTTCGTCGAATAATCCGTCCGATATAGAGCCAGGCAAGCAACATTGT
chr4	13659014	13659055	fw1_Dp10_ol_65_Dp10_Dp111_rv1	GCCATACCAGTGCTCCTCCTCGTCCGATATAGTTaaaagaaagggataactgagtctgccctcctcattttacagcTTCGTCGAATAATCCGTCCGATATAGAGCCAGGCAAGCAACATTGT
chr4	13659058	13659098	fw1_Dp10_ol_66_Dp10_Dp111_rv1	GCCATACCAGTGCTCCTCCTCGTCCGATATAGTTatgaaatggaagcttagaaagatgtgactggttcaaggtcaTTCGTCGAATAATCCGTCCGATATAGAGCCAGGCAAGCAACATTGT
chr4	13659101	13659136	fw1_Dp10_ol_67_Dp10_Dp111_rv1	GCCATACCAGTGCTCCTCCTCGTCCGATATAGTTcagtgttctgttggctcacatcccatttgtgtgtgtTTCGTCGAATAATCCGTCCGATATAGAGCCAGGCAAGCAACATTGT
chr4	13659215	13659253	fw1_Dp10_ol_68_Dp10_Dp111_rv1	GCCATACCAGTGCTCCTCCTCGTCCGATATAGTTctaaatatcgagccgcctgggctttaatgtaattcaggtTTCGTCGAATAATCCGTCCGATATAGAGCCAGGCAAGCAACATTGT
chr4	13659256	13659291	fw1_Dp10_ol_69_Dp10_Dp111_rv1	GCCATACCAGTGCTCCTCCTCGTCCGATATAGTTtcttggcaccacggagggaaagcgggaagacagaggTTCGTCGAATAATCCGTCCGATATAGAGCCAGGCAAGCAACATTGT
chr4	13659338	13659375	fw1_Dp10_ol_70_Dp10_Dp111_rv1	GCCATACCAGTGCTCCTCCTCGTCCGATATAGTTggggaatatcctgaaaatctaagtttcctgtgcgtgctTTCGTCGAATAATCCGTCCGATATAGAGCCAGGCAAGCAACATTGT
chr4	13659430	13659468	fw1_Dp10_ol_71_Dp10_Dp111_rv1	GCCATACCAGTGCTCCTCCTCGTCCGATATAGTTttttgctgcagaatgtggcgttaaattcaataggtcagcTTCGTCGAATAATCCGTCCGATATAGAGCCAGGCAAGCAACATTGT
chr4	13659486	13659527	fw1_Dp10_ol_72_Dp10_Dp111_rv1	GCCATACCAGTGCTCCTCCTCGTCCGATATAGTTtgtgatgactgattaggaaatgaatggtaagtcatggacagcTTCGTCGAATAATCCGTCCGATATAGAGCCAGGCAAGCAACATTGT
chr4	13659530	13659569	fw1_Dp10_ol_73_Dp10_Dp111_rv1	GCCATACCAGTGCTCCTCCTCGTCCGATATAGTTatcctgattatgatgatgcttatcaacacctcccttccccTTCGTCGAATAATCCGTCCGATATAGAGCCAGGCAAGCAACATTGT
chr4	13659572	13659607	fw1_Dp10_ol_74_Dp10_Dp111_rv1	GCCATACCAGTGCTCCTCCTCGTCCGATATAGTTactggaacaaacaaagctgcacaatgtccttgcaggTTCGTCGAATAATCCGTCCGATATAGAGCCAGGCAAGCAACATTGT
chr4	13659610	13659645	fw1_Dp10_ol_75_Dp10_Dp111_rv1	GCCATACCAGTGCTCCTCCTCGTCCGATATAGTTgacaaaactggacccacatgtgctggtcctgggacaTTCGTCGAATAATCCGTCCGATATAGAGCCAGGCAAGCAACATTGT
chr4	13659663	13659704	fw1_Dp10_ol_76_Dp10_Dp111_rv1	GCCATACCAGTGCTCCTCCTCGTCCGATATAGTTacagtcatctatgaggaaatcagatgtcaaagggagaaaggaTTCGTCGAATAATCCGTCCGATATAGAGCCAGGCAAGCAACATTGT
chr4	13659743	13659778	fw1_Dp10_ol_77_Dp10_Dp111_rv1	GCCATACCAGTGCTCCTCCTCGTCCGATATAGTTgtacccctgcctcctcctcaccgtgaggtctgctctTTCGTCGAATAATCCGTCCGATATAGAGCCAGGCAAGCAACATTGT
chr4	13659812	13659853	fw1_Dp10_ol_78_Dp10_Dp111_rv1	GCCATACCAGTGCTCCTCCTCGTCCGATATAGTTagatgtaatccaggattaaagctcctcttttcagatgggtctTTCGTCGAATAATCCGTCCGATATAGAGCCAGGCAAGCAACATTGT
chr4	13659856	13659891	fw1_Dp10_ol_79_Dp10_Dp111_rv1	GCCATACCAGTGCTCCTCCTCGTCCGATATAGTTgggccaaatgcatggcccagagtggaaacttaatatTTCGTCGAATAATCCGTCCGATATAGAGCCAGGCAAGCAACATTGT
chr4	13659894	13659934	fw1_Dp10_ol_80_Dp10_Dp111_rv1	GCCATACCAGTGCTCCTCCTCGTCCGATATAGTTttttgtggaatgaatgaccagaagcctggataaatcagtggTTCGTCGAATAATCCGTCCGATATAGAGCCAGGCAAGCAACATTGT
chr4	13659937	13659975	fw1_Dp10_ol_81_Dp10_Dp111_rv1	GCCATACCAGTGCTCCTCCTCGTCCGATATAGTTctctcacagtgcttggtgtagagccagaatttgataaggTTCGTCGAATAATCCGTCCGATATAGAGCCAGGCAAGCAACATTGT
chr4	13659978	13660018	fw1_Dp10_ol_82_Dp10_Dp111_rv1	GCCATACCAGTGCTCCTCCTCGTCCGATATAGTTtcatctcctgctcatcctcatcctgtatgaataagtcactcTTCGTCGAATAATCCGTCCGATATAGAGCCAGGCAAGCAACATTGT
chr4	13660081	13660122	fw1_Dp10_ol_83_Dp10_Dp111_rv1	GCCATACCAGTGCTCCTCCTCGTCCGATATAGTTataggttattgggatatgggacaaaatgagtctgctgagtgtTTCGTCGAATAATCCGTCCGATATAGAGCCAGGCAAGCAACATTGT
chr4	13660191	13660232	fw1_Dp10_ol_84_Dp10_Dp111_rv1	GCCATACCAGTGCTCCTCCTCGTCCGATATAGTTagggatgtaacatagacacctccatatagaggtcagtagtggTTCGTCGAATAATCCGTCCGATATAGAGCCAGGCAAGCAACATTGT
chr4	13660464	13660505	fw1_Dp10_ol_85_Dp10_Dp111_rv1	GCCATACCAGTGCTCCTCCTCGTCCGATATAGTTttacattttataaagagctggaaagcaatggggagcagttggTTCGTCGAATAATCCGTCCGATATAGAGCCAGGCAAGCAACATTGT
chr4	13660509	13660544	fw1_Dp10_ol_86_Dp10_Dp111_rv1	GCCATACCAGTGCTCCTCCTCGTCCGATATAGTTttttgacagtgtggccaagaaagacttccgtgggagTTCGTCGAATAATCCGTCCGATATAGAGCCAGGCAAGCAACATTGT
chr4	13660547	13660584	fw1_Dp10_ol_87_Dp10_Dp111_rv1	GCCATACCAGTGCTCCTCCTCGTCCGATATAGTTgacagataagcagggctggaagtgttcatttctcatgtTTCGTCGAATAATCCGTCCGATATAGAGCCAGGCAAGCAACATTGT
chr4	13660587	13660622	fw1_Dp10_ol_88_Dp10_Dp111_rv1	GCCATACCAGTGCTCCTCCTCGTCCGATATAGTTctctaagatccatgttcctctttccactcaccccacTTCGTCGAATAATCCGTCCGATATAGAGCCAGGCAAGCAACATTGT
chr4	13660664	13660701	fw1_Dp10_ol_89_Dp10_Dp111_rv1	GCCATACCAGTGCTCCTCCTCGTCCGATATAGTTattgtcattgcaactaccttctaactggatgcccttctTTCGTCGAATAATCCGTCCGATATAGAGCCAGGCAAGCAACATTGT
chr4	13660704	13660739	fw1_Dp10_ol_90_Dp10_Dp111_rv1	GCCATACCAGTGCTCCTCCTCGTCCGATATAGTTcagccagaatggtgtgagagtgactggaggtgcagaTTCGTCGAATAATCCGTCCGATATAGAGCCAGGCAAGCAACATTGT
chr4	13660742	13660781	fw1_Dp10_ol_91_Dp10_Dp111_rv1	GCCATACCAGTGCTCCTCCTCGTCCGATATAGTTggttggctatatgcatttggtccatttacttctctgctgaTTCGTCGAATAATCCGTCCGATATAGAGCCAGGCAAGCAACATTGT
chr4	13660793	13660833	fw1_Dp10_ol_92_Dp10_Dp111_rv1	GCCATACCAGTGCTCCTCCTCGTCCGATATAGTTtgtggcttattgatgttccctgaatttgaagactacatggtTTCGTCGAATAATCCGTCCGATATAGAGCCAGGCAAGCAACATTGT
chr4	13660836	13660876	fw1_Dp10_ol_93_Dp10_Dp111_rv1	GCCATACCAGTGCTCCTCCTCGTCCGATATAGTTagactctgggataacatgacatggagtaatgactcactaccTTCGTCGAATAATCCGTCCGATATAGAGCCAGGCAAGCAACATTGT
chr4	13660879	13660914	fw1_Dp10_ol_94_Dp10_Dp111_rv1	GCCATACCAGTGCTCCTCCTCGTCCGATATAGTTgtattcacccaaggggaagctgggagtttgtcttttTTCGTCGAATAATCCGTCCGATATAGAGCCAGGCAAGCAACATTGT
chr4	13660917	13660954	fw1_Dp10_ol_95_Dp10_Dp111_rv1	GCCATACCAGTGCTCCTCCTCGTCCGATATAGTTacattaagttatgccatttactgtgggaatggggcagaTTCGTCGAATAATCCGTCCGATATAGAGCCAGGCAAGCAACATTGT
chr4	13660957	13660992	fw1_Dp10_ol_96_Dp10_Dp111_rv1	GCCATACCAGTGCTCCTCCTCGTCCGATATAGTTatgacccagtggtggaggcagaagcaagaataacatTTCGTCGAATAATCCGTCCGATATAGAGCCAGGCAAGCAACATTGT
chr4	13660995	13661034	fw1_Dp10_ol_97_Dp10_Dp111_rv1	GCCATACCAGTGCTCCTCCTCGTCCGATATAGTTacaaaggataagttccacagcttttcacctccaatatcccTTCGTCGAATAATCCGTCCGATATAGAGCCAGGCAAGCAACATTGT
chr4	13661037	13661075	fw1_Dp10_ol_98_Dp10_Dp111_rv1	GCCATACCAGTGCTCCTCCTCGTCCGATATAGTTctgggtctcccaacaaccttgtaaaactgattgctatgcTTCGTCGAATAATCCGTCCGATATAGAGCCAGGCAAGCAACATTGT
chr4	13661078	13661113	fw1_Dp10_ol_99_Dp10_Dp111_rv1	GCCATACCAGTGCTCCTCCTCGTCCGATATAGTTgttgcatgtttgggagatcagagaaacaaaggctgaTTCGTCGAATAATCCGTCCGATATAGAGCCAGGCAAGCAACATTGT
chr4	13661116	13661152	fw1_Dp10_ol_100_Dp10_Dp111_rv1	GCCATACCAGTGCTCCTCCTCGTCCGATATAGTTtgcttcataagtttagccaaagccatacggctagtgcTTCGTCGAATAATCCGTCCGATATAGAGCCAGGCAAGCAACATTGT
chr4	13781693	13781728	fw1_Dp11_ol_1_Dp11_Dp111_rv1	GCCATACCAGTGCTCCTCCTCTAACGACGATATTtgactcctttgttctttcaccctaaagctccaccctTTCGTCGAATAATCCTAACGACGATAAGCCAGGCAAGCAACATTGT
chr4	13781779	13781819	fw1_Dp11_ol_2_Dp11_Dp111_rv1	GCCATACCAGTGCTCCTCCTCTAACGACGATATTtcctttccatagaaacagcataagtgggaaacatttgagctTTCGTCGAATAATCCTAACGACGATAAGCCAGGCAAGCAACATTGT
chr4	13781858	13781897	fw1_Dp11_ol_3_Dp11_Dp111_rv1	GCCATACCAGTGCTCCTCCTCTAACGACGATATTatatataggttctgtggaatggcttcaggagactgtcaggTTCGTCGAATAATCCTAACGACGATAAGCCAGGCAAGCAACATTGT
chr4	13781934	13781974	fw1_Dp11_ol_4_Dp11_Dp111_rv1	GCCATACCAGTGCTCCTCCTCTAACGACGATATTtctagctagagtgtccataactttcaccagattccaaaggaTTCGTCGAATAATCCTAACGACGATAAGCCAGGCAAGCAACATTGT
chr4	13781993	13782034	fw1_Dp11_ol_5_Dp11_Dp111_rv1	GCCATACCAGTGCTCCTCCTCTAACGACGATATTaagattggaaccaatgtcttagaatggtgaaggacaaaaggaTTCGTCGAATAATCCTAACGACGATAAGCCAGGCAAGCAACATTGT
chr4	13782037	13782072	fw1_Dp11_ol_6_Dp11_Dp111_rv1	GCCATACCAGTGCTCCTCCTCTAACGACGATATTatcaacagaagtgccttgcaccaaatgacagaggaaTTCGTCGAATAATCCTAACGACGATAAGCCAGGCAAGCAACATTGT
chr4	13782258	13782297	fw1_Dp11_ol_7_Dp11_Dp111_rv1	GCCATACCAGTGCTCCTCCTCTAACGACGATATTtgagacatcaaaatactgtcaaaagagctttggcttcggaTTCGTCGAATAATCCTAACGACGATAAGCCAGGCAAGCAACATTGT
chr4	13782300	13782335	fw1_Dp11_ol_8_Dp11_Dp111_rv1	GCCATACCAGTGCTCCTCCTCTAACGACGATATTcaggggacttagaattcctggccctgccgcttttgaTTCGTCGAATAATCCTAACGACGATAAGCCAGGCAAGCAACATTGT
chr4	13782338	13782379	fw1_Dp11_ol_9_Dp11_Dp111_rv1	GCCATACCAGTGCTCCTCCTCTAACGACGATATTtgagtgagctttagtaaatgatttcctctttccaggcctttcTTCGTCGAATAATCCTAACGACGATAAGCCAGGCAAGCAACATTGT
chr4	13782382	13782420	fw1_Dp11_ol_10_Dp11_Dp111_rv1	GCCATACCAGTGCTCCTCCTCTAACGACGATATTtccacatctacagactatgaaggtgtaatcagctggtgcTTCGTCGAATAATCCTAACGACGATAAGCCAGGCAAGCAACATTGT
chr4	13782423	13782458	fw1_Dp11_ol_11_Dp11_Dp111_rv1	GCCATACCAGTGCTCCTCCTCTAACGACGATATTcagagtgcctttaagggcacctgggtgggaagggagTTCGTCGAATAATCCTAACGACGATAAGCCAGGCAAGCAACATTGT
chr4	13782486	13782521	fw1_Dp11_ol_12_Dp11_Dp111_rv1	GCCATACCAGTGCTCCTCCTCTAACGACGATATTccccaaccttcttcaacctggagcagttctgtgttaTTCGTCGAATAATCCTAACGACGATAAGCCAGGCAAGCAACATTGT
chr4	13782614	13782653	fw1_Dp11_ol_13_Dp11_Dp111_rv1	GCCATACCAGTGCTCCTCCTCTAACGACGATATTaaaattaaaagaccatccaactggcatttccagttgtgggTTCGTCGAATAATCCTAACGACGATAAGCCAGGCAAGCAACATTGT
chr4	13782742	13782783	fw1_Dp11_ol_14_Dp11_Dp111_rv1	GCCATACCAGTGCTCCTCCTCTAACGACGATATTgagtgataagaagcacagatgttgggtaagatagacctacctTTCGTCGAATAATCCTAACGACGATAAGCCAGGCAAGCAACATTGT
chr4	13782870	13782911	fw1_Dp11_ol_15_Dp11_Dp111_rv1	GCCATACCAGTGCTCCTCCTCTAACGACGATATTgacaccaagaagatagttcatggagaaggttcatacaatgccTTCGTCGAATAATCCTAACGACGATAAGCCAGGCAAGCAACATTGT
chr4	13782914	13782949	fw1_Dp11_ol_16_Dp11_Dp111_rv1	GCCATACCAGTGCTCCTCCTCTAACGACGATATTacaaatacggatcctcagtgatcaccaactggtggtTTCGTCGAATAATCCTAACGACGATAAGCCAGGCAAGCAACATTGT
chr4	13782955	13782996	fw1_Dp11_ol_17_Dp11_Dp111_rv1	GCCATACCAGTGCTCCTCCTCTAACGACGATATTttctgtctcttgggtctaaatgaggggaaggatctttattccTTCGTCGAATAATCCTAACGACGATAAGCCAGGCAAGCAACATTGT
chr4	13783054	13783094	fw1_Dp11_ol_18_Dp11_Dp111_rv1	GCCATACCAGTGCTCCTCCTCTAACGACGATATTtctttcagatccttggacccataatcaacccttaagagacaTTCGTCGAATAATCCTAACGACGATAAGCCAGGCAAGCAACATTGT
chr4	13783097	13783132	fw1_Dp11_ol_19_Dp11_Dp111_rv1	GCCATACCAGTGCTCCTCCTCTAACGACGATATTtgctgctgcagatgaccttagcatgctggagagatcTTCGTCGAATAATCCTAACGACGATAAGCCAGGCAAGCAACATTGT
chr4	13783135	13783172	fw1_Dp11_ol_20_Dp11_Dp111_rv1	GCCATACCAGTGCTCCTCCTCTAACGACGATATTtatgcatatagcaaacactttcagacaggcaggagaccTTCGTCGAATAATCCTAACGACGATAAGCCAGGCAAGCAACATTGT
chr4	13783199	13783240	fw1_Dp11_ol_21_Dp11_Dp111_rv1	GCCATACCAGTGCTCCTCCTCTAACGACGATATTtttaagaaatgttcattgtggccttaatgagagcacacaggtTTCGTCGAATAATCCTAACGACGATAAGCCAGGCAAGCAACATTGT
chr4	13783243	13783278	fw1_Dp11_ol_22_Dp11_Dp111_rv1	GCCATACCAGTGCTCCTCCTCTAACGACGATATTtaagatgtggtctctgccatttaggagctggcagacTTCGTCGAATAATCCTAACGACGATAAGCCAGGCAAGCAACATTGT
chr4	13783281	13783318	fw1_Dp11_ol_23_Dp11_Dp111_rv1	GCCATACCAGTGCTCCTCCTCTAACGACGATATTactaggtacttaggtgacccagcagtaaacgatatgccTTCGTCGAATAATCCTAACGACGATAAGCCAGGCAAGCAACATTGT
chr4	13783321	13783356	fw1_Dp11_ol_24_Dp11_Dp111_rv1	GCCATACCAGTGCTCCTCCTCTAACGACGATATTgagctcacagcaggactgagtgacccctacttgcagTTCGTCGAATAATCCTAACGACGATAAGCCAGGCAAGCAACATTGT
chr4	13783362	13783403	fw1_Dp11_ol_25_Dp11_Dp111_rv1	GCCATACCAGTGCTCCTCCTCTAACGACGATATTagggtaattggaggaaatgatgtttaaatcaaactttgcgggTTCGTCGAATAATCCTAACGACGATAAGCCAGGCAAGCAACATTGT
chr4	13783684	13783719	fw1_Dp11_ol_26_Dp11_Dp111_rv1	GCCATACCAGTGCTCCTCCTCTAACGACGATATTgaagtatcttgcccaaaaccgaactggggccagtttTTCGTCGAATAATCCTAACGACGATAAGCCAGGCAAGCAACATTGT
chr4	13783722	13783757	fw1_Dp11_ol_27_Dp11_Dp111_rv1	GCCATACCAGTGCTCCTCCTCTAACGACGATATTggatagagaggagcactatgcctcccaccagtcaggTTCGTCGAATAATCCTAACGACGATAAGCCAGGCAAGCAACATTGT
chr4	13783852	13783887	fw1_Dp11_ol_28_Dp11_Dp111_rv1	GCCATACCAGTGCTCCTCCTCTAACGACGATATTtctgtgcattatgggactgttagcagcatcactggcTTCGTCGAATAATCCTAACGACGATAAGCCAGGCAAGCAACATTGT
chr4	13783890	13783925	fw1_Dp11_ol_29_Dp11_Dp111_rv1	GCCATACCAGTGCTCCTCCTCTAACGACGATATTctacccacgagacgccagtaacacttccttccctgtTTCGTCGAATAATCCTAACGACGATAAGCCAGGCAAGCAACATTGT
chr4	13783928	13783969	fw1_Dp11_ol_30_Dp11_Dp111_rv1	GCCATACCAGTGCTCCTCCTCTAACGACGATATTgtgacaaacaaacacgtttccagacatttcttaatgtccctgTTCGTCGAATAATCCTAACGACGATAAGCCAGGCAAGCAACATTGT
chr4	13784020	13784055	fw1_Dp11_ol_31_Dp11_Dp111_rv1	GCCATACCAGTGCTCCTCCTCTAACGACGATATTtatgctaggcactggcttgttgctctgcatgagcagTTCGTCGAATAATCCTAACGACGATAAGCCAGGCAAGCAACATTGT
chr4	13784058	13784093	fw1_Dp11_ol_32_Dp11_Dp111_rv1	GCCATACCAGTGCTCCTCCTCTAACGACGATATTctgaagccaggagaaattctctctgctgtgcacaaaTTCGTCGAATAATCCTAACGACGATAAGCCAGGCAAGCAACATTGT
chr4	13784096	13784135	fw1_Dp11_ol_33_Dp11_Dp111_rv1	GCCATACCAGTGCTCCTCCTCTAACGACGATATTtgtctccagcaaactttcggctttaaagttgttcatttcaTTCGTCGAATAATCCTAACGACGATAAGCCAGGCAAGCAACATTGT
chr4	13784138	13784173	fw1_Dp11_ol_34_Dp11_Dp111_rv1	GCCATACCAGTGCTCCTCCTCTAACGACGATATTagctggggtcttgattttcccaaggtgactcatacaTTCGTCGAATAATCCTAACGACGATAAGCCAGGCAAGCAACATTGT
chr4	13784176	13784211	fw1_Dp11_ol_35_Dp11_Dp111_rv1	GCCATACCAGTGCTCCTCCTCTAACGACGATATTtacagtctgtgggagtcagtcggttatctgttctgaTTCGTCGAATAATCCTAACGACGATAAGCCAGGCAAGCAACATTGT
chr4	13784214	13784249	fw1_Dp11_ol_36_Dp11_Dp111_rv1	GCCATACCAGTGCTCCTCCTCTAACGACGATATTaggccccttgtgtgtttgaaggaggtgtggcctccaTTCGTCGAATAATCCTAACGACGATAAGCCAGGCAAGCAACATTGT
chr4	13784252	13784287	fw1_Dp11_ol_37_Dp11_Dp111_rv1	GCCATACCAGTGCTCCTCCTCTAACGACGATATTccatcaaagcatgccgggtgcacaattacatctccgTTCGTCGAATAATCCTAACGACGATAAGCCAGGCAAGCAACATTGT
chr4	13784290	13784325	fw1_Dp11_ol_38_Dp11_Dp111_rv1	GCCATACCAGTGCTCCTCCTCTAACGACGATATTttgtgcttgccagggcatgacaattggaacactgtgTTCGTCGAATAATCCTAACGACGATAAGCCAGGCAAGCAACATTGT
chr4	13784328	13784363	fw1_Dp11_ol_39_Dp11_Dp111_rv1	GCCATACCAGTGCTCCTCCTCTAACGACGATATTccaaggcttgttttgttctgaccagcatcagaagttTTCGTCGAATAATCCTAACGACGATAAGCCAGGCAAGCAACATTGT
chr4	13784399	13784437	fw1_Dp11_ol_40_Dp11_Dp111_rv1	GCCATACCAGTGCTCCTCCTCTAACGACGATATTattctatttgctacaagcctaccagctagtgcatcgattTTCGTCGAATAATCCTAACGACGATAAGCCAGGCAAGCAACATTGT
chr4	13784440	13784477	fw1_Dp11_ol_41_Dp11_Dp111_rv1	GCCATACCAGTGCTCCTCCTCTAACGACGATATTccctttcattttcagagtccacctctacagacaacactTTCGTCGAATAATCCTAACGACGATAAGCCAGGCAAGCAACATTGT
chr4	13784480	13784521	fw1_Dp11_ol_42_Dp11_Dp111_rv1	GCCATACCAGTGCTCCTCCTCTAACGACGATATTtgtaacattctgaaaggcgttttccatggtgattaagctttgTTCGTCGAATAATCCTAACGACGATAAGCCAGGCAAGCAACATTGT
chr4	13784533	13784574	fw1_Dp11_ol_43_Dp11_Dp111_rv1	GCCATACCAGTGCTCCTCCTCTAACGACGATATTtgagtggtttatctgcattaccagtatctctttcttgggactTTCGTCGAATAATCCTAACGACGATAAGCCAGGCAAGCAACATTGT
chr4	13784577	13784612	fw1_Dp11_ol_44_Dp11_Dp111_rv1	GCCATACCAGTGCTCCTCCTCTAACGACGATATTggaagagacaccctgggtaggcccagcaggtggagtTTCGTCGAATAATCCTAACGACGATAAGCCAGGCAAGCAACATTGT
chr4	13784615	13784650	fw1_Dp11_ol_45_Dp11_Dp111_rv1	GCCATACCAGTGCTCCTCCTCTAACGACGATATTttggggttggggctggactacaggagaaggagaaagTTCGTCGAATAATCCTAACGACGATAAGCCAGGCAAGCAACATTGT
chr4	13784707	13784742	fw1_Dp11_ol_46_Dp11_Dp111_rv1	GCCATACCAGTGCTCCTCCTCTAACGACGATATTttttctccgtaaaagtaccaaaagcaggccgggcgcTTCGTCGAATAATCCTAACGACGATAAGCCAGGCAAGCAACATTGT
chr4	13785022	13785061	fw1_Dp11_ol_47_Dp11_Dp111_rv1	GCCATACCAGTGCTCCTCCTCTAACGACGATATTaaaagttccaaaagcagatcctaaaaccagagactgagccTTCGTCGAATAATCCTAACGACGATAAGCCAGGCAAGCAACATTGT
chr4	13785064	13785099	fw1_Dp11_ol_48_Dp11_Dp111_rv1	GCCATACCAGTGCTCCTCCTCTAACGACGATATTactcttggataggggaaatgagagcatggggaaggaTTCGTCGAATAATCCTAACGACGATAAGCCAGGCAAGCAACATTGT
chr4	13785102	13785137	fw1_Dp11_ol_49_Dp11_Dp111_rv1	GCCATACCAGTGCTCCTCCTCTAACGACGATATTcagaggtggttgagcagaagagtcactgcctgtagaTTCGTCGAATAATCCTAACGACGATAAGCCAGGCAAGCAACATTGT
chr4	13785146	13785187	fw1_Dp11_ol_50_Dp11_Dp111_rv1	GCCATACCAGTGCTCCTCCTCTAACGACGATATTttagacaaacatttaatgagcactagctatgagccagacacgTTCGTCGAATAATCCTAACGACGATAAGCCAGGCAAGCAACATTGT
chr4	13785190	13785225	fw1_Dp11_ol_51_Dp11_Dp111_rv1	GCCATACCAGTGCTCCTCCTCTAACGACGATATTgctgtgcagcctcagaacaaatccatgcaacagtttTTCGTCGAATAATCCTAACGACGATAAGCCAGGCAAGCAACATTGT
chr4	13785228	13785263	fw1_Dp11_ol_52_Dp11_Dp111_rv1	GCCATACCAGTGCTCCTCCTCTAACGACGATATTaccattctggaaatggaggtagagagcggttgagttTTCGTCGAATAATCCTAACGACGATAAGCCAGGCAAGCAACATTGT
chr4	13785266	13785301	fw1_Dp11_ol_53_Dp11_Dp111_rv1	GCCATACCAGTGCTCCTCCTCTAACGACGATATTctgttcaaagtcatttggctggaatgtagatgggccTTCGTCGAATAATCCTAACGACGATAAGCCAGGCAAGCAACATTGT
chr4	13785304	13785339	fw1_Dp11_ol_54_Dp11_Dp111_rv1	GCCATACCAGTGCTCCTCCTCTAACGACGATATTggtaaggattcaggcctgtctgaccccagaactcagTTCGTCGAATAATCCTAACGACGATAAGCCAGGCAAGCAACATTGT
chr4	13785342	13785377	fw1_Dp11_ol_55_Dp11_Dp111_rv1	GCCATACCAGTGCTCCTCCTCTAACGACGATATTtttgaaccactgaggtatgtaccactctgaacagggTTCGTCGAATAATCCTAACGACGATAAGCCAGGCAAGCAACATTGT
chr4	13785380	13785415	fw1_Dp11_ol_56_Dp11_Dp111_rv1	GCCATACCAGTGCTCCTCCTCTAACGACGATATTcacctcggggtggagtctgggagatctgacccaattTTCGTCGAATAATCCTAACGACGATAAGCCAGGCAAGCAACATTGT
chr4	13785430	13785470	fw1_Dp11_ol_57_Dp11_Dp111_rv1	GCCATACCAGTGCTCCTCCTCTAACGACGATATTcaaggaggaacataatattatttcaaccatcctcccaggggTTCGTCGAATAATCCTAACGACGATAAGCCAGGCAAGCAACATTGT
chr4	13785473	13785508	fw1_Dp11_ol_58_Dp11_Dp111_rv1	GCCATACCAGTGCTCCTCCTCTAACGACGATATTgaggcaggggagaaggaaaagaggtccctgtgtacaTTCGTCGAATAATCCTAACGACGATAAGCCAGGCAAGCAACATTGT
chr4	13785511	13785549	fw1_Dp11_ol_59_Dp11_Dp111_rv1	GCCATACCAGTGCTCCTCCTCTAACGACGATATTtactggagctgagagagggatattggtttacatacctccTTCGTCGAATAATCCTAACGACGATAAGCCAGGCAAGCAACATTGT
chr4	13785552	13785589	fw1_Dp11_ol_60_Dp11_Dp111_rv1	GCCATACCAGTGCTCCTCCTCTAACGACGATATTaagaagacacaggtaggatcctgaatgctgaatccttgTTCGTCGAATAATCCTAACGACGATAAGCCAGGCAAGCAACATTGT
chr4	13785592	13785627	fw1_Dp11_ol_61_Dp11_Dp111_rv1	GCCATACCAGTGCTCCTCCTCTAACGACGATATTccattgcctaccatggaggctgtattcatttgctttTTCGTCGAATAATCCTAACGACGATAAGCCAGGCAAGCAACATTGT
chr4	13785630	13785665	fw1_Dp11_ol_62_Dp11_Dp111_rv1	GCCATACCAGTGCTCCTCCTCTAACGACGATATTctgttgaagcaaagtaccacacactgcagggcttatTTCGTCGAATAATCCTAACGACGATAAGCCAGGCAAGCAACATTGT
chr4	13785668	13785709	fw1_Dp11_ol_63_Dp11_Dp111_rv1	GCCATACCAGTGCTCCTCCTCTAACGACGATATTaacatacacagattttctgtctgttctggagattggaagtcgTTCGTCGAATAATCCTAACGACGATAAGCCAGGCAAGCAACATTGT
chr4	13785756	13785797	fw1_Dp11_ol_64_Dp11_Dp111_rv1	GCCATACCAGTGCTCCTCCTCTAACGACGATATTatctgttccagattcctctcttagctactggtagttttctggTTCGTCGAATAATCCTAACGACGATAAGCCAGGCAAGCAACATTGT
chr4	13786040	13786075	fw1_Dp11_ol_65_Dp11_Dp111_rv1	GCCATACCAGTGCTCCTCCTCTAACGACGATATTggggacataattgaatccacacagggaacatcccagTTCGTCGAATAATCCTAACGACGATAAGCCAGGCAAGCAACATTGT
chr4	13786078	13786113	fw1_Dp11_ol_66_Dp11_Dp111_rv1	GCCATACCAGTGCTCCTCCTCTAACGACGATATTaaacacacaatcgttactagtttggcctttggtcccTTCGTCGAATAATCCTAACGACGATAAGCCAGGCAAGCAACATTGT
chr4	13786121	13786158	fw1_Dp11_ol_67_Dp11_Dp111_rv1	GCCATACCAGTGCTCCTCCTCTAACGACGATATTttttgtgagatgagttgggccgtttgagattgatgaggTTCGTCGAATAATCCTAACGACGATAAGCCAGGCAAGCAACATTGT
chr4	13786161	13786196	fw1_Dp11_ol_68_Dp11_Dp111_rv1	GCCATACCAGTGCTCCTCCTCTAACGACGATATTgctgtgccccttgaaggtaagacttcaggagatgtcTTCGTCGAATAATCCTAACGACGATAAGCCAGGCAAGCAACATTGT
chr4	13786199	13786234	fw1_Dp11_ol_69_Dp11_Dp111_rv1	GCCATACCAGTGCTCCTCCTCTAACGACGATATTctccaacagtatcctatgtcttctcctgtccctgccTTCGTCGAATAATCCTAACGACGATAAGCCAGGCAAGCAACATTGT
chr4	13786237	13786272	fw1_Dp11_ol_70_Dp11_Dp111_rv1	GCCATACCAGTGCTCCTCCTCTAACGACGATATTcctctcatcctgcaccagcctttgcacactagttagTTCGTCGAATAATCCTAACGACGATAAGCCAGGCAAGCAACATTGT
chr4	13786275	13786310	fw1_Dp11_ol_71_Dp11_Dp111_rv1	GCCATACCAGTGCTCCTCCTCTAACGACGATATTaaggaaacttaagaacacctagggactggcagcactTTCGTCGAATAATCCTAACGACGATAAGCCAGGCAAGCAACATTGT
chr4	13786343	13786384	fw1_Dp11_ol_72_Dp11_Dp111_rv1	GCCATACCAGTGCTCCTCCTCTAACGACGATATTttatacctatagttcttctcccttctcctgacaatgccatccTTCGTCGAATAATCCTAACGACGATAAGCCAGGCAAGCAACATTGT
chr4	13786387	13786422	fw1_Dp11_ol_73_Dp11_Dp111_rv1	GCCATACCAGTGCTCCTCCTCTAACGACGATATTttgccttctgacccctgtgtgtgaacttgaaactccTTCGTCGAATAATCCTAACGACGATAAGCCAGGCAAGCAACATTGT
chr4	13786442	13786483	fw1_Dp11_ol_74_Dp11_Dp111_rv1	GCCATACCAGTGCTCCTCCTCTAACGACGATATTtcatggagatttctctttaaaacagggtttctctccttccctTTCGTCGAATAATCCTAACGACGATAAGCCAGGCAAGCAACATTGT
chr4	13786529	13786568	fw1_Dp11_ol_75_Dp11_Dp111_rv1	GCCATACCAGTGCTCCTCCTCTAACGACGATATTttttgttaaggaagaggaggtacagtgaaaggaagaagccTTCGTCGAATAATCCTAACGACGATAAGCCAGGCAAGCAACATTGT
chr4	13786589	13786630	fw1_Dp11_ol_76_Dp11_Dp111_rv1	GCCATACCAGTGCTCCTCCTCTAACGACGATATTagagtgtagtgagtataacttaatagggagcaggtgggaagtTTCGTCGAATAATCCTAACGACGATAAGCCAGGCAAGCAACATTGT
chr4	13786657	13786694	fw1_Dp11_ol_77_Dp11_Dp111_rv1	GCCATACCAGTGCTCCTCCTCTAACGACGATATTttttcgtctccctttaccccattcttctcaactgaaggTTCGTCGAATAATCCTAACGACGATAAGCCAGGCAAGCAACATTGT
chr4	13786697	13786738	fw1_Dp11_ol_78_Dp11_Dp111_rv1	GCCATACCAGTGCTCCTCCTCTAACGACGATATTatgaaagtgtgtaattctcaggtagaactgagtgcagaaacgTTCGTCGAATAATCCTAACGACGATAAGCCAGGCAAGCAACATTGT
chr4	13786741	13786776	fw1_Dp11_ol_79_Dp11_Dp111_rv1	GCCATACCAGTGCTCCTCCTCTAACGACGATATTatgtggtgaggactacacagaggtggtaggagggaaTTCGTCGAATAATCCTAACGACGATAAGCCAGGCAAGCAACATTGT
chr4	13786780	13786821	fw1_Dp11_ol_80_Dp11_Dp111_rv1	GCCATACCAGTGCTCCTCCTCTAACGACGATATTaaaacaggcctgacaatgcaatatatgttcctatccagttcaTTCGTCGAATAATCCTAACGACGATAAGCCAGGCAAGCAACATTGT
chr4	13786993	13787033	fw1_Dp11_ol_81_Dp11_Dp111_rv1	GCCATACCAGTGCTCCTCCTCTAACGACGATATTcatatttgagcatttatcatgcatcaggcactgcattagggTTCGTCGAATAATCCTAACGACGATAAGCCAGGCAAGCAACATTGT
chr4	13787036	13787075	fw1_Dp11_ol_82_Dp11_Dp111_rv1	GCCATACCAGTGCTCCTCCTCTAACGACGATATTttctgcatatattcttctgttgcatccatcaaagccagggTTCGTCGAATAATCCTAACGACGATAAGCCAGGCAAGCAACATTGT
chr4	13787078	13787113	fw1_Dp11_ol_83_Dp11_Dp111_rv1	GCCATACCAGTGCTCCTCCTCTAACGACGATATTgcaggcaagatcaatccggtttcgctgatgaggatgTTCGTCGAATAATCCTAACGACGATAAGCCAGGCAAGCAACATTGT
chr4	13787444	13787479	fw1_Dp11_ol_84_Dp11_Dp111_rv1	GCCATACCAGTGCTCCTCCTCTAACGACGATATTccaggttacagaatatttctaggcaccacaggcctgTTCGTCGAATAATCCTAACGACGATAAGCCAGGCAAGCAACATTGT
chr4	13787980	13788017	fw1_Dp11_ol_85_Dp11_Dp111_rv1	GCCATACCAGTGCTCCTCCTCTAACGACGATATTcctaattgctccagtacaatgctgacataacagtggcaTTCGTCGAATAATCCTAACGACGATAAGCCAGGCAAGCAACATTGT
chr4	13788111	13788148	fw1_Dp11_ol_86_Dp11_Dp111_rv1	GCCATACCAGTGCTCCTCCTCTAACGACGATATTatgccctgtatgtcctcaacttctgtatgaggttgaggTTCGTCGAATAATCCTAACGACGATAAGCCAGGCAAGCAACATTGT
chr4	13788663	13788704	fw1_Dp11_ol_87_Dp11_Dp111_rv1	GCCATACCAGTGCTCCTCCTCTAACGACGATATTagtgatggctcgtctttcattgctgttatgagaaatttgagtTTCGTCGAATAATCCTAACGACGATAAGCCAGGCAAGCAACATTGT
chr4	13788834	13788874	fw1_Dp11_ol_88_Dp11_Dp111_rv1	GCCATACCAGTGCTCCTCCTCTAACGACGATATTtattcctttcccctacttgcttaggtttcagtttgctcttcTTCGTCGAATAATCCTAACGACGATAAGCCAGGCAAGCAACATTGT
chr4	13788956	13788995	fw1_Dp11_ol_89_Dp11_Dp111_rv1	GCCATACCAGTGCTCCTCCTCTAACGACGATATTtacagctatacacttctctctaagcactgcattagctgcgTTCGTCGAATAATCCTAACGACGATAAGCCAGGCAAGCAACATTGT
chr4	13789227	13789266	fw1_Dp11_ol_90_Dp11_Dp111_rv1	GCCATACCAGTGCTCCTCCTCTAACGACGATATTttttataggcagacatatggtctaccctggagaggtttcaTTCGTCGAATAATCCTAACGACGATAAGCCAGGCAAGCAACATTGT
chr4	13789412	13789449	fw1_Dp11_ol_91_Dp11_Dp111_rv1	GCCATACCAGTGCTCCTCCTCTAACGACGATATTaagaagaggttcagaaagctctacctaacagcctgagcTTCGTCGAATAATCCTAACGACGATAAGCCAGGCAAGCAACATTGT
chr4	13789494	13789535	fw1_Dp11_ol_92_Dp11_Dp111_rv1	GCCATACCAGTGCTCCTCCTCTAACGACGATATTacttaattggttacatgtagacatacgccttatttgggcacgTTCGTCGAATAATCCTAACGACGATAAGCCAGGCAAGCAACATTGT
chr4	13789538	13789573	fw1_Dp11_ol_93_Dp11_Dp111_rv1	GCCATACCAGTGCTCCTCCTCTAACGACGATATTgtgatcagttaactgatttgctgaagcttggctgctTTCGTCGAATAATCCTAACGACGATAAGCCAGGCAAGCAACATTGT
chr4	13789576	13789616	fw1_Dp11_ol_94_Dp11_Dp111_rv1	GCCATACCAGTGCTCCTCCTCTAACGACGATATTtgatggctgaaactcagttatcaagtctggtttcagtttgtTTCGTCGAATAATCCTAACGACGATAAGCCAGGCAAGCAACATTGT
chr4	13789631	13789670	fw1_Dp11_ol_95_Dp11_Dp111_rv1	GCCATACCAGTGCTCCTCCTCTAACGACGATATTaggttgtgctacattacaactcaaagtagggagatagcctTTCGTCGAATAATCCTAACGACGATAAGCCAGGCAAGCAACATTGT
chr7	25645819	25645860	fw1_Dp1_ol_1_Dp1_Dp112_rv1	GCCATACCAGTGCTCCTCCTCCGATTCGTTAGTTaagtttccagttggatgtatgtctggataatgaaaggcttggTTGATTAATCGACGCCGATTCGTTAGAGCCAGGCAAGCAACATTGT
chr7	25645863	25645898	fw1_Dp1_ol_2_Dp1_Dp112_rv1	GCCATACCAGTGCTCCTCCTCCGATTCGTTAGTTaagtaatgtccagggtggctagggacctcttctccaTTGATTAATCGACGCCGATTCGTTAGAGCCAGGCAAGCAACATTGT
chr7	25645922	25645957	fw1_Dp1_ol_3_Dp1_Dp112_rv1	GCCATACCAGTGCTCCTCCTCCGATTCGTTAGTTaaaagtcaccaccctctgctaccaccaccacattcaTTGATTAATCGACGCCGATTCGTTAGAGCCAGGCAAGCAACATTGT
chr7	25646004	25646039	fw1_Dp1_ol_4_Dp1_Dp112_rv1	GCCATACCAGTGCTCCTCCTCCGATTCGTTAGTTttttcattctccaggcaaataacatggcacctgccaTTGATTAATCGACGCCGATTCGTTAGAGCCAGGCAAGCAACATTGT
chr7	25646042	25646077	fw1_Dp1_ol_5_Dp1_Dp112_rv1	GCCATACCAGTGCTCCTCCTCCGATTCGTTAGTTtcccaggtgctgtgccaggcattaggaatacagcagTTGATTAATCGACGCCGATTCGTTAGAGCCAGGCAAGCAACATTGT
chr7	25646095	25646134	fw1_Dp1_ol_6_Dp1_Dp112_rv1	GCCATACCAGTGCTCCTCCTCCGATTCGTTAGTTaggccatttagagccttacagtctaatggagaatacaggcTTGATTAATCGACGCCGATTCGTTAGAGCCAGGCAAGCAACATTGT
chr7	25646219	25646257	fw1_Dp1_ol_7_Dp1_Dp112_rv1	GCCATACCAGTGCTCCTCCTCCGATTCGTTAGTTggagacagctaagctgagtttccaaacatgatgacaacaTTGATTAATCGACGCCGATTCGTTAGAGCCAGGCAAGCAACATTGT
chr7	25646337	25646377	fw1_Dp1_ol_8_Dp1_Dp112_rv1	GCCATACCAGTGCTCCTCCTCCGATTCGTTAGTTacagggaactcctaattgatatgtcaggaatacacagtgcaTTGATTAATCGACGCCGATTCGTTAGAGCCAGGCAAGCAACATTGT
chr7	25646396	25646431	fw1_Dp1_ol_9_Dp1_Dp112_rv1	GCCATACCAGTGCTCCTCCTCCGATTCGTTAGTTccccagtcctgctcccaaaaggccctgcatgaggtgTTGATTAATCGACGCCGATTCGTTAGAGCCAGGCAAGCAACATTGT
chr7	25646472	25646507	fw1_Dp1_ol_10_Dp1_Dp112_rv1	GCCATACCAGTGCTCCTCCTCCGATTCGTTAGTTctccaccagtggctcaccttggcctgtgtcccgtagTTGATTAATCGACGCCGATTCGTTAGAGCCAGGCAAGCAACATTGT
chr7	25646510	25646545	fw1_Dp1_ol_11_Dp1_Dp112_rv1	GCCATACCAGTGCTCCTCCTCCGATTCGTTAGTTcaaagaatccagcagtctcttccctgcctctcactcTTGATTAATCGACGCCGATTCGTTAGAGCCAGGCAAGCAACATTGT
chr7	25646569	25646609	fw1_Dp1_ol_12_Dp1_Dp112_rv1	GCCATACCAGTGCTCCTCCTCCGATTCGTTAGTTgacttttcctatcccaagatttcatgagcagtaggcaaagtTTGATTAATCGACGCCGATTCGTTAGAGCCAGGCAAGCAACATTGT
chr7	25646612	25646650	fw1_Dp1_ol_13_Dp1_Dp112_rv1	GCCATACCAGTGCTCCTCCTCCGATTCGTTAGTTcttcatgcaattagtgagcctgaagttaccaacccaaacTTGATTAATCGACGCCGATTCGTTAGAGCCAGGCAAGCAACATTGT
chr7	25646754	25646794	fw1_Dp1_ol_14_Dp1_Dp112_rv1	GCCATACCAGTGCTCCTCCTCCGATTCGTTAGTTatgatcacagtaaatcagacctcattatgtgcaggagagccTTGATTAATCGACGCCGATTCGTTAGAGCCAGGCAAGCAACATTGT
chr7	25646838	25646875	fw1_Dp1_ol_15_Dp1_Dp112_rv1	GCCATACCAGTGCTCCTCCTCCGATTCGTTAGTTtggtattattctccacatgtttgctgggaagttaggggTTGATTAATCGACGCCGATTCGTTAGAGCCAGGCAAGCAACATTGT
chr7	25646887	25646922	fw1_Dp1_ol_16_Dp1_Dp112_rv1	GCCATACCAGTGCTCCTCCTCCGATTCGTTAGTTggttggcctggtggatccagaagccctgggatgttcTTGATTAATCGACGCCGATTCGTTAGAGCCAGGCAAGCAACATTGT
chr7	25646925	25646961	fw1_Dp1_ol_17_Dp1_Dp112_rv1	GCCATACCAGTGCTCCTCCTCCGATTCGTTAGTTcagttacctagggaggctagtacacatgttaggagctTTGATTAATCGACGCCGATTCGTTAGAGCCAGGCAAGCAACATTGT
chr7	25647055	25647094	fw1_Dp1_ol_18_Dp1_Dp112_rv1	GCCATACCAGTGCTCCTCCTCCGATTCGTTAGTTagtcacaacttattacaacaaacaacagcaccctggaagcTTGATTAATCGACGCCGATTCGTTAGAGCCAGGCAAGCAACATTGT
chr7	25647097	25647138	fw1_Dp1_ol_19_Dp1_Dp112_rv1	GCCATACCAGTGCTCCTCCTCCGATTCGTTAGTTtttctttgaaataaaaggaaggttacaaaggcaggaaacgccTTGATTAATCGACGCCGATTCGTTAGAGCCAGGCAAGCAACATTGT
chr7	25647174	25647215	fw1_Dp1_ol_20_Dp1_Dp112_rv1	GCCATACCAGTGCTCCTCCTCCGATTCGTTAGTTaaatattaactgtcagagggttcacttcatgagtcatgcgtcTTGATTAATCGACGCCGATTCGTTAGAGCCAGGCAAGCAACATTGT
chr7	25647218	25647253	fw1_Dp1_ol_21_Dp1_Dp112_rv1	GCCATACCAGTGCTCCTCCTCCGATTCGTTAGTTagaccagtttgtgatcgagtctgctcagcatgtcagTTGATTAATCGACGCCGATTCGTTAGAGCCAGGCAAGCAACATTGT
chr7	25647294	25647330	fw1_Dp1_ol_22_Dp1_Dp112_rv1	GCCATACCAGTGCTCCTCCTCCGATTCGTTAGTTtgagtagccctcatttatttcttgctttgaggagcctTTGATTAATCGACGCCGATTCGTTAGAGCCAGGCAAGCAACATTGT
chr7	25647375	25647415	fw1_Dp1_ol_23_Dp1_Dp112_rv1	GCCATACCAGTGCTCCTCCTCCGATTCGTTAGTTagccttttctcattgattacctaacatcattcgtttgggccTTGATTAATCGACGCCGATTCGTTAGAGCCAGGCAAGCAACATTGT
chr7	25647506	25647547	fw1_Dp1_ol_24_Dp1_Dp112_rv1	GCCATACCAGTGCTCCTCCTCCGATTCGTTAGTTatcttttgttcaccaactcataactcttttcctgctgttggtTTGATTAATCGACGCCGATTCGTTAGAGCCAGGCAAGCAACATTGT
chr7	25647550	25647585	fw1_Dp1_ol_25_Dp1_Dp112_rv1	GCCATACCAGTGCTCCTCCTCCGATTCGTTAGTTcttgttgggtagcagacatcaagaaggagacagccaTTGATTAATCGACGCCGATTCGTTAGAGCCAGGCAAGCAACATTGT
chr7	25647632	25647672	fw1_Dp1_ol_26_Dp1_Dp112_rv1	GCCATACCAGTGCTCCTCCTCCGATTCGTTAGTTatctaggaaacctctgacatctgatggcagttttaaagggtTTGATTAATCGACGCCGATTCGTTAGAGCCAGGCAAGCAACATTGT
chr7	25647713	25647748	fw1_Dp1_ol_27_Dp1_Dp112_rv1	GCCATACCAGTGCTCCTCCTCCGATTCGTTAGTTactcaacacgctatcagctgaagctccctcactgccTTGATTAATCGACGCCGATTCGTTAGAGCCAGGCAAGCAACATTGT
chr7	25647763	25647802	fw1_Dp1_ol_28_Dp1_Dp112_rv1	GCCATACCAGTGCTCCTCCTCCGATTCGTTAGTTtcagtcctctcattcctatcagtggaatatggtgaaacccTTGATTAATCGACGCCGATTCGTTAGAGCCAGGCAAGCAACATTGT
chr7	25647870	25647907	fw1_Dp1_ol_29_Dp1_Dp112_rv1	GCCATACCAGTGCTCCTCCTCCGATTCGTTAGTTgcaatgtttggtgcaaatcctccttgtcttccatatcaTTGATTAATCGACGCCGATTCGTTAGAGCCAGGCAAGCAACATTGT
chr7	25647910	25647946	fw1_Dp1_ol_30_Dp1_Dp112_rv1	GCCATACCAGTGCTCCTCCTCCGATTCGTTAGTTaaaatagcaggattctcttgcattttccccgagcaacTTGATTAATCGACGCCGATTCGTTAGAGCCAGGCAAGCAACATTGT
chr7	25647949	25647984	fw1_Dp1_ol_31_Dp1_Dp112_rv1	GCCATACCAGTGCTCCTCCTCCGATTCGTTAGTTctggcgcatttatttctacagggcacaggaaattgcTTGATTAATCGACGCCGATTCGTTAGAGCCAGGCAAGCAACATTGT
chr7	25648029	25648064	fw1_Dp1_ol_32_Dp1_Dp112_rv1	GCCATACCAGTGCTCCTCCTCCGATTCGTTAGTTccccttttctgggaactctgggctcataatcagacaTTGATTAATCGACGCCGATTCGTTAGAGCCAGGCAAGCAACATTGT
chr7	25648079	25648119	fw1_Dp1_ol_33_Dp1_Dp112_rv1	GCCATACCAGTGCTCCTCCTCCGATTCGTTAGTTaataccaagctgtgatgcaagataatcatcccaagtgtaggTTGATTAATCGACGCCGATTCGTTAGAGCCAGGCAAGCAACATTGT
chr7	25648122	25648162	fw1_Dp1_ol_34_Dp1_Dp112_rv1	GCCATACCAGTGCTCCTCCTCCGATTCGTTAGTTaacagcagagagagactcaattgtgttttaaagcactctgaTTGATTAATCGACGCCGATTCGTTAGAGCCAGGCAAGCAACATTGT
chr7	25648243	25648283	fw1_Dp1_ol_35_Dp1_Dp112_rv1	GCCATACCAGTGCTCCTCCTCCGATTCGTTAGTTggcattaaatcttcattgtatggcaaagcctctaacaagcaTTGATTAATCGACGCCGATTCGTTAGAGCCAGGCAAGCAACATTGT
chr7	25648324	25648364	fw1_Dp1_ol_36_Dp1_Dp112_rv1	GCCATACCAGTGCTCCTCCTCCGATTCGTTAGTTaggtttctttattgtaaaccagaacagtgagatgggtgtggTTGATTAATCGACGCCGATTCGTTAGAGCCAGGCAAGCAACATTGT
chr7	25648367	25648402	fw1_Dp1_ol_37_Dp1_Dp112_rv1	GCCATACCAGTGCTCCTCCTCCGATTCGTTAGTTgcagtgggctagtggagtagaatctgtctgggattcTTGATTAATCGACGCCGATTCGTTAGAGCCAGGCAAGCAACATTGT
chr7	25648432	25648472	fw1_Dp1_ol_38_Dp1_Dp112_rv1	GCCATACCAGTGCTCCTCCTCCGATTCGTTAGTTtatggtcaaaatatcctggaaaatcacataggatggtgcccTTGATTAATCGACGCCGATTCGTTAGAGCCAGGCAAGCAACATTGT
chr7	25648475	25648510	fw1_Dp1_ol_39_Dp1_Dp112_rv1	GCCATACCAGTGCTCCTCCTCCGATTCGTTAGTTtgatgatggacacactgcctctcgctaaagtcagccTTGATTAATCGACGCCGATTCGTTAGAGCCAGGCAAGCAACATTGT
chr7	25648537	25648577	fw1_Dp1_ol_40_Dp1_Dp112_rv1	GCCATACCAGTGCTCCTCCTCCGATTCGTTAGTTtaggcctatgtctacacttgaacttctgtctagggactagtTTGATTAATCGACGCCGATTCGTTAGAGCCAGGCAAGCAACATTGT
chr7	25648580	25648620	fw1_Dp1_ol_41_Dp1_Dp112_rv1	GCCATACCAGTGCTCCTCCTCCGATTCGTTAGTTtcatgaaaactgtgtgcctataaacagtagaatggcacacaTTGATTAATCGACGCCGATTCGTTAGAGCCAGGCAAGCAACATTGT
chr7	25648623	25648658	fw1_Dp1_ol_42_Dp1_Dp112_rv1	GCCATACCAGTGCTCCTCCTCCGATTCGTTAGTTattaaaagaggctgatgctgtgaagggccgggaagaTTGATTAATCGACGCCGATTCGTTAGAGCCAGGCAAGCAACATTGT
chr7	25648661	25648697	fw1_Dp1_ol_43_Dp1_Dp112_rv1	GCCATACCAGTGCTCCTCCTCCGATTCGTTAGTTgaagtcatctgcaagaacagcaaagttatgcttcccaTTGATTAATCGACGCCGATTCGTTAGAGCCAGGCAAGCAACATTGT
chr7	25648738	25648773	fw1_Dp1_ol_44_Dp1_Dp112_rv1	GCCATACCAGTGCTCCTCCTCCGATTCGTTAGTTcctcatcagaaccactggaggctggttaaaggacagTTGATTAATCGACGCCGATTCGTTAGAGCCAGGCAAGCAACATTGT
chr7	25648826	25648861	fw1_Dp1_ol_45_Dp1_Dp112_rv1	GCCATACCAGTGCTCCTCCTCCGATTCGTTAGTTaagaatttacattcccagtgaggctgtggccaactcTTGATTAATCGACGCCGATTCGTTAGAGCCAGGCAAGCAACATTGT
chr7	25648880	25648916	fw1_Dp1_ol_46_Dp1_Dp112_rv1	GCCATACCAGTGCTCCTCCTCCGATTCGTTAGTTggggttgtgtggactgatgggaacaactttctatactTTGATTAATCGACGCCGATTCGTTAGAGCCAGGCAAGCAACATTGT
chr7	25648993	25649034	fw1_Dp1_ol_47_Dp1_Dp112_rv1	GCCATACCAGTGCTCCTCCTCCGATTCGTTAGTTaatcgtctgtctctagctatagtttctaccagctttgcttcaTTGATTAATCGACGCCGATTCGTTAGAGCCAGGCAAGCAACATTGT
chr7	25649051	25649087	fw1_Dp1_ol_48_Dp1_Dp112_rv1	GCCATACCAGTGCTCCTCCTCCGATTCGTTAGTTttttccaggttgcagagaaatgtatgatgcccttcctTTGATTAATCGACGCCGATTCGTTAGAGCCAGGCAAGCAACATTGT
chr7	25649115	25649155	fw1_Dp1_ol_49_Dp1_Dp112_rv1	GCCATACCAGTGCTCCTCCTCCGATTCGTTAGTTaattccttgctgatattggtcttgcattttctctaccacccTTGATTAATCGACGCCGATTCGTTAGAGCCAGGCAAGCAACATTGT
chr7	25649217	25649256	fw1_Dp1_ol_50_Dp1_Dp112_rv1	GCCATACCAGTGCTCCTCCTCCGATTCGTTAGTTttttgttcctttgagctaattcaggcattctcacatgcacTTGATTAATCGACGCCGATTCGTTAGAGCCAGGCAAGCAACATTGT
chr7	25649290	25649325	fw1_Dp1_ol_51_Dp1_Dp112_rv1	GCCATACCAGTGCTCCTCCTCCGATTCGTTAGTTccccacaaaggccacagacaagtaaataacacacgtTTGATTAATCGACGCCGATTCGTTAGAGCCAGGCAAGCAACATTGT
chr7	25649492	25649533	fw1_Dp1_ol_52_Dp1_Dp112_rv1	GCCATACCAGTGCTCCTCCTCCGATTCGTTAGTTctgcaatccttcacaggtaggacttcagtatcatattcatgcTTGATTAATCGACGCCGATTCGTTAGAGCCAGGCAAGCAACATTGT
chr7	25649637	25649675	fw1_Dp1_ol_53_Dp1_Dp112_rv1	GCCATACCAGTGCTCCTCCTCCGATTCGTTAGTTaaaagagaaaggtggctatccacctcacatctaattcccTTGATTAATCGACGCCGATTCGTTAGAGCCAGGCAAGCAACATTGT
chr7	25649678	25649715	fw1_Dp1_ol_54_Dp1_Dp112_rv1	GCCATACCAGTGCTCCTCCTCCGATTCGTTAGTTgtttcagaaggtaactcagaaaaggttctctcccacgcTTGATTAATCGACGCCGATTCGTTAGAGCCAGGCAAGCAACATTGT
chr7	25649769	25649810	fw1_Dp1_ol_55_Dp1_Dp112_rv1	GCCATACCAGTGCTCCTCCTCCGATTCGTTAGTTaacaaacttatttaacctatggcctcatcaggaccagagagtTTGATTAATCGACGCCGATTCGTTAGAGCCAGGCAAGCAACATTGT
chr7	25650071	25650112	fw1_Dp1_ol_56_Dp1_Dp112_rv1	GCCATACCAGTGCTCCTCCTCCGATTCGTTAGTTtctttgagttttccatatctaaagctgagagtagtgaggggcTTGATTAATCGACGCCGATTCGTTAGAGCCAGGCAAGCAACATTGT
chr7	25650115	25650151	fw1_Dp1_ol_57_Dp1_Dp112_rv1	GCCATACCAGTGCTCCTCCTCCGATTCGTTAGTTacactgtcccaaacagataccaccatacaaagtgactTTGATTAATCGACGCCGATTCGTTAGAGCCAGGCAAGCAACATTGT
chr7	25650154	25650192	fw1_Dp1_ol_58_Dp1_Dp112_rv1	GCCATACCAGTGCTCCTCCTCCGATTCGTTAGTTttttataaatactgtcttccaggagcacagcgacctctgTTGATTAATCGACGCCGATTCGTTAGAGCCAGGCAAGCAACATTGT
chr7	25650216	25650257	fw1_Dp1_ol_59_Dp1_Dp112_rv1	GCCATACCAGTGCTCCTCCTCCGATTCGTTAGTTtattatctcatggtggcaaagtgatagacctataaggggtccTTGATTAATCGACGCCGATTCGTTAGAGCCAGGCAAGCAACATTGT
chr7	25650263	25650302	fw1_Dp1_ol_60_Dp1_Dp112_rv1	GCCATACCAGTGCTCCTCCTCCGATTCGTTAGTTttcaggaaagacttgaggaatgttctgcaataatgtcggaTTGATTAATCGACGCCGATTCGTTAGAGCCAGGCAAGCAACATTGT
chr7	25650305	25650341	fw1_Dp1_ol_61_Dp1_Dp112_rv1	GCCATACCAGTGCTCCTCCTCCGATTCGTTAGTTaattcaagtctctactgctcccatacctgcagtctccTTGATTAATCGACGCCGATTCGTTAGAGCCAGGCAAGCAACATTGT
chr7	25650497	25650538	fw1_Dp1_ol_62_Dp1_Dp112_rv1	GCCATACCAGTGCTCCTCCTCCGATTCGTTAGTTtattgtttccagcttagtatgggcaaaggttgtaattctgggTTGATTAATCGACGCCGATTCGTTAGAGCCAGGCAAGCAACATTGT
chr7	25650541	25650577	fw1_Dp1_ol_63_Dp1_Dp112_rv1	GCCATACCAGTGCTCCTCCTCCGATTCGTTAGTTagacctaattacaaagtcccatgtcccattctgagccTTGATTAATCGACGCCGATTCGTTAGAGCCAGGCAAGCAACATTGT
chr7	25650604	25650645	fw1_Dp1_ol_64_Dp1_Dp112_rv1	GCCATACCAGTGCTCCTCCTCCGATTCGTTAGTTtaatctggagctctgacatttcccaagtgaatatccacaagtTTGATTAATCGACGCCGATTCGTTAGAGCCAGGCAAGCAACATTGT
chr7	25650651	25650690	fw1_Dp1_ol_65_Dp1_Dp112_rv1	GCCATACCAGTGCTCCTCCTCCGATTCGTTAGTTtagtgcccgattgtctgaagaaatattgatctctccaagcTTGATTAATCGACGCCGATTCGTTAGAGCCAGGCAAGCAACATTGT
chr7	25650812	25650852	fw1_Dp1_ol_66_Dp1_Dp112_rv1	GCCATACCAGTGCTCCTCCTCCGATTCGTTAGTTttttctttctccatccataataagcgccattctccagttccTTGATTAATCGACGCCGATTCGTTAGAGCCAGGCAAGCAACATTGT
chr7	25650920	25650959	fw1_Dp1_ol_67_Dp1_Dp112_rv1	GCCATACCAGTGCTCCTCCTCCGATTCGTTAGTTttttcgaagtaatgctacctgttctatcagcagaacccagTTGATTAATCGACGCCGATTCGTTAGAGCCAGGCAAGCAACATTGT
chr7	25650965	25651005	fw1_Dp1_ol_68_Dp1_Dp112_rv1	GCCATACCAGTGCTCCTCCTCCGATTCGTTAGTTtcagtggtttagcaaaaggaaagtttctttctcgctcatgtTTGATTAATCGACGCCGATTCGTTAGAGCCAGGCAAGCAACATTGT
chr7	25651008	25651044	fw1_Dp1_ol_69_Dp1_Dp112_rv1	GCCATACCAGTGCTCCTCCTCCGATTCGTTAGTTcagtccagtgagattattcctgattgggaagctctccTTGATTAATCGACGCCGATTCGTTAGAGCCAGGCAAGCAACATTGT
chr7	25651047	25651084	fw1_Dp1_ol_70_Dp1_Dp112_rv1	GCCATACCAGTGCTCCTCCTCCGATTCGTTAGTTcatatgatgaatcagggacccagaatcttcccatctcgTTGATTAATCGACGCCGATTCGTTAGAGCCAGGCAAGCAACATTGT
chr7	25651125	25651165	fw1_Dp1_ol_71_Dp1_Dp112_rv1	GCCATACCAGTGCTCCTCCTCCGATTCGTTAGTTagaagtcatttccatcgtaaccagctgaagggataatgaacTTGATTAATCGACGCCGATTCGTTAGAGCCAGGCAAGCAACATTGT
chr7	25651168	25651203	fw1_Dp1_ol_72_Dp1_Dp112_rv1	GCCATACCAGTGCTCCTCCTCCGATTCGTTAGTTggagaacctcacaagggagcttgaatatgacaggccTTGATTAATCGACGCCGATTCGTTAGAGCCAGGCAAGCAACATTGT
chr7	25651206	25651242	fw1_Dp1_ol_73_Dp1_Dp112_rv1	GCCATACCAGTGCTCCTCCTCCGATTCGTTAGTTaaagtggtgtaattactgctgctcatgtttcccaggcTTGATTAATCGACGCCGATTCGTTAGAGCCAGGCAAGCAACATTGT
chr7	25651245	25651280	fw1_Dp1_ol_74_Dp1_Dp112_rv1	GCCATACCAGTGCTCCTCCTCCGATTCGTTAGTTaaacccagtcacacagccacttaattgcaatggaggTTGATTAATCGACGCCGATTCGTTAGAGCCAGGCAAGCAACATTGT
chr7	25651350	25651385	fw1_Dp1_ol_75_Dp1_Dp112_rv1	GCCATACCAGTGCTCCTCCTCCGATTCGTTAGTTtctgtcacaagggcttttgcatccttttggacatcgTTGATTAATCGACGCCGATTCGTTAGAGCCAGGCAAGCAACATTGT
chr7	25651426	25651461	fw1_Dp1_ol_76_Dp1_Dp112_rv1	GCCATACCAGTGCTCCTCCTCCGATTCGTTAGTTtgctccgtgcagacttctccttcctggtcttctgatTTGATTAATCGACGCCGATTCGTTAGAGCCAGGCAAGCAACATTGT
chr7	25652385	25652425	fw1_Dp1_ol_77_Dp1_Dp112_rv1	GCCATACCAGTGCTCCTCCTCCGATTCGTTAGTTcaataaattatagctccttggttatcagggacacgtgtgcaTTGATTAATCGACGCCGATTCGTTAGAGCCAGGCAAGCAACATTGT
chr7	25652436	25652475	fw1_Dp1_ol_78_Dp1_Dp112_rv1	GCCATACCAGTGCTCCTCCTCCGATTCGTTAGTTacaattaagcagacatgataggaagctaagtgtgcacagtTTGATTAATCGACGCCGATTCGTTAGAGCCAGGCAAGCAACATTGT
chr7	25652478	25652513	fw1_Dp1_ol_79_Dp1_Dp112_rv1	GCCATACCAGTGCTCCTCCTCCGATTCGTTAGTTgaagctctgagaagtaactggtaggtggcccacacaTTGATTAATCGACGCCGATTCGTTAGAGCCAGGCAAGCAACATTGT
chr7	25652516	25652551	fw1_Dp1_ol_80_Dp1_Dp112_rv1	GCCATACCAGTGCTCCTCCTCCGATTCGTTAGTTttcaacccctccttagtacacagctggggctggcatTTGATTAATCGACGCCGATTCGTTAGAGCCAGGCAAGCAACATTGT
chr7	25652554	25652589	fw1_Dp1_ol_81_Dp1_Dp112_rv1	GCCATACCAGTGCTCCTCCTCCGATTCGTTAGTTtgctacagatctgctaagtcacctgccctttactcaTTGATTAATCGACGCCGATTCGTTAGAGCCAGGCAAGCAACATTGT
chr7	25652592	25652627	fw1_Dp1_ol_82_Dp1_Dp112_rv1	GCCATACCAGTGCTCCTCCTCCGATTCGTTAGTTgtttccctggtccccagcatcagaaggaagttcaacTTGATTAATCGACGCCGATTCGTTAGAGCCAGGCAAGCAACATTGT
chr7	25652630	25652667	fw1_Dp1_ol_83_Dp1_Dp112_rv1	GCCATACCAGTGCTCCTCCTCCGATTCGTTAGTTgggagtttgattttgctgagctggacaaagcaattttcTTGATTAATCGACGCCGATTCGTTAGAGCCAGGCAAGCAACATTGT
chr7	25652670	25652707	fw1_Dp1_ol_84_Dp1_Dp112_rv1	GCCATACCAGTGCTCCTCCTCCGATTCGTTAGTTgtgtcatctcatttgctagcaactgtgagatgtcagcaTTGATTAATCGACGCCGATTCGTTAGAGCCAGGCAAGCAACATTGT
chr7	25652710	25652745	fw1_Dp1_ol_85_Dp1_Dp112_rv1	GCCATACCAGTGCTCCTCCTCCGATTCGTTAGTTatgcatggtgtggacccaggtggtatgtgcatgcccTTGATTAATCGACGCCGATTCGTTAGAGCCAGGCAAGCAACATTGT
chr7	25652757	25652798	fw1_Dp1_ol_86_Dp1_Dp112_rv1	GCCATACCAGTGCTCCTCCTCCGATTCGTTAGTTgagcatacaacaaatgtctggagaactgtgagaaagactcttTTGATTAATCGACGCCGATTCGTTAGAGCCAGGCAAGCAACATTGT
chr7	25652816	25652857	fw1_Dp1_ol_87_Dp1_Dp112_rv1	GCCATACCAGTGCTCCTCCTCCGATTCGTTAGTTtgtgatataagaaagccagagagttaactgtcaccaaggtccTTGATTAATCGACGCCGATTCGTTAGAGCCAGGCAAGCAACATTGT
chr7	25652935	25652976	fw1_Dp1_ol_88_Dp1_Dp112_rv1	GCCATACCAGTGCTCCTCCTCCGATTCGTTAGTTgtttgcttttatggatgctaaaggctggaaacctttaacactTTGATTAATCGACGCCGATTCGTTAGAGCCAGGCAAGCAACATTGT
chr7	25652982	25653023	fw1_Dp1_ol_89_Dp1_Dp112_rv1	GCCATACCAGTGCTCCTCCTCCGATTCGTTAGTTagttctcagatttaatctggacattgttcagccagatttgccTTGATTAATCGACGCCGATTCGTTAGAGCCAGGCAAGCAACATTGT
chr7	25653026	25653061	fw1_Dp1_ol_90_Dp1_Dp112_rv1	GCCATACCAGTGCTCCTCCTCCGATTCGTTAGTTtccaaatgggattttcggcctctgtggagagaagggTTGATTAATCGACGCCGATTCGTTAGAGCCAGGCAAGCAACATTGT
chr7	25653064	25653099	fw1_Dp1_ol_91_Dp1_Dp112_rv1	GCCATACCAGTGCTCCTCCTCCGATTCGTTAGTTctggaagcagggagatgcacaaatgcacagtcacctTTGATTAATCGACGCCGATTCGTTAGAGCCAGGCAAGCAACATTGT
chr7	25653140	25653175	fw1_Dp1_ol_92_Dp1_Dp112_rv1	GCCATACCAGTGCTCCTCCTCCGATTCGTTAGTTagaggtcaaagaaagggctgggtattcccctttaggTTGATTAATCGACGCCGATTCGTTAGAGCCAGGCAAGCAACATTGT
chr7	25653178	25653213	fw1_Dp1_ol_93_Dp1_Dp112_rv1	GCCATACCAGTGCTCCTCCTCCGATTCGTTAGTTctaccttcctgagaagagttaccctgtgtgggtttcTTGATTAATCGACGCCGATTCGTTAGAGCCAGGCAAGCAACATTGT
chr7	25653216	25653251	fw1_Dp1_ol_94_Dp1_Dp112_rv1	GCCATACCAGTGCTCCTCCTCCGATTCGTTAGTTcctgatccctgacatggaacaaactggatcccagaaTTGATTAATCGACGCCGATTCGTTAGAGCCAGGCAAGCAACATTGT
chr7	25653292	25653327	fw1_Dp1_ol_95_Dp1_Dp112_rv1	GCCATACCAGTGCTCCTCCTCCGATTCGTTAGTTggggcccacagtcttcagcctaccacagaaatgtttTTGATTAATCGACGCCGATTCGTTAGAGCCAGGCAAGCAACATTGT
chr7	25653415	25653455	fw1_Dp1_ol_96_Dp1_Dp112_rv1	GCCATACCAGTGCTCCTCCTCCGATTCGTTAGTTagaatgcctggtgttcaaatctttgtaaaagtgtcctgtgaTTGATTAATCGACGCCGATTCGTTAGAGCCAGGCAAGCAACATTGT
chr7	25653464	25653505	fw1_Dp1_ol_97_Dp1_Dp112_rv1	GCCATACCAGTGCTCCTCCTCCGATTCGTTAGTTcagtgccctatgtaattcaactgctcaaaatgcatttgagaaTTGATTAATCGACGCCGATTCGTTAGAGCCAGGCAAGCAACATTGT
chr7	25653560	25653601	fw1_Dp1_ol_98_Dp1_Dp112_rv1	GCCATACCAGTGCTCCTCCTCCGATTCGTTAGTTtatttctttaagcgatcattatcttcacagccagtgagcaggTTGATTAATCGACGCCGATTCGTTAGAGCCAGGCAAGCAACATTGT
chr7	25653607	25653648	fw1_Dp1_ol_99_Dp1_Dp112_rv1	GCCATACCAGTGCTCCTCCTCCGATTCGTTAGTTgaaataaatgaatgtctccttccttcagtgaatgaggaggggTTGATTAATCGACGCCGATTCGTTAGAGCCAGGCAAGCAACATTGT
chr7	25653669	25653710	fw1_Dp1_ol_100_Dp1_Dp112_rv1	GCCATACCAGTGCTCCTCCTCCGATTCGTTAGTTatatcctctcctgagagacatttgattccaagttgatcacgaTTGATTAATCGACGCCGATTCGTTAGAGCCAGGCAAGCAACATTGT
chr7	25843775	25843813	fw1_Dp2_ol_1_Dp2_Dp112_rv1	GCCATACCAGTGCTCCTCCTCCGTTACGATACTTgatgagaacagataatgatggatgaggccagtttccagtTTGATTAATCGACGCCGTTACGATACAGCCAGGCAAGCAACATTGT
chr7	25843816	25843853	fw1_Dp2_ol_2_Dp2_Dp112_rv1	GCCATACCAGTGCTCCTCCTCCGTTACGATACTTgactttcattgaggaagtttgcttctgagcactgacacTTGATTAATCGACGCCGTTACGATACAGCCAGGCAAGCAACATTGT
chr7	25843895	25843930	fw1_Dp2_ol_3_Dp2_Dp112_rv1	GCCATACCAGTGCTCCTCCTCCGTTACGATACTTccccaagagatggaaagaacatcctgttggaggaatTTGATTAATCGACGCCGTTACGATACAGCCAGGCAAGCAACATTGT
chr7	25843933	25843974	fw1_Dp2_ol_4_Dp2_Dp112_rv1	GCCATACCAGTGCTCCTCCTCCGTTACGATACTTttcccatttagaaactggctttgtgcagaggtaattatgtccTTGATTAATCGACGCCGTTACGATACAGCCAGGCAAGCAACATTGT
chr7	25844117	25844157	fw1_Dp2_ol_5_Dp2_Dp112_rv1	GCCATACCAGTGCTCCTCCTCCGTTACGATACTTttcggtgttctgtaactttcacagctattgctcttcattgcTTGATTAATCGACGCCGTTACGATACAGCCAGGCAAGCAACATTGT
chr7	25844168	25844207	fw1_Dp2_ol_6_Dp2_Dp112_rv1	GCCATACCAGTGCTCCTCCTCCGTTACGATACTTatcatggcgattatcaggcatgtagtttcagtcattcagtTTGATTAATCGACGCCGTTACGATACAGCCAGGCAAGCAACATTGT
chr7	25844294	25844329	fw1_Dp2_ol_7_Dp2_Dp112_rv1	GCCATACCAGTGCTCCTCCTCCGTTACGATACTTtggactgcaggaagtctttgtgatgttttctgcggtTTGATTAATCGACGCCGTTACGATACAGCCAGGCAAGCAACATTGT
chr7	25844374	25844414	fw1_Dp2_ol_8_Dp2_Dp112_rv1	GCCATACCAGTGCTCCTCCTCCGTTACGATACTTttggaatgtgtattaaaagtttgcccttctctggatcagctTTGATTAATCGACGCCGTTACGATACAGCCAGGCAAGCAACATTGT
chr7	25844438	25844477	fw1_Dp2_ol_9_Dp2_Dp112_rv1	GCCATACCAGTGCTCCTCCTCCGTTACGATACTTgcaatgtttacttatgtcacacgaaaagctgcaggtttcaTTGATTAATCGACGCCGTTACGATACAGCCAGGCAAGCAACATTGT
chr7	25844546	25844585	fw1_Dp2_ol_10_Dp2_Dp112_rv1	GCCATACCAGTGCTCCTCCTCCGTTACGATACTTaaccaaaacaccaaaagaatgtgaaacgtgggaatacaggTTGATTAATCGACGCCGTTACGATACAGCCAGGCAAGCAACATTGT
chr7	25844588	25844625	fw1_Dp2_ol_11_Dp2_Dp112_rv1	GCCATACCAGTGCTCCTCCTCCGTTACGATACTTttgtgtgtgtacagatgagatggctataccccataggcTTGATTAATCGACGCCGTTACGATACAGCCAGGCAAGCAACATTGT
chr7	25844695	25844730	fw1_Dp2_ol_12_Dp2_Dp112_rv1	GCCATACCAGTGCTCCTCCTCCGTTACGATACTTaaaacagcagtgacataaaacttggcagggtcttccTTGATTAATCGACGCCGTTACGATACAGCCAGGCAAGCAACATTGT
chr7	25844733	25844768	fw1_Dp2_ol_13_Dp2_Dp112_rv1	GCCATACCAGTGCTCCTCCTCCGTTACGATACTTcttcctggggaccacaggaatttccccagattggtcTTGATTAATCGACGCCGTTACGATACAGCCAGGCAAGCAACATTGT
chr7	25844786	25844827	fw1_Dp2_ol_14_Dp2_Dp112_rv1	GCCATACCAGTGCTCCTCCTCCGTTACGATACTTgtcttcatcttccatttctgacaaagtgagtttgactctgcaTTGATTAATCGACGCCGTTACGATACAGCCAGGCAAGCAACATTGT
chr7	25844839	25844879	fw1_Dp2_ol_15_Dp2_Dp112_rv1	GCCATACCAGTGCTCCTCCTCCGTTACGATACTTctccagtgattctagctatcaaagacagcagttcctaacctTTGATTAATCGACGCCGTTACGATACAGCCAGGCAAGCAACATTGT
chr7	25844982	25845020	fw1_Dp2_ol_16_Dp2_Dp112_rv1	GCCATACCAGTGCTCCTCCTCCGTTACGATACTTataacatctaatattgagagagcactttggggccacaggTTGATTAATCGACGCCGTTACGATACAGCCAGGCAAGCAACATTGT
chr7	25845038	25845077	fw1_Dp2_ol_17_Dp2_Dp112_rv1	GCCATACCAGTGCTCCTCCTCCGTTACGATACTTagtgcattttcttatttagtcctcaccctaacccaatgcgTTGATTAATCGACGCCGTTACGATACAGCCAGGCAAGCAACATTGT
chr7	25845113	25845150	fw1_Dp2_ol_18_Dp2_Dp112_rv1	GCCATACCAGTGCTCCTCCTCCGTTACGATACTTaaaagcttggagagggtaagtaacttagccttccatgcTTGATTAATCGACGCCGTTACGATACAGCCAGGCAAGCAACATTGT
chr7	25845156	25845196	fw1_Dp2_ol_19_Dp2_Dp112_rv1	GCCATACCAGTGCTCCTCCTCCGTTACGATACTTtttacttacaatcatagaggttctcagaccttgtccaggccTTGATTAATCGACGCCGTTACGATACAGCCAGGCAAGCAACATTGT
chr7	25845199	25845234	fw1_Dp2_ol_20_Dp2_Dp112_rv1	GCCATACCAGTGCTCCTCCTCCGTTACGATACTTtccatgggccatcaaacatgcaccccaggttaggaaTTGATTAATCGACGCCGTTACGATACAGCCAGGCAAGCAACATTGT
chr7	25845275	25845316	fw1_Dp2_ol_21_Dp2_Dp112_rv1	GCCATACCAGTGCTCCTCCTCCGTTACGATACTTgtcaagatgtcctaaattcagagctcatccccaaacatacaaTTGATTAATCGACGCCGTTACGATACAGCCAGGCAAGCAACATTGT
chr7	25845401	25845441	fw1_Dp2_ol_22_Dp2_Dp112_rv1	GCCATACCAGTGCTCCTCCTCCGTTACGATACTTttttatttctgaggcagctctctaaagctgcttaagactgcTTGATTAATCGACGCCGTTACGATACAGCCAGGCAAGCAACATTGT
chr7	25845480	25845521	fw1_Dp2_ol_23_Dp2_Dp112_rv1	GCCATACCAGTGCTCCTCCTCCGTTACGATACTTagatactaacatcacatgtttacagcacactcccactcatcaTTGATTAATCGACGCCGTTACGATACAGCCAGGCAAGCAACATTGT
chr7	25845524	25845559	fw1_Dp2_ol_24_Dp2_Dp112_rv1	GCCATACCAGTGCTCCTCCTCCGTTACGATACTTcagaaactgaccctggggaggtgtcatataaagcgcTTGATTAATCGACGCCGTTACGATACAGCCAGGCAAGCAACATTGT
chr7	25845600	25845637	fw1_Dp2_ol_25_Dp2_Dp112_rv1	GCCATACCAGTGCTCCTCCTCCGTTACGATACTTtggtaatgaataacatattaccctgggccttgaagcccTTGATTAATCGACGCCGTTACGATACAGCCAGGCAAGCAACATTGT
chr7	25845640	25845675	fw1_Dp2_ol_26_Dp2_Dp112_rv1	GCCATACCAGTGCTCCTCCTCCGTTACGATACTTttcaaatccattactgatgaccctccctgtcactggTTGATTAATCGACGCCGTTACGATACAGCCAGGCAAGCAACATTGT
chr7	25845678	25845714	fw1_Dp2_ol_27_Dp2_Dp112_rv1	GCCATACCAGTGCTCCTCCTCCGTTACGATACTTtgatctggagctggtgtttaatcatagtcctgcagtgTTGATTAATCGACGCCGTTACGATACAGCCAGGCAAGCAACATTGT
chr7	25845717	25845752	fw1_Dp2_ol_28_Dp2_Dp112_rv1	GCCATACCAGTGCTCCTCCTCCGTTACGATACTTatcagagatctggcactggactttgcagaagggcctTTGATTAATCGACGCCGTTACGATACAGCCAGGCAAGCAACATTGT
chr7	25845755	25845791	fw1_Dp2_ol_29_Dp2_Dp112_rv1	GCCATACCAGTGCTCCTCCTCCGTTACGATACTTgggagaggtaattaatgttgagtgccactgaggaactTTGATTAATCGACGCCGTTACGATACAGCCAGGCAAGCAACATTGT
chr7	25845911	25845946	fw1_Dp2_ol_30_Dp2_Dp112_rv1	GCCATACCAGTGCTCCTCCTCCGTTACGATACTTgtccacatgggcttgctgaagagatcatcagcatttTTGATTAATCGACGCCGTTACGATACAGCCAGGCAAGCAACATTGT
chr7	25845949	25845987	fw1_Dp2_ol_31_Dp2_Dp112_rv1	GCCATACCAGTGCTCCTCCTCCGTTACGATACTTtcaatcttccaaagggaagttcaacctgaagaagtcagcTTGATTAATCGACGCCGTTACGATACAGCCAGGCAAGCAACATTGT
chr7	25846028	25846063	fw1_Dp2_ol_32_Dp2_Dp112_rv1	GCCATACCAGTGCTCCTCCTCCGTTACGATACTTcagctttagaaagagggtgctgactctgaggatgtgTTGATTAATCGACGCCGTTACGATACAGCCAGGCAAGCAACATTGT
chr7	25846066	25846101	fw1_Dp2_ol_33_Dp2_Dp112_rv1	GCCATACCAGTGCTCCTCCTCCGTTACGATACTTcctccctcttcctttccaacagtcaacgttgaagtcTTGATTAATCGACGCCGTTACGATACAGCCAGGCAAGCAACATTGT
chr7	25846104	25846139	fw1_Dp2_ol_34_Dp2_Dp112_rv1	GCCATACCAGTGCTCCTCCTCCGTTACGATACTTgatggcaaagcaagaatcccctctgattgcaagaaaTTGATTAATCGACGCCGTTACGATACAGCCAGGCAAGCAACATTGT
chr7	25846142	25846179	fw1_Dp2_ol_35_Dp2_Dp112_rv1	GCCATACCAGTGCTCCTCCTCCGTTACGATACTTgtcagaagaagctatccagtcctctgattgtgggaatcTTGATTAATCGACGCCGTTACGATACAGCCAGGCAAGCAACATTGT
chr7	25846182	25846217	fw1_Dp2_ol_36_Dp2_Dp112_rv1	GCCATACCAGTGCTCCTCCTCCGTTACGATACTTcaccgagctggctacagctctacaaagatgagatttTTGATTAATCGACGCCGTTACGATACAGCCAGGCAAGCAACATTGT
chr7	25846220	25846257	fw1_Dp2_ol_37_Dp2_Dp112_rv1	GCCATACCAGTGCTCCTCCTCCGTTACGATACTTaggtaacacagagttgagttttgtgtcatccacatgggTTGATTAATCGACGCCGTTACGATACAGCCAGGCAAGCAACATTGT
chr7	25846260	25846295	fw1_Dp2_ol_38_Dp2_Dp112_rv1	GCCATACCAGTGCTCCTCCTCCGTTACGATACTTgatttcccaatttggtgacctgacacatggccaagaTTGATTAATCGACGCCGTTACGATACAGCCAGGCAAGCAACATTGT
chr7	25846371	25846411	fw1_Dp2_ol_39_Dp2_Dp112_rv1	GCCATACCAGTGCTCCTCCTCCGTTACGATACTTagtgaacaagagagttaacgaaaatcagccatttcatcccaTTGATTAATCGACGCCGTTACGATACAGCCAGGCAAGCAACATTGT
chr7	25846449	25846486	fw1_Dp2_ol_40_Dp2_Dp112_rv1	GCCATACCAGTGCTCCTCCTCCGTTACGATACTTttttccaaacaccattctggagtcatttaccaccaaccTTGATTAATCGACGCCGTTACGATACAGCCAGGCAAGCAACATTGT
chr7	25846528	25846568	fw1_Dp2_ol_41_Dp2_Dp112_rv1	GCCATACCAGTGCTCCTCCTCCGTTACGATACTTcacaaccagacacatatggctgatgaaagtaatcagatgctTTGATTAATCGACGCCGTTACGATACAGCCAGGCAAGCAACATTGT
chr7	25846709	25846746	fw1_Dp2_ol_42_Dp2_Dp112_rv1	GCCATACCAGTGCTCCTCCTCCGTTACGATACTTttttgttttcttttccagaaagaatgctgccaatcgccTTGATTAATCGACGCCGTTACGATACAGCCAGGCAAGCAACATTGT
chr7	25846749	25846787	fw1_Dp2_ol_43_Dp2_Dp112_rv1	GCCATACCAGTGCTCCTCCTCCGTTACGATACTTaggcagacatgtttatcaggctgtgtatcttgaagtctgTTGATTAATCGACGCCGTTACGATACAGCCAGGCAAGCAACATTGT
chr7	25846915	25846954	fw1_Dp2_ol_44_Dp2_Dp112_rv1	GCCATACCAGTGCTCCTCCTCCGTTACGATACTTaaaattacaagaggagggaaagtcagacttgaggcaaacaTTGATTAATCGACGCCGTTACGATACAGCCAGGCAAGCAACATTGT
chr7	25847000	25847036	fw1_Dp2_ol_45_Dp2_Dp112_rv1	GCCATACCAGTGCTCCTCCTCCGTTACGATACTTaccacaaatcggtcagtgcttaggtgaaaagacaagtTTGATTAATCGACGCCGTTACGATACAGCCAGGCAAGCAACATTGT
chr7	25847090	25847130	fw1_Dp2_ol_46_Dp2_Dp112_rv1	GCCATACCAGTGCTCCTCCTCCGTTACGATACTTatattagccctgagagtgtctgtcagtgcaatgttaaaaggTTGATTAATCGACGCCGTTACGATACAGCCAGGCAAGCAACATTGT
chr7	25847139	25847179	fw1_Dp2_ol_47_Dp2_Dp112_rv1	GCCATACCAGTGCTCCTCCTCCGTTACGATACTTttttcagactgcccacatcagaaacaaaatacccttcaaacTTGATTAATCGACGCCGTTACGATACAGCCAGGCAAGCAACATTGT
chr7	25847182	25847217	fw1_Dp2_ol_48_Dp2_Dp112_rv1	GCCATACCAGTGCTCCTCCTCCGTTACGATACTTtctgccctgaattgcttgggccaaagagagcttgagTTGATTAATCGACGCCGTTACGATACAGCCAGGCAAGCAACATTGT
chr7	25847221	25847260	fw1_Dp2_ol_49_Dp2_Dp112_rv1	GCCATACCAGTGCTCCTCCTCCGTTACGATACTTaaaaggcataaactccacaacattgacagtgagaagagccTTGATTAATCGACGCCGTTACGATACAGCCAGGCAAGCAACATTGT
chr7	25847355	25847394	fw1_Dp2_ol_50_Dp2_Dp112_rv1	GCCATACCAGTGCTCCTCCTCCGTTACGATACTTaaaatggctcttttgtgacagaaggtataaggccaaagggTTGATTAATCGACGCCGTTACGATACAGCCAGGCAAGCAACATTGT
chr7	25847623	25847664	fw1_Dp2_ol_51_Dp2_Dp112_rv1	GCCATACCAGTGCTCCTCCTCCGTTACGATACTTataatcataacagttcatggttatgcagcttccagtggactcTTGATTAATCGACGCCGTTACGATACAGCCAGGCAAGCAACATTGT
chr7	25847713	25847753	fw1_Dp2_ol_52_Dp2_Dp112_rv1	GCCATACCAGTGCTCCTCCTCCGTTACGATACTTaaggtgtcactttcgtacttcaggtattctttccaaagtccTTGATTAATCGACGCCGTTACGATACAGCCAGGCAAGCAACATTGT
chr7	25847794	25847829	fw1_Dp2_ol_53_Dp2_Dp112_rv1	GCCATACCAGTGCTCCTCCTCCGTTACGATACTTctgccaccctcagttgcttacattggccaaccagccTTGATTAATCGACGCCGTTACGATACAGCCAGGCAAGCAACATTGT
chr7	25847832	25847870	fw1_Dp2_ol_54_Dp2_Dp112_rv1	GCCATACCAGTGCTCCTCCTCCGTTACGATACTTaaatgggagaggttgaatccttcatgctatgtgcatagcTTGATTAATCGACGCCGTTACGATACAGCCAGGCAAGCAACATTGT
chr7	25847891	25847932	fw1_Dp2_ol_55_Dp2_Dp112_rv1	GCCATACCAGTGCTCCTCCTCCGTTACGATACTTgtcactaaagcctgtgaaaatgacaaatggtgagaaagagggTTGATTAATCGACGCCGTTACGATACAGCCAGGCAAGCAACATTGT
chr7	25847948	25847986	fw1_Dp2_ol_56_Dp2_Dp112_rv1	GCCATACCAGTGCTCCTCCTCCGTTACGATACTTaaaataaatccaactacgatttaacaaagggcggcccagTTGATTAATCGACGCCGTTACGATACAGCCAGGCAAGCAACATTGT
chr7	25847989	25848028	fw1_Dp2_ol_57_Dp2_Dp112_rv1	GCCATACCAGTGCTCCTCCTCCGTTACGATACTTtctgtacctagtgggtactgtgatatcttgagggacatgaTTGATTAATCGACGCCGTTACGATACAGCCAGGCAAGCAACATTGT
chr7	25848112	25848149	fw1_Dp2_ol_58_Dp2_Dp112_rv1	GCCATACCAGTGCTCCTCCTCCGTTACGATACTTttttgccctgaagtcataatccaattgtgtcaacgtggTTGATTAATCGACGCCGTTACGATACAGCCAGGCAAGCAACATTGT
chr7	25848214	25848251	fw1_Dp2_ol_59_Dp2_Dp112_rv1	GCCATACCAGTGCTCCTCCTCCGTTACGATACTTaaaataagcttaagagtagaagggctctggtttcccggTTGATTAATCGACGCCGTTACGATACAGCCAGGCAAGCAACATTGT
chr7	25848254	25848289	fw1_Dp2_ol_60_Dp2_Dp112_rv1	GCCATACCAGTGCTCCTCCTCCGTTACGATACTTctgtctagagtcatggaaggaaggccgccaatatgaTTGATTAATCGACGCCGTTACGATACAGCCAGGCAAGCAACATTGT
chr7	25848292	25848327	fw1_Dp2_ol_61_Dp2_Dp112_rv1	GCCATACCAGTGCTCCTCCTCCGTTACGATACTTgatgaggatggccacacagtagggtgacttttcaatTTGATTAATCGACGCCGTTACGATACAGCCAGGCAAGCAACATTGT
chr7	25848341	25848382	fw1_Dp2_ol_62_Dp2_Dp112_rv1	GCCATACCAGTGCTCCTCCTCCGTTACGATACTTtgttcttgtcacatttagtgagcttactgcaactactaccctTTGATTAATCGACGCCGTTACGATACAGCCAGGCAAGCAACATTGT
chr7	25848385	25848420	fw1_Dp2_ol_63_Dp2_Dp112_rv1	GCCATACCAGTGCTCCTCCTCCGTTACGATACTTcaaagtcactgacttcagtaaaccatggctcagccaTTGATTAATCGACGCCGTTACGATACAGCCAGGCAAGCAACATTGT
chr7	25848495	25848536	fw1_Dp2_ol_64_Dp2_Dp112_rv1	GCCATACCAGTGCTCCTCCTCCGTTACGATACTTtaacactgtgaacaaaagcaagatatacaagggcatttgcagTTGATTAATCGACGCCGTTACGATACAGCCAGGCAAGCAACATTGT
chr7	25848746	25848787	fw1_Dp2_ol_65_Dp2_Dp112_rv1	GCCATACCAGTGCTCCTCCTCCGTTACGATACTTtctttcaaaggtcacatattccttaatcatggcttgaagcctTTGATTAATCGACGCCGTTACGATACAGCCAGGCAAGCAACATTGT
chr7	25848871	25848912	fw1_Dp2_ol_66_Dp2_Dp112_rv1	GCCATACCAGTGCTCCTCCTCCGTTACGATACTTatagaccttcacagaaatgtgggaggaaatctgttagtgactTTGATTAATCGACGCCGTTACGATACAGCCAGGCAAGCAACATTGT
chr7	25848915	25848950	fw1_Dp2_ol_67_Dp2_Dp112_rv1	GCCATACCAGTGCTCCTCCTCCGTTACGATACTTgtacacgcacccagatgatctggaactggtactctcTTGATTAATCGACGCCGTTACGATACAGCCAGGCAAGCAACATTGT
chr7	25848991	25849026	fw1_Dp2_ol_68_Dp2_Dp112_rv1	GCCATACCAGTGCTCCTCCTCCGTTACGATACTTgaaatgtgtctggtccaagctgagatgagctctgagTTGATTAATCGACGCCGTTACGATACAGCCAGGCAAGCAACATTGT
chr7	25849029	25849069	fw1_Dp2_ol_69_Dp2_Dp112_rv1	GCCATACCAGTGCTCCTCCTCCGTTACGATACTTtgaaatacacaccagctattgaatatatgggaaggggcaaaTTGATTAATCGACGCCGTTACGATACAGCCAGGCAAGCAACATTGT
chr7	25849199	25849240	fw1_Dp2_ol_70_Dp2_Dp112_rv1	GCCATACCAGTGCTCCTCCTCCGTTACGATACTTatgtaaaatgagctatgtagctcacattagcgctcttttggaTTGATTAATCGACGCCGTTACGATACAGCCAGGCAAGCAACATTGT
chr7	25849297	25849337	fw1_Dp2_ol_71_Dp2_Dp112_rv1	GCCATACCAGTGCTCCTCCTCCGTTACGATACTTtctttcagaaacatgcaggatctgaatacacacagattgctTTGATTAATCGACGCCGTTACGATACAGCCAGGCAAGCAACATTGT
chr7	25849359	25849394	fw1_Dp2_ol_72_Dp2_Dp112_rv1	GCCATACCAGTGCTCCTCCTCCGTTACGATACTTccccagtaaaatgtattctcctgcccctcttccaagTTGATTAATCGACGCCGTTACGATACAGCCAGGCAAGCAACATTGT
chr7	25849403	25849444	fw1_Dp2_ol_73_Dp2_Dp112_rv1	GCCATACCAGTGCTCCTCCTCCGTTACGATACTTcacttttagtggtcagacaatttcagttatttccaagcgcagTTGATTAATCGACGCCGTTACGATACAGCCAGGCAAGCAACATTGT
chr7	25849523	25849559	fw1_Dp2_ol_74_Dp2_Dp112_rv1	GCCATACCAGTGCTCCTCCTCCGTTACGATACTTgcccacagagctcagaattctctaactccctaacatcTTGATTAATCGACGCCGTTACGATACAGCCAGGCAAGCAACATTGT
chr7	25849562	25849597	fw1_Dp2_ol_75_Dp2_Dp112_rv1	GCCATACCAGTGCTCCTCCTCCGTTACGATACTTcctctgttcccatggattcactcacacatctgtgtaTTGATTAATCGACGCCGTTACGATACAGCCAGGCAAGCAACATTGT
chr7	25849639	25849674	fw1_Dp2_ol_76_Dp2_Dp112_rv1	GCCATACCAGTGCTCCTCCTCCGTTACGATACTTcaaatattcacagctcccaaaaggctgtgccaaagaTTGATTAATCGACGCCGTTACGATACAGCCAGGCAAGCAACATTGT
chr7	25849677	25849712	fw1_Dp2_ol_77_Dp2_Dp112_rv1	GCCATACCAGTGCTCCTCCTCCGTTACGATACTTcttcctccgtgtagctgtaggccatctctcaaagtgTTGATTAATCGACGCCGTTACGATACAGCCAGGCAAGCAACATTGT
chr7	25849715	25849754	fw1_Dp2_ol_78_Dp2_Dp112_rv1	GCCATACCAGTGCTCCTCCTCCGTTACGATACTTcttggtgtgaggggactgaaaattattgctcttcaaaaggTTGATTAATCGACGCCGTTACGATACAGCCAGGCAAGCAACATTGT
chr7	25849757	25849796	fw1_Dp2_ol_79_Dp2_Dp112_rv1	GCCATACCAGTGCTCCTCCTCCGTTACGATACTTaggggaaaatgaaaggaaggattatatctgcctgaactgcTTGATTAATCGACGCCGTTACGATACAGCCAGGCAAGCAACATTGT
chr7	25849799	25849836	fw1_Dp2_ol_80_Dp2_Dp112_rv1	GCCATACCAGTGCTCCTCCTCCGTTACGATACTTaaccaaactctgagaagcagattctccagagagtgactTTGATTAATCGACGCCGTTACGATACAGCCAGGCAAGCAACATTGT
chr7	25849839	25849874	fw1_Dp2_ol_81_Dp2_Dp112_rv1	GCCATACCAGTGCTCCTCCTCCGTTACGATACTTggcccacatgatgtttgttggggatgatgttttcacTTGATTAATCGACGCCGTTACGATACAGCCAGGCAAGCAACATTGT
chr7	25849915	25849950	fw1_Dp2_ol_82_Dp2_Dp112_rv1	GCCATACCAGTGCTCCTCCTCCGTTACGATACTTactcaacttatgtggccagcccaccccacagcaaacTTGATTAATCGACGCCGTTACGATACAGCCAGGCAAGCAACATTGT
chr7	25850092	25850127	fw1_Dp2_ol_83_Dp2_Dp112_rv1	GCCATACCAGTGCTCCTCCTCCGTTACGATACTTttttaaaacaccagggacaccgcgaatgccacagttTTGATTAATCGACGCCGTTACGATACAGCCAGGCAAGCAACATTGT
chr7	25850133	25850172	fw1_Dp2_ol_84_Dp2_Dp112_rv1	GCCATACCAGTGCTCCTCCTCCGTTACGATACTTgtcaaggctcatgaggtcaaagtcagttaataattcccgaTTGATTAATCGACGCCGTTACGATACAGCCAGGCAAGCAACATTGT
chr7	25850327	25850365	fw1_Dp2_ol_85_Dp2_Dp112_rv1	GCCATACCAGTGCTCCTCCTCCGTTACGATACTTttttcttcagggatgagaatccaaaatcctgactctgccTTGATTAATCGACGCCGTTACGATACAGCCAGGCAAGCAACATTGT
chr7	25850598	25850637	fw1_Dp2_ol_86_Dp2_Dp112_rv1	GCCATACCAGTGCTCCTCCTCCGTTACGATACTTagaatatttaattgacatgatttgggaggaagggctggcaTTGATTAATCGACGCCGTTACGATACAGCCAGGCAAGCAACATTGT
chr7	25850688	25850729	fw1_Dp2_ol_87_Dp2_Dp112_rv1	GCCATACCAGTGCTCCTCCTCCGTTACGATACTTgttatccaagtaattacagtcattatactttcctgcggcgcaTTGATTAATCGACGCCGTTACGATACAGCCAGGCAAGCAACATTGT
chr7	25850876	25850916	fw1_Dp2_ol_88_Dp2_Dp112_rv1	GCCATACCAGTGCTCCTCCTCCGTTACGATACTTactgcggagttacaaaattttcctgaaggagaaccaaaatgTTGATTAATCGACGCCGTTACGATACAGCCAGGCAAGCAACATTGT
chr7	25850919	25850954	fw1_Dp2_ol_89_Dp2_Dp112_rv1	GCCATACCAGTGCTCCTCCTCCGTTACGATACTTagcgtttacatatgctgcaagtactttgtgtgcgcaTTGATTAATCGACGCCGTTACGATACAGCCAGGCAAGCAACATTGT
chr7	25850992	25851031	fw1_Dp2_ol_90_Dp2_Dp112_rv1	GCCATACCAGTGCTCCTCCTCCGTTACGATACTTatggattttgaaagcaaacacaatccaagagtcttgcacaTTGATTAATCGACGCCGTTACGATACAGCCAGGCAAGCAACATTGT
chr7	25851034	25851073	fw1_Dp2_ol_91_Dp2_Dp112_rv1	GCCATACCAGTGCTCCTCCTCCGTTACGATACTTtgggaaaagatgatattccagcctaacacgttctctcttgTTGATTAATCGACGCCGTTACGATACAGCCAGGCAAGCAACATTGT
chr7	25851076	25851111	fw1_Dp2_ol_92_Dp2_Dp112_rv1	GCCATACCAGTGCTCCTCCTCCGTTACGATACTTgatcttttggctgtttgcagtgagcaaaccccagttTTGATTAATCGACGCCGTTACGATACAGCCAGGCAAGCAACATTGT
chr7	25851114	25851150	fw1_Dp2_ol_93_Dp2_Dp112_rv1	GCCATACCAGTGCTCCTCCTCCGTTACGATACTTctctggggccccgctaatctatattgtaaaccattctTTGATTAATCGACGCCGTTACGATACAGCCAGGCAAGCAACATTGT
chr7	25851153	25851188	fw1_Dp2_ol_94_Dp2_Dp112_rv1	GCCATACCAGTGCTCCTCCTCCGTTACGATACTTggaaacaaatgaaagaaccatccgacactgccctcgTTGATTAATCGACGCCGTTACGATACAGCCAGGCAAGCAACATTGT
chr7	25851317	25851358	fw1_Dp2_ol_95_Dp2_Dp112_rv1	GCCATACCAGTGCTCCTCCTCCGTTACGATACTTggagaatctctcttaactgatttcctctgcattctctcacctTTGATTAATCGACGCCGTTACGATACAGCCAGGCAAGCAACATTGT
chr7	25851399	25851435	fw1_Dp2_ol_96_Dp2_Dp112_rv1	GCCATACCAGTGCTCCTCCTCCGTTACGATACTTatatttgcaaaacttaggaaaagacacaccggcgtgcTTGATTAATCGACGCCGTTACGATACAGCCAGGCAAGCAACATTGT
chr7	25851438	25851473	fw1_Dp2_ol_97_Dp2_Dp112_rv1	GCCATACCAGTGCTCCTCCTCCGTTACGATACTTcccactgtttccatgccttttgccccatggcctgagTTGATTAATCGACGCCGTTACGATACAGCCAGGCAAGCAACATTGT
chr7	25851476	25851511	fw1_Dp2_ol_98_Dp2_Dp112_rv1	GCCATACCAGTGCTCCTCCTCCGTTACGATACTTcccactgtatgcatggccttagaaccaaagttttgcTTGATTAATCGACGCCGTTACGATACAGCCAGGCAAGCAACATTGT
chr7	25851514	25851549	fw1_Dp2_ol_99_Dp2_Dp112_rv1	GCCATACCAGTGCTCCTCCTCCGTTACGATACTTttcaagtgagctttgttcacgttcgccccattttgtTTGATTAATCGACGCCGTTACGATACAGCCAGGCAAGCAACATTGT
chr7	25851669	25851709	fw1_Dp2_ol_100_Dp2_Dp112_rv1	GCCATACCAGTGCTCCTCCTCCGTTACGATACTTttgaaatcactctgcgcaatttacaaatcacacaaactggaTTGATTAATCGACGCCGTTACGATACAGCCAGGCAAGCAACATTGT
chr7	26090758	26090793	fw1_Dp3_ol_1_Dp3_Dp112_rv1	GCCATACCAGTGCTCCTCCTCCGCGATATTAATTagtgagcccttctcacggaactgctcttgagttgagTTGATTAATCGACGCCGCGATATTAAAGCCAGGCAAGCAACATTGT
chr7	26090796	26090831	fw1_Dp3_ol_2_Dp3_Dp112_rv1	GCCATACCAGTGCTCCTCCTCCGCGATATTAATTcccttttgccacaagctgtgggttgaaaggtgtaggTTGATTAATCGACGCCGCGATATTAAAGCCAGGCAAGCAACATTGT
chr7	26090834	26090875	fw1_Dp3_ol_3_Dp3_Dp112_rv1	GCCATACCAGTGCTCCTCCTCCGCGATATTAATTaaagttcaccttttaatccacagcttggtgatccttttctgaTTGATTAATCGACGCCGCGATATTAAAGCCAGGCAAGCAACATTGT
chr7	26091042	26091078	fw1_Dp3_ol_4_Dp3_Dp112_rv1	GCCATACCAGTGCTCCTCCTCCGCGATATTAATTaaaacggtgacagatttgtccctgtcttgcaaatacgTTGATTAATCGACGCCGCGATATTAAAGCCAGGCAAGCAACATTGT
chr7	26091081	26091121	fw1_Dp3_ol_5_Dp3_Dp112_rv1	GCCATACCAGTGCTCCTCCTCCGCGATATTAATTcctttcaggggtctttgtaagttgtggaaaagtaagtctgcTTGATTAATCGACGCCGCGATATTAAAGCCAGGCAAGCAACATTGT
chr7	26091124	26091163	fw1_Dp3_ol_6_Dp3_Dp112_rv1	GCCATACCAGTGCTCCTCCTCCGCGATATTAATTatccaccagcagatgtctctgttttgcctaaatgaataggTTGATTAATCGACGCCGCGATATTAAAGCCAGGCAAGCAACATTGT
chr7	26091166	26091201	fw1_Dp3_ol_7_Dp3_Dp112_rv1	GCCATACCAGTGCTCCTCCTCCGCGATATTAATTtccctctgttctcagccactccatttcagatccaatTTGATTAATCGACGCCGCGATATTAAAGCCAGGCAAGCAACATTGT
chr7	26091204	26091239	fw1_Dp3_ol_8_Dp3_Dp112_rv1	GCCATACCAGTGCTCCTCCTCCGCGATATTAATTaacaaaaccctttctccgattgtccccagagatcccTTGATTAATCGACGCCGCGATATTAAAGCCAGGCAAGCAACATTGT
chr7	26091361	26091400	fw1_Dp3_ol_9_Dp3_Dp112_rv1	GCCATACCAGTGCTCCTCCTCCGCGATATTAATTatcttataaaaccaagcttatactggtagttgccaggggcTTGATTAATCGACGCCGCGATATTAAAGCCAGGCAAGCAACATTGT
chr7	26091749	26091790	fw1_Dp3_ol_10_Dp3_Dp112_rv1	GCCATACCAGTGCTCCTCCTCCGCGATATTAATTagtggaccaccttttgtgaataaataagtccatcttgagtggTTGATTAATCGACGCCGCGATATTAAAGCCAGGCAAGCAACATTGT
chr7	26091884	26091922	fw1_Dp3_ol_11_Dp3_Dp112_rv1	GCCATACCAGTGCTCCTCCTCCGCGATATTAATTtctctaccgtgtatgatccagaggctctgttactttcttTTGATTAATCGACGCCGCGATATTAAAGCCAGGCAAGCAACATTGT
chr7	26092000	26092037	fw1_Dp3_ol_12_Dp3_Dp112_rv1	GCCATACCAGTGCTCCTCCTCCGCGATATTAATTttttctccctaagcaaattagagccccgttttcagtcaTTGATTAATCGACGCCGCGATATTAAAGCCAGGCAAGCAACATTGT
chr7	26092040	26092075	fw1_Dp3_ol_13_Dp3_Dp112_rv1	GCCATACCAGTGCTCCTCCTCCGCGATATTAATTccatgtgacccttgagaaatgcctcccctgtgtcaaTTGATTAATCGACGCCGCGATATTAAAGCCAGGCAAGCAACATTGT
chr7	26092078	26092113	fw1_Dp3_ol_14_Dp3_Dp112_rv1	GCCATACCAGTGCTCCTCCTCCGCGATATTAATTcatgcctggtcctgtaggaacccttttcagccagcaTTGATTAATCGACGCCGCGATATTAAAGCCAGGCAAGCAACATTGT
chr7	26092116	26092151	fw1_Dp3_ol_15_Dp3_Dp112_rv1	GCCATACCAGTGCTCCTCCTCCGCGATATTAATTaccctcaggagacagggaaaccttcttgtctagaacTTGATTAATCGACGCCGCGATATTAAAGCCAGGCAAGCAACATTGT
chr7	26092171	26092206	fw1_Dp3_ol_16_Dp3_Dp112_rv1	GCCATACCAGTGCTCCTCCTCCGCGATATTAATTaaaactaaaaccttgcccgaggcaaagtgttcttgtTTGATTAATCGACGCCGCGATATTAAAGCCAGGCAAGCAACATTGT
chr7	26092241	26092282	fw1_Dp3_ol_17_Dp3_Dp112_rv1	GCCATACCAGTGCTCCTCCTCCGCGATATTAATTatcctgaccactaagccaaactcatcgatttctatttcacacTTGATTAATCGACGCCGCGATATTAAAGCCAGGCAAGCAACATTGT
chr7	26092289	26092329	fw1_Dp3_ol_18_Dp3_Dp112_rv1	GCCATACCAGTGCTCCTCCTCCGCGATATTAATTacacacgtacacatgaaaaggagcactttaggaatagactgTTGATTAATCGACGCCGCGATATTAAAGCCAGGCAAGCAACATTGT
chr7	26092435	26092474	fw1_Dp3_ol_19_Dp3_Dp112_rv1	GCCATACCAGTGCTCCTCCTCCGCGATATTAATTaaaatgcattttcaaatggagggcacattagggatctcagTTGATTAATCGACGCCGCGATATTAAAGCCAGGCAAGCAACATTGT
chr7	26092535	26092570	fw1_Dp3_ol_20_Dp3_Dp112_rv1	GCCATACCAGTGCTCCTCCTCCGCGATATTAATTtcctgtgtatgagagagagcatcagccttgatgcagTTGATTAATCGACGCCGCGATATTAAAGCCAGGCAAGCAACATTGT
chr7	26092573	26092611	fw1_Dp3_ol_21_Dp3_Dp112_rv1	GCCATACCAGTGCTCCTCCTCCGCGATATTAATTttgatccaattctcctgtgctaagcatgtctcgatttcaTTGATTAATCGACGCCGCGATATTAAAGCCAGGCAAGCAACATTGT
chr7	26092623	26092664	fw1_Dp3_ol_22_Dp3_Dp112_rv1	GCCATACCAGTGCTCCTCCTCCGCGATATTAATTtatatcactttcctttgtattcagggtagaagctgccatcggTTGATTAATCGACGCCGCGATATTAAAGCCAGGCAAGCAACATTGT
chr7	26092684	26092720	fw1_Dp3_ol_23_Dp3_Dp112_rv1	GCCATACCAGTGCTCCTCCTCCGCGATATTAATTcccctgttctagctcgaactgtactaatgagtgaccaTTGATTAATCGACGCCGCGATATTAAAGCCAGGCAAGCAACATTGT
chr7	26092723	26092758	fw1_Dp3_ol_24_Dp3_Dp112_rv1	GCCATACCAGTGCTCCTCCTCCGCGATATTAATTatttactgccacgttggacaacagggccagctatgcTTGATTAATCGACGCCGCGATATTAAAGCCAGGCAAGCAACATTGT
chr7	26092764	26092804	fw1_Dp3_ol_25_Dp3_Dp112_rv1	GCCATACCAGTGCTCCTCCTCCGCGATATTAATTatgtttcttttcaccgaaataaccagaacgtgtcaatcagcTTGATTAATCGACGCCGCGATATTAAAGCCAGGCAAGCAACATTGT
chr7	26092859	26092899	fw1_Dp3_ol_26_Dp3_Dp112_rv1	GCCATACCAGTGCTCCTCCTCCGCGATATTAATTgattctgtcaggtgaacaccatccaactattcaaatgttgcTTGATTAATCGACGCCGCGATATTAAAGCCAGGCAAGCAACATTGT
chr7	26092902	26092939	fw1_Dp3_ol_27_Dp3_Dp112_rv1	GCCATACCAGTGCTCCTCCTCCGCGATATTAATTcccttacagaagctttcagaggaatttggagctgaagtTTGATTAATCGACGCCGCGATATTAAAGCCAGGCAAGCAACATTGT
chr7	26092942	26092977	fw1_Dp3_ol_28_Dp3_Dp112_rv1	GCCATACCAGTGCTCCTCCTCCGCGATATTAATTccagcaacagagagggccacagctaacgcgatagagTTGATTAATCGACGCCGCGATATTAAAGCCAGGCAAGCAACATTGT
chr7	26092980	26093015	fw1_Dp3_ol_29_Dp3_Dp112_rv1	GCCATACCAGTGCTCCTCCTCCGCGATATTAATTgctcacagtgttagaccaggcctatgaaaactttgcTTGATTAATCGACGCCGCGATATTAAAGCCAGGCAAGCAACATTGT
chr7	26093018	26093053	fw1_Dp3_ol_30_Dp3_Dp112_rv1	GCCATACCAGTGCTCCTCCTCCGCGATATTAATTcgcagatcctccccaggtgtaatctaggtgggagaaTTGATTAATCGACGCCGCGATATTAAAGCCAGGCAAGCAACATTGT
chr7	26093085	26093122	fw1_Dp3_ol_31_Dp3_Dp112_rv1	GCCATACCAGTGCTCCTCCTCCGCGATATTAATTaaaacaaaagtttctccatggaaagctccacttgtggcTTGATTAATCGACGCCGCGATATTAAAGCCAGGCAAGCAACATTGT
chr7	26093125	26093160	fw1_Dp3_ol_32_Dp3_Dp112_rv1	GCCATACCAGTGCTCCTCCTCCGCGATATTAATTaagagaagaggaattggagacctggcagggaggagcTTGATTAATCGACGCCGCGATATTAAAGCCAGGCAAGCAACATTGT
chr7	26093174	26093209	fw1_Dp3_ol_33_Dp3_Dp112_rv1	GCCATACCAGTGCTCCTCCTCCGCGATATTAATTggggagagtgtgaagccatggtcctggtggccagacTTGATTAATCGACGCCGCGATATTAAAGCCAGGCAAGCAACATTGT
chr7	26093432	26093473	fw1_Dp3_ol_34_Dp3_Dp112_rv1	GCCATACCAGTGCTCCTCCTCCGCGATATTAATTacagcaaacatacccagattaagaaacaatgtaaccagcaccTTGATTAATCGACGCCGCGATATTAAAGCCAGGCAAGCAACATTGT
chr7	26093810	26093850	fw1_Dp3_ol_35_Dp3_Dp112_rv1	GCCATACCAGTGCTCCTCCTCCGCGATATTAATTtaaacaatattcccttcagtctacttcctccaaggccaagtTTGATTAATCGACGCCGCGATATTAAAGCCAGGCAAGCAACATTGT
chr7	26094085	26094126	fw1_Dp3_ol_36_Dp3_Dp112_rv1	GCCATACCAGTGCTCCTCCTCCGCGATATTAATTtgttacgactacaataactcagataacccaaagcagctctgtTTGATTAATCGACGCCGCGATATTAAAGCCAGGCAAGCAACATTGT
chr7	26094129	26094166	fw1_Dp3_ol_37_Dp3_Dp112_rv1	GCCATACCAGTGCTCCTCCTCCGCGATATTAATTtcttgggcatattaggagagcacctcccaacatattctTTGATTAATCGACGCCGCGATATTAAAGCCAGGCAAGCAACATTGT
chr7	26094169	26094204	fw1_Dp3_ol_38_Dp3_Dp112_rv1	GCCATACCAGTGCTCCTCCTCCGCGATATTAATTggaggatctgtagttgcttcccctaaaggagcaattTTGATTAATCGACGCCGCGATATTAAAGCCAGGCAAGCAACATTGT
chr7	26094207	26094242	fw1_Dp3_ol_39_Dp3_Dp112_rv1	GCCATACCAGTGCTCCTCCTCCGCGATATTAATTagatggctgtgctgatcctacagttctccccagaccTTGATTAATCGACGCCGCGATATTAAAGCCAGGCAAGCAACATTGT
chr7	26094245	26094280	fw1_Dp3_ol_40_Dp3_Dp112_rv1	GCCATACCAGTGCTCCTCCTCCGCGATATTAATTctcttcaccattcccctgtccttctctgcctttcctTTGATTAATCGACGCCGCGATATTAAAGCCAGGCAAGCAACATTGT
chr7	26094305	26094340	fw1_Dp3_ol_41_Dp3_Dp112_rv1	GCCATACCAGTGCTCCTCCTCCGCGATATTAATTccccaactcctcgcctcaaagcatcttggctgttttTTGATTAATCGACGCCGCGATATTAAAGCCAGGCAAGCAACATTGT
chr7	26094343	26094378	fw1_Dp3_ol_42_Dp3_Dp112_rv1	GCCATACCAGTGCTCCTCCTCCGCGATATTAATTtctgggaaatgtggtagtctacagcgagaccacctcTTGATTAATCGACGCCGCGATATTAAAGCCAGGCAAGCAACATTGT
chr7	26094381	26094416	fw1_Dp3_ol_43_Dp3_Dp112_rv1	GCCATACCAGTGCTCCTCCTCCGCGATATTAATTttaaagaagaaaccagagggcctccaagaaaggggaTTGATTAATCGACGCCGCGATATTAAAGCCAGGCAAGCAACATTGT
chr7	26094425	26094466	fw1_Dp3_ol_44_Dp3_Dp112_rv1	GCCATACCAGTGCTCCTCCTCCGCGATATTAATTaaacgctctttccaaaagcatgtatgtctgtatgatcacagcTTGATTAATCGACGCCGCGATATTAAAGCCAGGCAAGCAACATTGT
chr7	26094592	26094633	fw1_Dp3_ol_45_Dp3_Dp112_rv1	GCCATACCAGTGCTCCTCCTCCGCGATATTAATTgcttaaagtcctcgcatatgtagactgattatccaacctcccTTGATTAATCGACGCCGCGATATTAAAGCCAGGCAAGCAACATTGT
chr7	26094681	26094722	fw1_Dp3_ol_46_Dp3_Dp112_rv1	GCCATACCAGTGCTCCTCCTCCGCGATATTAATTtctttgtctaaactttgaaggtcaccatgtttctattccccgTTGATTAATCGACGCCGCGATATTAAAGCCAGGCAAGCAACATTGT
chr7	26094725	26094761	fw1_Dp3_ol_47_Dp3_Dp112_rv1	GCCATACCAGTGCTCCTCCTCCGCGATATTAATTccatatcaccaccaacttttgctggatgcagtattgtTTGATTAATCGACGCCGCGATATTAAAGCCAGGCAAGCAACATTGT
chr7	26094794	26094833	fw1_Dp3_ol_48_Dp3_Dp112_rv1	GCCATACCAGTGCTCCTCCTCCGCGATATTAATTttataaccctcttaaagacacctatactcctgtgcccaggTTGATTAATCGACGCCGCGATATTAAAGCCAGGCAAGCAACATTGT
chr7	26094914	26094955	fw1_Dp3_ol_49_Dp3_Dp112_rv1	GCCATACCAGTGCTCCTCCTCCGCGATATTAATTttttcacactaggtgtcccaatttggggttctgaaaatatggTTGATTAATCGACGCCGCGATATTAAAGCCAGGCAAGCAACATTGT
chr7	26095030	26095071	fw1_Dp3_ol_50_Dp3_Dp112_rv1	GCCATACCAGTGCTCCTCCTCCGCGATATTAATTgaatgtttagggaaagatttccaggacctcataacagttcccTTGATTAATCGACGCCGCGATATTAAAGCCAGGCAAGCAACATTGT
chr7	26095096	26095131	fw1_Dp3_ol_51_Dp3_Dp112_rv1	GCCATACCAGTGCTCCTCCTCCGCGATATTAATTaaaagctcactttgtgaacccaggtggccagaaaatTTGATTAATCGACGCCGCGATATTAAAGCCAGGCAAGCAACATTGT
chr7	26095143	26095183	fw1_Dp3_ol_52_Dp3_Dp112_rv1	GCCATACCAGTGCTCCTCCTCCGCGATATTAATTactagagtattgtattcgccaagctgttacactagagcagaTTGATTAATCGACGCCGCGATATTAAAGCCAGGCAAGCAACATTGT
chr7	26095186	26095221	fw1_Dp3_ol_53_Dp3_Dp112_rv1	GCCATACCAGTGCTCCTCCTCCGCGATATTAATTgagcaacttggctcagcaggccatgggcatcattccTTGATTAATCGACGCCGCGATATTAAAGCCAGGCAAGCAACATTGT
chr7	26095224	26095259	fw1_Dp3_ol_54_Dp3_Dp112_rv1	GCCATACCAGTGCTCCTCCTCCGCGATATTAATTcttggtggctcctctggaagtcgtggactcttgctcTTGATTAATCGACGCCGCGATATTAAAGCCAGGCAAGCAACATTGT
chr7	26095262	26095298	fw1_Dp3_ol_55_Dp3_Dp112_rv1	GCCATACCAGTGCTCCTCCTCCGCGATATTAATTcctcgcttttcttctccatcaaatgggactaacgaggTTGATTAATCGACGCCGCGATATTAAAGCCAGGCAAGCAACATTGT
chr7	26095301	26095338	fw1_Dp3_ol_56_Dp3_Dp112_rv1	GCCATACCAGTGCTCCTCCTCCGCGATATTAATTattgtgaaacataattgctgtttatggagagcctcggcTTGATTAATCGACGCCGCGATATTAAAGCCAGGCAAGCAACATTGT
chr7	26095341	26095381	fw1_Dp3_ol_57_Dp3_Dp112_rv1	GCCATACCAGTGCTCCTCCTCCGCGATATTAATTctgagatgaaaggcatttgaaccaggtaaagcttgttcaagTTGATTAATCGACGCCGCGATATTAAAGCCAGGCAAGCAACATTGT
chr7	26095402	26095443	fw1_Dp3_ol_58_Dp3_Dp112_rv1	GCCATACCAGTGCTCCTCCTCCGCGATATTAATTgtggagttcaaggaagaaaagtataccccatgtcatctgagaTTGATTAATCGACGCCGCGATATTAAAGCCAGGCAAGCAACATTGT
chr7	26095446	26095481	fw1_Dp3_ol_59_Dp3_Dp112_rv1	GCCATACCAGTGCTCCTCCTCCGCGATATTAATTgatcctgctggctgggagaagcaaggtttcactttaTTGATTAATCGACGCCGCGATATTAAAGCCAGGCAAGCAACATTGT
chr7	26095514	26095555	fw1_Dp3_ol_60_Dp3_Dp112_rv1	GCCATACCAGTGCTCCTCCTCCGCGATATTAATTttaaatggtgttcacaatgctggaatttctttccatgcttgaTTGATTAATCGACGCCGCGATATTAAAGCCAGGCAAGCAACATTGT
chr7	26095570	26095610	fw1_Dp3_ol_61_Dp3_Dp112_rv1	GCCATACCAGTGCTCCTCCTCCGCGATATTAATTctcgaacatgaaggaaaatctaactcattagaacctggcgaTTGATTAATCGACGCCGCGATATTAAAGCCAGGCAAGCAACATTGT
chr7	26095682	26095723	fw1_Dp3_ol_62_Dp3_Dp112_rv1	GCCATACCAGTGCTCCTCCTCCGCGATATTAATTtaaattatttgctcaaatctggcccaatgtccagaaacaggtTTGATTAATCGACGCCGCGATATTAAAGCCAGGCAAGCAACATTGT
chr7	26095726	26095761	fw1_Dp3_ol_63_Dp3_Dp112_rv1	GCCATACCAGTGCTCCTCCTCCGCGATATTAATTaaagattgacatagctgggcgcgctggccacacctgTTGATTAATCGACGCCGCGATATTAAAGCCAGGCAAGCAACATTGT
chr7	26096144	26096185	fw1_Dp3_ol_64_Dp3_Dp112_rv1	GCCATACCAGTGCTCCTCCTCCGCGATATTAATTtcatatagaaagccactcacatatttccacaggctatgcatgTTGATTAATCGACGCCGCGATATTAAAGCCAGGCAAGCAACATTGT
chr7	26096188	26096227	fw1_Dp3_ol_65_Dp3_Dp112_rv1	GCCATACCAGTGCTCCTCCTCCGCGATATTAATTaacaacagcaaactgacacacagttcaagttatttgcagtTTGATTAATCGACGCCGCGATATTAAAGCCAGGCAAGCAACATTGT
chr7	26096230	26096269	fw1_Dp3_ol_66_Dp3_Dp112_rv1	GCCATACCAGTGCTCCTCCTCCGCGATATTAATTtgcgtccatagagagagaaactctaaagttctgtgacagaTTGATTAATCGACGCCGCGATATTAAAGCCAGGCAAGCAACATTGT
chr7	26096284	26096325	fw1_Dp3_ol_67_Dp3_Dp112_rv1	GCCATACCAGTGCTCCTCCTCCGCGATATTAATTatcagaacttacacatcctcattagtacaaacctcaggaggcTTGATTAATCGACGCCGCGATATTAAAGCCAGGCAAGCAACATTGT
chr7	26096367	26096406	fw1_Dp3_ol_68_Dp3_Dp112_rv1	GCCATACCAGTGCTCCTCCTCCGCGATATTAATTttaaaattcctctttagaaacactacacagagccagcggcTTGATTAATCGACGCCGCGATATTAAAGCCAGGCAAGCAACATTGT
chr7	26096477	26096516	fw1_Dp3_ol_69_Dp3_Dp112_rv1	GCCATACCAGTGCTCCTCCTCCGCGATATTAATTacaaaagggcattaggaattggttggtgattgagaatcctTTGATTAATCGACGCCGCGATATTAAAGCCAGGCAAGCAACATTGT
chr7	26096633	26096673	fw1_Dp3_ol_70_Dp3_Dp112_rv1	GCCATACCAGTGCTCCTCCTCCGCGATATTAATTtgagggttgatttagtaaatctatccactccacagaagggaTTGATTAATCGACGCCGCGATATTAAAGCCAGGCAAGCAACATTGT
chr7	26096748	26096788	fw1_Dp3_ol_71_Dp3_Dp112_rv1	GCCATACCAGTGCTCCTCCTCCGCGATATTAATTgtatctagcataatagtgcctcatttacgttcgcatctgccTTGATTAATCGACGCCGCGATATTAAAGCCAGGCAAGCAACATTGT
chr7	26096791	26096826	fw1_Dp3_ol_72_Dp3_Dp112_rv1	GCCATACCAGTGCTCCTCCTCCGCGATATTAATTcaccttggcctgacccatggttcaaataacctcaaaTTGATTAATCGACGCCGCGATATTAAAGCCAGGCAAGCAACATTGT
chr7	26096829	26096864	fw1_Dp3_ol_73_Dp3_Dp112_rv1	GCCATACCAGTGCTCCTCCTCCGCGATATTAATTtatctacaaaatacaatactgagggccgggcatggtTTGATTAATCGACGCCGCGATATTAAAGCCAGGCAAGCAACATTGT
chr7	26097204	26097245	fw1_Dp3_ol_74_Dp3_Dp112_rv1	GCCATACCAGTGCTCCTCCTCCGCGATATTAATTtcatctttcaactaggtgacattgtagtgagtgaaacctcctTTGATTAATCGACGCCGCGATATTAAAGCCAGGCAAGCAACATTGT
chr7	26097248	26097284	fw1_Dp3_ol_75_Dp3_Dp112_rv1	GCCATACCAGTGCTCCTCCTCCGCGATATTAATTtcatatacaaaggctaaaccagcagagcaaaggaggaTTGATTAATCGACGCCGCGATATTAAAGCCAGGCAAGCAACATTGT
chr7	26097287	26097322	fw1_Dp3_ol_76_Dp3_Dp112_rv1	GCCATACCAGTGCTCCTCCTCCGCGATATTAATTacaggaagtgaaaaggccacgagaaatgtgagatctTTGATTAATCGACGCCGCGATATTAAAGCCAGGCAAGCAACATTGT
chr7	26097670	26097711	fw1_Dp3_ol_77_Dp3_Dp112_rv1	GCCATACCAGTGCTCCTCCTCCGCGATATTAATTgcctggctgagtcatcatttcttaacatttcttacaaccagtTTGATTAATCGACGCCGCGATATTAAAGCCAGGCAAGCAACATTGT
chr7	26097723	26097764	fw1_Dp3_ol_78_Dp3_Dp112_rv1	GCCATACCAGTGCTCCTCCTCCGCGATATTAATTgactcattcattgcatcagaatatctacaaccttgggcaagtTTGATTAATCGACGCCGCGATATTAAAGCCAGGCAAGCAACATTGT
chr7	26097767	26097802	fw1_Dp3_ol_79_Dp3_Dp112_rv1	GCCATACCAGTGCTCCTCCTCCGCGATATTAATTctgaacctgggtaggggaagagggagaatatctacaTTGATTAATCGACGCCGCGATATTAAAGCCAGGCAAGCAACATTGT
chr7	26097805	26097841	fw1_Dp3_ol_80_Dp3_Dp112_rv1	GCCATACCAGTGCTCCTCCTCCGCGATATTAATTcttggggttgagaggaggagggagaatatctacaaccTTGATTAATCGACGCCGCGATATTAAAGCCAGGCAAGCAACATTGT
chr7	26097844	26097880	fw1_Dp3_ol_81_Dp3_Dp112_rv1	GCCATACCAGTGCTCCTCCTCCGCGATATTAATTttaagacaaccagaagcaaccacaaggattcctaggcTTGATTAATCGACGCCGCGATATTAAAGCCAGGCAAGCAACATTGT
chr7	26097892	26097930	fw1_Dp3_ol_82_Dp3_Dp112_rv1	GCCATACCAGTGCTCCTCCTCCGCGATATTAATTagccaattctggaaaatatcgtagagaagggtcgaagtgTTGATTAATCGACGCCGCGATATTAAAGCCAGGCAAGCAACATTGT
chr7	26097933	26097969	fw1_Dp3_ol_83_Dp3_Dp112_rv1	GCCATACCAGTGCTCCTCCTCCGCGATATTAATTgttttctggtagcacagggaatagtggtacacacaggTTGATTAATCGACGCCGCGATATTAAAGCCAGGCAAGCAACATTGT
chr7	26097981	26098022	fw1_Dp3_ol_84_Dp3_Dp112_rv1	GCCATACCAGTGCTCCTCCTCCGCGATATTAATTgtcactgggtttgtattgtcttgcagagataattcattccccTTGATTAATCGACGCCGCGATATTAAAGCCAGGCAAGCAACATTGT
chr7	26098037	26098078	fw1_Dp3_ol_85_Dp3_Dp112_rv1	GCCATACCAGTGCTCCTCCTCCGCGATATTAATTtaacataccaaggatcaaaatcatagctgtttgtgcctgtggTTGATTAATCGACGCCGCGATATTAAAGCCAGGCAAGCAACATTGT
chr7	26098081	26098116	fw1_Dp3_ol_86_Dp3_Dp112_rv1	GCCATACCAGTGCTCCTCCTCCGCGATATTAATTgtttgcacatggaggtcaaatggtgttccctcatttTTGATTAATCGACGCCGCGATATTAAAGCCAGGCAAGCAACATTGT
chr7	26098119	26098156	fw1_Dp3_ol_87_Dp3_Dp112_rv1	GCCATACCAGTGCTCCTCCTCCGCGATATTAATTcatgggtagtagggcataaatgtcctctaactgtcccaTTGATTAATCGACGCCGCGATATTAAAGCCAGGCAAGCAACATTGT
chr7	26098159	26098194	fw1_Dp3_ol_88_Dp3_Dp112_rv1	GCCATACCAGTGCTCCTCCTCCGCGATATTAATTttgcatggaactgtcacggtttcagcactggcagccTTGATTAATCGACGCCGCGATATTAAAGCCAGGCAAGCAACATTGT
chr7	26098197	26098232	fw1_Dp3_ol_89_Dp3_Dp112_rv1	GCCATACCAGTGCTCCTCCTCCGCGATATTAATTacgtcccaggaaactgctcagttcaaggcaaaccagTTGATTAATCGACGCCGCGATATTAAAGCCAGGCAAGCAACATTGT
chr7	26098235	26098270	fw1_Dp3_ol_90_Dp3_Dp112_rv1	GCCATACCAGTGCTCCTCCTCCGCGATATTAATTcaaaccattggtcagaggaaaaggaagcccacatgaTTGATTAATCGACGCCGCGATATTAAAGCCAGGCAAGCAACATTGT
chr7	26098273	26098312	fw1_Dp3_ol_91_Dp3_Dp112_rv1	GCCATACCAGTGCTCCTCCTCCGCGATATTAATTccataagatatatttcagctgcccatcgagaatggaagccTTGATTAATCGACGCCGCGATATTAAAGCCAGGCAAGCAACATTGT
chr7	26098315	26098355	fw1_Dp3_ol_92_Dp3_Dp112_rv1	GCCATACCAGTGCTCCTCCTCCGCGATATTAATTcaatcctgacatcagccattaggtcattttgttctacctggTTGATTAATCGACGCCGCGATATTAAAGCCAGGCAAGCAACATTGT
chr7	26098358	26098393	fw1_Dp3_ol_93_Dp3_Dp112_rv1	GCCATACCAGTGCTCCTCCTCCGCGATATTAATTggtgttcacctccaagaactttcccaagcttgtgacTTGATTAATCGACGCCGCGATATTAAAGCCAGGCAAGCAACATTGT
chr7	26098396	26098434	fw1_Dp3_ol_94_Dp3_Dp112_rv1	GCCATACCAGTGCTCCTCCTCCGCGATATTAATTaacatggtaagagaagaaaatgacagtaagctctgggccTTGATTAATCGACGCCGCGATATTAAAGCCAGGCAAGCAACATTGT
chr7	26098437	26098472	fw1_Dp3_ol_95_Dp3_Dp112_rv1	GCCATACCAGTGCTCCTCCTCCGCGATATTAATTcactgtggtgtgaagcttgagctatgccacactgccTTGATTAATCGACGCCGCGATATTAAAGCCAGGCAAGCAACATTGT
chr7	26098475	26098510	fw1_Dp3_ol_96_Dp3_Dp112_rv1	GCCATACCAGTGCTCCTCCTCCGCGATATTAATTcctgggcctcagagatataatgcgtaggtgaggagcTTGATTAATCGACGCCGCGATATTAAAGCCAGGCAAGCAACATTGT
chr7	26098522	26098562	fw1_Dp3_ol_97_Dp3_Dp112_rv1	GCCATACCAGTGCTCCTCCTCCGCGATATTAATTagtgttttcaaactccagacaacagtttgattttcatgggcTTGATTAATCGACGCCGCGATATTAAAGCCAGGCAAGCAACATTGT
chr7	26098604	26098645	fw1_Dp3_ol_98_Dp3_Dp112_rv1	GCCATACCAGTGCTCCTCCTCCGCGATATTAATTaatagaataaaatggaatatgtgagagggcattgcacgtggcTTGATTAATCGACGCCGCGATATTAAAGCCAGGCAAGCAACATTGT
chr7	26098669	26098709	fw1_Dp3_ol_99_Dp3_Dp112_rv1	GCCATACCAGTGCTCCTCCTCCGCGATATTAATTtgtttcagctacatatctatgtccatgtgtactgggtctcaTTGATTAATCGACGCCGCGATATTAAAGCCAGGCAAGCAACATTGT
chr7	26279454	26279493	fw1_Dp5_ol_1_Dp5_Dp112_rv1	GCCATACCAGTGCTCCTCCTATCGTCGATAACTTccccaactttcaacacctaagtatcaaaatgaccaaacgcTTGATTAATCGACGATCGTCGATAACAGCCAGGCAAGCAACATTGT
chr7	26279520	26279555	fw1_Dp5_ol_2_Dp5_Dp112_rv1	GCCATACCAGTGCTCCTCCTATCGTCGATAACTTccccactttctgcttggcagatggaaaactgaaagtTTGATTAATCGACGATCGTCGATAACAGCCAGGCAAGCAACATTGT
chr7	26279655	26279690	fw1_Dp5_ol_3_Dp5_Dp112_rv1	GCCATACCAGTGCTCCTCCTATCGTCGATAACTTatcagcccgatcgtgggccactactttatttgcatgTTGATTAATCGACGATCGTCGATAACAGCCAGGCAAGCAACATTGT
chr7	26279693	26279729	fw1_Dp5_ol_4_Dp5_Dp112_rv1	GCCATACCAGTGCTCCTCCTATCGTCGATAACTTgtatccaccaaatggccaatggaaaacctctagaggaTTGATTAATCGACGATCGTCGATAACAGCCAGGCAAGCAACATTGT
chr7	26279732	26279767	fw1_Dp5_ol_5_Dp5_Dp112_rv1	GCCATACCAGTGCTCCTCCTATCGTCGATAACTTtttggaccccagaagatcctgcaatcagggcccttgTTGATTAATCGACGATCGTCGATAACAGCCAGGCAAGCAACATTGT
chr7	26279770	26279805	fw1_Dp5_ol_6_Dp5_Dp112_rv1	GCCATACCAGTGCTCCTCCTATCGTCGATAACTTtcactgctccaggtactcctaccctgtggagtgtacTTGATTAATCGACGATCGTCGATAACAGCCAGGCAAGCAACATTGT
chr7	26279913	26279948	fw1_Dp5_ol_7_Dp5_Dp112_rv1	GCCATACCAGTGCTCCTCCTATCGTCGATAACTTtcaagaccctgcacctttaacaagtagcgcactataTTGATTAATCGACGATCGTCGATAACAGCCAGGCAAGCAACATTGT
chr7	26280053	26280093	fw1_Dp5_ol_8_Dp5_Dp112_rv1	GCCATACCAGTGCTCCTCCTATCGTCGATAACTTtaacaaaatgatgagttgtttctcagctcctaaggacacccTTGATTAATCGACGATCGTCGATAACAGCCAGGCAAGCAACATTGT
chr7	26280096	26280131	fw1_Dp5_ol_9_Dp5_Dp112_rv1	GCCATACCAGTGCTCCTCCTATCGTCGATAACTTgttgcaagtcacctaacctgagtatggccagaagaaTTGATTAATCGACGATCGTCGATAACAGCCAGGCAAGCAACATTGT
chr7	26280137	26280172	fw1_Dp5_ol_10_Dp5_Dp112_rv1	GCCATACCAGTGCTCCTCCTATCGTCGATAACTTcaggcccaggtcctgacctcagagccagctggaatgTTGATTAATCGACGATCGTCGATAACAGCCAGGCAAGCAACATTGT
chr7	26280232	26280267	fw1_Dp5_ol_11_Dp5_Dp112_rv1	GCCATACCAGTGCTCCTCCTATCGTCGATAACTTaaaagcaagggttgccctgttttgttggagtatggaTTGATTAATCGACGATCGTCGATAACAGCCAGGCAAGCAACATTGT
chr7	26280270	26280305	fw1_Dp5_ol_12_Dp5_Dp112_rv1	GCCATACCAGTGCTCCTCCTATCGTCGATAACTTtttctaaaagttgaggacccaacatgaccccattgcTTGATTAATCGACGATCGTCGATAACAGCCAGGCAAGCAACATTGT
chr7	26280308	26280349	fw1_Dp5_ol_13_Dp5_Dp112_rv1	GCCATACCAGTGCTCCTCCTATCGTCGATAACTTgatctcatcagatcactgcttctttgcatgaacctaatcaggTTGATTAATCGACGATCGTCGATAACAGCCAGGCAAGCAACATTGT
chr7	26280358	26280398	fw1_Dp5_ol_14_Dp5_Dp112_rv1	GCCATACCAGTGCTCCTCCTATCGTCGATAACTTttatctcatcttcctatatcctccattgttcccctttgcccTTGATTAATCGACGATCGTCGATAACAGCCAGGCAAGCAACATTGT
chr7	26280401	26280436	fw1_Dp5_ol_15_Dp5_Dp112_rv1	GCCATACCAGTGCTCCTCCTATCGTCGATAACTTaaaacctgccccagacccctgcttgagagacagattTTGATTAATCGACGATCGTCGATAACAGCCAGGCAAGCAACATTGT
chr7	26280486	26280527	fw1_Dp5_ol_16_Dp5_Dp112_rv1	GCCATACCAGTGCTCCTCCTATCGTCGATAACTTtcttttctcaaaagtcaatgccatatcggcttctatgtgtgtTTGATTAATCGACGATCGTCGATAACAGCCAGGCAAGCAACATTGT
chr7	26280643	26280678	fw1_Dp5_ol_17_Dp5_Dp112_rv1	GCCATACCAGTGCTCCTCCTATCGTCGATAACTTttttgctgttaccaaccatgctgcagtgtctaccctTTGATTAATCGACGATCGTCGATAACAGCCAGGCAAGCAACATTGT
chr7	26280681	26280716	fw1_Dp5_ol_18_Dp5_Dp112_rv1	GCCATACCAGTGCTCCTCCTATCGTCGATAACTTtacatatcttctcaggcacatgcgtgagggcttctgTTGATTAATCGACGATCGTCGATAACAGCCAGGCAAGCAACATTGT
chr7	26280719	26280756	fw1_Dp5_ol_19_Dp5_Dp112_rv1	GCCATACCAGTGCTCCTCCTATCGTCGATAACTTggagagatactaagaggtagtattgccgggccataaggTTGATTAATCGACGATCGTCGATAACAGCCAGGCAAGCAACATTGT
chr7	26280880	26280915	fw1_Dp5_ol_20_Dp5_Dp112_rv1	GCCATACCAGTGCTCCTCCTATCGTCGATAACTTaagacatacccaccggtgtgccattgcagtttaccgTTGATTAATCGACGATCGTCGATAACAGCCAGGCAAGCAACATTGT
chr7	26280918	26280957	fw1_Dp5_ol_21_Dp5_Dp112_rv1	GCCATACCAGTGCTCCTCCTATCGTCGATAACTTgctatggcaacattcagaagttaccttccctttccatagcTTGATTAATCGACGATCGTCGATAACAGCCAGGCAAGCAACATTGT
chr7	26281036	26281075	fw1_Dp5_ol_22_Dp5_Dp112_rv1	GCCATACCAGTGCTCCTCCTATCGTCGATAACTTaaaagtgggtataactatgcctgctgaactacctctgagcTTGATTAATCGACGATCGTCGATAACAGCCAGGCAAGCAACATTGT
chr7	26281196	26281231	fw1_Dp5_ol_23_Dp5_Dp112_rv1	GCCATACCAGTGCTCCTCCTATCGTCGATAACTTgaagctaagaaccctcccacgctaagccgcgattttTTGATTAATCGACGATCGTCGATAACAGCCAGGCAAGCAACATTGT
chr7	26281234	26281271	fw1_Dp5_ol_24_Dp5_Dp112_rv1	GCCATACCAGTGCTCCTCCTATCGTCGATAACTTggcttgcctgtcctttcaataggacattgctaaattgcTTGATTAATCGACGATCGTCGATAACAGCCAGGCAAGCAACATTGT
chr7	26281623	26281658	fw1_Dp5_ol_25_Dp5_Dp112_rv1	GCCATACCAGTGCTCCTCCTATCGTCGATAACTTactctcacgagcaaagcatgaaactacctgttgtcaTTGATTAATCGACGATCGTCGATAACAGCCAGGCAAGCAACATTGT
chr7	26282018	26282053	fw1_Dp5_ol_26_Dp5_Dp112_rv1	GCCATACCAGTGCTCCTCCTATCGTCGATAACTTctacccaggagacacatggaagagtcacctgaacctTTGATTAATCGACGATCGTCGATAACAGCCAGGCAAGCAACATTGT
chr7	26282195	26282236	fw1_Dp5_ol_27_Dp5_Dp112_rv1	GCCATACCAGTGCTCCTCCTATCGTCGATAACTTggtacttcctcttttgtgagctgtctgtttctattgaatgggTTGATTAATCGACGATCGTCGATAACAGCCAGGCAAGCAACATTGT
chr7	26283348	26283385	fw1_Dp5_ol_28_Dp5_Dp112_rv1	GCCATACCAGTGCTCCTCCTATCGTCGATAACTTccccgcagcattcttatcaaggatagaaagttgagactTTGATTAATCGACGATCGTCGATAACAGCCAGGCAAGCAACATTGT
chr7	26283504	26283545	fw1_Dp5_ol_29_Dp5_Dp112_rv1	GCCATACCAGTGCTCCTCCTATCGTCGATAACTTctgttaatctgtcttacgtcaatttaattctccagcccagccTTGATTAATCGACGATCGTCGATAACAGCCAGGCAAGCAACATTGT
chr7	26284765	26284801	fw1_Dp5_ol_30_Dp5_Dp112_rv1	GCCATACCAGTGCTCCTCCTATCGTCGATAACTTaaaagcaatcttcctctcatgtttgcccttacctcctTTGATTAATCGACGATCGTCGATAACAGCCAGGCAAGCAACATTGT
[truncated: 1,678 more rows]

## Sheet: probes_10kb_Chr-6-9-10-17
chr	start	stop	probe_name	probe_seq
chr6	25900152	25900191	gHIST1_fw0_Dp1_ol_1_Dp1_Dp102_rv0	CACCTTGGCTCACCTCTGCTCCGATTCGTTAGTTcaggtggcataatgccatccacactgggaaagacagtttaTTCGCGTACTATAACCGATTCGTTAGTCCTTGCTCAACCACCTCGC
chr6	25900260	25900299	gHIST1_fw0_Dp1_ol_2_Dp1_Dp102_rv0	CACCTTGGCTCACCTCTGCTCCGATTCGTTAGTTaatgtttaaccagatagctggttatcccctgactcagtcaTTCGCGTACTATAACCGATTCGTTAGTCCTTGCTCAACCACCTCGC
chr6	25900827	25900866	gHIST1_fw0_Dp1_ol_3_Dp1_Dp102_rv0	CACCTTGGCTCACCTCTGCTCCGATTCGTTAGTTatatcatgttctccctaaaatgatgtgacaagaagggcccTTCGCGTACTATAACCGATTCGTTAGTCCTTGCTCAACCACCTCGC
chr6	25901009	25901048	gHIST1_fw0_Dp1_ol_4_Dp1_Dp102_rv0	CACCTTGGCTCACCTCTGCTCCGATTCGTTAGTTtatgacaagaaaatgcagtgtggtattccagattggacctTTCGCGTACTATAACCGATTCGTTAGTCCTTGCTCAACCACCTCGC
chr6	25901069	25901108	gHIST1_fw0_Dp1_ol_5_Dp1_Dp102_rv0	CACCTTGGCTCACCTCTGCTCCGATTCGTTAGTTagtggaaacagtggtgaaatccacataaagtctagggtttTTCGCGTACTATAACCGATTCGTTAGTCCTTGCTCAACCACCTCGC
chr6	25901299	25901338	gHIST1_fw0_Dp1_ol_6_Dp1_Dp102_rv0	CACCTTGGCTCACCTCTGCTCCGATTCGTTAGTTagaagtgaggatagaggttaccttgaagaagctgaggtctTTCGCGTACTATAACCGATTCGTTAGTCCTTGCTCAACCACCTCGC
chr6	25901342	25901381	gHIST1_fw0_Dp1_ol_7_Dp1_Dp102_rv0	CACCTTGGCTCACCTCTGCTCCGATTCGTTAGTTagagaccatgaagggtctaattagctaacacacgttgagtTTCGCGTACTATAACCGATTCGTTAGTCCTTGCTCAACCACCTCGC
chr6	25902272	25902311	gHIST1_fw0_Dp1_ol_8_Dp1_Dp102_rv0	CACCTTGGCTCACCTCTGCTCCGATTCGTTAGTTcctcatttctctcttggaagaaaccagagcaatgttccctTTCGCGTACTATAACCGATTCGTTAGTCCTTGCTCAACCACCTCGC
chr6	25903068	25903107	gHIST1_fw0_Dp1_ol_9_Dp1_Dp102_rv0	CACCTTGGCTCACCTCTGCTCCGATTCGTTAGTTaaaggtgtagaacctaagatgtgacaaggacactgttgggTTCGCGTACTATAACCGATTCGTTAGTCCTTGCTCAACCACCTCGC
chr6	25903111	25903150	gHIST1_fw0_Dp1_ol_10_Dp1_Dp102_rv0	CACCTTGGCTCACCTCTGCTCCGATTCGTTAGTTctgattcttcctgggaacatttataaaggcttcctaggggTTCGCGTACTATAACCGATTCGTTAGTCCTTGCTCAACCACCTCGC
chr6	25903151	25903190	gHIST1_fw0_Dp1_ol_11_Dp1_Dp102_rv0	CACCTTGGCTCACCTCTGCTCCGATTCGTTAGTTagggcgtgtttgtgtaagagctttccaggtcagaaagtatTTCGCGTACTATAACCGATTCGTTAGTCCTTGCTCAACCACCTCGC
chr6	25903291	25903330	gHIST1_fw0_Dp1_ol_12_Dp1_Dp102_rv0	CACCTTGGCTCACCTCTGCTCCGATTCGTTAGTTtagagtttctaggtgcttctggacatgtggattgatgacaTTCGCGTACTATAACCGATTCGTTAGTCCTTGCTCAACCACCTCGC
chr6	25903518	25903557	gHIST1_fw0_Dp1_ol_13_Dp1_Dp102_rv0	CACCTTGGCTCACCTCTGCTCCGATTCGTTAGTTaaaagcaggagttagcagaaaaccaacaagacatgggaagTTCGCGTACTATAACCGATTCGTTAGTCCTTGCTCAACCACCTCGC
chr6	25903618	25903657	gHIST1_fw0_Dp1_ol_14_Dp1_Dp102_rv0	CACCTTGGCTCACCTCTGCTCCGATTCGTTAGTTaaggagagaggatgctggaagctatgaaattctttctgtgTTCGCGTACTATAACCGATTCGTTAGTCCTTGCTCAACCACCTCGC
chr6	25903661	25903700	gHIST1_fw0_Dp1_ol_15_Dp1_Dp102_rv0	CACCTTGGCTCACCTCTGCTCCGATTCGTTAGTTcaatggggcaatgaccctagaactgctgagttagcagcagTTCGCGTACTATAACCGATTCGTTAGTCCTTGCTCAACCACCTCGC
chr6	25903777	25903816	gHIST1_fw0_Dp1_ol_16_Dp1_Dp102_rv0	CACCTTGGCTCACCTCTGCTCCGATTCGTTAGTTttttagcagtaaagcagacagtagaacccacccagctttcTTCGCGTACTATAACCGATTCGTTAGTCCTTGCTCAACCACCTCGC
chr6	25903858	25903897	gHIST1_fw0_Dp1_ol_17_Dp1_Dp102_rv0	CACCTTGGCTCACCTCTGCTCCGATTCGTTAGTTggggaccataactaggcatgatggcttcagatacagggctTTCGCGTACTATAACCGATTCGTTAGTCCTTGCTCAACCACCTCGC
chr6	25903898	25903937	gHIST1_fw0_Dp1_ol_18_Dp1_Dp102_rv0	CACCTTGGCTCACCTCTGCTCCGATTCGTTAGTTtgttcatctcttgttgtggtcaggcactgcctaatgagagTTCGCGTACTATAACCGATTCGTTAGTCCTTGCTCAACCACCTCGC
chr6	25903938	25903977	gHIST1_fw0_Dp1_ol_19_Dp1_Dp102_rv0	CACCTTGGCTCACCTCTGCTCCGATTCGTTAGTTcaaccccttccaaatgctactgctgtgtttaactagggctTTCGCGTACTATAACCGATTCGTTAGTCCTTGCTCAACCACCTCGC
chr6	25904020	25904059	gHIST1_fw0_Dp1_ol_20_Dp1_Dp102_rv0	CACCTTGGCTCACCTCTGCTCCGATTCGTTAGTTaaaatggagcaacctgcaagatgagtgggattagcttcgtTTCGCGTACTATAACCGATTCGTTAGTCCTTGCTCAACCACCTCGC
chr6	25904077	25904116	gHIST1_fw0_Dp1_ol_21_Dp1_Dp102_rv0	CACCTTGGCTCACCTCTGCTCCGATTCGTTAGTTccactcatgcacacttggcgagcatggcagttccatttatTTCGCGTACTATAACCGATTCGTTAGTCCTTGCTCAACCACCTCGC
chr6	25904195	25904234	gHIST1_fw0_Dp1_ol_22_Dp1_Dp102_rv0	CACCTTGGCTCACCTCTGCTCCGATTCGTTAGTTaaccttctaccttgtaagaggagcccttttacctaaagcaTTCGCGTACTATAACCGATTCGTTAGTCCTTGCTCAACCACCTCGC
chr6	25904290	25904329	gHIST1_fw0_Dp1_ol_23_Dp1_Dp102_rv0	CACCTTGGCTCACCTCTGCTCCGATTCGTTAGTTaaaacactgaatacacactaagaaggctctcagcactccgTTCGCGTACTATAACCGATTCGTTAGTCCTTGCTCAACCACCTCGC
chr6	25904349	25904388	gHIST1_fw0_Dp1_ol_24_Dp1_Dp102_rv0	CACCTTGGCTCACCTCTGCTCCGATTCGTTAGTTagccagtaacttctcaaagtcattgtgtattagtcagggcTTCGCGTACTATAACCGATTCGTTAGTCCTTGCTCAACCACCTCGC
chr6	25904523	25904562	gHIST1_fw0_Dp1_ol_25_Dp1_Dp102_rv0	CACCTTGGCTCACCTCTGCTCCGATTCGTTAGTTatttattgtcttattctctttcacatgggcaggggttgcaTTCGCGTACTATAACCGATTCGTTAGTCCTTGCTCAACCACCTCGC
chr6	25904603	25904642	gHIST1_fw0_Dp1_ol_26_Dp1_Dp102_rv0	CACCTTGGCTCACCTCTGCTCCGATTCGTTAGTTgcctggcatacggctggtgtgtgatacatatatttggagtTTCGCGTACTATAACCGATTCGTTAGTCCTTGCTCAACCACCTCGC
chr6	25904643	25904682	gHIST1_fw0_Dp1_ol_27_Dp1_Dp102_rv0	CACCTTGGCTCACCTCTGCTCCGATTCGTTAGTTggaggtaaaagtcaccacttaggctatccacttttgtgacTTCGCGTACTATAACCGATTCGTTAGTCCTTGCTCAACCACCTCGC
chr6	25904683	25904722	gHIST1_fw0_Dp1_ol_28_Dp1_Dp102_rv0	CACCTTGGCTCACCTCTGCTCCGATTCGTTAGTTagggacaacacacgtatcacttgtcattgtacctatagcaTTCGCGTACTATAACCGATTCGTTAGTCCTTGCTCAACCACCTCGC
chr6	25904766	25904805	gHIST1_fw0_Dp1_ol_29_Dp1_Dp102_rv0	CACCTTGGCTCACCTCTGCTCCGATTCGTTAGTTacaaagaacaaaatggaataatcccatctgaaggcgaggaTTCGCGTACTATAACCGATTCGTTAGTCCTTGCTCAACCACCTCGC
chr6	25904832	25904871	gHIST1_fw0_Dp1_ol_30_Dp1_Dp102_rv0	CACCTTGGCTCACCTCTGCTCCGATTCGTTAGTTtggaaggacatggagagcatcaaccttaagactaaagactTTCGCGTACTATAACCGATTCGTTAGTCCTTGCTCAACCACCTCGC
chr6	25905007	25905046	gHIST1_fw0_Dp1_ol_31_Dp1_Dp102_rv0	CACCTTGGCTCACCTCTGCTCCGATTCGTTAGTTaaatagtattcaggccaccatttggaacctatgtgacacaTTCGCGTACTATAACCGATTCGTTAGTCCTTGCTCAACCACCTCGC
chr6	25905047	25905086	gHIST1_fw0_Dp1_ol_32_Dp1_Dp102_rv0	CACCTTGGCTCACCTCTGCTCCGATTCGTTAGTTgtttagttcctgtctatgttcataagagagggcaaaggccTTCGCGTACTATAACCGATTCGTTAGTCCTTGCTCAACCACCTCGC
chr6	25905087	25905126	gHIST1_fw0_Dp1_ol_33_Dp1_Dp102_rv0	CACCTTGGCTCACCTCTGCTCCGATTCGTTAGTTcgtttacatccaacctctgtatgccagcagccacgtatgcTTCGCGTACTATAACCGATTCGTTAGTCCTTGCTCAACCACCTCGC
chr6	25905138	25905177	gHIST1_fw0_Dp1_ol_34_Dp1_Dp102_rv0	CACCTTGGCTCACCTCTGCTCCGATTCGTTAGTTatggctaaacagtcattcatcagaatcggttccaagaactTTCGCGTACTATAACCGATTCGTTAGTCCTTGCTCAACCACCTCGC
chr6	25905184	25905223	gHIST1_fw0_Dp1_ol_35_Dp1_Dp102_rv0	CACCTTGGCTCACCTCTGCTCCGATTCGTTAGTTaaaattagagctcatggtgccagattggcctggattttcaTTCGCGTACTATAACCGATTCGTTAGTCCTTGCTCAACCACCTCGC
chr6	25905247	25905286	gHIST1_fw0_Dp1_ol_36_Dp1_Dp102_rv0	CACCTTGGCTCACCTCTGCTCCGATTCGTTAGTTgtaaataatgatgctgtccactgattttcatcatgcggggTTCGCGTACTATAACCGATTCGTTAGTCCTTGCTCAACCACCTCGC
chr6	25905287	25905326	gHIST1_fw0_Dp1_ol_37_Dp1_Dp102_rv0	CACCTTGGCTCACCTCTGCTCCGATTCGTTAGTTctctctgcttcactgtgccttcctcttatgtccatggcacTTCGCGTACTATAACCGATTCGTTAGTCCTTGCTCAACCACCTCGC
chr6	25905347	25905386	gHIST1_fw0_Dp1_ol_38_Dp1_Dp102_rv0	CACCTTGGCTCACCTCTGCTCCGATTCGTTAGTTccaggggatagggttagatgtgggttcataagcgctggacTTCGCGTACTATAACCGATTCGTTAGTCCTTGCTCAACCACCTCGC
chr6	25905388	25905427	gHIST1_fw0_Dp1_ol_39_Dp1_Dp102_rv0	CACCTTGGCTCACCTCTGCTCCGATTCGTTAGTTactgagggtaattcactcttaagactagcgagcactttctTTCGCGTACTATAACCGATTCGTTAGTCCTTGCTCAACCACCTCGC
chr6	25905482	25905521	gHIST1_fw0_Dp1_ol_40_Dp1_Dp102_rv0	CACCTTGGCTCACCTCTGCTCCGATTCGTTAGTTagcaactacatgaccaccctgaaagtgatttcaaaacagtTTCGCGTACTATAACCGATTCGTTAGTCCTTGCTCAACCACCTCGC
chr6	25905522	25905561	gHIST1_fw0_Dp1_ol_41_Dp1_Dp102_rv0	CACCTTGGCTCACCTCTGCTCCGATTCGTTAGTTtgaaagctagctgttcaagttgataaaagccactgcagttTTCGCGTACTATAACCGATTCGTTAGTCCTTGCTCAACCACCTCGC
chr6	25905576	25905615	gHIST1_fw0_Dp1_ol_42_Dp1_Dp102_rv0	CACCTTGGCTCACCTCTGCTCCGATTCGTTAGTTctgatgggctccgttccctctgcacattagagccatttaaTTCGCGTACTATAACCGATTCGTTAGTCCTTGCTCAACCACCTCGC
chr6	25905644	25905683	gHIST1_fw0_Dp1_ol_43_Dp1_Dp102_rv0	CACCTTGGCTCACCTCTGCTCCGATTCGTTAGTTtcacctggcttatagctcaggtcctaagaattgttagtggTTCGCGTACTATAACCGATTCGTTAGTCCTTGCTCAACCACCTCGC
chr6	25905684	25905723	gHIST1_fw0_Dp1_ol_44_Dp1_Dp102_rv0	CACCTTGGCTCACCTCTGCTCCGATTCGTTAGTTcacttggagctacaaagaggagtccccaaaagaaacgattTTCGCGTACTATAACCGATTCGTTAGTCCTTGCTCAACCACCTCGC
chr6	25905728	25905767	gHIST1_fw0_Dp1_ol_45_Dp1_Dp102_rv0	CACCTTGGCTCACCTCTGCTCCGATTCGTTAGTTctttattttggcaaatgggtggcttaagtagaactggtccTTCGCGTACTATAACCGATTCGTTAGTCCTTGCTCAACCACCTCGC
chr6	25905830	25905869	gHIST1_fw0_Dp1_ol_46_Dp1_Dp102_rv0	CACCTTGGCTCACCTCTGCTCCGATTCGTTAGTTaccccttcttgtcagcatttcaactttatttggtggaactTTCGCGTACTATAACCGATTCGTTAGTCCTTGCTCAACCACCTCGC
chr6	25905881	25905920	gHIST1_fw0_Dp1_ol_47_Dp1_Dp102_rv0	CACCTTGGCTCACCTCTGCTCCGATTCGTTAGTTattatgtgtgatgtattgtggtcgtgaatcatggtgtcctTTCGCGTACTATAACCGATTCGTTAGTCCTTGCTCAACCACCTCGC
chr6	25905921	25905960	gHIST1_fw0_Dp1_ol_48_Dp1_Dp102_rv0	CACCTTGGCTCACCTCTGCTCCGATTCGTTAGTTgaactccctttggaagctaaaacggtctgttgaggctctgTTCGCGTACTATAACCGATTCGTTAGTCCTTGCTCAACCACCTCGC
chr6	25905961	25906000	gHIST1_fw0_Dp1_ol_49_Dp1_Dp102_rv0	CACCTTGGCTCACCTCTGCTCCGATTCGTTAGTTcctaccagctctctagggtttgttaaagcaaaagagtgagTTCGCGTACTATAACCGATTCGTTAGTCCTTGCTCAACCACCTCGC
chr6	25906086	25906125	gHIST1_fw0_Dp1_ol_50_Dp1_Dp102_rv0	CACCTTGGCTCACCTCTGCTCCGATTCGTTAGTTtttcaacaatggagcaagttgctacagctaagaccttttgTTCGCGTACTATAACCGATTCGTTAGTCCTTGCTCAACCACCTCGC
chr6	25906126	25906165	gHIST1_fw0_Dp1_ol_51_Dp1_Dp102_rv0	CACCTTGGCTCACCTCTGCTCCGATTCGTTAGTTaggctgcctgtttcttcaggttttcctttgattctcagagTTCGCGTACTATAACCGATTCGTTAGTCCTTGCTCAACCACCTCGC
chr6	25906186	25906225	gHIST1_fw0_Dp1_ol_52_Dp1_Dp102_rv0	CACCTTGGCTCACCTCTGCTCCGATTCGTTAGTTtgaatacatgtacttatggcttaaccaacacacaggtggtTTCGCGTACTATAACCGATTCGTTAGTCCTTGCTCAACCACCTCGC
chr6	25906388	25906427	gHIST1_fw0_Dp1_ol_53_Dp1_Dp102_rv0	CACCTTGGCTCACCTCTGCTCCGATTCGTTAGTTtaaaggactcaaaatgaacatatattctggctgggcaggtTTCGCGTACTATAACCGATTCGTTAGTCCTTGCTCAACCACCTCGC
chr6	25907335	25907374	gHIST1_fw0_Dp1_ol_54_Dp1_Dp102_rv0	CACCTTGGCTCACCTCTGCTCCGATTCGTTAGTTattgaaatttggtgctctgggaaaatatgccagcttcattTTCGCGTACTATAACCGATTCGTTAGTCCTTGCTCAACCACCTCGC
chr6	25907401	25907440	gHIST1_fw0_Dp1_ol_55_Dp1_Dp102_rv0	CACCTTGGCTCACCTCTGCTCCGATTCGTTAGTTtgcttcagttattctgaattcagaacattcccactctggcTTCGCGTACTATAACCGATTCGTTAGTCCTTGCTCAACCACCTCGC
chr6	25907496	25907535	gHIST1_fw0_Dp1_ol_56_Dp1_Dp102_rv0	CACCTTGGCTCACCTCTGCTCCGATTCGTTAGTTaaaatacacacagcagataaaagaagagggagcaggcaaaTTCGCGTACTATAACCGATTCGTTAGTCCTTGCTCAACCACCTCGC
chr6	25907539	25907578	gHIST1_fw0_Dp1_ol_57_Dp1_Dp102_rv0	CACCTTGGCTCACCTCTGCTCCGATTCGTTAGTTagagccaaggtgaatgtgttaatcattagcaggttatcccTTCGCGTACTATAACCGATTCGTTAGTCCTTGCTCAACCACCTCGC
chr6	25907598	25907637	gHIST1_fw0_Dp1_ol_58_Dp1_Dp102_rv0	CACCTTGGCTCACCTCTGCTCCGATTCGTTAGTTactcctttgttgacaaccagaaagtgtttacacttcaggcTTCGCGTACTATAACCGATTCGTTAGTCCTTGCTCAACCACCTCGC
chr6	25907742	25907781	gHIST1_fw0_Dp1_ol_59_Dp1_Dp102_rv0	CACCTTGGCTCACCTCTGCTCCGATTCGTTAGTTtgatggaaattgagaaagactttggaaagtgtttgcctgcTTCGCGTACTATAACCGATTCGTTAGTCCTTGCTCAACCACCTCGC
chr6	25907975	25908014	gHIST1_fw0_Dp1_ol_60_Dp1_Dp102_rv0	CACCTTGGCTCACCTCTGCTCCGATTCGTTAGTTaagcaagagaaaatgattaacaccttggcacatcttggtgTTCGCGTACTATAACCGATTCGTTAGTCCTTGCTCAACCACCTCGC
chr6	25908080	25908119	gHIST1_fw0_Dp1_ol_61_Dp1_Dp102_rv0	CACCTTGGCTCACCTCTGCTCCGATTCGTTAGTTagctggctaactagacttcctcatattggacatcagaagaTTCGCGTACTATAACCGATTCGTTAGTCCTTGCTCAACCACCTCGC
chr6	25908236	25908275	gHIST1_fw0_Dp1_ol_62_Dp1_Dp102_rv0	CACCTTGGCTCACCTCTGCTCCGATTCGTTAGTTatgaaataaattctcagctactgtgggactcagaggctcaTTCGCGTACTATAACCGATTCGTTAGTCCTTGCTCAACCACCTCGC
chr6	25908360	25908399	gHIST1_fw0_Dp1_ol_63_Dp1_Dp102_rv0	CACCTTGGCTCACCTCTGCTCCGATTCGTTAGTTaaaacacttcattgtccaggggtatgctaagtgagcaagaTTCGCGTACTATAACCGATTCGTTAGTCCTTGCTCAACCACCTCGC
chr6	25908440	25908479	gHIST1_fw0_Dp1_ol_64_Dp1_Dp102_rv0	CACCTTGGCTCACCTCTGCTCCGATTCGTTAGTTgtgccaattctgttcttgcatgagcctaagaaaggatgccTTCGCGTACTATAACCGATTCGTTAGTCCTTGCTCAACCACCTCGC
chr6	25908480	25908519	gHIST1_fw0_Dp1_ol_65_Dp1_Dp102_rv0	CACCTTGGCTCACCTCTGCTCCGATTCGTTAGTTtccttaaatattgcttcctgggcacctcacttgcctcatcTTCGCGTACTATAACCGATTCGTTAGTCCTTGCTCAACCACCTCGC
chr6	25908630	25908669	gHIST1_fw0_Dp1_ol_66_Dp1_Dp102_rv0	CACCTTGGCTCACCTCTGCTCCGATTCGTTAGTTttaactgcaaaaggtcagagcaaaacttccagagaacagtTTCGCGTACTATAACCGATTCGTTAGTCCTTGCTCAACCACCTCGC
chr6	25908670	25908709	gHIST1_fw0_Dp1_ol_67_Dp1_Dp102_rv0	CACCTTGGCTCACCTCTGCTCCGATTCGTTAGTTagtgaaaccaagagtgagatgataggatgcctcagtgtgtTTCGCGTACTATAACCGATTCGTTAGTCCTTGCTCAACCACCTCGC
chr6	25908986	25909025	gHIST1_fw0_Dp1_ol_68_Dp1_Dp102_rv0	CACCTTGGCTCACCTCTGCTCCGATTCGTTAGTTaatctgcccacaaaattggacttagaggagcaattttcctTTCGCGTACTATAACCGATTCGTTAGTCCTTGCTCAACCACCTCGC
chr6	25909756	25909795	gHIST1_fw0_Dp1_ol_69_Dp1_Dp102_rv0	CACCTTGGCTCACCTCTGCTCCGATTCGTTAGTTgaaagttatcaaagtctcctcaaaatggctttcagcctgcTTCGCGTACTATAACCGATTCGTTAGTCCTTGCTCAACCACCTCGC
chr6	25910197	25910236	gHIST1_fw0_Dp2_ol_1_Dp2_Dp102_rv0	CACCTTGGCTCACCTCTGCTCCGTTACGATACTTtgactattgttagaaacaatcctttagggatggggaggggTTCGCGTACTATAACCGTTACGATACTCCTTGCTCAACCACCTCGC
chr6	25910285	25910324	gHIST1_fw0_Dp2_ol_2_Dp2_Dp102_rv0	CACCTTGGCTCACCTCTGCTCCGTTACGATACTTaagccattaggaatgtgaatggtaactcttcctcaaaccaTTCGCGTACTATAACCGTTACGATACTCCTTGCTCAACCACCTCGC
chr6	25910325	25910364	gHIST1_fw0_Dp2_ol_3_Dp2_Dp102_rv0	CACCTTGGCTCACCTCTGCTCCGTTACGATACTTtcacataaggaaagataccctgaaagtctgacacaccgaaTTCGCGTACTATAACCGTTACGATACTCCTTGCTCAACCACCTCGC
chr6	25910365	25910404	gHIST1_fw0_Dp2_ol_4_Dp2_Dp102_rv0	CACCTTGGCTCACCTCTGCTCCGTTACGATACTTgtcatctgtcaggaatcaatcagagaagctgctgggaaaaTTCGCGTACTATAACCGTTACGATACTCCTTGCTCAACCACCTCGC
chr6	25910405	25910444	gHIST1_fw0_Dp2_ol_5_Dp2_Dp102_rv0	CACCTTGGCTCACCTCTGCTCCGTTACGATACTTcctcagagaagctgctgggaaaacctaggcattctgagtcTTCGCGTACTATAACCGTTACGATACTCCTTGCTCAACCACCTCGC
chr6	25910445	25910484	gHIST1_fw0_Dp2_ol_6_Dp2_Dp102_rv0	CACCTTGGCTCACCTCTGCTCCGTTACGATACTTatcattgttcttatcacccgtggcaactgatgcaattggaTTCGCGTACTATAACCGTTACGATACTCCTTGCTCAACCACCTCGC
chr6	25910485	25910524	gHIST1_fw0_Dp2_ol_7_Dp2_Dp102_rv0	CACCTTGGCTCACCTCTGCTCCGTTACGATACTTagcaactgatgctttcagggtcatggtttcttcaaagcctTTCGCGTACTATAACCGTTACGATACTCCTTGCTCAACCACCTCGC
chr6	25910536	25910575	gHIST1_fw0_Dp2_ol_8_Dp2_Dp102_rv0	CACCTTGGCTCACCTCTGCTCCGTTACGATACTTttttgctgtttgagaacttgcagtttgatccaaaagctgaTTCGCGTACTATAACCGTTACGATACTCCTTGCTCAACCACCTCGC
chr6	25910576	25910615	gHIST1_fw0_Dp2_ol_9_Dp2_Dp102_rv0	CACCTTGGCTCACCTCTGCTCCGTTACGATACTTcagcatcgattgacccattgccttccttcctgctctgataTTCGCGTACTATAACCGTTACGATACTCCTTGCTCAACCACCTCGC
chr6	25911003	25911042	gHIST1_fw0_Dp2_ol_10_Dp2_Dp102_rv0	CACCTTGGCTCACCTCTGCTCCGTTACGATACTTccaagaccccttcccaactgctccattggtcaaaacgaagTTCGCGTACTATAACCGTTACGATACTCCTTGCTCAACCACCTCGC
chr6	25911177	25911216	gHIST1_fw0_Dp2_ol_11_Dp2_Dp102_rv0	CACCTTGGCTCACCTCTGCTCCGTTACGATACTTatttctagtaccccaggagcacttcttaagtaccatccatTTCGCGTACTATAACCGTTACGATACTCCTTGCTCAACCACCTCGC
chr6	25911450	25911489	gHIST1_fw0_Dp2_ol_12_Dp2_Dp102_rv0	CACCTTGGCTCACCTCTGCTCCGTTACGATACTTacagacaacttcctgttcaggctattacagatagtgctccTTCGCGTACTATAACCGTTACGATACTCCTTGCTCAACCACCTCGC
chr6	25911562	25911601	gHIST1_fw0_Dp2_ol_13_Dp2_Dp102_rv0	CACCTTGGCTCACCTCTGCTCCGTTACGATACTTtgtacatttagctttaggagatattgccgagcagctttccTTCGCGTACTATAACCGTTACGATACTCCTTGCTCAACCACCTCGC
chr6	25911789	25911828	gHIST1_fw0_Dp2_ol_14_Dp2_Dp102_rv0	CACCTTGGCTCACCTCTGCTCCGTTACGATACTTttttctcttttatgaagtccctgttcaagtcattggcccaTTCGCGTACTATAACCGTTACGATACTCCTTGCTCAACCACCTCGC
chr6	25911991	25912030	gHIST1_fw0_Dp2_ol_15_Dp2_Dp102_rv0	CACCTTGGCTCACCTCTGCTCCGTTACGATACTTaaggcaaaatcaatgttctcatcttagtaccaccctcaggTTCGCGTACTATAACCGTTACGATACTCCTTGCTCAACCACCTCGC
chr6	25912070	25912109	gHIST1_fw0_Dp2_ol_16_Dp2_Dp102_rv0	CACCTTGGCTCACCTCTGCTCCGTTACGATACTTacccattgatttgcattaggagattctcttcatctgctgaTTCGCGTACTATAACCGTTACGATACTCCTTGCTCAACCACCTCGC
chr6	25912153	25912192	gHIST1_fw0_Dp2_ol_17_Dp2_Dp102_rv0	CACCTTGGCTCACCTCTGCTCCGTTACGATACTTaaaatatggtgggaacttcttctctagacatgttgtggcaTTCGCGTACTATAACCGTTACGATACTCCTTGCTCAACCACCTCGC
chr6	25912244	25912283	gHIST1_fw0_Dp2_ol_18_Dp2_Dp102_rv0	CACCTTGGCTCACCTCTGCTCCGTTACGATACTTtgttaggagccaaattaattcctgttagagttgacgctgcTTCGCGTACTATAACCGTTACGATACTCCTTGCTCAACCACCTCGC
chr6	25912520	25912559	gHIST1_fw0_Dp2_ol_19_Dp2_Dp102_rv0	CACCTTGGCTCACCTCTGCTCCGTTACGATACTTatattgctatcccttctggaagtgtctacattgccttcctTTCGCGTACTATAACCGTTACGATACTCCTTGCTCAACCACCTCGC
chr6	25912573	25912612	gHIST1_fw0_Dp2_ol_20_Dp2_Dp102_rv0	CACCTTGGCTCACCTCTGCTCCGTTACGATACTTtctcacaatacaagccttccagttctatcttctctgtcctTTCGCGTACTATAACCGTTACGATACTCCTTGCTCAACCACCTCGC
chr6	25912840	25912879	gHIST1_fw0_Dp2_ol_21_Dp2_Dp102_rv0	CACCTTGGCTCACCTCTGCTCCGTTACGATACTTttaattctggggattatagctttacagttccgatcggtgcTTCGCGTACTATAACCGTTACGATACTCCTTGCTCAACCACCTCGC
chr6	25912886	25912925	gHIST1_fw0_Dp2_ol_22_Dp2_Dp102_rv0	CACCTTGGCTCACCTCTGCTCCGTTACGATACTTctgtaacatatggctacaattccgagcagatcttctctgcTTCGCGTACTATAACCGTTACGATACTCCTTGCTCAACCACCTCGC
chr6	25913015	25913054	gHIST1_fw0_Dp2_ol_23_Dp2_Dp102_rv0	CACCTTGGCTCACCTCTGCTCCGTTACGATACTTttcaaaggccacatgaattgacttttcaagtttgtccagcTTCGCGTACTATAACCGTTACGATACTCCTTGCTCAACCACCTCGC
chr6	25913059	25913098	gHIST1_fw0_Dp2_ol_24_Dp2_Dp102_rv0	CACCTTGGCTCACCTCTGCTCCGTTACGATACTTgtcaaccccgggcgcatgctagaaacctctaaggagtatcTTCGCGTACTATAACCGTTACGATACTCCTTGCTCAACCACCTCGC
chr6	25913104	25913143	gHIST1_fw0_Dp2_ol_25_Dp2_Dp102_rv0	CACCTTGGCTCACCTCTGCTCCGTTACGATACTTattagtagtatctgggttccaccccagaccaattcattcaTTCGCGTACTATAACCGTTACGATACTCCTTGCTCAACCACCTCGC
chr6	25913146	25913185	gHIST1_fw0_Dp2_ol_26_Dp2_Dp102_rv0	CACCTTGGCTCACCTCTGCTCCGTTACGATACTTatctctggagtgggtcccaagtatcagtgtcttataaaggTTCGCGTACTATAACCGTTACGATACTCCTTGCTCAACCACCTCGC
chr6	25913186	25913225	gHIST1_fw0_Dp2_ol_27_Dp2_Dp102_rv0	CACCTTGGCTCACCTCTGCTCCGTTACGATACTTctccccagggaagactaacacacagccagagttaagaactTTCGCGTACTATAACCGTTACGATACTCCTTGCTCAACCACCTCGC
chr6	25913288	25913327	gHIST1_fw0_Dp2_ol_28_Dp2_Dp102_rv0	CACCTTGGCTCACCTCTGCTCCGTTACGATACTTaccacatttaagtttgtaactttatgtcctcagaggcgggTTCGCGTACTATAACCGTTACGATACTCCTTGCTCAACCACCTCGC
chr6	25913328	25913367	gHIST1_fw0_Dp2_ol_29_Dp2_Dp102_rv0	CACCTTGGCTCACCTCTGCTCCGTTACGATACTTtaagggtcctctctttggcccagtcttgaagttctgcttgTTCGCGTACTATAACCGTTACGATACTCCTTGCTCAACCACCTCGC
chr6	25913368	25913407	gHIST1_fw0_Dp2_ol_30_Dp2_Dp102_rv0	CACCTTGGCTCACCTCTGCTCCGTTACGATACTTtccaaacgtgaggtaaaagaccaggccaaacatgttgactTTCGCGTACTATAACCGTTACGATACTCCTTGCTCAACCACCTCGC
chr6	25913478	25913517	gHIST1_fw0_Dp2_ol_31_Dp2_Dp102_rv0	CACCTTGGCTCACCTCTGCTCCGTTACGATACTTtcaatctcacaagttccttctacaccagttctagtagcccTTCGCGTACTATAACCGTTACGATACTCCTTGCTCAACCACCTCGC
chr6	25913592	25913631	gHIST1_fw0_Dp2_ol_32_Dp2_Dp102_rv0	CACCTTGGCTCACCTCTGCTCCGTTACGATACTTtgaaactattggaaacaaaatggccaaaatgcacatggggTTCGCGTACTATAACCGTTACGATACTCCTTGCTCAACCACCTCGC
chr6	25913728	25913767	gHIST1_fw0_Dp2_ol_33_Dp2_Dp102_rv0	CACCTTGGCTCACCTCTGCTCCGTTACGATACTTattatgcctaaaatggcattgtggcattgtgtttgtgtctTTCGCGTACTATAACCGTTACGATACTCCTTGCTCAACCACCTCGC
chr6	25913816	25913855	gHIST1_fw0_Dp2_ol_34_Dp2_Dp102_rv0	CACCTTGGCTCACCTCTGCTCCGTTACGATACTTtgtttctgtattggctgttgacaactatcactacaacccaTTCGCGTACTATAACCGTTACGATACTCCTTGCTCAACCACCTCGC
chr6	25913858	25913897	gHIST1_fw0_Dp2_ol_35_Dp2_Dp102_rv0	CACCTTGGCTCACCTCTGCTCCGTTACGATACTTtcaattcaacatgagttctctttggtcttctgtgtgacccTTCGCGTACTATAACCGTTACGATACTCCTTGCTCAACCACCTCGC
chr6	25913907	25913946	gHIST1_fw0_Dp2_ol_36_Dp2_Dp102_rv0	CACCTTGGCTCACCTCTGCTCCGTTACGATACTTagccctactaagtcatttccagcattatagtcacagtggaTTCGCGTACTATAACCGTTACGATACTCCTTGCTCAACCACCTCGC
chr6	25914012	25914051	gHIST1_fw0_Dp2_ol_37_Dp2_Dp102_rv0	CACCTTGGCTCACCTCTGCTCCGTTACGATACTTacttctctttgtaagttggttctcgtcagtccttccatccTTCGCGTACTATAACCGTTACGATACTCCTTGCTCAACCACCTCGC
chr6	25914053	25914092	gHIST1_fw0_Dp2_ol_38_Dp2_Dp102_rv0	CACCTTGGCTCACCTCTGCTCCGTTACGATACTTtgcctgggtctgtcttttcatcttcctcatgagcctgcatTTCGCGTACTATAACCGTTACGATACTCCTTGCTCAACCACCTCGC
chr6	25914104	25914143	gHIST1_fw0_Dp2_ol_39_Dp2_Dp102_rv0	CACCTTGGCTCACCTCTGCTCCGTTACGATACTTgagcaagcctccttgcaatgtctcacagccgatctgtttcTTCGCGTACTATAACCGTTACGATACTCCTTGCTCAACCACCTCGC
chr6	25914158	25914197	gHIST1_fw0_Dp2_ol_40_Dp2_Dp102_rv0	CACCTTGGCTCACCTCTGCTCCGTTACGATACTTtctttaaactggcctaggacactttgtttcccttttgtgaTTCGCGTACTATAACCGTTACGATACTCCTTGCTCAACCACCTCGC
chr6	25914227	25914266	gHIST1_fw0_Dp2_ol_41_Dp2_Dp102_rv0	CACCTTGGCTCACCTCTGCTCCGTTACGATACTTattcttcatgatcttcttttgcccctctgtcttcgtctctTTCGCGTACTATAACCGTTACGATACTCCTTGCTCAACCACCTCGC
chr6	25914308	25914347	gHIST1_fw0_Dp2_ol_42_Dp2_Dp102_rv0	CACCTTGGCTCACCTCTGCTCCGTTACGATACTTagaactgtttcatgctcatgtacctctaggaagtcacacgTTCGCGTACTATAACCGTTACGATACTCCTTGCTCAACCACCTCGC
chr6	25914348	25914387	gHIST1_fw0_Dp2_ol_43_Dp2_Dp102_rv0	CACCTTGGCTCACCTCTGCTCCGTTACGATACTTtgctgtcttctgcaccggaacagctcattttaatcaatctTTCGCGTACTATAACCGTTACGATACTCCTTGCTCAACCACCTCGC
chr6	25914422	25914461	gHIST1_fw0_Dp2_ol_44_Dp2_Dp102_rv0	CACCTTGGCTCACCTCTGCTCCGTTACGATACTTttttcttcctctgggaaatctgacctaccagagtctgattTTCGCGTACTATAACCGTTACGATACTCCTTGCTCAACCACCTCGC
chr6	25914477	25914516	gHIST1_fw0_Dp2_ol_45_Dp2_Dp102_rv0	CACCTTGGCTCACCTCTGCTCCGTTACGATACTTatagagtaattgtgttgccatccagatctttagagcaccgTTCGCGTACTATAACCGTTACGATACTCCTTGCTCAACCACCTCGC
chr6	25914517	25914556	gHIST1_fw0_Dp2_ol_46_Dp2_Dp102_rv0	CACCTTGGCTCACCTCTGCTCCGTTACGATACTTtgtgtatctccaacacctaaaacaatacctgccacttgaaTTCGCGTACTATAACCGTTACGATACTCCTTGCTCAACCACCTCGC
chr6	25914557	25914596	gHIST1_fw0_Dp2_ol_47_Dp2_Dp102_rv0	CACCTTGGCTCACCTCTGCTCCGTTACGATACTTgatgttcaataaactggcccaacctgactgatgaggaatcTTCGCGTACTATAACCGTTACGATACTCCTTGCTCAACCACCTCGC
chr6	25914599	25914638	gHIST1_fw0_Dp2_ol_48_Dp2_Dp102_rv0	CACCTTGGCTCACCTCTGCTCCGTTACGATACTTgtggcagtggaagagatgattcctgcgatgagcccaaatcTTCGCGTACTATAACCGTTACGATACTCCTTGCTCAACCACCTCGC
chr6	25914639	25914678	gHIST1_fw0_Dp2_ol_49_Dp2_Dp102_rv0	CACCTTGGCTCACCTCTGCTCCGTTACGATACTTcccttgagattcccatgaggaaacttgcatatctgtgggaTTCGCGTACTATAACCGTTACGATACTCCTTGCTCAACCACCTCGC
chr6	25914697	25914736	gHIST1_fw0_Dp2_ol_50_Dp2_Dp102_rv0	CACCTTGGCTCACCTCTGCTCCGTTACGATACTTttttatatagaaagccacctacagcttctgcagcaactcaTTCGCGTACTATAACCGTTACGATACTCCTTGCTCAACCACCTCGC
chr6	25914790	25914829	gHIST1_fw0_Dp2_ol_51_Dp2_Dp102_rv0	CACCTTGGCTCACCTCTGCTCCGTTACGATACTTtcattcacctaaagacattcagggcaatgtctatttgccaTTCGCGTACTATAACCGTTACGATACTCCTTGCTCAACCACCTCGC
chr6	25914831	25914870	gHIST1_fw0_Dp2_ol_52_Dp2_Dp102_rv0	CACCTTGGCTCACCTCTGCTCCGTTACGATACTTacctgaaattaccaatctaccaagtcaataaccagggagcTTCGCGTACTATAACCGTTACGATACTCCTTGCTCAACCACCTCGC
chr6	25915091	25915130	gHIST1_fw0_Dp2_ol_53_Dp2_Dp102_rv0	CACCTTGGCTCACCTCTGCTCCGTTACGATACTTaggattagatgtgttgatatatggcaagtcttggcacaggTTCGCGTACTATAACCGTTACGATACTCCTTGCTCAACCACCTCGC
chr6	25915189	25915228	gHIST1_fw0_Dp2_ol_54_Dp2_Dp102_rv0	CACCTTGGCTCACCTCTGCTCCGTTACGATACTTatgaacaacaccatggaaacttttccaaatcacctgtgtgTTCGCGTACTATAACCGTTACGATACTCCTTGCTCAACCACCTCGC
chr6	25915229	25915268	gHIST1_fw0_Dp2_ol_55_Dp2_Dp102_rv0	CACCTTGGCTCACCTCTGCTCCGTTACGATACTTtgggccttttcccagcatacacagttcaatctctgttaggTTCGCGTACTATAACCGTTACGATACTCCTTGCTCAACCACCTCGC
chr6	25915398	25915437	gHIST1_fw0_Dp2_ol_56_Dp2_Dp102_rv0	CACCTTGGCTCACCTCTGCTCCGTTACGATACTTtagtgcaatgtcagtaacattaaagagtttcacggcgaccTTCGCGTACTATAACCGTTACGATACTCCTTGCTCAACCACCTCGC
chr6	25915567	25915606	gHIST1_fw0_Dp2_ol_57_Dp2_Dp102_rv0	CACCTTGGCTCACCTCTGCTCCGTTACGATACTTtatcagcaaaataatggttatcacgtaactggaggccacaTTCGCGTACTATAACCGTTACGATACTCCTTGCTCAACCACCTCGC
chr6	25915623	25915662	gHIST1_fw0_Dp2_ol_58_Dp2_Dp102_rv0	CACCTTGGCTCACCTCTGCTCCGTTACGATACTTcacatattgatggaaggaggagccctgggcaatgaggacaTTCGCGTACTATAACCGTTACGATACTCCTTGCTCAACCACCTCGC
chr6	25915665	25915704	gHIST1_fw0_Dp2_ol_59_Dp2_Dp102_rv0	CACCTTGGCTCACCTCTGCTCCGTTACGATACTTctgtcagggaaccctctgagaccatgtgcagaaaagggatTTCGCGTACTATAACCGTTACGATACTCCTTGCTCAACCACCTCGC
chr6	25915745	25915784	gHIST1_fw0_Dp2_ol_60_Dp2_Dp102_rv0	CACCTTGGCTCACCTCTGCTCCGTTACGATACTTaaaagagctttcgcacagtgatcaatctgagaagattcctTTCGCGTACTATAACCGTTACGATACTCCTTGCTCAACCACCTCGC
chr6	25915904	25915943	gHIST1_fw0_Dp2_ol_61_Dp2_Dp102_rv0	CACCTTGGCTCACCTCTGCTCCGTTACGATACTTgatacgttagcaccaaaatttgtcagttacacagaccagcTTCGCGTACTATAACCGTTACGATACTCCTTGCTCAACCACCTCGC
chr6	25915999	25916038	gHIST1_fw0_Dp2_ol_62_Dp2_Dp102_rv0	CACCTTGGCTCACCTCTGCTCCGTTACGATACTTttcacactaaaagaacactgtctcagataagagggccagaTTCGCGTACTATAACCGTTACGATACTCCTTGCTCAACCACCTCGC
chr6	25916039	25916078	gHIST1_fw0_Dp2_ol_63_Dp2_Dp102_rv0	CACCTTGGCTCACCTCTGCTCCGTTACGATACTTagctgcatcactctgggctccagataaaagcaatattaatTTCGCGTACTATAACCGTTACGATACTCCTTGCTCAACCACCTCGC
chr6	25916400	25916439	gHIST1_fw0_Dp2_ol_64_Dp2_Dp102_rv0	CACCTTGGCTCACCTCTGCTCCGTTACGATACTTagaagctttggaatcagctggtgtggtagtatagcatagtTTCGCGTACTATAACCGTTACGATACTCCTTGCTCAACCACCTCGC
chr6	25916447	25916486	gHIST1_fw0_Dp2_ol_65_Dp2_Dp102_rv0	CACCTTGGCTCACCTCTGCTCCGTTACGATACTTaatatggatgctgcagcagctctatcacttagtattgtgcTTCGCGTACTATAACCGTTACGATACTCCTTGCTCAACCACCTCGC
chr6	25916487	25916526	gHIST1_fw0_Dp2_ol_66_Dp2_Dp102_rv0	CACCTTGGCTCACCTCTGCTCCGTTACGATACTTaacctggggcaagttatctcacctctaagtgtcctgtttcTTCGCGTACTATAACCGTTACGATACTCCTTGCTCAACCACCTCGC
chr6	25916717	25916756	gHIST1_fw0_Dp2_ol_67_Dp2_Dp102_rv0	CACCTTGGCTCACCTCTGCTCCGTTACGATACTTtatacgttggtaggtatgttaggatgatggtgcacaaccaTTCGCGTACTATAACCGTTACGATACTCCTTGCTCAACCACCTCGC
chr6	25916769	25916808	gHIST1_fw0_Dp2_ol_68_Dp2_Dp102_rv0	CACCTTGGCTCACCTCTGCTCCGTTACGATACTTaaaacccaggaaaatggcccaaagtggtaggcatgtgaccTTCGCGTACTATAACCGTTACGATACTCCTTGCTCAACCACCTCGC
chr6	25916858	25916897	gHIST1_fw0_Dp2_ol_69_Dp2_Dp102_rv0	CACCTTGGCTCACCTCTGCTCCGTTACGATACTTgatctaatcagcatgagtattagagcagccaagatggtgcTTCGCGTACTATAACCGTTACGATACTCCTTGCTCAACCACCTCGC
chr6	25916984	25917023	gHIST1_fw0_Dp2_ol_70_Dp2_Dp102_rv0	CACCTTGGCTCACCTCTGCTCCGTTACGATACTTggacaggatgtgctccttttccctaacacttatgcacgggTTCGCGTACTATAACCGTTACGATACTCCTTGCTCAACCACCTCGC
chr6	25917136	25917175	gHIST1_fw0_Dp2_ol_71_Dp2_Dp102_rv0	CACCTTGGCTCACCTCTGCTCCGTTACGATACTTggaaggaagtttcctctgaagtggcatgcctctcccttctTTCGCGTACTATAACCGTTACGATACTCCTTGCTCAACCACCTCGC
chr6	25917275	25917314	gHIST1_fw0_Dp2_ol_72_Dp2_Dp102_rv0	CACCTTGGCTCACCTCTGCTCCGTTACGATACTTacgtctcaaatagaaagccaccatttgtcaatgtcagagcTTCGCGTACTATAACCGTTACGATACTCCTTGCTCAACCACCTCGC
chr6	25917397	25917436	gHIST1_fw0_Dp2_ol_73_Dp2_Dp102_rv0	CACCTTGGCTCACCTCTGCTCCGTTACGATACTTaggcagcaacttcttaatgcacacataagttgtcttgttgTTCGCGTACTATAACCGTTACGATACTCCTTGCTCAACCACCTCGC
chr6	25917450	25917489	gHIST1_fw0_Dp2_ol_74_Dp2_Dp102_rv0	CACCTTGGCTCACCTCTGCTCCGTTACGATACTTtagtcaggtttgcagtcatacatacacgaaacaaccttccTTCGCGTACTATAACCGTTACGATACTCCTTGCTCAACCACCTCGC
chr6	25917628	25917667	gHIST1_fw0_Dp2_ol_75_Dp2_Dp102_rv0	CACCTTGGCTCACCTCTGCTCCGTTACGATACTTaattagcatcattaatgagaaagccattcaggccaggactTTCGCGTACTATAACCGTTACGATACTCCTTGCTCAACCACCTCGC
chr6	25917836	25917875	gHIST1_fw0_Dp2_ol_76_Dp2_Dp102_rv0	CACCTTGGCTCACCTCTGCTCCGTTACGATACTTaaaatcaggcaccatgatgacacccaagtgatgaaaacatTTCGCGTACTATAACCGTTACGATACTCCTTGCTCAACCACCTCGC
chr6	25917876	25917915	gHIST1_fw0_Dp2_ol_77_Dp2_Dp102_rv0	CACCTTGGCTCACCTCTGCTCCGTTACGATACTTagaatggattccttgcctcaagcatttcacagtctagtggTTCGCGTACTATAACCGTTACGATACTCCTTGCTCAACCACCTCGC
chr6	25917969	25918008	gHIST1_fw0_Dp2_ol_78_Dp2_Dp102_rv0	CACCTTGGCTCACCTCTGCTCCGTTACGATACTTtcataaaggagagaatgccagaatctgatagggtaagcccTTCGCGTACTATAACCGTTACGATACTCCTTGCTCAACCACCTCGC
chr6	25918009	25918048	gHIST1_fw0_Dp2_ol_79_Dp2_Dp102_rv0	CACCTTGGCTCACCTCTGCTCCGTTACGATACTTtggaagggcccatggggaagggaacatttgaattgaacttTTCGCGTACTATAACCGTTACGATACTCCTTGCTCAACCACCTCGC
chr6	25918049	25918088	gHIST1_fw0_Dp2_ol_80_Dp2_Dp102_rv0	CACCTTGGCTCACCTCTGCTCCGTTACGATACTTtgcaagattaacttggtagagaacaggtgaaaggcatcttTTCGCGTACTATAACCGTTACGATACTCCTTGCTCAACCACCTCGC
chr6	25918149	25918188	gHIST1_fw0_Dp2_ol_81_Dp2_Dp102_rv0	CACCTTGGCTCACCTCTGCTCCGTTACGATACTTttgacatcttaactgcatatagcaggcacttcagatgtggTTCGCGTACTATAACCGTTACGATACTCCTTGCTCAACCACCTCGC
chr6	25918189	25918228	gHIST1_fw0_Dp2_ol_82_Dp2_Dp102_rv0	CACCTTGGCTCACCTCTGCTCCGTTACGATACTTtggtagagattctgcagaaggtgcttgatatggaaggacaTTCGCGTACTATAACCGTTACGATACTCCTTGCTCAACCACCTCGC
chr6	25918287	25918326	gHIST1_fw0_Dp2_ol_83_Dp2_Dp102_rv0	CACCTTGGCTCACCTCTGCTCCGTTACGATACTTtgtggcttcccagaaccaccaggaaggtgttaatcaggttTTCGCGTACTATAACCGTTACGATACTCCTTGCTCAACCACCTCGC
chr6	25918394	25918433	gHIST1_fw0_Dp2_ol_84_Dp2_Dp102_rv0	CACCTTGGCTCACCTCTGCTCCGTTACGATACTTttttctttcatataggaagaatgtgggtggtgtaggtgccTTCGCGTACTATAACCGTTACGATACTCCTTGCTCAACCACCTCGC
chr6	25918434	25918473	gHIST1_fw0_Dp2_ol_85_Dp2_Dp102_rv0	CACCTTGGCTCACCTCTGCTCCGTTACGATACTTaaaatggatgctcaggaaatggaggcgttaggatttaagaTTCGCGTACTATAACCGTTACGATACTCCTTGCTCAACCACCTCGC
chr6	25918475	25918514	gHIST1_fw0_Dp2_ol_86_Dp2_Dp102_rv0	CACCTTGGCTCACCTCTGCTCCGTTACGATACTTaaagtgactcaccaaagatgtagaagataaaaggccagctTTCGCGTACTATAACCGTTACGATACTCCTTGCTCAACCACCTCGC
chr6	25918536	25918575	gHIST1_fw0_Dp2_ol_87_Dp2_Dp102_rv0	CACCTTGGCTCACCTCTGCTCCGTTACGATACTTccccacacagaggatgatgaaggatccaaatgctgaccctTTCGCGTACTATAACCGTTACGATACTCCTTGCTCAACCACCTCGC
chr6	25918594	25918633	gHIST1_fw0_Dp2_ol_88_Dp2_Dp102_rv0	CACCTTGGCTCACCTCTGCTCCGTTACGATACTTaacacttatgaaaatatcaaaggctgagacttcgtggcctTTCGCGTACTATAACCGTTACGATACTCCTTGCTCAACCACCTCGC
chr6	25918634	25918673	gHIST1_fw0_Dp2_ol_89_Dp2_Dp102_rv0	CACCTTGGCTCACCTCTGCTCCGTTACGATACTTccctaaacaatgtcccaacagtgaggtggcagacttagaaTTCGCGTACTATAACCGTTACGATACTCCTTGCTCAACCACCTCGC
chr6	25918763	25918802	gHIST1_fw0_Dp2_ol_90_Dp2_Dp102_rv0	CACCTTGGCTCACCTCTGCTCCGTTACGATACTTagtaacacactctctgattcttcaatggctcctcaacaccTTCGCGTACTATAACCGTTACGATACTCCTTGCTCAACCACCTCGC
chr6	25918820	25918859	gHIST1_fw0_Dp2_ol_91_Dp2_Dp102_rv0	CACCTTGGCTCACCTCTGCTCCGTTACGATACTTatcccttagtttgtcacagtaactctctgctatcacagccTTCGCGTACTATAACCGTTACGATACTCCTTGCTCAACCACCTCGC
chr6	25918881	25918920	gHIST1_fw0_Dp2_ol_92_Dp2_Dp102_rv0	CACCTTGGCTCACCTCTGCTCCGTTACGATACTTacagttgcattcttgcatgatctaatatgaggctaggggcTTCGCGTACTATAACCGTTACGATACTCCTTGCTCAACCACCTCGC
chr6	25919011	25919050	gHIST1_fw0_Dp2_ol_93_Dp2_Dp102_rv0	CACCTTGGCTCACCTCTGCTCCGTTACGATACTTttgattgtcactagtgaaatgccatgtaggctttggaagtTTCGCGTACTATAACCGTTACGATACTCCTTGCTCAACCACCTCGC
chr6	25919274	25919313	gHIST1_fw0_Dp2_ol_94_Dp2_Dp102_rv0	CACCTTGGCTCACCTCTGCTCCGTTACGATACTTttaacccgctcaatggattttatgactcactaatgggtccTTCGCGTACTATAACCGTTACGATACTCCTTGCTCAACCACCTCGC
chr6	25919753	25919792	gHIST1_fw0_Dp2_ol_95_Dp2_Dp102_rv0	CACCTTGGCTCACCTCTGCTCCGTTACGATACTTatgcaataggatagatggaattttggcacaaggaacagggTTCGCGTACTATAACCGTTACGATACTCCTTGCTCAACCACCTCGC
chr6	25919793	25919832	gHIST1_fw0_Dp2_ol_96_Dp2_Dp102_rv0	CACCTTGGCTCACCTCTGCTCCGTTACGATACTTgcaaagaactttccaggcatataaactaacgggagcagagTTCGCGTACTATAACCGTTACGATACTCCTTGCTCAACCACCTCGC
chr6	25919836	25919875	gHIST1_fw0_Dp2_ol_97_Dp2_Dp102_rv0	CACCTTGGCTCACCTCTGCTCCGTTACGATACTTgagggaagtgcagtgcagatctatgtggagagcagccaatTTCGCGTACTATAACCGTTACGATACTCCTTGCTCAACCACCTCGC
chr6	25919960	25919999	gHIST1_fw0_Dp2_ol_98_Dp2_Dp102_rv0	CACCTTGGCTCACCTCTGCTCCGTTACGATACTTtgcaataaagaggtcaggctttactctgtaagcatgaaggTTCGCGTACTATAACCGTTACGATACTCCTTGCTCAACCACCTCGC
chr6	25920037	25920076	gHIST1_fw0_Dp2_ol_99_Dp2_Dp102_rv0	CACCTTGGCTCACCTCTGCTCCGTTACGATACTTtgccatctttattttagcaagctaacttggttttggtgggTTCGCGTACTATAACCGTTACGATACTCCTTGCTCAACCACCTCGC
chr6	25920081	25920120	gHIST1_fw0_Dp2_ol_100_Dp2_Dp102_rv0	CACCTTGGCTCACCTCTGCTCCGTTACGATACTTaggttgaaagaaaccagtctagaagagagagatcagcagaTTCGCGTACTATAACCGTTACGATACTCCTTGCTCAACCACCTCGC
chr6	25920179	25920218	gHIST1_fw0_Dp3_ol_1_Dp3_Dp102_rv0	CACCTTGGCTCACCTCTGCTCCGCGATATTAATTgagggttgcttgaggtaaaagtctgcaggatgcagctgtgTTCGCGTACTATAACCGCGATATTAATCCTTGCTCAACCACCTCGC
chr6	25920219	25920258	gHIST1_fw0_Dp3_ol_2_Dp3_Dp102_rv0	CACCTTGGCTCACCTCTGCTCCGCGATATTAATTtagtggacctaggagtgagaagctggatggaattttagttTTCGCGTACTATAACCGCGATATTAATCCTTGCTCAACCACCTCGC
chr6	25920259	25920298	gHIST1_fw0_Dp3_ol_3_Dp3_Dp102_rv0	CACCTTGGCTCACCTCTGCTCCGCGATATTAATTctgctcttcgagtatatactctcagcacgacaggctggggTTCGCGTACTATAACCGCGATATTAATCCTTGCTCAACCACCTCGC
chr6	25920299	25920338	gHIST1_fw0_Dp3_ol_4_Dp3_Dp102_rv0	CACCTTGGCTCACCTCTGCTCCGCGATATTAATTagaacagcaatgataaagctgtagaggcctgagtaggatcTTCGCGTACTATAACCGCGATATTAATCCTTGCTCAACCACCTCGC
chr6	25920343	25920382	gHIST1_fw0_Dp3_ol_5_Dp3_Dp102_rv0	CACCTTGGCTCACCTCTGCTCCGCGATATTAATTaccatggaaaggcagtctagcatagtgattgagaatgtctTTCGCGTACTATAACCGCGATATTAATCCTTGCTCAACCACCTCGC
chr6	25920383	25920422	gHIST1_fw0_Dp3_ol_6_Dp3_Dp102_rv0	CACCTTGGCTCACCTCTGCTCCGCGATATTAATTgctctggggctaaaatctgcatgggcttaaatctcagaccTTCGCGTACTATAACCGCGATATTAATCCTTGCTCAACCACCTCGC
chr6	25920624	25920663	gHIST1_fw0_Dp3_ol_7_Dp3_Dp102_rv0	CACCTTGGCTCACCTCTGCTCCGCGATATTAATTcctggagctgtggtagccttaattctcacttcaaaatcatTTCGCGTACTATAACCGCGATATTAATCCTTGCTCAACCACCTCGC
chr6	25920732	25920771	gHIST1_fw0_Dp3_ol_8_Dp3_Dp102_rv0	CACCTTGGCTCACCTCTGCTCCGCGATATTAATTttttccgacaaggcttttctgactactaaggcttttctgaTTCGCGTACTATAACCGCGATATTAATCCTTGCTCAACCACCTCGC
chr6	25920772	25920811	gHIST1_fw0_Dp3_ol_9_Dp3_Dp102_rv0	CACCTTGGCTCACCTCTGCTCCGCGATATTAATTctactaaggcttttctgagctgaaacctagctcacaatggTTCGCGTACTATAACCGCGATATTAATCCTTGCTCAACCACCTCGC
chr6	25920841	25920880	gHIST1_fw0_Dp3_ol_10_Dp3_Dp102_rv0	CACCTTGGCTCACCTCTGCTCCGCGATATTAATTtactgcacagatgcatctttcctatttgtgatgcaagtgtTTCGCGTACTATAACCGCGATATTAATCCTTGCTCAACCACCTCGC
chr6	25920943	25920982	gHIST1_fw0_Dp3_ol_11_Dp3_Dp102_rv0	CACCTTGGCTCACCTCTGCTCCGCGATATTAATTagaagataagacacagtgggatggaacagatgacaaagctTTCGCGTACTATAACCGCGATATTAATCCTTGCTCAACCACCTCGC
chr6	25920983	25921022	gHIST1_fw0_Dp3_ol_12_Dp3_Dp102_rv0	CACCTTGGCTCACCTCTGCTCCGCGATATTAATTatgacccatctgtgcacacttacctgatcctgcaatggtgTTCGCGTACTATAACCGCGATATTAATCCTTGCTCAACCACCTCGC
chr6	25921028	25921067	gHIST1_fw0_Dp3_ol_13_Dp3_Dp102_rv0	CACCTTGGCTCACCTCTGCTCCGCGATATTAATTcttgcttcgttcaagtggaggagcccactttgcccaaataTTCGCGTACTATAACCGCGATATTAATCCTTGCTCAACCACCTCGC
chr6	25921068	25921107	gHIST1_fw0_Dp3_ol_14_Dp3_Dp102_rv0	CACCTTGGCTCACCTCTGCTCCGCGATATTAATTgtaaactgacctgtccatgccattccctgaaatgaaaatcTTCGCGTACTATAACCGCGATATTAATCCTTGCTCAACCACCTCGC
chr6	25921141	25921180	gHIST1_fw0_Dp3_ol_15_Dp3_Dp102_rv0	CACCTTGGCTCACCTCTGCTCCGCGATATTAATTatctggatcccaccaagaatgagaaagtatctggatacctTTCGCGTACTATAACCGCGATATTAATCCTTGCTCAACCACCTCGC
chr6	25921184	25921223	gHIST1_fw0_Dp3_ol_16_Dp3_Dp102_rv0	CACCTTGGCTCACCTCTGCTCCGCGATATTAATTccatgccctggactgtccgaaccatgatgaccaaaatcacTTCGCGTACTATAACCGCGATATTAATCCTTGCTCAACCACCTCGC
chr6	25921227	25921266	gHIST1_fw0_Dp3_ol_17_Dp3_Dp102_rv0	CACCTTGGCTCACCTCTGCTCCGCGATATTAATTgaagtcagcagccagtggtgtaaagagggtgagaagggaaTTCGCGTACTATAACCGCGATATTAATCCTTGCTCAACCACCTCGC
chr6	25921354	25921393	gHIST1_fw0_Dp3_ol_18_Dp3_Dp102_rv0	CACCTTGGCTCACCTCTGCTCCGCGATATTAATTtagttgatggagctaaagatgataccctgagtttctgggcTTCGCGTACTATAACCGCGATATTAATCCTTGCTCAACCACCTCGC
chr6	25921462	25921501	gHIST1_fw0_Dp3_ol_19_Dp3_Dp102_rv0	CACCTTGGCTCACCTCTGCTCCGCGATATTAATTtctactttacagtcagagttgcttgaggttagtgagacccTTCGCGTACTATAACCGCGATATTAATCCTTGCTCAACCACCTCGC
chr6	25921826	25921865	gHIST1_fw0_Dp3_ol_20_Dp3_Dp102_rv0	CACCTTGGCTCACCTCTGCTCCGCGATATTAATTaaaagaaaagtcaagtttgggaatcatggtctgccctggcTTCGCGTACTATAACCGCGATATTAATCCTTGCTCAACCACCTCGC
chr6	25922259	25922298	gHIST1_fw0_Dp3_ol_21_Dp3_Dp102_rv0	CACCTTGGCTCACCTCTGCTCCGCGATATTAATTtaatttgggaaggtcccagaaaggaagcaatacttgaactTTCGCGTACTATAACCGCGATATTAATCCTTGCTCAACCACCTCGC
chr6	25922374	25922413	gHIST1_fw0_Dp3_ol_22_Dp3_Dp102_rv0	CACCTTGGCTCACCTCTGCTCCGCGATATTAATTtgaacttgtagcatttggaagaaactaacagggactctggTTCGCGTACTATAACCGCGATATTAATCCTTGCTCAACCACCTCGC
chr6	25922427	25922466	gHIST1_fw0_Dp3_ol_23_Dp3_Dp102_rv0	CACCTTGGCTCACCTCTGCTCCGCGATATTAATTaaaactttccatgggtcattgatagcagatgtgagtgtgcTTCGCGTACTATAACCGCGATATTAATCCTTGCTCAACCACCTCGC
chr6	25922467	25922506	gHIST1_fw0_Dp3_ol_24_Dp3_Dp102_rv0	CACCTTGGCTCACCTCTGCTCCGCGATATTAATTtgagaagcaggcccaaattctgaaggaacacagcatgtccTTCGCGTACTATAACCGCGATATTAATCCTTGCTCAACCACCTCGC
chr6	25922507	25922546	gHIST1_fw0_Dp3_ol_25_Dp3_Dp102_rv0	CACCTTGGCTCACCTCTGCTCCGCGATATTAATTagtgaacactgcatgtttggcaacttgaaggtgtccaagaTTCGCGTACTATAACCGCGATATTAATCCTTGCTCAACCACCTCGC
chr6	25922549	25922588	gHIST1_fw0_Dp3_ol_26_Dp3_Dp102_rv0	CACCTTGGCTCACCTCTGCTCCGCGATATTAATTcctgagtagtgaatctactcagtgtggatatgtagacgggTTCGCGTACTATAACCGCGATATTAATCCTTGCTCAACCACCTCGC
chr6	25922839	25922878	gHIST1_fw0_Dp3_ol_27_Dp3_Dp102_rv0	CACCTTGGCTCACCTCTGCTCCGCGATATTAATTtcaaaggaaaactcaaagaatcacgcataacacaagcaggTTCGCGTACTATAACCGCGATATTAATCCTTGCTCAACCACCTCGC
chr6	25923706	25923745	gHIST1_fw0_Dp3_ol_28_Dp3_Dp102_rv0	CACCTTGGCTCACCTCTGCTCCGCGATATTAATTattccttgatggatatgctggagttattgaaggcatctgcTTCGCGTACTATAACCGCGATATTAATCCTTGCTCAACCACCTCGC
chr6	25923792	25923831	gHIST1_fw0_Dp3_ol_29_Dp3_Dp102_rv0	CACCTTGGCTCACCTCTGCTCCGCGATATTAATTgtgttcaccatggcgatgatcgcaatgctcagactcacacTTCGCGTACTATAACCGCGATATTAATCCTTGCTCAACCACCTCGC
chr6	25923832	25923871	gHIST1_fw0_Dp3_ol_30_Dp3_Dp102_rv0	CACCTTGGCTCACCTCTGCTCCGCGATATTAATTgctgcgttatcatggtgaagtttgagaagtgcatgataagTTCGCGTACTATAACCGCGATATTAATCCTTGCTCAACCACCTCGC
chr6	25923872	25923911	gHIST1_fw0_Dp3_ol_31_Dp3_Dp102_rv0	CACCTTGGCTCACCTCTGCTCCGCGATATTAATTagccagcccatagcgtaatgaacagaaatctggacctagaTTCGCGTACTATAACCGCGATATTAATCCTTGCTCAACCACCTCGC
chr6	25923912	25923951	gHIST1_fw0_Dp3_ol_32_Dp3_Dp102_rv0	CACCTTGGCTCACCTCTGCTCCGCGATATTAATTcaacaacacagatgtatgtagtgagcatcctgactgagacTTCGCGTACTATAACCGCGATATTAATCCTTGCTCAACCACCTCGC
chr6	25923962	25924001	gHIST1_fw0_Dp3_ol_33_Dp3_Dp102_rv0	CACCTTGGCTCACCTCTGCTCCGCGATATTAATTtcctttctctcacagctcgatctgatagaactttggatgaTTCGCGTACTATAACCGCGATATTAATCCTTGCTCAACCACCTCGC
chr6	25924024	25924063	gHIST1_fw0_Dp3_ol_34_Dp3_Dp102_rv0	CACCTTGGCTCACCTCTGCTCCGCGATATTAATTttttcaccaaaatagccagcactacaaacccactttgtcaTTCGCGTACTATAACCGCGATATTAATCCTTGCTCAACCACCTCGC
chr6	25924070	25924109	gHIST1_fw0_Dp3_ol_35_Dp3_Dp102_rv0	CACCTTGGCTCACCTCTGCTCCGCGATATTAATTttggttggcttcaagacagcgaatatgggatcttataaccTTCGCGTACTATAACCGCGATATTAATCCTTGCTCAACCACCTCGC
chr6	25924114	25924153	gHIST1_fw0_Dp3_ol_36_Dp3_Dp102_rv0	CACCTTGGCTCACCTCTGCTCCGCGATATTAATTaaagcaaatatggccatctttcaaggggataggaaacacaTTCGCGTACTATAACCGCGATATTAATCCTTGCTCAACCACCTCGC
chr6	25924189	25924228	gHIST1_fw0_Dp3_ol_37_Dp3_Dp102_rv0	CACCTTGGCTCACCTCTGCTCCGCGATATTAATTtgtcatattgctccaaaatgaagtgaatggggatgacagtTTCGCGTACTATAACCGCGATATTAATCCTTGCTCAACCACCTCGC
chr6	25924229	25924268	gHIST1_fw0_Dp3_ol_38_Dp3_Dp102_rv0	CACCTTGGCTCACCTCTGCTCCGCGATATTAATTggcagagccagtcacataaccttctcagcgtcaataaaatTTCGCGTACTATAACCGCGATATTAATCCTTGCTCAACCACCTCGC
chr6	25924269	25924308	gHIST1_fw0_Dp3_ol_39_Dp3_Dp102_rv0	CACCTTGGCTCACCTCTGCTCCGCGATATTAATTtccctgggctgtaagtgaatagtcccatctgttatgcacaTTCGCGTACTATAACCGCGATATTAATCCTTGCTCAACCACCTCGC
chr6	25924338	25924377	gHIST1_fw0_Dp3_ol_40_Dp3_Dp102_rv0	CACCTTGGCTCACCTCTGCTCCGCGATATTAATTacataacgagctgcctttgaattaaggtattgcacatccaTTCGCGTACTATAACCGCGATATTAATCCTTGCTCAACCACCTCGC
chr6	25924451	25924490	gHIST1_fw0_Dp3_ol_41_Dp3_Dp102_rv0	CACCTTGGCTCACCTCTGCTCCGCGATATTAATTtacttggaaatgttattgctatgtgtcactaggtcctgccTTCGCGTACTATAACCGCGATATTAATCCTTGCTCAACCACCTCGC
chr6	25924842	25924881	gHIST1_fw0_Dp3_ol_42_Dp3_Dp102_rv0	CACCTTGGCTCACCTCTGCTCCGCGATATTAATTttttacaaagcttgcaggtgatgtggtgctggaagatattTTCGCGTACTATAACCGCGATATTAATCCTTGCTCAACCACCTCGC
chr6	25924915	25924954	gHIST1_fw0_Dp3_ol_43_Dp3_Dp102_rv0	CACCTTGGCTCACCTCTGCTCCGCGATATTAATTagcatccccataaaatggaacaaccacagaccaatattgaTTCGCGTACTATAACCGCGATATTAATCCTTGCTCAACCACCTCGC
chr6	25925125	25925164	gHIST1_fw0_Dp3_ol_44_Dp3_Dp102_rv0	CACCTTGGCTCACCTCTGCTCCGCGATATTAATTatttccattttactggaggtttccaagctcaggagaaagaTTCGCGTACTATAACCGCGATATTAATCCTTGCTCAACCACCTCGC
chr6	25925165	25925204	gHIST1_fw0_Dp3_ol_45_Dp3_Dp102_rv0	CACCTTGGCTCACCTCTGCTCCGCGATATTAATTgccagccgcttggtgagaatattatagtagggattcatacTTCGCGTACTATAACCGCGATATTAATCCTTGCTCAACCACCTCGC
chr6	25925527	25925566	gHIST1_fw0_Dp3_ol_46_Dp3_Dp102_rv0	CACCTTGGCTCACCTCTGCTCCGCGATATTAATTaagactttcccaaaacttattccactccctagatcccaggTTCGCGTACTATAACCGCGATATTAATCCTTGCTCAACCACCTCGC
chr6	25925580	25925619	gHIST1_fw0_Dp3_ol_47_Dp3_Dp102_rv0	CACCTTGGCTCACCTCTGCTCCGCGATATTAATTttggcttaatttctcacagatgatttcatggggctaaggaTTCGCGTACTATAACCGCGATATTAATCCTTGCTCAACCACCTCGC
chr6	25925637	25925676	gHIST1_fw0_Dp3_ol_48_Dp3_Dp102_rv0	CACCTTGGCTCACCTCTGCTCCGCGATATTAATTgggctggagctggctccaatgttacactgggagtatctttTTCGCGTACTATAACCGCGATATTAATCCTTGCTCAACCACCTCGC
chr6	25925677	25925716	gHIST1_fw0_Dp3_ol_49_Dp3_Dp102_rv0	CACCTTGGCTCACCTCTGCTCCGCGATATTAATTacgaagggtcagtgtgatgcagagatgtgtaaatgtgtcgTTCGCGTACTATAACCGCGATATTAATCCTTGCTCAACCACCTCGC
chr6	25925721	25925760	gHIST1_fw0_Dp3_ol_50_Dp3_Dp102_rv0	CACCTTGGCTCACCTCTGCTCCGCGATATTAATTaagcttcagcttattaacatagcctgcaaacaagagcagtTTCGCGTACTATAACCGCGATATTAATCCTTGCTCAACCACCTCGC
chr6	25925780	25925819	gHIST1_fw0_Dp3_ol_51_Dp3_Dp102_rv0	CACCTTGGCTCACCTCTGCTCCGCGATATTAATTgcaggcttcccgtccatttagcttctgtgggaaatggtacTTCGCGTACTATAACCGCGATATTAATCCTTGCTCAACCACCTCGC
chr6	25925822	25925861	gHIST1_fw0_Dp3_ol_52_Dp3_Dp102_rv0	CACCTTGGCTCACCTCTGCTCCGCGATATTAATTcgctttgtggtggagtttccctgtgccctgaatctcttttTTCGCGTACTATAACCGCGATATTAATCCTTGCTCAACCACCTCGC
chr6	25925920	25925959	gHIST1_fw0_Dp3_ol_53_Dp3_Dp102_rv0	CACCTTGGCTCACCTCTGCTCCGCGATATTAATTtttccccttgttaatgttgcctcctcttagcatcagtaaaTTCGCGTACTATAACCGCGATATTAATCCTTGCTCAACCACCTCGC
chr6	25925964	25926003	gHIST1_fw0_Dp3_ol_54_Dp3_Dp102_rv0	CACCTTGGCTCACCTCTGCTCCGCGATATTAATTttgacccaacacagctctataacttacattttatggggcaTTCGCGTACTATAACCGCGATATTAATCCTTGCTCAACCACCTCGC
chr6	25926024	25926063	gHIST1_fw0_Dp3_ol_55_Dp3_Dp102_rv0	CACCTTGGCTCACCTCTGCTCCGCGATATTAATTacaggattgttaaaaggaaatctggctgtaagttccagctTTCGCGTACTATAACCGCGATATTAATCCTTGCTCAACCACCTCGC
chr6	25926171	25926210	gHIST1_fw0_Dp3_ol_56_Dp3_Dp102_rv0	CACCTTGGCTCACCTCTGCTCCGCGATATTAATTttgcatgtactttatcaaaccacagagaagcatgcgaaggTTCGCGTACTATAACCGCGATATTAATCCTTGCTCAACCACCTCGC
chr6	25926211	25926250	gHIST1_fw0_Dp3_ol_57_Dp3_Dp102_rv0	CACCTTGGCTCACCTCTGCTCCGCGATATTAATTtgaagagtggtattgcttgtagcagaccataagacaggacTTCGCGTACTATAACCGCGATATTAATCCTTGCTCAACCACCTCGC
chr6	25926253	25926292	gHIST1_fw0_Dp3_ol_58_Dp3_Dp102_rv0	CACCTTGGCTCACCTCTGCTCCGCGATATTAATTttaaactaagctcaagagctaaggaggaaggttccagagcTTCGCGTACTATAACCGCGATATTAATCCTTGCTCAACCACCTCGC
chr6	25926293	25926332	gHIST1_fw0_Dp3_ol_59_Dp3_Dp102_rv0	CACCTTGGCTCACCTCTGCTCCGCGATATTAATTggtctttcctttcattctgatggtgtttctctcccctctgTTCGCGTACTATAACCGCGATATTAATCCTTGCTCAACCACCTCGC
chr6	25926333	25926372	gHIST1_fw0_Dp3_ol_60_Dp3_Dp102_rv0	CACCTTGGCTCACCTCTGCTCCGCGATATTAATTtaccaccagaacaatgttccatgtgccttcgaacatgaagTTCGCGTACTATAACCGCGATATTAATCCTTGCTCAACCACCTCGC
chr6	25926425	25926464	gHIST1_fw0_Dp3_ol_61_Dp3_Dp102_rv0	CACCTTGGCTCACCTCTGCTCCGCGATATTAATTattctcatgtttgctacacacaatgtggacacttgcttggTTCGCGTACTATAACCGCGATATTAATCCTTGCTCAACCACCTCGC
chr6	25926531	25926570	gHIST1_fw0_Dp3_ol_62_Dp3_Dp102_rv0	CACCTTGGCTCACCTCTGCTCCGCGATATTAATTtaaatccagctattgtgacaggcaaagagaattcatggctTTCGCGTACTATAACCGCGATATTAATCCTTGCTCAACCACCTCGC
chr6	25927427	25927466	gHIST1_fw0_Dp3_ol_63_Dp3_Dp102_rv0	CACCTTGGCTCACCTCTGCTCCGCGATATTAATTatccacatacaggaatagaaactgattcacacaagtgccaTTCGCGTACTATAACCGCGATATTAATCCTTGCTCAACCACCTCGC
chr6	25927610	25927649	gHIST1_fw0_Dp3_ol_64_Dp3_Dp102_rv0	CACCTTGGCTCACCTCTGCTCCGCGATATTAATTtggacttcatcagcatggcaagtatagttttctgctttccTTCGCGTACTATAACCGCGATATTAATCCTTGCTCAACCACCTCGC
chr6	25927765	25927804	gHIST1_fw0_Dp3_ol_65_Dp3_Dp102_rv0	CACCTTGGCTCACCTCTGCTCCGCGATATTAATTcccaattgctagtaagatcaggtcagcaccaggacagataTTCGCGTACTATAACCGCGATATTAATCCTTGCTCAACCACCTCGC
chr6	25927806	25927845	gHIST1_fw0_Dp3_ol_66_Dp3_Dp102_rv0	CACCTTGGCTCACCTCTGCTCCGCGATATTAATTtggttgttgctctgccttagaaggcctccaagtcttgctaTTCGCGTACTATAACCGCGATATTAATCCTTGCTCAACCACCTCGC
chr6	25927846	25927885	gHIST1_fw0_Dp3_ol_67_Dp3_Dp102_rv0	CACCTTGGCTCACCTCTGCTCCGCGATATTAATTacatctggatatcaggagttcagctcattgctctacactcTTCGCGTACTATAACCGCGATATTAATCCTTGCTCAACCACCTCGC
chr6	25927886	25927925	gHIST1_fw0_Dp3_ol_68_Dp3_Dp102_rv0	CACCTTGGCTCACCTCTGCTCCGCGATATTAATTagatcctagctgaagtcatctgtggtcaaacccagagtttTTCGCGTACTATAACCGCGATATTAATCCTTGCTCAACCACCTCGC
chr6	25927951	25927990	gHIST1_fw0_Dp3_ol_69_Dp3_Dp102_rv0	CACCTTGGCTCACCTCTGCTCCGCGATATTAATTttttatgcaagatcccgtggcttggctgaaggcaactcttTTCGCGTACTATAACCGCGATATTAATCCTTGCTCAACCACCTCGC
chr6	25927995	25928034	gHIST1_fw0_Dp3_ol_70_Dp3_Dp102_rv0	CACCTTGGCTCACCTCTGCTCCGCGATATTAATTtgtacatgcagctgcaattacttacactccacttaaagctTTCGCGTACTATAACCGCGATATTAATCCTTGCTCAACCACCTCGC
chr6	25928059	25928098	gHIST1_fw0_Dp3_ol_71_Dp3_Dp102_rv0	CACCTTGGCTCACCTCTGCTCCGCGATATTAATTtaaacactgaaagctgaaagagactcagagatcctctggcTTCGCGTACTATAACCGCGATATTAATCCTTGCTCAACCACCTCGC
chr6	25928130	25928169	gHIST1_fw0_Dp3_ol_72_Dp3_Dp102_rv0	CACCTTGGCTCACCTCTGCTCCGCGATATTAATTgcgtagaaaatttgaaaagttgcctgaaaccacatgatgcTTCGCGTACTATAACCGCGATATTAATCCTTGCTCAACCACCTCGC
chr6	25928256	25928295	gHIST1_fw0_Dp3_ol_73_Dp3_Dp102_rv0	CACCTTGGCTCACCTCTGCTCCGCGATATTAATTtcacaagcttaaaactcaatggggtagctccattttgaggTTCGCGTACTATAACCGCGATATTAATCCTTGCTCAACCACCTCGC
chr6	25928475	25928514	gHIST1_fw0_Dp3_ol_74_Dp3_Dp102_rv0	CACCTTGGCTCACCTCTGCTCCGCGATATTAATTtttcttcccattctctgttgctgtctaacgagaaaggatgTTCGCGTACTATAACCGCGATATTAATCCTTGCTCAACCACCTCGC
chr6	25928580	25928619	gHIST1_fw0_Dp3_ol_75_Dp3_Dp102_rv0	CACCTTGGCTCACCTCTGCTCCGCGATATTAATTgttcttcgtttcctattttcctttgcatgagacgaatgcaTTCGCGTACTATAACCGCGATATTAATCCTTGCTCAACCACCTCGC
chr6	25928625	25928664	gHIST1_fw0_Dp3_ol_76_Dp3_Dp102_rv0	CACCTTGGCTCACCTCTGCTCCGCGATATTAATTcaggctaacataccaaaccatcctaaactgaggtctttcaTTCGCGTACTATAACCGCGATATTAATCCTTGCTCAACCACCTCGC
chr6	25928693	25928732	gHIST1_fw0_Dp3_ol_77_Dp3_Dp102_rv0	CACCTTGGCTCACCTCTGCTCCGCGATATTAATTagcacagaagctaataaaattatggaggctgaacactggcTTCGCGTACTATAACCGCGATATTAATCCTTGCTCAACCACCTCGC
chr6	25928780	25928819	gHIST1_fw0_Dp3_ol_78_Dp3_Dp102_rv0	CACCTTGGCTCACCTCTGCTCCGCGATATTAATTgcaaacaattgagaacatgtaacagtgtcagaacccttccTTCGCGTACTATAACCGCGATATTAATCCTTGCTCAACCACCTCGC
chr6	25929071	25929110	gHIST1_fw0_Dp3_ol_79_Dp3_Dp102_rv0	CACCTTGGCTCACCTCTGCTCCGCGATATTAATTtgctcttagattctcctaatatccagcctgtcttgcttcaTTCGCGTACTATAACCGCGATATTAATCCTTGCTCAACCACCTCGC
chr6	25929146	25929185	gHIST1_fw0_Dp3_ol_80_Dp3_Dp102_rv0	CACCTTGGCTCACCTCTGCTCCGCGATATTAATTaaatgttacacctagatcaaagagcatgaacctgcagtggTTCGCGTACTATAACCGCGATATTAATCCTTGCTCAACCACCTCGC
chr6	25929186	25929225	gHIST1_fw0_Dp3_ol_81_Dp3_Dp102_rv0	CACCTTGGCTCACCTCTGCTCCGCGATATTAATTgaggatattcaaggactgaattctgctctgccattcccaaTTCGCGTACTATAACCGCGATATTAATCCTTGCTCAACCACCTCGC
chr6	25929279	25929318	gHIST1_fw0_Dp3_ol_82_Dp3_Dp102_rv0	CACCTTGGCTCACCTCTGCTCCGCGATATTAATTaggaagaattgggataatgttacttcactgggcagtttggTTCGCGTACTATAACCGCGATATTAATCCTTGCTCAACCACCTCGC
chr6	25929408	25929447	gHIST1_fw0_Dp3_ol_83_Dp3_Dp102_rv0	CACCTTGGCTCACCTCTGCTCCGCGATATTAATTtaaacagtcacaatattggcagtctagccctctcagatccTTCGCGTACTATAACCGCGATATTAATCCTTGCTCAACCACCTCGC
chr6	25929532	25929571	gHIST1_fw0_Dp3_ol_84_Dp3_Dp102_rv0	CACCTTGGCTCACCTCTGCTCCGCGATATTAATTtttaaagtggattcttctggcctggaatcctcaagatgagTTCGCGTACTATAACCGCGATATTAATCCTTGCTCAACCACCTCGC
chr6	25929572	25929611	gHIST1_fw0_Dp3_ol_85_Dp3_Dp102_rv0	CACCTTGGCTCACCTCTGCTCCGCGATATTAATTtggggaggagttcaccagaaaacatagaagcaattccttcTTCGCGTACTATAACCGCGATATTAATCCTTGCTCAACCACCTCGC
chr6	25929621	25929660	gHIST1_fw0_Dp3_ol_86_Dp3_Dp102_rv0	CACCTTGGCTCACCTCTGCTCCGCGATATTAATTaaaactgagggccctctcatcatctgcctatctttctgagTTCGCGTACTATAACCGCGATATTAATCCTTGCTCAACCACCTCGC
chr6	25929661	25929700	gHIST1_fw0_Dp3_ol_87_Dp3_Dp102_rv0	CACCTTGGCTCACCTCTGCTCCGCGATATTAATTaaattggtgctgaccacaatgtccctgggtgccttttcttTTCGCGTACTATAACCGCGATATTAATCCTTGCTCAACCACCTCGC
chr6	25929701	25929740	gHIST1_fw0_Dp3_ol_88_Dp3_Dp102_rv0	CACCTTGGCTCACCTCTGCTCCGCGATATTAATTagctgtacaatgagggcaacaagctaggtgatctctacaaTTCGCGTACTATAACCGCGATATTAATCCTTGCTCAACCACCTCGC
chr6	25930110	25930149	gHIST1_fw0_Dp3_ol_89_Dp3_Dp102_rv0	CACCTTGGCTCACCTCTGCTCCGCGATATTAATTgcccggccatgttctccttttcctgagagaccatttcaaaTTCGCGTACTATAACCGCGATATTAATCCTTGCTCAACCACCTCGC
chr6	25930201	25930240	gHIST1_fw0_Dp5_ol_1_Dp5_Dp102_rv0	CACCTTGGCTCACCTCTGCTATCGTCGATAACTTttgtcagttctgatcagtatttcattccacagccaatcccTTCGCGTACTATAAATCGTCGATAACTCCTTGCTCAACCACCTCGC
chr6	25930244	25930283	gHIST1_fw0_Dp5_ol_2_Dp5_Dp102_rv0	CACCTTGGCTCACCTCTGCTATCGTCGATAACTTctgactaatcacagcatcacagttaatactcacagcgtccTTCGCGTACTATAAATCGTCGATAACTCCTTGCTCAACCACCTCGC
chr6	25930284	25930323	gHIST1_fw0_Dp5_ol_3_Dp5_Dp102_rv0	CACCTTGGCTCACCTCTGCTATCGTCGATAACTTttggagaaatgaccattgtccacagtgtccattggtaccaTTCGCGTACTATAAATCGTCGATAACTCCTTGCTCAACCACCTCGC
chr6	25930324	25930363	gHIST1_fw0_Dp5_ol_4_Dp5_Dp102_rv0	CACCTTGGCTCACCTCTGCTATCGTCGATAACTTgtggcttctcaagccttgccctagggtcttcattgaatcaTTCGCGTACTATAAATCGTCGATAACTCCTTGCTCAACCACCTCGC
chr6	25930439	25930478	gHIST1_fw0_Dp5_ol_5_Dp5_Dp102_rv0	CACCTTGGCTCACCTCTGCTATCGTCGATAACTTatgtcttttctctgacttctcctaaaactgttccctccccTTCGCGTACTATAAATCGTCGATAACTCCTTGCTCAACCACCTCGC
chr6	25930562	25930601	gHIST1_fw0_Dp5_ol_6_Dp5_Dp102_rv0	CACCTTGGCTCACCTCTGCTATCGTCGATAACTTtaagccctagactataaggctaacttggaaaaggagggagTTCGCGTACTATAAATCGTCGATAACTCCTTGCTCAACCACCTCGC
chr6	25930641	25930680	gHIST1_fw0_Dp5_ol_7_Dp5_Dp102_rv0	CACCTTGGCTCACCTCTGCTATCGTCGATAACTTttttacagggataaatagtgagccacgtggcagtcagacgTTCGCGTACTATAAATCGTCGATAACTCCTTGCTCAACCACCTCGC
chr6	25930696	25930735	gHIST1_fw0_Dp5_ol_8_Dp5_Dp102_rv0	CACCTTGGCTCACCTCTGCTATCGTCGATAACTTccactttctcagaaagcctcggcttggttttgccgcttaaTTCGCGTACTATAAATCGTCGATAACTCCTTGCTCAACCACCTCGC
chr6	25930774	25930813	gHIST1_fw0_Dp5_ol_9_Dp5_Dp102_rv0	CACCTTGGCTCACCTCTGCTATCGTCGATAACTTctcaaaagatgtcatcgtgtgtttctgctttgaactgtgcTTCGCGTACTATAAATCGTCGATAACTCCTTGCTCAACCACCTCGC
chr6	25930869	25930908	gHIST1_fw0_Dp5_ol_10_Dp5_Dp102_rv0	CACCTTGGCTCACCTCTGCTATCGTCGATAACTTgaggaaagggcagggctcctgaaatcagtgatggagtcagTTCGCGTACTATAAATCGTCGATAACTCCTTGCTCAACCACCTCGC
chr6	25930909	25930948	gHIST1_fw0_Dp5_ol_11_Dp5_Dp102_rv0	CACCTTGGCTCACCTCTGCTATCGTCGATAACTTacccatattcacttcctagtgttttccctgagcttggacaTTCGCGTACTATAAATCGTCGATAACTCCTTGCTCAACCACCTCGC
chr6	25930949	25930988	gHIST1_fw0_Dp5_ol_12_Dp5_Dp102_rv0	CACCTTGGCTCACCTCTGCTATCGTCGATAACTTagtcactgaacctctttgaattggcttccgctttagtaaaTTCGCGTACTATAAATCGTCGATAACTCCTTGCTCAACCACCTCGC
chr6	25931055	25931094	gHIST1_fw0_Dp5_ol_13_Dp5_Dp102_rv0	CACCTTGGCTCACCTCTGCTATCGTCGATAACTTagctcctcaataaatgaggtgttcattcctcttcaggagtTTCGCGTACTATAAATCGTCGATAACTCCTTGCTCAACCACCTCGC
chr6	25931097	25931136	gHIST1_fw0_Dp5_ol_14_Dp5_Dp102_rv0	CACCTTGGCTCACCTCTGCTATCGTCGATAACTTagttaagtcagctagattttccatatgcatttggtgcccaTTCGCGTACTATAAATCGTCGATAACTCCTTGCTCAACCACCTCGC
chr6	25931137	25931176	gHIST1_fw0_Dp5_ol_15_Dp5_Dp102_rv0	CACCTTGGCTCACCTCTGCTATCGTCGATAACTTcagcctaatgaatgtgaactgtgactgccctggcaacttcTTCGCGTACTATAAATCGTCGATAACTCCTTGCTCAACCACCTCGC
chr6	25931177	25931216	gHIST1_fw0_Dp5_ol_16_Dp5_Dp102_rv0	CACCTTGGCTCACCTCTGCTATCGTCGATAACTTccaggaagctgccttgtacccctccttcctgtttcatatcTTCGCGTACTATAAATCGTCGATAACTCCTTGCTCAACCACCTCGC
chr6	25931217	25931256	gHIST1_fw0_Dp5_ol_17_Dp5_Dp102_rv0	CACCTTGGCTCACCTCTGCTATCGTCGATAACTTatccatgtcttccctaatccattttctgcttggctcccgaTTCGCGTACTATAAATCGTCGATAACTCCTTGCTCAACCACCTCGC
chr6	25931290	25931329	gHIST1_fw0_Dp5_ol_18_Dp5_Dp102_rv0	CACCTTGGCTCACCTCTGCTATCGTCGATAACTTttttgagactgtggttgctattggatcttcctagtgtgacTTCGCGTACTATAAATCGTCGATAACTCCTTGCTCAACCACCTCGC
chr6	25931330	25931369	gHIST1_fw0_Dp5_ol_19_Dp5_Dp102_rv0	CACCTTGGCTCACCTCTGCTATCGTCGATAACTTgcaacccttataaaatgaaatgagagccttccctctctggTTCGCGTACTATAAATCGTCGATAACTCCTTGCTCAACCACCTCGC
chr6	25931370	25931409	gHIST1_fw0_Dp5_ol_20_Dp5_Dp102_rv0	CACCTTGGCTCACCTCTGCTATCGTCGATAACTTcttatcagcttcagacttccttaattgagttccgccatccTTCGCGTACTATAAATCGTCGATAACTCCTTGCTCAACCACCTCGC
chr6	25931410	25931449	gHIST1_fw0_Dp5_ol_21_Dp5_Dp102_rv0	CACCTTGGCTCACCTCTGCTATCGTCGATAACTTtagtgagtctcaccatactcccgaaataacctgctggagtTTCGCGTACTATAAATCGTCGATAACTCCTTGCTCAACCACCTCGC
chr6	25931705	25931744	gHIST1_fw0_Dp5_ol_22_Dp5_Dp102_rv0	CACCTTGGCTCACCTCTGCTATCGTCGATAACTTgctcttggcctttcctccaccttaaagccagcagtgtaacTTCGCGTACTATAAATCGTCGATAACTCCTTGCTCAACCACCTCGC
chr6	25931806	25931845	gHIST1_fw0_Dp5_ol_23_Dp5_Dp102_rv0	CACCTTGGCTCACCTCTGCTATCGTCGATAACTTattacactagggcccatctgcaaaattcaggaaaatctgcTTCGCGTACTATAAATCGTCGATAACTCCTTGCTCAACCACCTCGC
chr6	25931949	25931988	gHIST1_fw0_Dp5_ol_24_Dp5_Dp102_rv0	CACCTTGGCTCACCTCTGCTATCGTCGATAACTTacaacattcagcctacccttttgagggatagaggggtagcTTCGCGTACTATAAATCGTCGATAACTCCTTGCTCAACCACCTCGC
chr6	25932061	25932100	gHIST1_fw0_Dp5_ol_25_Dp5_Dp102_rv0	CACCTTGGCTCACCTCTGCTATCGTCGATAACTTtgcctgataagccaatgaaaatagttataatggccaggggTTCGCGTACTATAAATCGTCGATAACTCCTTGCTCAACCACCTCGC
chr6	25932514	25932553	gHIST1_fw0_Dp5_ol_26_Dp5_Dp102_rv0	CACCTTGGCTCACCTCTGCTATCGTCGATAACTTttcttaatttgcataaggcagagcatgagctgataccagtTTCGCGTACTATAAATCGTCGATAACTCCTTGCTCAACCACCTCGC
chr6	25932611	25932650	gHIST1_fw0_Dp5_ol_27_Dp5_Dp102_rv0	CACCTTGGCTCACCTCTGCTATCGTCGATAACTTaataaggaaagagtggccgaaagtattcaatgccacaagtTTCGCGTACTATAAATCGTCGATAACTCCTTGCTCAACCACCTCGC
[truncated: 9,795 more rows]

## Sheet: amplification_primers
Primer sequences for probe library amplification
fw0	CACCTTGGCTCACCTCTGCT
rv0	TCCTTGCTCAACCACCTCGC
fw1	GCCATACCAGTGCTCCTCCT
[truncated: 6 more rows]
