# Supplementary material for: Nanoscale 3D DNA tracing in non-denatured cells resolves the Cohesin-dependent loop architecture of the genome in situ
Source: Nat Commun. 2025 Jul 19;16:6673. doi: 10.1038/s41467-025-61689-y (PMC12276220; doi:10.1038/s41467-025-61689-y)
Supplement: Supplementary file 6 — Source Data [file 41467_2025_61689_MOESM6_ESM.zip]

Archive with 37 entries (37 files):
- data_description.txt
- Fig2d.csv.gz
- Fig2e.csv
- Fig2f.csv
- Fig2g.csv
- Fig2h.csv
- Fig2i.csv
- Fig3g.csv
- Fig3i.csv
- Fig5c.csv
- Fig6c.csv
- Fig6d.csv
- Supplementary_Fig1a.csv
- Supplementary_Fig1b.csv
- Supplementary_Fig1c.csv
- Supplementary_Fig1d.csv
- Supplementary_Fig1e.csv
- Supplementary_Fig2b.csv
- Supplementary_Fig2d.csv
- Supplementary_Fig2e.csv
- Supplementary_Fig3j_DNA.csv
- Supplementary_Fig3j_RDs.csv
- Supplementary_Fig4a.csv
- Supplementary_Fig4d.csv
- Supplementary_Fig5d.csv
- Supplementary_Fig5d-e.csv
- Supplementary_Fig5f.csv
- Supplementary_Fig5g.csv
- Supplementary_Fig6e.csv
- Supplementary_Fig7a.csv
- Supplementary_Fig7b_1.5Mb.csv
- Supplementary_Fig7b_300kb.csv
- Supplementary_Fig7c.csv
- Supplementary_Fig7d_av_gdist.csv
- Supplementary_Fig7d_prop_stacked.csv
- Supplementary_Fig8c_orig.csv.gz
- Supplementary_Fig8c_shuffled.csv.gz
