# Supplementary material for: Nanoscale 3D DNA tracing in non-denatured cells resolves the Cohesin-dependent loop architecture of the genome in situ
Source: Nat Commun. 2025 Jul 19;16:6673. doi: 10.1038/s41467-025-61689-y (PMC12276220; doi:10.1038/s41467-025-61689-y)
Supplement: Supplementary file 6 — Source Data [file 41467_2025_61689_MOESM6_ESM.zip › data_description.txt]

All spatial units in nm, all genomic units in kb. All tabular data is derived from DNA tracing data available at https:doi.org/10.6084/m9.figshare.27613239 . Genomic reference hg38. All data is in csv format, and most of the tables are in the "long" format.

Fig2d: Genomic vs spatial distance scaling in RPE1 cells for the "MEOX1" region (Chr17:43.5-43.8 Mb). Cell types: RPE1 (non-denaturing FISH), RPE_HF (denaturing FISH).
Fig2e: 3D pairwise (euclidean) distances between two points spaced by 10 kb in the HIST1 region (Chr6:25.9-26.2 Mb). Cell types: RPE1 (non-denaturing FISH), RPE_HF (denaturing FISH).
Fig2f: Standard deviation of all 3D pairwise (euclidean) distances in four 300 kb genomic regions. Cell types: RPE1 (non-denaturing FISH), RPE_HF (denaturing FISH).
Fig2g: Trace completeness (fraction of points passing QC) per trace from four 300 kb genomic regions. Cell types: RPE1 (non-denaturing FISH), RPE_HF (denaturing FISH).
Fig2h: Total DAPI intensity in RPE1 nuclei to assign into G1 and G2 phases.
Fig2i: Genomic vs spatial distance scaling in RPE1 cells in G1 and G2 phase for the "MEOX1" region (Chr17:43.5-43.8 Mb).
Fig3g: 3D pairwise (euclidean) distances between different points in the "MEOX1" region (Chr17:43.5-43.8 Mb) from RPE1 and HeLa Kyoto WT, dRAD21 and dCTCF cells.
Fig3i: Radius of gyration, elongation ratio and contour length of individual traces from a 100 kb region in the "MEOX1" region (Chr17:43.5-43.6 Mb) RPE1 and HeLa Kyoto WT, dRAD21 and dCTCF cells.
Fig4c: All 3D pairwise distances between points in four 300 kb regions with corresponding genomic distances. All traces from RPE1 and HeLa Kyoto WT, dRAD21 and dCTCF cells included. Only available at https:doi.org/10.6084/m9.figshare.27613239 (source data file) due to file size.
Fig5c: Quantification of short-range contacts from four >1 Mb regions in HeLa Kyoto WT, dRAD21 and dCTCF cells.
Fig6c: Pairwise pearson correlation distances (1-sqrt(PCC)) between individual experimental (HeLa Kyoto WT and dRAD21) and simulated (rouse and rouse_dRAD21) traces from a 100 kb region (Chr17:43.5-43.6 Mb).
Fig6d: 3D pairwise (euclidean) distances between different points in the "MEOX1" region (Chr17:43.5-43.8 Mb) from simulations of WT, dRAD21 and dCTCF cells.

Supplementary Fig1a: Signal to background values (A_to_BG) from Gaussian fits of different barcodes from traces of four 300 kb regions.
Supplementary Fig1b: Quality control (QC) of Gaussian fits of different barcodes from traces of four 300 kb regions.
Supplementary Fig1c: x, y, z and 3D offsets [nm] between centroids of spots labeled by barcode #2 imaged at at the start and end of a 30-exchange experiment from one 300 kb genomic region.
Supplementary Fig1d: Signal values (peak height of Gaussian fit) from the same region before the experiment, labeled by barcode #2, repeat-labeled at the end of the experiment, and in a blank frame after the experiment from one 300 kb genomic region.
Supplementary Fig1e: Spatial vs genomic distance scaling from two separate experiments across four 300 kb regions.
Supplementary Fig2b: Spatial distances vs HiC contact frequency (log10 transformed) from four 300 kb regions from RPE1 (non-denaturing FISH), RPE_HF (denaturing FISH).
Supplementary Fig2c: Genomic vs spatial distance scaling in RPE1 cells for four 300 kb regions. Cell types: RPE1 (non-denaturing FISH), RPE_HF (denaturing FISH).
Supplementary Fig2d: 3D pairwise (euclidean) distances between two points spaced by 10 kb in four 300 kb regions. Cell types: RPE1 (non-denaturing FISH), RPE_HF (denaturing FISH).
Supplementary Fig2e: Genomic vs spatial distance scaling in RPE1 cells in G1 and G2 phase for four 300 kb genomic regions.
Supplementary_Fig3j_DNA: Pearson correlation coefficients between SIM images of DAPI acquired before or after FISH treatment. Samples: RASERFISH (Non-denaturing FISH), HF_75deg and HF_86deg (denaturing FISH, at 75 and 86 degrees denaturation for 3 minutes).
Supplementary_Fig3j_RDs: Pearson correlation coefficients between SIM images of Alexa647-dUTP (replication domains) acquired before or after FISH treatment. Samples: RASERFISH (Non-denaturing FISH), HF_75deg and HF_86deg (denaturing FISH, at 75 and 86 degrees denaturation for 3 minutes).
Supplementary_Fig4a: Pairwise pearson correlation distances (1-sqrt(PCC)) between individual traces from a 100 kb region (Chr17:43.5-43.6 Mb). Cell types: RPE1, HeLa Kyoto WT, dRAD21 and dCTCF.
Supplementary_Fig4d: Cumulative frequency of points within each 25 nm spatial distance bin for HeLa Kyoto WT, dRAD21 and dCTCF cells, and normalized (_div_WT) or unnormalized differences between the cumulative frequencies.
Supplementary_Fig5c: Same data as Main Fig4c, see above. 
Supplementary_Fig5d-e: Radius of gyration and number of contacts <100 nm from four 300 kb genomic regions. Cell types: RPE1, HeLa Kyoto WT, dRAD21 and dCTCF.
Supplementary_Fig5f: Genomic distance between contacts <100 nm from four 300 kb genomic regions. Cell types: RPE1, HeLa Kyoto WT, dRAD21 and dCTCF.
Supplementary_Fig5g: Genomic distance and stacking annotation of contacts < 100 nm from four 300 kb genomic regions. Cell types: RPE1, HeLa Kyoto WT, dRAD21 and dCTCF.
Supplementary_Fig6e: Frequency of stacked loops between points of increasing genomic distance (about 100 kb between consecutive points) from four >1 Mb regions in HeLa Kyoto WT cells.
Supplementary_Fig7a: Spatial vs genomic distance scaling from a 300 kb region from HeLa Kyoto dRAD21 cells and simulated dRAD21 traces.
Supplementary_Fig7b_1.5Mb: Spatial vs genomic distance scaling from a 1.5 Mb region from HeLa Kyoto dCTCF cells and simulated dCTCF traces, with different numbers of Cohesins (250k ~ 32/Mb, 100k ~ 16/Mb, 75k ~ 9/Mb) and extrusion speeds (0.1 kb/s - 1 kb/s).
Supplementary_Fig7b_300kb: Spatial vs genomic distance scaling from a 300 kb region from HeLa Kyoto dCTCF cells and simulated dCTCF traces, with different numbers of Cohesins (250k ~ 32/Mb, 100k ~ 16/Mb, 75k ~ 9/Mb) and extrusion speeds (0.1 kb/s - 1 kb/s).
Supplementary_Fig7c: Spatial vs genomic distance scaling from a 300 kb region from HeLa Kyoto WT cells and simulated WT traces, with different numbers of CTCFs (11, 23 or 45 dynamically bound per Mb).
Supplementary_Fig7d_av_gdist: Average genomic distance of contacts in individual traces. Cell types: experimental (HK WT and dWAPL) and simulated (rouse_ds and rouse_ds_dWAPL) from four >1Mb regions.
Supplementary_Fig7d_prop_stacked: Fraction of stacked contacts in individual traces. Cell types: from experimental (HK WT and dWAPL) and simulated (rouse_ds and rouse_ds_dWAPL) from four >1Mb regions.
Supplementary_Fig8c_orig: Pairwise pearson distance between all traces assigned to each Gaussian Mixture Model cluster.
Supplementary_Fig8c_shuffled: Pairwise pearson distance between all traces in each randomly assigned cluster.
