# Supplementary material for: Nanoscale 3D DNA tracing in non-denatured cells resolves the Cohesin-dependent loop architecture of the genome in situ
Source: Nat Commun. 2025 Jul 19;16:6673. doi: 10.1038/s41467-025-61689-y (PMC12276220; doi:10.1038/s41467-025-61689-y)
Supplement: Supplementary file 6 — Source Data [file 41467_2025_61689_MOESM6_ESM.zip › Fig2e.csv]

	cell_type	region	euclidean
0	RPE1	HIST1	73.83192150881115
1	RPE1	HIST1	117.4257483422656
2	RPE1	HIST1	34.376349033130204
3	RPE1	HIST1	108.25412343911661
4	RPE1	HIST1	20.71221568385903
5	RPE1	HIST1	56.68388864988278
6	RPE1	HIST1	65.60453961514783
7	RPE1	HIST1	80.81780278831025
8	RPE1	HIST1	49.13674189341812
9	RPE1	HIST1	120.60484556445027
10	RPE1	HIST1	108.05871544160932
11	RPE1	HIST1	95.54031475348978
12	RPE1	HIST1	63.86256575448817
13	RPE1	HIST1	84.47787106433958
14	RPE1	HIST1	68.32602074907507
15	RPE1	HIST1	509.2247481846852
16	RPE1	HIST1	62.308541609959796
17	RPE1	HIST1	143.69695363996792
18	RPE1	HIST1	83.95412602437972
19	RPE1	HIST1	72.01097886942517
20	RPE1	HIST1	98.50980169380898
21	RPE1	HIST1	48.917833801471495
22	RPE1	HIST1	104.6464171935478
23	RPE1	HIST1	67.06651294140948
24	RPE1	HIST1	53.01327460913365
25	RPE1	HIST1	98.0937655594221
26	RPE1	HIST1	163.97233500680187
27	RPE1	HIST1	124.75249435127242
28	RPE1	HIST1	38.40677082056454
29	RPE1	HIST1	63.04776967837226
30	RPE1	HIST1	49.04558551827261
31	RPE1	HIST1	25.3954252746284
32	RPE1	HIST1	71.09952685525587
33	RPE1	HIST1	75.44031063991133
34	RPE1	HIST1	68.90776653984352
35	RPE1	HIST1	79.26636844983918
36	RPE1	HIST1	82.30045932504808
37	RPE1	HIST1	75.79841488833915
38	RPE1	HIST1	84.91829621531168
39	RPE1	HIST1	47.24278016943388
40	RPE1	HIST1	121.05095806204787
41	RPE1	HIST1	106.69985833218745
42	RPE1	HIST1	106.10490230510882
44	RPE1	HIST1	72.27910492755291
45	RPE1	HIST1	94.8887447367089
46	RPE1	HIST1	16.052076574216485
47	RPE1	HIST1	48.208958630200506
48	RPE1	HIST1	51.452304576314695
49	RPE1	HIST1	78.81016311716806
50	RPE1	HIST1	83.62513808372337
51	RPE1	HIST1	39.44048874490197
52	RPE1	HIST1	93.00598032991358
53	RPE1	HIST1	46.465995885697616
54	RPE1	HIST1	72.39482856494395
55	RPE1	HIST1	144.74577140252427
56	RPE1	HIST1	80.79315197336739
57	RPE1	HIST1	121.99804932844246
58	RPE1	HIST1	95.48121127410694
59	RPE1	HIST1	68.44799484570086
60	RPE1	HIST1	84.91355096861862
61	RPE1	HIST1	107.50997176563455
62	RPE1	HIST1	64.79596811641622
63	RPE1	HIST1	117.14932113472607
64	RPE1	HIST1	34.589171689094776
65	RPE1	HIST1	51.0778580767738
66	RPE1	HIST1	92.88781305760314
67	RPE1	HIST1	54.051103040680594
68	RPE1	HIST1	113.69015783138397
69	RPE1	HIST1	45.08908103602216
70	RPE1	HIST1	100.41523431329705
71	RPE1	HIST1	74.93329918831442
72	RPE1	HIST1	142.4073703186969
73	RPE1	HIST1	57.343721763596626
74	RPE1	HIST1	114.53951644246001
75	RPE1	HIST1	162.74916407929064
76	RPE1	HIST1	53.25656525327348
77	RPE1	HIST1	71.59297860427644
78	RPE1	HIST1	59.54071972238678
79	RPE1	HIST1	50.77208366685472
80	RPE1	HIST1	51.079100264524065
81	RPE1	HIST1	39.644324791468904
82	RPE1	HIST1	74.69987615794965
83	RPE1	HIST1	47.57344431453334
84	RPE1	HIST1	58.028039592236986
85	RPE1	HIST1	92.68681166950007
86	RPE1	HIST1	95.10713494139384
87	RPE1	HIST1	73.25721365730831
88	RPE1	HIST1	62.02699262846741
89	RPE1	HIST1	39.76664626981748
90	RPE1	HIST1	138.78870482962017
91	RPE1	HIST1	62.04379364217505
92	RPE1	HIST1	80.48996338343163
93	RPE1	HIST1	67.41994546796761
94	RPE1	HIST1	75.13501046294787
95	RPE1	HIST1	72.39879365662333
96	RPE1	HIST1	43.55176200277116
97	RPE1	HIST1	43.92765858693852
98	RPE1	HIST1	62.18142274407728
99	RPE1	HIST1	97.19464859614025
100	RPE1	HIST1	69.02380845484542
101	RPE1	HIST1	54.53747073672256
102	RPE1	HIST1	77.29310845583466
103	RPE1	HIST1	92.87678255398627
104	RPE1	HIST1	52.97080368658603
105	RPE1	HIST1	54.892514127292195
106	RPE1	HIST1	64.24616157839266
107	RPE1	HIST1	34.526392306975325
108	RPE1	HIST1	88.55684113297922
109	RPE1	HIST1	118.22915814179623
110	RPE1	HIST1	44.48122333567843
111	RPE1	HIST1	125.03374770679675
112	RPE1	HIST1	111.79542939873318
113	RPE1	HIST1	80.64082894579349
114	RPE1	HIST1	59.83974844190208
115	RPE1	HIST1	70.39847361207947
116	RPE1	HIST1	61.63365037846329
117	RPE1	HIST1	119.76307544277078
118	RPE1	HIST1	75.30232754900443
119	RPE1	HIST1	87.33720304163408
120	RPE1	HIST1	82.98414619250275
121	RPE1	HIST1	23.12646150212987
122	RPE1	HIST1	78.65042777948746
123	RPE1	HIST1	52.613289500624965
124	RPE1	HIST1	71.74576310570872
125	RPE1	HIST1	139.3977871137013
126	RPE1	HIST1	118.32799190268356
127	RPE1	HIST1	37.16820605292686
128	RPE1	HIST1	69.04907872019504
129	RPE1	HIST1	98.88109655252151
130	RPE1	HIST1	85.09774728817447
131	RPE1	HIST1	72.57505638817469
132	RPE1	HIST1	51.9680395940633
133	RPE1	HIST1	40.0700129825727
134	RPE1	HIST1	71.55325957871494
135	RPE1	HIST1	30.69896103416604
136	RPE1	HIST1	29.681114972694598
137	RPE1	HIST1	69.36430649563916
138	RPE1	HIST1	152.6771856069212
139	RPE1	HIST1	52.719513174361154
140	RPE1	HIST1	62.18391623007089
141	RPE1	HIST1	85.88977959071153
142	RPE1	HIST1	54.313178418837396
143	RPE1	HIST1	102.70316448269352
144	RPE1	HIST1	51.32340683339542
145	RPE1	HIST1	40.628537268455105
146	RPE1	HIST1	97.04785892347586
147	RPE1	HIST1	119.15481609560541
148	RPE1	HIST1	61.62909541410713
149	RPE1	HIST1	84.90740935145921
150	RPE1	HIST1	57.7083671277216
151	RPE1	HIST1	68.32273801377207
152	RPE1	HIST1	67.37018812673318
153	RPE1	HIST1	24.466868727221755
154	RPE1	HIST1	101.19761129401921
155	RPE1	HIST1	103.18410973162474
156	RPE1	HIST1	69.8056672300004
157	RPE1	HIST1	102.87562657352186
158	RPE1	HIST1	68.19802288841672
159	RPE1	HIST1	76.90137371201065
160	RPE1	HIST1	55.085474613008195
161	RPE1	HIST1	65.78191127045838
162	RPE1	HIST1	37.55611921907043
163	RPE1	HIST1	123.7302720919206
164	RPE1	HIST1	51.2047489511005
165	RPE1	HIST1	165.67748019352024
166	RPE1	HIST1	83.05746593091534
167	RPE1	HIST1	37.80640497764486
168	RPE1	HIST1	67.07649926072794
169	RPE1	HIST1	51.78209187867958
170	RPE1	HIST1	113.65761602227295
171	RPE1	HIST1	50.60612678261655
172	RPE1	HIST1	86.47463841698885
173	RPE1	HIST1	69.5961355142328
174	RPE1	HIST1	64.98636195121685
175	RPE1	HIST1	74.00432731596946
176	RPE1	HIST1	34.44377882660747
177	RPE1	HIST1	36.580680737561686
178	RPE1	HIST1	56.1914260149912
179	RPE1	HIST1	48.64200751037118
180	RPE1	HIST1	71.01719596834847
181	RPE1	HIST1	77.56380654671393
182	RPE1	HIST1	37.332033403110515
183	RPE1	HIST1	53.93379677751307
184	RPE1	HIST1	39.43461183936825
185	RPE1	HIST1	68.48755162245625
186	RPE1	HIST1	77.08619830566282
187	RPE1	HIST1	114.93573789118274
188	RPE1	HIST1	45.39834050717001
189	RPE1	HIST1	83.33728876825266
190	RPE1	HIST1	3.0957326766099977
191	RPE1	HIST1	42.703784403155
192	RPE1	HIST1	61.32483677656101
193	RPE1	HIST1	66.52586226519037
194	RPE1	HIST1	74.74587258973447
195	RPE1	HIST1	94.85692968191199
196	RPE1	HIST1	95.01690635349442
197	RPE1	HIST1	99.29021480276975
198	RPE1	HIST1	66.70701740747596
199	RPE1	HIST1	98.61718721866029
200	RPE1	HIST1	66.23004432455559
201	RPE1	HIST1	70.14478636204015
202	RPE1	HIST1	84.5264410919358
203	RPE1	HIST1	98.09277247376116
204	RPE1	HIST1	90.94062666271547
205	RPE1	HIST1	54.08264903790564
206	RPE1	HIST1	105.80712443248754
207	RPE1	HIST1	86.79060567526048
208	RPE1	HIST1	48.76274419962719
209	RPE1	HIST1	49.65473453917036
210	RPE1	HIST1	25.690260239426795
211	RPE1	HIST1	65.4368980133058
212	RPE1	HIST1	36.835239100636535
213	RPE1	HIST1	33.710591519030785
214	RPE1	HIST1	57.025264288292306
215	RPE1	HIST1	110.069990555899
216	RPE1	HIST1	67.74562623086234
217	RPE1	HIST1	107.57149853998833
218	RPE1	HIST1	111.28934006529589
219	RPE1	HIST1	35.2386921845145
220	RPE1	HIST1	101.27303702141667
221	RPE1	HIST1	42.05951220842668
222	RPE1	HIST1	97.63549259646312
223	RPE1	HIST1	94.62791781321916
224	RPE1	HIST1	61.667913635224316
225	RPE1	HIST1	82.18245514438843
226	RPE1	HIST1	68.25146258902205
227	RPE1	HIST1	58.93509884234284
228	RPE1	HIST1	57.308739819557395
229	RPE1	HIST1	65.61963004290487
230	RPE1	HIST1	111.91114390682475
231	RPE1	HIST1	97.21594898275572
232	RPE1	HIST1	95.45188486506541
233	RPE1	HIST1	54.6825775423348
234	RPE1	HIST1	113.32596461149134
235	RPE1	HIST1	106.37942957831628
236	RPE1	HIST1	44.66775857456477
237	RPE1	HIST1	54.63639907710588
238	RPE1	HIST1	74.88700589505954
239	RPE1	HIST1	73.24809389842221
240	RPE1	HIST1	43.905038951546786
241	RPE1	HIST1	104.36113447086115
242	RPE1	HIST1	35.466278040309966
243	RPE1	HIST1	51.895239122640966
244	RPE1	HIST1	60.67893246795566
245	RPE1	HIST1	76.41899447465492
246	RPE1	HIST1	94.78301754451019
247	RPE1	HIST1	82.82003369449508
248	RPE1	HIST1	76.99777753954724
249	RPE1	HIST1	98.45055495244316
250	RPE1	HIST1	44.346343064563605
251	RPE1	HIST1	57.88777900464153
252	RPE1	HIST1	92.20126637876527
253	RPE1	HIST1	135.80072283929036
254	RPE1	HIST1	83.5498434303763
255	RPE1	HIST1	75.12520459229808
256	RPE1	HIST1	46.18428564227021
257	RPE1	HIST1	103.49883685249634
258	RPE1	HIST1	87.856596888682
259	RPE1	HIST1	57.11558045446168
260	RPE1	HIST1	94.61612771004819
261	RPE1	HIST1	68.7178546750834
262	RPE1	HIST1	119.12166915832613
263	RPE1	HIST1	58.709877028158
264	RPE1	HIST1	47.16542678821289
265	RPE1	HIST1	85.17552108893689
266	RPE1	HIST1	84.03257799353425
267	RPE1	HIST1	75.77770510543256
268	RPE1	HIST1	64.8380046574483
269	RPE1	HIST1	84.57543574640962
270	RPE1	HIST1	108.04656111675416
271	RPE1	HIST1	116.67785161180419
272	RPE1	HIST1	58.3313773066757
273	RPE1	HIST1	48.84249657814131
274	RPE1	HIST1	80.93465455996655
275	RPE1	HIST1	69.65491243954432
276	RPE1	HIST1	72.27339647352646
277	RPE1	HIST1	76.56673983772164
278	RPE1	HIST1	92.74421378683898
279	RPE1	HIST1	76.4709013369057
280	RPE1	HIST1	134.32149149249494
281	RPE1	HIST1	39.57270308069463
282	RPE1	HIST1	74.27960518750749
283	RPE1	HIST1	54.1459201654519
284	RPE1	HIST1	81.61907680672032
285	RPE1	HIST1	47.29160125302119
286	RPE1	HIST1	28.590377117225888
287	RPE1	HIST1	65.81541003094712
288	RPE1	HIST1	204.94240995613984
289	RPE1	HIST1	57.094619796186144
290	RPE1	HIST1	63.00748588854599
291	RPE1	HIST1	19.363501921983403
292	RPE1	HIST1	59.39222041459719
293	RPE1	HIST1	62.271915656858745
294	RPE1	HIST1	104.87781516008076
295	RPE1	HIST1	79.75313540752627
296	RPE1	HIST1	51.05753625633212
297	RPE1	HIST1	69.10492325212775
298	RPE1	HIST1	35.13093563772998
299	RPE1	HIST1	134.04605603800732
300	RPE1	HIST1	64.64258225645682
301	RPE1	HIST1	112.34300647104875
302	RPE1	HIST1	38.61845852461559
303	RPE1	HIST1	65.02298498077613
304	RPE1	HIST1	80.84897984660866
305	RPE1	HIST1	30.76476880544847
306	RPE1	HIST1	73.26311716447438
307	RPE1	HIST1	110.87447486422627
308	RPE1	HIST1	35.48053105960998
309	RPE1	HIST1	107.70221831491085
310	RPE1	HIST1	55.167193699884685
311	RPE1	HIST1	108.46462419788207
312	RPE1	HIST1	52.08264698456599
313	RPE1	HIST1	155.25650596258404
314	RPE1	HIST1	34.06958965135896
315	RPE1	HIST1	101.00197980582789
316	RPE1	HIST1	87.53966957835424
317	RPE1	HIST1	76.20692018961404
318	RPE1	HIST1	65.48893223865221
319	RPE1	HIST1	130.2734526192856
320	RPE1	HIST1	85.41059128537842
321	RPE1	HIST1	56.2651088395029
322	RPE1	HIST1	30.512061087443122
323	RPE1	HIST1	70.32888667337079
324	RPE1	HIST1	39.448652880064245
325	RPE1	HIST1	102.77072066941143
326	RPE1	HIST1	78.92560284612763
327	RPE1	HIST1	44.35590038584196
328	RPE1	HIST1	23.404733164427387
329	RPE1	HIST1	36.44994625655414
330	RPE1	HIST1	109.27595139965258
331	RPE1	HIST1	57.1794100151536
332	RPE1	HIST1	59.02787959853544
333	RPE1	HIST1	106.05096180488589
334	RPE1	HIST1	40.20294986802636
335	RPE1	HIST1	56.475559900684395
336	RPE1	HIST1	141.50516633756962
337	RPE1	HIST1	148.63387710614157
338	RPE1	HIST1	83.67696282221935
339	RPE1	HIST1	23.031156735422243
340	RPE1	HIST1	46.967318729633945
341	RPE1	HIST1	99.20371797876204
342	RPE1	HIST1	63.09289749921865
343	RPE1	HIST1	93.42482706110079
344	RPE1	HIST1	50.92416759859013
345	RPE1	HIST1	113.58786876237309
346	RPE1	HIST1	37.937588128021126
347	RPE1	HIST1	45.09569124630303
348	RPE1	HIST1	111.7314337162524
349	RPE1	HIST1	76.29972864639184
350	RPE1	HIST1	106.42619261643924
351	RPE1	HIST1	73.01995078425703
352	RPE1	HIST1	75.23927835305801
353	RPE1	HIST1	111.273212599936
354	RPE1	HIST1	75.29505353796681
355	RPE1	HIST1	61.57196937516687
356	RPE1	HIST1	39.324955115774294
357	RPE1	HIST1	78.5322284546323
358	RPE1	HIST1	145.43925264184716
359	RPE1	HIST1	187.58338584496116
360	RPE1	HIST1	96.41698424041986
361	RPE1	HIST1	63.96669514062079
362	RPE1	HIST1	81.26724666602419
363	RPE1	HIST1	45.90417484217167
364	RPE1	HIST1	77.95375174405507
365	RPE1	HIST1	53.397393884841755
366	RPE1	HIST1	49.35057186658223
367	RPE1	HIST1	56.88526542513689
368	RPE1	HIST1	122.91169162224216
369	RPE1	HIST1	49.99617484914404
370	RPE1	HIST1	105.06055990002616
371	RPE1	HIST1	58.077954539003095
372	RPE1	HIST1	114.94809438211564
373	RPE1	HIST1	50.439109216767534
374	RPE1	HIST1	43.58002740841374
375	RPE1	HIST1	35.50610882359607
376	RPE1	HIST1	64.77268646678958
377	RPE1	HIST1	99.18469694605605
378	RPE1	HIST1	47.58326339128247
379	RPE1	HIST1	96.64926415279477
380	RPE1	HIST1	113.24336368782137
381	RPE1	HIST1	148.06163107702176
382	RPE1	HIST1	63.15963104870951
383	RPE1	HIST1	76.17851718601838
384	RPE1	HIST1	65.57905444989169
385	RPE1	HIST1	40.65548449404965
386	RPE1	HIST1	94.64496447873462
387	RPE1	HIST1	52.30795482213587
388	RPE1	HIST1	73.46336869792802
389	RPE1	HIST1	29.595536966794267
390	RPE1	HIST1	86.82420647220472
391	RPE1	HIST1	125.6650950642728
392	RPE1	HIST1	110.16750977020092
393	RPE1	HIST1	136.69069991110257
394	RPE1	HIST1	139.47844682363646
395	RPE1	HIST1	69.01130243414673
396	RPE1	HIST1	14.332033415872987
397	RPE1	HIST1	105.90583838482327
398	RPE1	HIST1	16.13868985118043
399	RPE1	HIST1	24.47182666089731
400	RPE1	HIST1	90.37323515931115
401	RPE1	HIST1	94.4016296159343
402	RPE1	HIST1	101.21235683692862
403	RPE1	HIST1	89.27148091803915
404	RPE1	HIST1	66.82669788895898
405	RPE1	HIST1	5.111596016247356
406	RPE1	HIST1	82.4086029105229
407	RPE1	HIST1	88.49540361962157
408	RPE1	HIST1	32.12729739298362
409	RPE1	HIST1	60.18166026580918
410	RPE1	HIST1	96.62631440557965
411	RPE1	HIST1	59.21175310582144
412	RPE1	HIST1	118.69851861211116
413	RPE1	HIST1	133.92395813430994
414	RPE1	HIST1	167.86130374880378
415	RPE1	HIST1	69.16357838064488
416	RPE1	HIST1	49.201348905189576
417	RPE1	HIST1	74.31616659564322
418	RPE1	HIST1	83.32051302830715
419	RPE1	HIST1	101.94783397702285
420	RPE1	HIST1	42.225523027958495
421	RPE1	HIST1	99.41252011101483
422	RPE1	HIST1	66.88942912172674
423	RPE1	HIST1	58.835016718632794
424	RPE1	HIST1	141.91311707503183
425	RPE1	HIST1	56.801276722243635
426	RPE1	HIST1	65.65801697930432
427	RPE1	HIST1	61.56427983063553
428	RPE1	HIST1	114.60438447006072
429	RPE1	HIST1	104.72530129042804
430	RPE1	HIST1	73.56443097255689
431	RPE1	HIST1	133.55485708625602
432	RPE1	HIST1	91.26797672469145
433	RPE1	HIST1	29.217265660020306
434	RPE1	HIST1	44.636980551227765
435	RPE1	HIST1	62.57201783939058
436	RPE1	HIST1	80.45609969599838
437	RPE1	HIST1	127.59896304671099
438	RPE1	HIST1	51.88702026573004
439	RPE1	HIST1	80.14535092331464
440	RPE1	HIST1	49.30613311140431
441	RPE1	HIST1	79.93701104079105
442	RPE1	HIST1	56.77443984519381
443	RPE1	HIST1	123.40533287128139
444	RPE1	HIST1	65.9422112150394
445	RPE1	HIST1	31.619598710395252
446	RPE1	HIST1	69.16789015872148
447	RPE1	HIST1	48.72476652124934
448	RPE1	HIST1	144.85756565644363
449	RPE1	HIST1	63.13414301254314
450	RPE1	HIST1	89.2335686212506
451	RPE1	HIST1	106.68894007259776
452	RPE1	HIST1	101.33358368402199
453	RPE1	HIST1	77.80819409534122
454	RPE1	HIST1	59.02723277653178
455	RPE1	HIST1	80.54918431698479
456	RPE1	HIST1	84.99546826628645
457	RPE1	HIST1	32.90571338270254
458	RPE1	HIST1	81.81199143590577
459	RPE1	HIST1	87.87081928887123
460	RPE1	HIST1	102.61778360205997
461	RPE1	HIST1	63.35729669357001
462	RPE1	HIST1	37.409440145513024
463	RPE1	HIST1	93.76725474098424
464	RPE1	HIST1	82.8062432605223
465	RPE1	HIST1	47.562220545272694
466	RPE1	HIST1	60.20914854470379
467	RPE1	HIST1	116.8047588647831
468	RPE1	HIST1	71.7973761938789
469	RPE1	HIST1	146.8211341381815
470	RPE1	HIST1	47.10014758778805
471	RPE1	HIST1	137.18181161659786
472	RPE1	HIST1	109.5963316901018
473	RPE1	HIST1	184.86494339247722
474	RPE1	HIST1	96.11112548216356
475	RPE1	HIST1	59.934515493160745
476	RPE1	HIST1	93.23897944895519
477	RPE1	HIST1	62.571614657877646
478	RPE1	HIST1	23.96612006902533
479	RPE1	HIST1	48.89847581899372
480	RPE1	HIST1	63.51149137776976
481	RPE1	HIST1	81.23295173048919
482	RPE1	HIST1	61.56582292647047
483	RPE1	HIST1	29.678999798996102
484	RPE1	HIST1	49.29436060779547
485	RPE1	HIST1	151.5552490020087
486	RPE1	HIST1	39.03583686665412
487	RPE1	HIST1	66.49268024902514
488	RPE1	HIST1	94.12709283089558
489	RPE1	HIST1	92.84405722092586
490	RPE1	HIST1	78.36150939240706
491	RPE1	HIST1	57.544000462407624
492	RPE1	HIST1	60.286959635694934
493	RPE1	HIST1	71.13314371401064
494	RPE1	HIST1	134.99599788738388
495	RPE1	HIST1	130.89569102654906
496	RPE1	HIST1	39.29900787291653
497	RPE1	HIST1	32.14032754101615
498	RPE1	HIST1	73.50876597233568
499	RPE1	HIST1	75.98457897585415
500	RPE1	HIST1	77.97068321504041
501	RPE1	HIST1	60.8189817482572
502	RPE1	HIST1	65.36370141276277
503	RPE1	HIST1	34.310241678002264
504	RPE1	HIST1	35.353360826551956
505	RPE1	HIST1	57.07035588613026
506	RPE1	HIST1	55.70952786522611
507	RPE1	HIST1	70.38062933031414
508	RPE1	HIST1	69.70123622394338
509	RPE1	HIST1	56.382650543720146
510	RPE1	HIST1	63.06943179875604
511	RPE1	HIST1	66.13637931946549
512	RPE1	HIST1	124.40713618803728
513	RPE1	HIST1	129.7266784792712
514	RPE1	HIST1	114.05410784765907
515	RPE1	HIST1	29.874850781910162
516	RPE1	HIST1	42.71877142282714
517	RPE1	HIST1	62.2039409172237
518	RPE1	HIST1	63.416408123579075
519	RPE1	HIST1	57.06039913811712
520	RPE1	HIST1	52.155119375842965
521	RPE1	HIST1	81.03123677276722
522	RPE1	HIST1	104.92871150347763
523	RPE1	HIST1	85.36172421245514
524	RPE1	HIST1	54.681054219950916
525	RPE1	HIST1	28.196342903334273
526	RPE1	HIST1	71.59361843149811
527	RPE1	HIST1	77.90165093149218
528	RPE1	HIST1	110.56731562877012
529	RPE1	HIST1	58.63750190016875
530	RPE1	HIST1	110.38179297128373
531	RPE1	HIST1	67.05536922894372
532	RPE1	HIST1	51.726155879104354
533	RPE1	HIST1	75.58985905301054
534	RPE1	HIST1	66.99250519585331
535	RPE1	HIST1	47.22652990758056
536	RPE1	HIST1	40.511183390455
537	RPE1	HIST1	140.90752317826338
538	RPE1	HIST1	33.9988771490787
539	RPE1	HIST1	78.18015439833482
540	RPE1	HIST1	42.12230043579307
541	RPE1	HIST1	94.32444888541886
542	RPE1	HIST1	28.242200649709236
543	RPE1	HIST1	120.50851616260991
544	RPE1	HIST1	74.67038431816201
545	RPE1	HIST1	70.02290020546239
546	RPE1	HIST1	114.52161789259392
547	RPE1	HIST1	78.91237550002154
548	RPE1	HIST1	85.89224276842229
549	RPE1	HIST1	123.81247494668187
550	RPE1	HIST1	43.05947359491937
551	RPE1	HIST1	88.58468986359698
552	RPE1	HIST1	133.93883129122366
553	RPE1	HIST1	93.15258894747927
554	RPE1	HIST1	90.21619086768897
555	RPE1	HIST1	111.85482141501541
556	RPE1	HIST1	65.00268930428747
557	RPE1	HIST1	71.84767069325741
558	RPE1	HIST1	57.03136324594504
559	RPE1	HIST1	81.28063700309968
560	RPE1	HIST1	24.282368889103736
561	RPE1	HIST1	41.75132830865921
562	RPE1	HIST1	75.09602903923968
563	RPE1	HIST1	76.19916042574978
564	RPE1	HIST1	45.79012897802345
565	RPE1	HIST1	149.5526537303569
566	RPE1	HIST1	67.9520129594456
567	RPE1	HIST1	27.727309071227694
568	RPE1	HIST1	161.90052314173573
569	RPE1	HIST1	87.80600726250599
570	RPE1	HIST1	64.68033271834118
571	RPE1	HIST1	48.37862270149173
572	RPE1	HIST1	73.86881099432846
573	RPE1	HIST1	66.24550370101818
574	RPE1	HIST1	104.9433627753193
575	RPE1	HIST1	127.09806833603216
576	RPE1	HIST1	28.4640759639378
577	RPE1	HIST1	86.9297523307655
578	RPE1	HIST1	41.498936086536446
579	RPE1	HIST1	43.32068077966994
580	RPE1	HIST1	62.200606188565246
581	RPE1	HIST1	43.61642727974563
582	RPE1	HIST1	47.16553458478464
583	RPE1	HIST1	61.33839443257443
584	RPE1	HIST1	81.18737326409574
585	RPE1	HIST1	44.26279239423167
586	RPE1	HIST1	34.219137620529864
587	RPE1	HIST1	97.19929894401274
588	RPE1	HIST1	29.639386757652584
589	RPE1	HIST1	26.71827918376005
590	RPE1	HIST1	28.1998170257189
591	RPE1	HIST1	20.68474218046981
592	RPE1	HIST1	28.915768834704952
593	RPE1	HIST1	74.66599161735837
594	RPE1	HIST1	76.7410377111702
595	RPE1	HIST1	126.97217902831835
596	RPE1	HIST1	44.39358789830688
597	RPE1	HIST1	62.56831541873831
598	RPE1	HIST1	89.63060398254218
599	RPE1	HIST1	85.04058174750331
600	RPE1	HIST1	92.7078637483664
601	RPE1	HIST1	43.50590912945171
602	RPE1	HIST1	76.61769265866702
603	RPE1	HIST1	107.50306468756648
604	RPE1	HIST1	39.03889356016608
605	RPE1	HIST1	87.3173678008669
606	RPE1	HIST1	65.0945737540591
607	RPE1	HIST1	53.187468331116904
608	RPE1	HIST1	70.43673443865457
609	RPE1	HIST1	82.43037283631897
610	RPE1	HIST1	56.1822290652331
611	RPE1	HIST1	53.71699274469207
612	RPE1	HIST1	48.277890284216724
613	RPE1	HIST1	125.07065736394742
614	RPE1	HIST1	75.42211046338625
615	RPE1	HIST1	73.94085399208267
616	RPE1	HIST1	127.01191823168936
617	RPE1	HIST1	29.863225231149965
618	RPE1	HIST1	101.59490426811638
619	RPE1	HIST1	84.76799641883505
620	RPE1	HIST1	91.5866456880827
621	RPE1	HIST1	73.10872403722013
622	RPE1	HIST1	123.19580223502786
0	RPE1_HF	HIST1	68.95823626613296
1	RPE1_HF	HIST1	113.99516058613499
2	RPE1_HF	HIST1	156.59321797311023
3	RPE1_HF	HIST1	166.8674415481672
4	RPE1_HF	HIST1	110.0627438115852
5	RPE1_HF	HIST1	183.67494046507318
7	RPE1_HF	HIST1	33.087719079917626
8	RPE1_HF	HIST1	161.70948040181676
9	RPE1_HF	HIST1	84.04895617010268
10	RPE1_HF	HIST1	55.604195734560605
11	RPE1_HF	HIST1	299.24503126733725
12	RPE1_HF	HIST1	81.97053427893867
13	RPE1_HF	HIST1	228.7080475446905
14	RPE1_HF	HIST1	84.43967881857498
15	RPE1_HF	HIST1	34.19477914774157
16	RPE1_HF	HIST1	99.30573615497146
17	RPE1_HF	HIST1	30.820826170643794
18	RPE1_HF	HIST1	49.32344776250281
19	RPE1_HF	HIST1	73.16664168012964
20	RPE1_HF	HIST1	135.72535162747528
21	RPE1_HF	HIST1	90.86739834850174
22	RPE1_HF	HIST1	85.57395994861285
23	RPE1_HF	HIST1	110.52329877570891
24	RPE1_HF	HIST1	75.5756297134063
25	RPE1_HF	HIST1	35.82384145907315
26	RPE1_HF	HIST1	41.5464082103745
27	RPE1_HF	HIST1	136.7668892020773
28	RPE1_HF	HIST1	67.91967561000772
29	RPE1_HF	HIST1	51.67747362313609
30	RPE1_HF	HIST1	62.57149916607449
31	RPE1_HF	HIST1	76.06869650932893
32	RPE1_HF	HIST1	271.1711179627735
33	RPE1_HF	HIST1	100.55463059274108
34	RPE1_HF	HIST1	51.91803780970593
35	RPE1_HF	HIST1	217.06453405357146
36	RPE1_HF	HIST1	162.81551124438195
37	RPE1_HF	HIST1	565.3116076875231
38	RPE1_HF	HIST1	121.57402934583722
39	RPE1_HF	HIST1	30.771135121595783
40	RPE1_HF	HIST1	17.07005265550479
41	RPE1_HF	HIST1	70.7671600678995
42	RPE1_HF	HIST1	98.4774123721041
44	RPE1_HF	HIST1	53.647512171859084
45	RPE1_HF	HIST1	86.7760001165602
46	RPE1_HF	HIST1	276.11443782437027
47	RPE1_HF	HIST1	178.46426965311846
48	RPE1_HF	HIST1	102.37225308916504
49	RPE1_HF	HIST1	162.22693013742733
50	RPE1_HF	HIST1	92.82739008094703
51	RPE1_HF	HIST1	80.53794308925877
52	RPE1_HF	HIST1	194.21124283642075
53	RPE1_HF	HIST1	96.17771342269427
54	RPE1_HF	HIST1	580.7933897548281
55	RPE1_HF	HIST1	87.68396250022758
56	RPE1_HF	HIST1	140.94992001400144
57	RPE1_HF	HIST1	117.16497185879014
58	RPE1_HF	HIST1	36.929707716256324
59	RPE1_HF	HIST1	37.12326438574675
60	RPE1_HF	HIST1	115.27691135597955
61	RPE1_HF	HIST1	54.289567513189105
62	RPE1_HF	HIST1	142.74329888229553
63	RPE1_HF	HIST1	124.71498348229842
64	RPE1_HF	HIST1	121.149078600504
66	RPE1_HF	HIST1	177.14688603686082
67	RPE1_HF	HIST1	98.93882880479904
68	RPE1_HF	HIST1	126.2844087573606
69	RPE1_HF	HIST1	42.93719199689505
70	RPE1_HF	HIST1	72.82486695566325
71	RPE1_HF	HIST1	58.88950931440644
72	RPE1_HF	HIST1	92.14165471504903
73	RPE1_HF	HIST1	86.24747533509343
74	RPE1_HF	HIST1	41.21227812139941
75	RPE1_HF	HIST1	72.93537597726156
76	RPE1_HF	HIST1	142.7302736626754
77	RPE1_HF	HIST1	72.21678823521864
78	RPE1_HF	HIST1	34.75454396725684
79	RPE1_HF	HIST1	79.05198024392828
80	RPE1_HF	HIST1	146.52284017363414
81	RPE1_HF	HIST1	225.46927853227285
82	RPE1_HF	HIST1	140.5122617359409
83	RPE1_HF	HIST1	72.82155282235784
84	RPE1_HF	HIST1	208.67865367462284
85	RPE1_HF	HIST1	616.8468599667567
86	RPE1_HF	HIST1	66.95240648265388
87	RPE1_HF	HIST1	127.69546525664978
88	RPE1_HF	HIST1	78.68092991682474
89	RPE1_HF	HIST1	41.39246367570452
90	RPE1_HF	HIST1	100.73117148521429
91	RPE1_HF	HIST1	93.69133340429528
92	RPE1_HF	HIST1	108.63826522171227
93	RPE1_HF	HIST1	16.578179149880867
94	RPE1_HF	HIST1	113.46389778161542
95	RPE1_HF	HIST1	163.82857443682386
96	RPE1_HF	HIST1	166.60507108818425
97	RPE1_HF	HIST1	152.15748512260168
98	RPE1_HF	HIST1	132.38992254830148
99	RPE1_HF	HIST1	146.87420231577937
100	RPE1_HF	HIST1	95.70327636147496
101	RPE1_HF	HIST1	128.4320241119488
102	RPE1_HF	HIST1	117.77161310695685
103	RPE1_HF	HIST1	50.01411772808218
104	RPE1_HF	HIST1	119.6761648713303
105	RPE1_HF	HIST1	139.24610461115628
106	RPE1_HF	HIST1	67.81021115641268
107	RPE1_HF	HIST1	83.8747261733005
108	RPE1_HF	HIST1	56.61969814359788
109	RPE1_HF	HIST1	68.31173524106553
110	RPE1_HF	HIST1	35.72484884156907
111	RPE1_HF	HIST1	5.034645985859938
112	RPE1_HF	HIST1	65.63090839826727
113	RPE1_HF	HIST1	119.2510928470518
114	RPE1_HF	HIST1	179.39166471810466
115	RPE1_HF	HIST1	31.860221655481965
116	RPE1_HF	HIST1	280.09048949138185
117	RPE1_HF	HIST1	124.99408491827417
118	RPE1_HF	HIST1	51.19091433883256
119	RPE1_HF	HIST1	13.061948662052085
120	RPE1_HF	HIST1	46.88871562852012
121	RPE1_HF	HIST1	162.8979119364619
122	RPE1_HF	HIST1	251.38038047622945
123	RPE1_HF	HIST1	258.53699422824445
124	RPE1_HF	HIST1	46.161684167227975
125	RPE1_HF	HIST1	133.43901077713105
126	RPE1_HF	HIST1	162.1120779922275
127	RPE1_HF	HIST1	251.31452338720936
128	RPE1_HF	HIST1	60.47041424385267
129	RPE1_HF	HIST1	313.946151345475
130	RPE1_HF	HIST1	122.29476537009964
131	RPE1_HF	HIST1	88.22140028305567
132	RPE1_HF	HIST1	68.85035132501349
133	RPE1_HF	HIST1	77.4721035452313
134	RPE1_HF	HIST1	111.76697430143282
135	RPE1_HF	HIST1	165.87133318035285
136	RPE1_HF	HIST1	525.1657565997311
137	RPE1_HF	HIST1	184.21087147612556
138	RPE1_HF	HIST1	81.7892505418621
139	RPE1_HF	HIST1	128.13491879921753
140	RPE1_HF	HIST1	62.42552995829665
141	RPE1_HF	HIST1	74.6493534137397
142	RPE1_HF	HIST1	80.2278646703743
143	RPE1_HF	HIST1	114.81818618677073
144	RPE1_HF	HIST1	241.00174833606823
145	RPE1_HF	HIST1	189.7455041090529
146	RPE1_HF	HIST1	66.3258900752742
147	RPE1_HF	HIST1	16.928923476823392
148	RPE1_HF	HIST1	767.504974988249
149	RPE1_HF	HIST1	192.07837006255926
150	RPE1_HF	HIST1	44.816215828586316
151	RPE1_HF	HIST1	32.56850611952315
152	RPE1_HF	HIST1	147.27038010296968
153	RPE1_HF	HIST1	240.16851078166974
154	RPE1_HF	HIST1	71.05698153045016
155	RPE1_HF	HIST1	135.26388687707538
156	RPE1_HF	HIST1	248.5615229887901
157	RPE1_HF	HIST1	90.4296212388715
158	RPE1_HF	HIST1	189.439779077958
159	RPE1_HF	HIST1	299.88052267971534
160	RPE1_HF	HIST1	106.8308366565168
161	RPE1_HF	HIST1	225.20940414369554
162	RPE1_HF	HIST1	166.34937931881797
163	RPE1_HF	HIST1	350.3692927484131
164	RPE1_HF	HIST1	157.02327888480906
165	RPE1_HF	HIST1	72.9646185956355
166	RPE1_HF	HIST1	15.947825035190345
167	RPE1_HF	HIST1	327.575137275745
168	RPE1_HF	HIST1	327.0111338504924
169	RPE1_HF	HIST1	127.3100184502194
170	RPE1_HF	HIST1	42.178098266421394
171	RPE1_HF	HIST1	138.32814128091042
173	RPE1_HF	HIST1	238.70713592737243
174	RPE1_HF	HIST1	167.20713333368403
175	RPE1_HF	HIST1	313.6357360008522
176	RPE1_HF	HIST1	270.9427894297472
177	RPE1_HF	HIST1	28.211226948346773
178	RPE1_HF	HIST1	38.74778102121348
179	RPE1_HF	HIST1	153.93447271499562
180	RPE1_HF	HIST1	58.063942439942934
181	RPE1_HF	HIST1	26.564145086015394
182	RPE1_HF	HIST1	50.47932143709675
183	RPE1_HF	HIST1	34.305576575003286
184	RPE1_HF	HIST1	42.06888242061619
185	RPE1_HF	HIST1	124.73106697852671
186	RPE1_HF	HIST1	241.03364960514403
187	RPE1_HF	HIST1	184.7746285849307
188	RPE1_HF	HIST1	184.1656690698113
189	RPE1_HF	HIST1	181.88557583813107
190	RPE1_HF	HIST1	38.51998267584235
191	RPE1_HF	HIST1	37.53647381322861
192	RPE1_HF	HIST1	228.46117918538712
193	RPE1_HF	HIST1	148.4610362068062
194	RPE1_HF	HIST1	153.23343443792143
195	RPE1_HF	HIST1	193.531734999664
196	RPE1_HF	HIST1	104.94892439350598
197	RPE1_HF	HIST1	242.8236189464197
198	RPE1_HF	HIST1	70.4602389958646
199	RPE1_HF	HIST1	79.03083084035245
200	RPE1_HF	HIST1	166.80107821312245
201	RPE1_HF	HIST1	124.7240093995047
202	RPE1_HF	HIST1	55.089491037698565
203	RPE1_HF	HIST1	437.31161314593936
204	RPE1_HF	HIST1	118.21429813092237
205	RPE1_HF	HIST1	106.0406425662586
206	RPE1_HF	HIST1	76.67111545440714
207	RPE1_HF	HIST1	113.26781845097263
208	RPE1_HF	HIST1	47.87936870074115
209	RPE1_HF	HIST1	217.61131181959576
210	RPE1_HF	HIST1	56.281184615200914
211	RPE1_HF	HIST1	79.1077749217965
212	RPE1_HF	HIST1	107.33409814705644
213	RPE1_HF	HIST1	102.03029298203053
214	RPE1_HF	HIST1	153.0165407953524
215	RPE1_HF	HIST1	153.67110130138633
216	RPE1_HF	HIST1	109.86327797937558
217	RPE1_HF	HIST1	39.34725683857237
218	RPE1_HF	HIST1	30.12155068044633
219	RPE1_HF	HIST1	116.13462758986158
220	RPE1_HF	HIST1	61.05930854505044
221	RPE1_HF	HIST1	27.081160218482704
222	RPE1_HF	HIST1	66.16124716589333
223	RPE1_HF	HIST1	120.4019277325331
224	RPE1_HF	HIST1	104.8293806901515
226	RPE1_HF	HIST1	77.80295358850958
227	RPE1_HF	HIST1	84.71440739613953
228	RPE1_HF	HIST1	86.3165228070708
229	RPE1_HF	HIST1	146.97764496269517
230	RPE1_HF	HIST1	375.9043422802904
231	RPE1_HF	HIST1	64.51596040938175
232	RPE1_HF	HIST1	65.51360067508328
233	RPE1_HF	HIST1	84.34207063143295
234	RPE1_HF	HIST1	64.21123747918236
235	RPE1_HF	HIST1	73.90482097954144
236	RPE1_HF	HIST1	140.21046745419235
237	RPE1_HF	HIST1	43.41040856671343
238	RPE1_HF	HIST1	62.50162587379062
239	RPE1_HF	HIST1	74.65481481232635
240	RPE1_HF	HIST1	44.00039824849475
241	RPE1_HF	HIST1	41.3796433913026
242	RPE1_HF	HIST1	105.85510246404867
243	RPE1_HF	HIST1	106.41861527823676
244	RPE1_HF	HIST1	103.30675559521745
245	RPE1_HF	HIST1	90.87814263081707
246	RPE1_HF	HIST1	74.25529150420678
247	RPE1_HF	HIST1	77.17425202011522
248	RPE1_HF	HIST1	230.51211808906902
249	RPE1_HF	HIST1	100.52418050368868
250	RPE1_HF	HIST1	52.059851399316365
251	RPE1_HF	HIST1	89.05592998303995
252	RPE1_HF	HIST1	123.37187118100847
253	RPE1_HF	HIST1	89.362132896956
254	RPE1_HF	HIST1	40.38978777400456
255	RPE1_HF	HIST1	101.01846119092272
256	RPE1_HF	HIST1	183.6163014398708
257	RPE1_HF	HIST1	77.37266508184514
258	RPE1_HF	HIST1	67.03142885026067
259	RPE1_HF	HIST1	231.46420717949323
260	RPE1_HF	HIST1	55.93567549298562
261	RPE1_HF	HIST1	35.75576196596475
263	RPE1_HF	HIST1	83.84000686804553
264	RPE1_HF	HIST1	77.68339173441437
265	RPE1_HF	HIST1	136.5929221753632
266	RPE1_HF	HIST1	33.82196648109151
267	RPE1_HF	HIST1	56.9434114259742
268	RPE1_HF	HIST1	95.11248761531324
269	RPE1_HF	HIST1	74.14917270985967
270	RPE1_HF	HIST1	446.9791987450435
271	RPE1_HF	HIST1	135.20635584895368
272	RPE1_HF	HIST1	273.7960718330065
273	RPE1_HF	HIST1	107.77139102296952
274	RPE1_HF	HIST1	137.85060042472185
275	RPE1_HF	HIST1	60.376300237904935
276	RPE1_HF	HIST1	239.92760339056719
277	RPE1_HF	HIST1	32.07815165190545
278	RPE1_HF	HIST1	151.1692501835535
279	RPE1_HF	HIST1	136.0510440679212
280	RPE1_HF	HIST1	17.92197133243874
281	RPE1_HF	HIST1	122.67048677260021
282	RPE1_HF	HIST1	76.34020303283091
283	RPE1_HF	HIST1	140.07247051995887
284	RPE1_HF	HIST1	60.06614774390221
285	RPE1_HF	HIST1	86.47157496276267
286	RPE1_HF	HIST1	249.86158152165777
287	RPE1_HF	HIST1	54.25876753230957
288	RPE1_HF	HIST1	50.69709878183832
289	RPE1_HF	HIST1	424.3623782246947
290	RPE1_HF	HIST1	79.29748320675907
291	RPE1_HF	HIST1	128.03143352165262
292	RPE1_HF	HIST1	53.37290294158197
293	RPE1_HF	HIST1	74.68051723270787
294	RPE1_HF	HIST1	336.62872146706087
295	RPE1_HF	HIST1	74.19578652042358
296	RPE1_HF	HIST1	33.837750608098375
297	RPE1_HF	HIST1	31.282747579102505
298	RPE1_HF	HIST1	142.33311305755836
299	RPE1_HF	HIST1	104.35530718082799
300	RPE1_HF	HIST1	76.44267030569281
301	RPE1_HF	HIST1	32.00151389446497
302	RPE1_HF	HIST1	131.5918644513312
303	RPE1_HF	HIST1	67.51275117454364
304	RPE1_HF	HIST1	228.20812299576963
305	RPE1_HF	HIST1	47.08630505638818
306	RPE1_HF	HIST1	25.112813859781305
307	RPE1_HF	HIST1	179.78400671719731
308	RPE1_HF	HIST1	171.37917042338256
309	RPE1_HF	HIST1	250.21748258811834
310	RPE1_HF	HIST1	129.83085613593644
311	RPE1_HF	HIST1	85.85889418800295
312	RPE1_HF	HIST1	275.5670452314299
313	RPE1_HF	HIST1	66.2209206433573
314	RPE1_HF	HIST1	272.1554720137127
315	RPE1_HF	HIST1	46.558095746450576
316	RPE1_HF	HIST1	165.0368189879736
317	RPE1_HF	HIST1	171.7324029956887
318	RPE1_HF	HIST1	291.9510206233147
319	RPE1_HF	HIST1	54.75444168987146
320	RPE1_HF	HIST1	36.88484917865247
321	RPE1_HF	HIST1	45.99148345666163
322	RPE1_HF	HIST1	598.7598382261533
323	RPE1_HF	HIST1	10.254319670762966
324	RPE1_HF	HIST1	42.33003332847753
325	RPE1_HF	HIST1	49.64267872994299
326	RPE1_HF	HIST1	207.91454031243953
327	RPE1_HF	HIST1	54.98593653808883
328	RPE1_HF	HIST1	96.09834524619534
329	RPE1_HF	HIST1	154.80066289739327
330	RPE1_HF	HIST1	174.35715529546562
331	RPE1_HF	HIST1	70.09229959403315
332	RPE1_HF	HIST1	43.69715186777744
333	RPE1_HF	HIST1	149.31360339740579
334	RPE1_HF	HIST1	148.55415044921568
335	RPE1_HF	HIST1	83.69297936896102
336	RPE1_HF	HIST1	346.29992043248853
337	RPE1_HF	HIST1	73.10389922346094
338	RPE1_HF	HIST1	79.37348605584337
339	RPE1_HF	HIST1	135.38980096463126
340	RPE1_HF	HIST1	112.49705972565268
341	RPE1_HF	HIST1	176.6202143597412
342	RPE1_HF	HIST1	358.1550672705727
343	RPE1_HF	HIST1	121.17228260525403
344	RPE1_HF	HIST1	123.45558885818609
345	RPE1_HF	HIST1	160.80207409723334
346	RPE1_HF	HIST1	88.90993660634108
347	RPE1_HF	HIST1	139.16012327961653
348	RPE1_HF	HIST1	19.585811354207248
349	RPE1_HF	HIST1	48.026519799825834
350	RPE1_HF	HIST1	125.93736548275413
351	RPE1_HF	HIST1	114.6298086115552
352	RPE1_HF	HIST1	83.08892832198096
353	RPE1_HF	HIST1	116.28180155650757
354	RPE1_HF	HIST1	320.8222926108024
355	RPE1_HF	HIST1	25.94290017490821
356	RPE1_HF	HIST1	79.92538103084897
357	RPE1_HF	HIST1	150.03439884649327
358	RPE1_HF	HIST1	30.68210363681804
359	RPE1_HF	HIST1	214.36762306598607
360	RPE1_HF	HIST1	27.59246576569552
361	RPE1_HF	HIST1	68.59576515190214
362	RPE1_HF	HIST1	83.61433723486978
363	RPE1_HF	HIST1	26.711984609662455
364	RPE1_HF	HIST1	167.7297660946378
365	RPE1_HF	HIST1	43.18158536402637
366	RPE1_HF	HIST1	39.13359219488006
367	RPE1_HF	HIST1	254.6035785709481
368	RPE1_HF	HIST1	285.24381630580825
369	RPE1_HF	HIST1	31.10519998721981
370	RPE1_HF	HIST1	100.75151916563246
371	RPE1_HF	HIST1	744.0916916635339
372	RPE1_HF	HIST1	251.49813149457222
374	RPE1_HF	HIST1	133.36085434400675
375	RPE1_HF	HIST1	175.1726324882973
376	RPE1_HF	HIST1	64.92685020009631
377	RPE1_HF	HIST1	120.40943528717062
378	RPE1_HF	HIST1	106.66983046243438
379	RPE1_HF	HIST1	612.3108782567447
380	RPE1_HF	HIST1	118.52612353188701
381	RPE1_HF	HIST1	101.52867675752442
382	RPE1_HF	HIST1	82.40267795127448
383	RPE1_HF	HIST1	118.04341727372616
384	RPE1_HF	HIST1	53.809246676300035
385	RPE1_HF	HIST1	190.12108784077358
386	RPE1_HF	HIST1	131.07006054171967
387	RPE1_HF	HIST1	115.00675615418558
388	RPE1_HF	HIST1	131.5390081967316
389	RPE1_HF	HIST1	224.76776672566731
390	RPE1_HF	HIST1	41.67670338439566
391	RPE1_HF	HIST1	226.5815424380366
392	RPE1_HF	HIST1	56.81845459177106
393	RPE1_HF	HIST1	83.84380417967056
394	RPE1_HF	HIST1	790.3941202954671
395	RPE1_HF	HIST1	31.29371881729939
396	RPE1_HF	HIST1	70.63409925752742
397	RPE1_HF	HIST1	787.9437563312467
398	RPE1_HF	HIST1	52.4702230887879
399	RPE1_HF	HIST1	547.6750177304529
400	RPE1_HF	HIST1	135.40981700190574
401	RPE1_HF	HIST1	141.5843427172951
402	RPE1_HF	HIST1	79.11373690287151
403	RPE1_HF	HIST1	239.26174460666326
404	RPE1_HF	HIST1	470.1079643925493
405	RPE1_HF	HIST1	535.6464519836406
406	RPE1_HF	HIST1	162.0816260690654
407	RPE1_HF	HIST1	55.16841279999163
408	RPE1_HF	HIST1	154.5568739647494
409	RPE1_HF	HIST1	72.17313851075954
410	RPE1_HF	HIST1	54.40918864831341
411	RPE1_HF	HIST1	113.2173949319599
412	RPE1_HF	HIST1	140.99998222789986
413	RPE1_HF	HIST1	67.64322066847109
414	RPE1_HF	HIST1	70.56806462205158
415	RPE1_HF	HIST1	152.91071741727393
416	RPE1_HF	HIST1	81.75379905195656
417	RPE1_HF	HIST1	75.35081382141462
418	RPE1_HF	HIST1	39.191757503663524
419	RPE1_HF	HIST1	100.24511890244462
420	RPE1_HF	HIST1	63.58837975369572
421	RPE1_HF	HIST1	218.2419385627119
422	RPE1_HF	HIST1	60.27192828821309
423	RPE1_HF	HIST1	90.27516705435958
424	RPE1_HF	HIST1	75.35735756056943
425	RPE1_HF	HIST1	116.14689846585091
426	RPE1_HF	HIST1	99.93956688070125
427	RPE1_HF	HIST1	27.660479328730542
428	RPE1_HF	HIST1	73.92037233881048
429	RPE1_HF	HIST1	116.14424286616162
430	RPE1_HF	HIST1	224.95271160753063
431	RPE1_HF	HIST1	200.24967555713613
432	RPE1_HF	HIST1	139.19174776741445
433	RPE1_HF	HIST1	222.74682301238047
434	RPE1_HF	HIST1	92.18540360162751
435	RPE1_HF	HIST1	58.59478492072775
436	RPE1_HF	HIST1	126.6107877737346
437	RPE1_HF	HIST1	175.4221913861288
438	RPE1_HF	HIST1	47.053991017417715
439	RPE1_HF	HIST1	159.37215729657615
441	RPE1_HF	HIST1	153.40451909530685
442	RPE1_HF	HIST1	122.5553618126306
443	RPE1_HF	HIST1	179.90545669176882
444	RPE1_HF	HIST1	33.6614046168689
445	RPE1_HF	HIST1	130.15784928924236
446	RPE1_HF	HIST1	37.017669996761605
447	RPE1_HF	HIST1	44.33524480608757
448	RPE1_HF	HIST1	38.42449260732868
