# Supplementary material for: Nanoscale 3D DNA tracing in non-denatured cells resolves the Cohesin-dependent loop architecture of the genome in situ
Source: Nat Commun. 2025 Jul 19;16:6673. doi: 10.1038/s41467-025-61689-y (PMC12276220; doi:10.1038/s41467-025-61689-y)
Supplement: Supplementary file 6 — Source Data [file 41467_2025_61689_MOESM6_ESM.zip › Fig2f.csv]

	cell_type	region	stdev
0	RPE1	MEOX1	98.87384892013755
1	RPE1	MEOX1	90.13877446145759
2	RPE1	MEOX1	93.27581270745652
3	RPE1	MEOX1	112.28097714824055
4	RPE1	MEOX1	197.7451929019077
5	RPE1	MEOX1	123.48427912720356
6	RPE1	MEOX1	106.15477680668829
7	RPE1	MEOX1	107.64905333194494
8	RPE1	MEOX1	99.4708178594318
9	RPE1	MEOX1	87.24377833932337
10	RPE1	MEOX1	120.97046663992634
11	RPE1	MEOX1	129.5985284067296
12	RPE1	MEOX1	111.70209579674041
13	RPE1	MEOX1	119.40942483417655
14	RPE1	MEOX1	254.88033294369293
15	RPE1	MEOX1	112.072866525146
16	RPE1	MEOX1	118.43416441830006
17	RPE1	MEOX1	131.55738862238707
18	RPE1	MEOX1	137.48008473623614
19	RPE1	MEOX1	149.38408643044878
20	RPE1	MEOX1	148.9425531775393
21	RPE1	MEOX1	212.69739932072133
22	RPE1	MEOX1	137.32440095341735
23	RPE1	MEOX1	91.01146635479387
24	RPE1	MEOX1	96.74715803296836
25	RPE1	MEOX1	102.97322894119053
26	RPE1	MEOX1	193.72926058236345
27	RPE1	MEOX1	103.29550630481677
28	RPE1	MEOX1	107.32825858779394
29	RPE1	MEOX1	116.48427208748322
30	RPE1	MEOX1	86.86566767767489
31	RPE1	MEOX1	100.95226587669755
32	RPE1	MEOX1	142.95467063357157
33	RPE1	MEOX1	131.05101813767638
34	RPE1	MEOX1	123.56916219430609
35	RPE1	MEOX1	112.67266904124337
36	RPE1	MEOX1	261.44504437825384
37	RPE1	MEOX1	105.27275556459966
38	RPE1	MEOX1	113.03609834477734
39	RPE1	MEOX1	122.3129591024638
40	RPE1	MEOX1	132.25835938206828
41	RPE1	MEOX1	142.91057439115067
42	RPE1	MEOX1	145.29181292067224
43	RPE1	MEOX1	214.77755241600175
44	RPE1	MEOX1	132.89694746370753
45	RPE1	MEOX1	82.28985032972493
46	RPE1	MEOX1	90.86119533894929
47	RPE1	MEOX1	180.48113676829436
48	RPE1	MEOX1	97.99830458610853
49	RPE1	MEOX1	91.86014823448318
50	RPE1	MEOX1	108.48584422676801
51	RPE1	MEOX1	94.96341126676319
52	RPE1	MEOX1	103.35996772091666
53	RPE1	MEOX1	125.62638412328118
54	RPE1	MEOX1	130.48099571712885
55	RPE1	MEOX1	118.84448110041224
56	RPE1	MEOX1	105.14010794023484
57	RPE1	MEOX1	246.30515070018444
58	RPE1	MEOX1	94.89503567242737
59	RPE1	MEOX1	109.05028002751301
60	RPE1	MEOX1	117.31039333518349
61	RPE1	MEOX1	123.53467399645288
62	RPE1	MEOX1	140.3474209856159
63	RPE1	MEOX1	132.85786309350905
64	RPE1	MEOX1	201.31255029536678
65	RPE1	MEOX1	130.23942717836167
66	RPE1	MEOX1	68.92254163139484
67	RPE1	MEOX1	112.80969554610864
68	RPE1	MEOX1	95.43608656497096
69	RPE1	MEOX1	88.60763369581677
70	RPE1	MEOX1	85.32634462096262
71	RPE1	MEOX1	80.52459727523053
72	RPE1	MEOX1	71.5122953241651
73	RPE1	MEOX1	120.15005566412904
74	RPE1	MEOX1	125.89445076230733
75	RPE1	MEOX1	108.32420823862547
76	RPE1	MEOX1	112.10550441602605
77	RPE1	MEOX1	251.16791641631028
78	RPE1	MEOX1	98.34081922213268
79	RPE1	MEOX1	102.71025132518754
80	RPE1	MEOX1	116.63159578331003
81	RPE1	MEOX1	130.47102340814297
82	RPE1	MEOX1	139.24449706017342
83	RPE1	MEOX1	140.781333164023
84	RPE1	MEOX1	208.68376189514032
85	RPE1	MEOX1	132.96794272456376
86	RPE1	MEOX1	194.67857812039978
87	RPE1	MEOX1	101.26901446827594
88	RPE1	MEOX1	93.445721661818
89	RPE1	MEOX1	102.816928401597
90	RPE1	MEOX1	88.03092500984744
91	RPE1	MEOX1	94.07227336133143
92	RPE1	MEOX1	137.7311787176121
93	RPE1	MEOX1	135.09675317364935
94	RPE1	MEOX1	125.92826287013003
95	RPE1	MEOX1	113.55948063725813
96	RPE1	MEOX1	253.37710751527376
97	RPE1	MEOX1	103.3767603786242
98	RPE1	MEOX1	109.84803919058062
99	RPE1	MEOX1	119.12614624207657
100	RPE1	MEOX1	134.76370824179668
101	RPE1	MEOX1	140.38451623874778
102	RPE1	MEOX1	142.62107058377208
103	RPE1	MEOX1	207.27829052176426
104	RPE1	MEOX1	139.0262729425372
105	RPE1	MEOX1	93.6650326141084
106	RPE1	MEOX1	187.72700484055284
107	RPE1	MEOX1	200.08956421809393
108	RPE1	MEOX1	181.00690356545815
109	RPE1	MEOX1	188.3337116077888
110	RPE1	MEOX1	215.7413051031838
111	RPE1	MEOX1	208.35944192499812
112	RPE1	MEOX1	237.89933621448583
113	RPE1	MEOX1	182.35418248805917
114	RPE1	MEOX1	335.0623322626153
115	RPE1	MEOX1	175.13760771405057
116	RPE1	MEOX1	186.43861790053066
117	RPE1	MEOX1	188.86273587116534
118	RPE1	MEOX1	201.7204204388381
119	RPE1	MEOX1	205.56365690327712
120	RPE1	MEOX1	239.54745100310782
121	RPE1	MEOX1	227.38575030019206
122	RPE1	MEOX1	204.15455040298778
123	RPE1	MEOX1	102.07843272870487
124	RPE1	MEOX1	125.14211469079157
125	RPE1	MEOX1	94.26199079673076
126	RPE1	MEOX1	98.57873625400197
127	RPE1	MEOX1	142.2043698655943
128	RPE1	MEOX1	148.8598558495965
129	RPE1	MEOX1	133.56100671167025
130	RPE1	MEOX1	115.90855944281317
131	RPE1	MEOX1	293.89826372825
132	RPE1	MEOX1	107.04108124275763
133	RPE1	MEOX1	120.58729590925155
134	RPE1	MEOX1	135.1811998390964
135	RPE1	MEOX1	148.0173777544118
136	RPE1	MEOX1	150.05762766602277
137	RPE1	MEOX1	147.8543005570356
138	RPE1	MEOX1	176.34905830427218
139	RPE1	MEOX1	147.0577122064668
140	RPE1	MEOX1	98.81673136347992
141	RPE1	MEOX1	77.33531330906989
142	RPE1	MEOX1	86.38575240006931
143	RPE1	MEOX1	126.83413222272523
144	RPE1	MEOX1	128.61008212689873
145	RPE1	MEOX1	119.96734930433033
146	RPE1	MEOX1	110.23481237423377
147	RPE1	MEOX1	251.83707215488377
148	RPE1	MEOX1	100.47990928385252
149	RPE1	MEOX1	112.1036850545922
150	RPE1	MEOX1	119.52622259126146
151	RPE1	MEOX1	130.96275180346439
152	RPE1	MEOX1	141.07053218482278
153	RPE1	MEOX1	139.27779972323628
154	RPE1	MEOX1	208.35501599932792
155	RPE1	MEOX1	136.508712652989
156	RPE1	MEOX1	72.7633402196636
157	RPE1	MEOX1	71.09837885198822
158	RPE1	MEOX1	111.57151413220117
159	RPE1	MEOX1	127.76778109299633
160	RPE1	MEOX1	108.60426053817187
161	RPE1	MEOX1	119.53158986305148
162	RPE1	MEOX1	251.19169278791625
163	RPE1	MEOX1	110.40616758464655
164	RPE1	MEOX1	115.11420413873758
165	RPE1	MEOX1	125.4139361838993
166	RPE1	MEOX1	136.9414490959976
167	RPE1	MEOX1	145.58319909752387
168	RPE1	MEOX1	137.36307011891637
169	RPE1	MEOX1	213.19742586349008
170	RPE1	MEOX1	131.90932890100166
171	RPE1	MEOX1	71.19469530325243
172	RPE1	MEOX1	121.17735290585023
173	RPE1	MEOX1	123.15934206794367
174	RPE1	MEOX1	111.42732587747962
175	RPE1	MEOX1	105.0516084575768
176	RPE1	MEOX1	249.940755211517
177	RPE1	MEOX1	93.83018321281952
178	RPE1	MEOX1	102.56522216362212
179	RPE1	MEOX1	114.35788349982501
180	RPE1	MEOX1	123.5037350469356
181	RPE1	MEOX1	131.0810949144783
182	RPE1	MEOX1	130.8501990527927
183	RPE1	MEOX1	154.2835999545173
184	RPE1	MEOX1	124.7909915070659
185	RPE1	MEOX1	97.33983899990372
186	RPE1	MEOX1	112.05409635849266
187	RPE1	MEOX1	89.31450303663287
188	RPE1	MEOX1	99.90956073545412
189	RPE1	MEOX1	242.62035354436847
190	RPE1	MEOX1	91.2550009722652
191	RPE1	MEOX1	98.4392148531779
192	RPE1	MEOX1	109.94817939089398
193	RPE1	MEOX1	118.98222926793032
194	RPE1	MEOX1	126.15305297437416
195	RPE1	MEOX1	131.42804258839007
196	RPE1	MEOX1	197.70396018684698
197	RPE1	MEOX1	120.53738122810404
198	RPE1	MEOX1	121.6679898909714
199	RPE1	MEOX1	116.78538276014652
200	RPE1	MEOX1	129.80230159264312
201	RPE1	MEOX1	277.84762553708487
202	RPE1	MEOX1	116.63882169917322
203	RPE1	MEOX1	124.81267450737585
204	RPE1	MEOX1	135.1556486971175
205	RPE1	MEOX1	142.36361111543852
206	RPE1	MEOX1	141.6838450702971
207	RPE1	MEOX1	149.9576891370943
208	RPE1	MEOX1	223.43596732010843
209	RPE1	MEOX1	133.47901537354414
210	RPE1	MEOX1	119.40719995904321
211	RPE1	MEOX1	116.2225923880399
212	RPE1	MEOX1	270.47255209634636
213	RPE1	MEOX1	117.31475813681011
214	RPE1	MEOX1	125.87862561876977
215	RPE1	MEOX1	133.05031206571942
216	RPE1	MEOX1	139.09636496088763
217	RPE1	MEOX1	138.26789801112741
218	RPE1	MEOX1	150.18052416092138
219	RPE1	MEOX1	211.80945584215672
220	RPE1	MEOX1	148.54745597446365
221	RPE1	MEOX1	92.12725597807227
222	RPE1	MEOX1	77.72964140072936
223	RPE1	MEOX1	98.67256719752858
224	RPE1	MEOX1	106.0448121728309
225	RPE1	MEOX1	115.823670607883
226	RPE1	MEOX1	124.61009094195146
227	RPE1	MEOX1	135.60292472551805
228	RPE1	MEOX1	131.1829312938658
229	RPE1	MEOX1	202.83718506978832
230	RPE1	MEOX1	133.79613600488776
231	RPE1	MEOX1	249.70664241686427
232	RPE1	MEOX1	64.02381683219777
233	RPE1	MEOX1	85.16781018356797
234	RPE1	MEOX1	96.75586925171847
235	RPE1	MEOX1	117.60470482133283
236	RPE1	MEOX1	122.91523685039155
237	RPE1	MEOX1	127.74204449612658
238	RPE1	MEOX1	179.73219824353527
239	RPE1	MEOX1	128.53311305326113
240	RPE1	MEOX1	247.59193538217872
241	RPE1	MEOX1	249.4482356096106
242	RPE1	MEOX1	251.52909386458677
243	RPE1	MEOX1	268.6311617411563
244	RPE1	MEOX1	273.75091108935527
245	RPE1	MEOX1	275.23368848484756
246	RPE1	MEOX1	330.07732366196717
247	RPE1	MEOX1	266.7110057266381
248	RPE1	MEOX1	77.09320882078651
249	RPE1	MEOX1	81.330248978765
250	RPE1	MEOX1	87.23521858034908
251	RPE1	MEOX1	111.01598697024077
252	RPE1	MEOX1	116.06537306600546
253	RPE1	MEOX1	177.67578574396947
254	RPE1	MEOX1	113.96555384919041
255	RPE1	MEOX1	70.65464219839038
256	RPE1	MEOX1	100.622822847631
257	RPE1	MEOX1	110.06342139845763
258	RPE1	MEOX1	124.5310754135942
259	RPE1	MEOX1	188.86855625990174
260	RPE1	MEOX1	108.38386065887931
261	RPE1	MEOX1	106.44771714456074
262	RPE1	MEOX1	110.39764149138952
263	RPE1	MEOX1	121.53320847347774
264	RPE1	MEOX1	183.95339691402629
265	RPE1	MEOX1	100.05045262279704
266	RPE1	MEOX1	81.817163715943
267	RPE1	MEOX1	122.93114490538419
268	RPE1	MEOX1	206.60318758169348
269	RPE1	MEOX1	100.29926200444078
270	RPE1	MEOX1	83.99654979459875
271	RPE1	MEOX1	185.03660254938944
272	RPE1	MEOX1	105.25950820814647
273	RPE1	MEOX1	184.59128599513943
274	RPE1	MEOX1	116.46145610723323
275	RPE1	MEOX1	182.00756260166
276	RPE1	HIST1	151.69123320463683
277	RPE1	HIST1	142.35500824936403
278	RPE1	HIST1	148.16150662085371
279	RPE1	HIST1	136.65216662360328
280	RPE1	HIST1	425.6925694942336
281	RPE1	HIST1	446.7244891121885
282	RPE1	HIST1	155.201304028109
283	RPE1	HIST1	162.6835066382277
284	RPE1	HIST1	167.20218047219157
285	RPE1	HIST1	178.95885762772647
286	RPE1	HIST1	191.8272697056413
287	RPE1	HIST1	200.48776925354048
288	RPE1	HIST1	204.62949149377098
289	RPE1	HIST1	211.22873856857203
290	RPE1	HIST1	214.54798846625636
291	RPE1	HIST1	216.96704608106114
292	RPE1	HIST1	209.50856292864762
293	RPE1	HIST1	221.48657031876454
294	RPE1	HIST1	214.93584696128133
295	RPE1	HIST1	214.9536372936687
296	RPE1	HIST1	216.39963954380352
297	RPE1	HIST1	221.29282476714516
298	RPE1	HIST1	208.39556605779367
299	RPE1	HIST1	98.59993005957455
300	RPE1	HIST1	74.31325606715262
301	RPE1	HIST1	89.16929704618744
302	RPE1	HIST1	403.0507054031646
303	RPE1	HIST1	190.93021909428154
304	RPE1	HIST1	138.31068387220924
305	RPE1	HIST1	151.84649904404375
306	RPE1	HIST1	159.6558675714345
307	RPE1	HIST1	175.85233581511915
308	RPE1	HIST1	188.2056211897329
309	RPE1	HIST1	200.8485514666852
310	RPE1	HIST1	208.9488580980715
311	RPE1	HIST1	214.50132997529687
312	RPE1	HIST1	216.3562809143136
313	RPE1	HIST1	227.40892215293974
314	RPE1	HIST1	209.36613758290204
315	RPE1	HIST1	222.14850817695938
316	RPE1	HIST1	212.678871422561
317	RPE1	HIST1	216.3337257905262
318	RPE1	HIST1	217.77921212230305
319	RPE1	HIST1	222.99416769470713
320	RPE1	HIST1	212.63930498758845
321	RPE1	HIST1	65.18226818943519
322	RPE1	HIST1	104.67189333727086
323	RPE1	HIST1	411.1974480514246
324	RPE1	HIST1	182.249571264789
325	RPE1	HIST1	143.1596394478388
326	RPE1	HIST1	155.79262904980217
327	RPE1	HIST1	164.4429866448536
328	RPE1	HIST1	174.57709860193665
329	RPE1	HIST1	190.71133218367856
330	RPE1	HIST1	200.98997506056978
331	RPE1	HIST1	206.27028653914053
332	RPE1	HIST1	209.86874547026005
333	RPE1	HIST1	211.34686628536724
334	RPE1	HIST1	220.35488326248196
335	RPE1	HIST1	203.91210332906047
336	RPE1	HIST1	216.5424361493907
337	RPE1	HIST1	209.604464132483
338	RPE1	HIST1	209.0555294896645
339	RPE1	HIST1	209.56798125775063
340	RPE1	HIST1	218.27463026877845
341	RPE1	HIST1	206.18843930025633
342	RPE1	HIST1	68.03374032849524
343	RPE1	HIST1	145.53103860740478
344	RPE1	HIST1	168.40831162797107
345	RPE1	HIST1	124.82623629967014
346	RPE1	HIST1	133.46279017626568
347	RPE1	HIST1	143.35351664706334
348	RPE1	HIST1	158.52777099022214
349	RPE1	HIST1	177.0452890382413
350	RPE1	HIST1	191.27585439819637
351	RPE1	HIST1	195.55396533392695
352	RPE1	HIST1	198.4742377449005
353	RPE1	HIST1	199.225191905274
354	RPE1	HIST1	218.4465779933784
355	RPE1	HIST1	193.10286176387692
356	RPE1	HIST1	207.7531975834626
357	RPE1	HIST1	204.44724325240196
358	RPE1	HIST1	203.8857504059094
359	RPE1	HIST1	205.6809402855713
360	RPE1	HIST1	215.719579243431
361	RPE1	HIST1	195.9887368680449
362	RPE1	HIST1	404.3401659125217
363	RPE1	HIST1	420.19684445858604
364	RPE1	HIST1	105.87903483856914
365	RPE1	HIST1	115.9152769609218
366	RPE1	HIST1	132.979555303308
367	RPE1	HIST1	150.08361295936717
368	RPE1	HIST1	168.98881379993225
369	RPE1	HIST1	183.28795380151462
370	RPE1	HIST1	195.96102084263472
371	RPE1	HIST1	198.3881734335904
372	RPE1	HIST1	200.270688479733
373	RPE1	HIST1	211.37108860988783
374	RPE1	HIST1	189.27086638487216
375	RPE1	HIST1	197.5704344812107
376	RPE1	HIST1	197.66244832871556
377	RPE1	HIST1	200.17460494547632
378	RPE1	HIST1	200.70046130659372
379	RPE1	HIST1	207.60388244467285
380	RPE1	HIST1	275.6682376816845
381	RPE1	HIST1	196.47776618414446
382	RPE1	HIST1	393.27423435808845
383	RPE1	HIST1	386.68603581357354
384	RPE1	HIST1	390.5931332717648
385	RPE1	HIST1	395.50153875226863
386	RPE1	HIST1	409.2754980307267
387	RPE1	HIST1	426.3621172814642
388	RPE1	HIST1	413.6283619943889
389	RPE1	HIST1	196.42035140802267
390	RPE1	HIST1	409.96880497517435
391	RPE1	HIST1	444.96614041165714
392	RPE1	HIST1	414.66107044484147
393	RPE1	HIST1	200.550478114691
394	RPE1	HIST1	416.1314491790355
395	RPE1	HIST1	427.39137008726846
396	RPE1	HIST1	436.753813177012
397	RPE1	HIST1	442.1566503249292
398	RPE1	HIST1	440.34683479211577
399	RPE1	HIST1	408.79130859615066
400	RPE1	HIST1	400.2436994772349
401	RPE1	HIST1	389.6310445386858
402	RPE1	HIST1	388.10314292002533
403	RPE1	HIST1	396.7426311365416
404	RPE1	HIST1	408.58903616642084
405	RPE1	HIST1	409.52181773907233
406	RPE1	HIST1	413.8084103343716
407	RPE1	HIST1	415.7223408227043
408	RPE1	HIST1	445.4343726796951
409	RPE1	HIST1	418.6055447622327
410	RPE1	HIST1	429.92290197753573
411	RPE1	HIST1	420.9288334947777
412	RPE1	HIST1	427.5923324697454
413	RPE1	HIST1	432.6597073131485
414	RPE1	HIST1	431.43085740647996
415	RPE1	HIST1	483.80524182623464
416	RPE1	HIST1	52.990086696286575
417	RPE1	HIST1	70.42891154238838
418	RPE1	HIST1	92.04864594924575
419	RPE1	HIST1	123.77537208608459
420	RPE1	HIST1	150.832952616819
421	RPE1	HIST1	165.6267877505779
422	RPE1	HIST1	164.67236154827745
423	RPE1	HIST1	164.43912436897767
424	RPE1	HIST1	181.83440333179922
425	RPE1	HIST1	161.98498666055244
426	RPE1	HIST1	168.9166535082277
427	RPE1	HIST1	172.00926660300127
428	RPE1	HIST1	176.10080270477988
429	RPE1	HIST1	175.53272049355127
430	RPE1	HIST1	179.11567608414921
431	RPE1	HIST1	260.26379329751876
432	RPE1	HIST1	50.62051632525111
433	RPE1	HIST1	76.86253809466794
434	RPE1	HIST1	112.41088381663819
435	RPE1	HIST1	140.5668928769913
436	RPE1	HIST1	156.7240089158218
437	RPE1	HIST1	159.07780816768468
438	RPE1	HIST1	158.37373953511116
439	RPE1	HIST1	175.95292918091116
440	RPE1	HIST1	156.03711502734686
441	RPE1	HIST1	164.9832661654666
442	RPE1	HIST1	162.27944455280723
443	RPE1	HIST1	167.165145844436
444	RPE1	HIST1	166.7759376105956
445	RPE1	HIST1	170.40955504118634
446	RPE1	HIST1	245.83190800012798
447	RPE1	HIST1	64.72063917106688
448	RPE1	HIST1	97.0041188040084
449	RPE1	HIST1	130.34865277703324
450	RPE1	HIST1	144.5287343059695
451	RPE1	HIST1	143.95706412716194
452	RPE1	HIST1	144.13846671712142
453	RPE1	HIST1	163.95006566057828
454	RPE1	HIST1	144.2280646396903
455	RPE1	HIST1	153.26148649936314
456	RPE1	HIST1	149.15860040599853
457	RPE1	HIST1	154.2338597664287
458	RPE1	HIST1	152.1698444831943
459	RPE1	HIST1	160.99657333168417
460	RPE1	HIST1	246.20597324193096
461	RPE1	HIST1	79.00358132567517
462	RPE1	HIST1	115.45925947569928
463	RPE1	HIST1	127.89324133744951
464	RPE1	HIST1	119.97647873369004
465	RPE1	HIST1	122.62902388092327
466	RPE1	HIST1	155.54824758232334
467	RPE1	HIST1	128.64839457568655
468	RPE1	HIST1	141.86215809159506
469	RPE1	HIST1	136.12207495031655
470	RPE1	HIST1	138.88175710800925
471	RPE1	HIST1	139.48880626976305
472	RPE1	HIST1	156.29004383855224
473	RPE1	HIST1	243.44066207928725
474	RPE1	HIST1	107.281003417852
475	RPE1	HIST1	122.90971639522373
476	RPE1	HIST1	111.69162879290322
477	RPE1	HIST1	113.91225892864989
478	RPE1	HIST1	143.05628004288184
479	RPE1	HIST1	118.12741144639274
480	RPE1	HIST1	121.61710296815426
481	RPE1	HIST1	121.80562397369634
482	RPE1	HIST1	128.3295566158185
483	RPE1	HIST1	129.39123749041144
484	RPE1	HIST1	148.42199372142647
485	RPE1	HIST1	124.31501573559741
486	RPE1	HIST1	122.45080217339596
487	RPE1	HIST1	101.63818599237186
488	RPE1	HIST1	93.05716413954154
489	RPE1	HIST1	126.48630361657946
490	RPE1	HIST1	127.1632491540326
491	RPE1	HIST1	132.12801376890272
492	RPE1	HIST1	123.08530502567292
493	RPE1	HIST1	131.92032656951977
494	RPE1	HIST1	124.3395185226082
495	RPE1	HIST1	152.66680002001098
496	RPE1	HIST1	251.5364768889172
497	RPE1	HIST1	96.562149238498
498	RPE1	HIST1	104.00904817047383
499	RPE1	HIST1	103.43305721779132
500	RPE1	HIST1	119.5550857368812
501	RPE1	HIST1	112.99894455104484
502	RPE1	HIST1	123.04073162930428
503	RPE1	HIST1	122.12796311333165
504	RPE1	HIST1	122.96211847817202
505	RPE1	HIST1	159.18259919774977
506	RPE1	HIST1	242.8103455202848
507	RPE1	HIST1	49.03379796686142
508	RPE1	HIST1	114.09582791428424
509	RPE1	HIST1	87.82760213887627
510	RPE1	HIST1	113.61247833633816
511	RPE1	HIST1	107.97702794352728
512	RPE1	HIST1	115.10888224472149
513	RPE1	HIST1	118.09728151594673
514	RPE1	HIST1	142.40979907387816
515	RPE1	HIST1	236.24142001421515
516	RPE1	HIST1	102.33276962003302
517	RPE1	HIST1	83.2760442104675
518	RPE1	HIST1	106.95787941038574
519	RPE1	HIST1	102.66843217435145
520	RPE1	HIST1	110.27478636537059
521	RPE1	HIST1	111.62431031005289
522	RPE1	HIST1	135.89410528445646
523	RPE1	HIST1	232.97780747646976
524	RPE1	HIST1	104.23584979624388
525	RPE1	HIST1	123.63604906209436
526	RPE1	HIST1	123.7468998832431
527	RPE1	HIST1	129.54553998675962
528	RPE1	HIST1	119.95823265706285
529	RPE1	HIST1	150.32413519852466
530	RPE1	HIST1	261.5246932663052
531	RPE1	HIST1	79.16851579779889
532	RPE1	HIST1	70.58948476560036
533	RPE1	HIST1	75.55326851721
534	RPE1	HIST1	89.20186066076974
535	RPE1	HIST1	123.15600861881732
536	RPE1	HIST1	232.33148411920658
537	RPE1	HIST1	87.2494931053693
538	RPE1	HIST1	90.54390165888479
539	RPE1	HIST1	103.23702296330576
540	RPE1	HIST1	134.55314096317676
541	RPE1	HIST1	245.5926674586378
542	RPE1	HIST1	54.447148564203616
543	RPE1	HIST1	66.6917953932836
544	RPE1	HIST1	123.16644555113723
545	RPE1	HIST1	223.08348246593624
546	RPE1	HIST1	58.58858769645114
547	RPE1	HIST1	85.74186820581335
548	RPE1	HIST1	229.63710842733582
549	RPE1	HIST1	120.7590482498287
550	RPE1	HIST1	223.72764391410234
551	RPE1	HIST1	246.48781055977656
552	RPE1	YARS2	165.7346586952681
553	RPE1	YARS2	148.40365549376781
554	RPE1	YARS2	225.71303209709572
555	RPE1	YARS2	180.084408735288
556	RPE1	YARS2	194.57009802474704
557	RPE1	YARS2	154.89845541230295
558	RPE1	YARS2	214.66290475581215
559	RPE1	YARS2	271.0762011391062
560	RPE1	YARS2	258.29253554641537
561	RPE1	YARS2	210.48336766103617
562	RPE1	YARS2	295.09010022917977
563	RPE1	YARS2	287.0957692467892
564	RPE1	YARS2	301.41663029774804
565	RPE1	YARS2	226.81724300790492
566	RPE1	YARS2	283.10467419476674
567	RPE1	YARS2	274.68049839416335
568	RPE1	YARS2	265.37644084157716
569	RPE1	YARS2	246.6416388296603
570	RPE1	YARS2	262.5369366654197
571	RPE1	YARS2	235.70280101379547
572	RPE1	YARS2	250.9506836756214
573	RPE1	YARS2	215.53454669794144
574	RPE1	YARS2	257.0567312779383
575	RPE1	YARS2	146.90294587523738
576	RPE1	YARS2	215.2509872866887
577	RPE1	YARS2	176.71294706593457
578	RPE1	YARS2	180.08478230554692
579	RPE1	YARS2	158.68898934499614
580	RPE1	YARS2	210.7871826190269
581	RPE1	YARS2	266.43649716370703
582	RPE1	YARS2	247.75531633624198
583	RPE1	YARS2	235.44406991965255
584	RPE1	YARS2	296.81835473078775
585	RPE1	YARS2	283.0099524390607
586	RPE1	YARS2	300.8942538435424
587	RPE1	YARS2	222.94168992943955
588	RPE1	YARS2	278.02848896178114
589	RPE1	YARS2	272.63827325761343
590	RPE1	YARS2	271.8435461812594
591	RPE1	YARS2	250.73844870520804
592	RPE1	YARS2	230.326485525848
593	RPE1	YARS2	236.66065829770974
594	RPE1	YARS2	241.10013021539908
595	RPE1	YARS2	251.0644161729603
596	RPE1	YARS2	269.30466793926297
597	RPE1	YARS2	251.0578599189981
598	RPE1	YARS2	117.87812370629432
599	RPE1	YARS2	118.00737339394925
600	RPE1	YARS2	118.47957209392293
601	RPE1	YARS2	158.08294486361626
602	RPE1	YARS2	217.51498654669595
603	RPE1	YARS2	208.2911149834615
604	RPE1	YARS2	173.24396149838614
605	RPE1	YARS2	269.32806555803717
606	RPE1	YARS2	250.508592345189
607	RPE1	YARS2	272.2527835387085
608	RPE1	YARS2	185.4494372639117
609	RPE1	YARS2	234.67937957996062
610	RPE1	YARS2	226.8706097505325
611	RPE1	YARS2	217.2752061410891
612	RPE1	YARS2	199.23611170558644
613	RPE1	YARS2	207.54476854234645
614	RPE1	YARS2	181.40542925449094
615	RPE1	YARS2	196.2270308536188
616	RPE1	YARS2	179.72995363899113
617	RPE1	YARS2	210.73032656851163
618	RPE1	YARS2	237.45677403829768
619	RPE1	YARS2	248.49650466341097
620	RPE1	YARS2	233.62305984060976
621	RPE1	YARS2	258.37052236842874
622	RPE1	YARS2	245.51306211057295
623	RPE1	YARS2	234.92223998054797
624	RPE1	YARS2	258.64526073360895
625	RPE1	YARS2	250.6033572945112
626	RPE1	YARS2	229.36252448057155
627	RPE1	YARS2	255.6173705898679
628	RPE1	YARS2	258.78125867157974
629	RPE1	YARS2	253.54017354630184
630	RPE1	YARS2	248.22207681141825
631	RPE1	YARS2	238.51509649345778
632	RPE1	YARS2	242.45056597352294
633	RPE1	YARS2	247.71548467370647
634	RPE1	YARS2	264.4828472014854
635	RPE1	YARS2	264.4816801957728
636	RPE1	YARS2	265.5755876570482
637	RPE1	YARS2	267.4164025944304
638	RPE1	YARS2	108.41346511597898
639	RPE1	YARS2	120.74954623517688
640	RPE1	YARS2	149.24332618380262
641	RPE1	YARS2	201.3159326777188
642	RPE1	YARS2	174.710119091567
643	RPE1	YARS2	144.141181541379
644	RPE1	YARS2	224.59956090627907
645	RPE1	YARS2	209.27264773437764
646	RPE1	YARS2	228.97894006116906
647	RPE1	YARS2	153.62967906073428
648	RPE1	YARS2	216.13637920719395
649	RPE1	YARS2	208.83242674838218
650	RPE1	YARS2	201.1512134808545
651	RPE1	YARS2	184.78822699112823
652	RPE1	YARS2	191.3628436153404
653	RPE1	YARS2	174.94675441511293
654	RPE1	YARS2	172.76406095213815
655	RPE1	YARS2	179.65456368149714
656	RPE1	YARS2	210.81647272097857
657	RPE1	YARS2	131.23351162646824
658	RPE1	YARS2	160.06641063094946
659	RPE1	YARS2	203.3555041665211
660	RPE1	YARS2	193.84608345148993
661	RPE1	YARS2	132.63344478247996
662	RPE1	YARS2	232.6691783778498
663	RPE1	YARS2	225.2908368687245
664	RPE1	YARS2	240.32648608267382
665	RPE1	YARS2	178.2771530722759
666	RPE1	YARS2	216.40675709748672
667	RPE1	YARS2	205.17421895244033
668	RPE1	YARS2	194.79224015913542
669	RPE1	YARS2	189.0732735693091
670	RPE1	YARS2	245.7322765689068
671	RPE1	YARS2	183.39972642631864
672	RPE1	YARS2	186.39858838870663
673	RPE1	YARS2	169.03674264308853
674	RPE1	YARS2	191.91019794639442
675	RPE1	YARS2	105.63830275199737
676	RPE1	YARS2	176.38507186836267
677	RPE1	YARS2	160.06685977763416
678	RPE1	YARS2	120.60099783814354
679	RPE1	YARS2	224.3873374053238
680	RPE1	YARS2	209.86047194635012
681	RPE1	YARS2	232.13706300338683
682	RPE1	YARS2	166.88334600689083
683	RPE1	YARS2	204.26629106058638
684	RPE1	YARS2	188.695520217661
685	RPE1	YARS2	176.43712105691333
686	RPE1	YARS2	173.71808158786104
687	RPE1	YARS2	224.6650505489167
688	RPE1	YARS2	168.20472803541145
689	RPE1	YARS2	166.40971576356688
690	RPE1	YARS2	137.40797002360824
691	RPE1	YARS2	170.18238704941828
692	RPE1	YARS2	134.15234529685824
693	RPE1	YARS2	122.5108580187036
694	RPE1	YARS2	124.26676948706007
695	RPE1	YARS2	226.19571561676628
696	RPE1	YARS2	211.04064713384037
697	RPE1	YARS2	228.7436324519002
698	RPE1	YARS2	140.45832760895541
699	RPE1	YARS2	176.49370239306862
700	RPE1	YARS2	169.60904170697023
701	RPE1	YARS2	181.83438200722907
702	RPE1	YARS2	157.445584921405
703	RPE1	YARS2	199.232611823618
704	RPE1	YARS2	148.02232232121816
705	RPE1	YARS2	147.92243361565596
706	RPE1	YARS2	155.76205041144993
707	RPE1	YARS2	177.79272038640474
708	RPE1	YARS2	101.89433176462141
709	RPE1	YARS2	175.82811190291656
710	RPE1	YARS2	180.85202043701588
711	RPE1	YARS2	184.15435726754978
712	RPE1	YARS2	188.53619214171283
713	RPE1	YARS2	161.61273326587548
714	RPE1	YARS2	123.14532036052576
715	RPE1	YARS2	134.83050011908506
716	RPE1	YARS2	157.9421011658298
717	RPE1	YARS2	132.26566353359522
718	RPE1	YARS2	186.76843652155625
719	RPE1	YARS2	174.98239827439699
720	RPE1	YARS2	186.71332564704582
721	RPE1	YARS2	194.30092588161506
722	RPE1	YARS2	172.8195505290332
723	RPE1	YARS2	156.16456511354784
724	RPE1	YARS2	164.50280555329553
725	RPE1	YARS2	151.50027872048761
726	RPE1	YARS2	232.95625587296115
727	RPE1	YARS2	139.77777744385327
728	RPE1	YARS2	133.99677395285917
729	RPE1	YARS2	131.16216844324686
730	RPE1	YARS2	152.4946813952232
731	RPE1	YARS2	144.95183693527184
732	RPE1	YARS2	157.99949127321287
733	RPE1	YARS2	167.32805112830562
734	RPE1	YARS2	149.78010830963325
735	RPE1	YARS2	174.62159390064448
736	RPE1	YARS2	167.0287340121864
737	RPE1	YARS2	193.95618989525832
738	RPE1	YARS2	172.8823298756857
739	RPE1	YARS2	208.71461078310628
740	RPE1	YARS2	131.30735407261577
741	RPE1	YARS2	178.02187523253622
742	RPE1	YARS2	164.65713397346528
743	RPE1	YARS2	153.45022857315683
744	RPE1	YARS2	153.4436592123876
745	RPE1	YARS2	191.88247864327315
746	RPE1	YARS2	144.4665082195327
747	RPE1	YARS2	145.93067108856
748	RPE1	YARS2	121.07686983122777
749	RPE1	YARS2	154.10864681064936
750	RPE1	YARS2	142.2154415461326
751	RPE1	YARS2	262.22999570049825
752	RPE1	YARS2	183.65808205904918
753	RPE1	YARS2	150.1212033449279
754	RPE1	YARS2	158.91521808401737
755	RPE1	YARS2	143.48201026866738
756	RPE1	YARS2	151.66466348043187
757	RPE1	YARS2	193.76013037838965
758	RPE1	YARS2	210.40876279442304
759	RPE1	YARS2	201.82603460250536
760	RPE1	YARS2	204.63565975534516
761	RPE1	YARS2	171.200360192043
762	RPE1	YARS2	260.45864093802516
763	RPE1	YARS2	182.57691691595429
764	RPE1	YARS2	152.85881905668163
765	RPE1	YARS2	146.83046577285597
766	RPE1	YARS2	134.1553898634575
767	RPE1	YARS2	158.89775960095207
768	RPE1	YARS2	145.01703169388153
769	RPE1	YARS2	210.0950962674439
770	RPE1	YARS2	192.89546254614714
771	RPE1	YARS2	194.7863248669328
772	RPE1	YARS2	162.25075235240485
773	RPE1	YARS2	201.8024223397201
774	RPE1	YARS2	244.677738933135
775	RPE1	YARS2	243.39791570294514
776	RPE1	YARS2	227.68392196620528
777	RPE1	YARS2	225.69049203484155
778	RPE1	YARS2	259.2099654402143
779	RPE1	YARS2	227.36347435191118
780	RPE1	YARS2	233.55077506760804
781	RPE1	YARS2	227.963036148228
782	RPE1	YARS2	253.37528181364019
783	RPE1	YARS2	139.22393488330974
784	RPE1	YARS2	148.31093357600662
785	RPE1	YARS2	164.7689994898853
786	RPE1	YARS2	127.22845968444872
787	RPE1	YARS2	165.80023978055516
788	RPE1	YARS2	120.57596351173675
789	RPE1	YARS2	126.4981656233399
790	RPE1	YARS2	157.36988007387347
791	RPE1	YARS2	182.43976420480666
792	RPE1	YARS2	77.88188878447097
793	RPE1	YARS2	114.16363366226294
794	RPE1	YARS2	78.72197913678974
795	RPE1	YARS2	148.8541518718578
796	RPE1	YARS2	162.5793134996554
797	RPE1	YARS2	174.8484887195122
798	RPE1	YARS2	187.62753834697784
799	RPE1	YARS2	156.31572433719316
800	RPE1	YARS2	77.03176888769565
801	RPE1	YARS2	76.67650927754629
802	RPE1	YARS2	134.2521671937677
803	RPE1	YARS2	158.570177622591
804	RPE1	YARS2	159.85813702321937
805	RPE1	YARS2	167.4200754475584
806	RPE1	YARS2	139.04928699497555
807	RPE1	YARS2	92.7320873713258
808	RPE1	YARS2	151.56311228023125
809	RPE1	YARS2	171.51500134790317
810	RPE1	YARS2	170.16387348791815
811	RPE1	YARS2	153.14625974211233
812	RPE1	YARS2	125.67474205528305
813	RPE1	YARS2	135.94457640974025
814	RPE1	YARS2	121.29605247748445
815	RPE1	YARS2	141.36717175496446
816	RPE1	YARS2	148.98567662149438
817	RPE1	YARS2	142.2789134239491
818	RPE1	YARS2	149.15414237863433
819	RPE1	YARS2	150.1431050493392
820	RPE1	YARS2	182.30704363822971
821	RPE1	YARS2	180.60322491843345
822	RPE1	YARS2	106.53166160186926
823	RPE1	YARS2	121.78155276786177
824	RPE1	YARS2	161.8191244328154
825	RPE1	YARS2	117.91786218400136
826	RPE1	YARS2	159.90668060172015
827	RPE1	YARS2	119.99024762807588
828	RPE1	WAPL	125.37999142652966
829	RPE1	WAPL	154.82814211919452
830	RPE1	WAPL	119.45128097745263
831	RPE1	WAPL	143.30925130897458
832	RPE1	WAPL	126.69455232679954
833	RPE1	WAPL	128.11596170476938
834	RPE1	WAPL	149.4955922490142
835	RPE1	WAPL	157.36608079006882
836	RPE1	WAPL	149.91012065192203
837	RPE1	WAPL	253.30667465932672
838	RPE1	WAPL	154.40734238567788
839	RPE1	WAPL	193.4700597327659
840	RPE1	WAPL	199.8779434393111
841	RPE1	WAPL	203.1367660894862
842	RPE1	WAPL	167.89570696830336
843	RPE1	WAPL	207.9596130789694
844	RPE1	WAPL	207.36781531433277
845	RPE1	WAPL	205.4842881877878
846	RPE1	WAPL	323.13680359233973
847	RPE1	WAPL	211.54702511837849
848	RPE1	WAPL	215.9210763950414
849	RPE1	WAPL	209.3496086389076
850	RPE1	WAPL	223.791894262222
851	RPE1	WAPL	117.32885222107355
852	RPE1	WAPL	139.82457157475474
853	RPE1	WAPL	160.16070053709825
854	RPE1	WAPL	136.3763454675612
855	RPE1	WAPL	157.73674495341893
856	RPE1	WAPL	162.1142110953102
857	RPE1	WAPL	149.1522337322003
858	RPE1	WAPL	147.82067815133658
859	RPE1	WAPL	254.98680784560514
860	RPE1	WAPL	152.05184845701805
861	RPE1	WAPL	199.11389016725855
862	RPE1	WAPL	212.35795160886866
863	RPE1	WAPL	199.86116769021302
864	RPE1	WAPL	191.2977942933653
865	RPE1	WAPL	208.70319866242224
866	RPE1	WAPL	218.82971073126714
867	RPE1	WAPL	217.59785866599555
868	RPE1	WAPL	301.2478804360919
869	RPE1	WAPL	258.3848898898569
870	RPE1	WAPL	214.68476867367667
871	RPE1	WAPL	227.33410630063
872	RPE1	WAPL	223.3174309766994
873	RPE1	WAPL	145.37020489652232
874	RPE1	WAPL	137.69579085423157
875	RPE1	WAPL	155.27259306098276
876	RPE1	WAPL	153.33589397151732
877	RPE1	WAPL	170.64731461126237
878	RPE1	WAPL	157.47218272211234
879	RPE1	WAPL	155.46506886105917
880	RPE1	WAPL	214.6031945046093
881	RPE1	WAPL	162.39456032133387
882	RPE1	WAPL	203.95694867291584
883	RPE1	WAPL	219.52049801043225
884	RPE1	WAPL	183.62289374607664
885	RPE1	WAPL	198.0472547140317
886	RPE1	WAPL	205.25665077600203
887	RPE1	WAPL	219.9486734408734
888	RPE1	WAPL	221.60313959247446
889	RPE1	WAPL	303.0692437049721
890	RPE1	WAPL	256.36772932008654
891	RPE1	WAPL	213.64013377899218
892	RPE1	WAPL	237.83793166238107
893	RPE1	WAPL	213.04803211607657
894	RPE1	WAPL	101.58368412633766
895	RPE1	WAPL	91.94342892495561
896	RPE1	WAPL	87.881566745487
897	RPE1	WAPL	109.95074660897303
898	RPE1	WAPL	139.1947972621604
899	RPE1	WAPL	110.79816617389129
900	RPE1	WAPL	124.41565313254151
901	RPE1	WAPL	124.90867055290639
902	RPE1	WAPL	162.52610776539996
903	RPE1	WAPL	178.96720469178283
904	RPE1	WAPL	179.43982980525402
905	RPE1	WAPL	158.6689031854048
906	RPE1	WAPL	185.26204930975737
907	RPE1	WAPL	176.1484137648435
908	RPE1	WAPL	190.23485245494106
909	RPE1	WAPL	256.79715450316814
910	RPE1	WAPL	218.6680967801138
911	RPE1	WAPL	188.13491854704225
912	RPE1	WAPL	200.8955962873515
913	RPE1	WAPL	196.67199303917297
914	RPE1	WAPL	110.22057403765317
915	RPE1	WAPL	124.21840680280617
916	RPE1	WAPL	125.1729549636203
917	RPE1	WAPL	139.3972205685776
918	RPE1	WAPL	120.16202222901762
919	RPE1	WAPL	136.17464960084808
920	RPE1	WAPL	135.38514778276326
921	RPE1	WAPL	174.52513647548827
922	RPE1	WAPL	187.287354930303
923	RPE1	WAPL	161.70982241611492
924	RPE1	WAPL	169.98992135216304
925	RPE1	WAPL	176.54800995564008
926	RPE1	WAPL	193.5331676935532
927	RPE1	WAPL	193.26276093785603
928	RPE1	WAPL	293.4251710848984
929	RPE1	WAPL	225.8987863647993
930	RPE1	WAPL	195.83595110824254
931	RPE1	WAPL	203.4090358230041
932	RPE1	WAPL	182.9466790195087
933	RPE1	WAPL	90.15014366558422
934	RPE1	WAPL	84.41899684313603
935	RPE1	WAPL	99.1240347135104
936	RPE1	WAPL	87.08599347845329
937	RPE1	WAPL	106.06510553578222
938	RPE1	WAPL	106.80856413546292
939	RPE1	WAPL	147.82266192729003
940	RPE1	WAPL	162.17655097160255
941	RPE1	WAPL	157.22903065611803
942	RPE1	WAPL	128.60182873734433
943	RPE1	WAPL	162.90272945654198
944	RPE1	WAPL	163.3340306682342
945	RPE1	WAPL	161.5849123173506
946	RPE1	WAPL	204.27744397643048
947	RPE1	WAPL	210.75373188768017
948	RPE1	WAPL	159.37972309347313
949	RPE1	WAPL	182.85745166232667
950	RPE1	WAPL	174.06565943736078
951	RPE1	WAPL	93.9357140426364
952	RPE1	WAPL	137.00851559619466
953	RPE1	WAPL	89.99807045244884
954	RPE1	WAPL	96.1008472944322
955	RPE1	WAPL	110.55454597974405
956	RPE1	WAPL	140.3555057432472
957	RPE1	WAPL	168.02799125938543
958	RPE1	WAPL	168.35998648807532
959	RPE1	WAPL	144.16668223562857
960	RPE1	WAPL	169.8250158711031
961	RPE1	WAPL	160.19187060127723
962	RPE1	WAPL	173.64334175642625
963	RPE1	WAPL	161.41703106156737
964	RPE1	WAPL	155.603658967581
965	RPE1	WAPL	173.17802642110468
966	RPE1	WAPL	193.18392517978262
967	RPE1	WAPL	188.4131651520543
968	RPE1	WAPL	119.47931854414821
969	RPE1	WAPL	73.44940428583624
970	RPE1	WAPL	99.94296382537611
971	RPE1	WAPL	96.35305310170055
972	RPE1	WAPL	144.32914171124503
973	RPE1	WAPL	162.3928779189843
974	RPE1	WAPL	163.68546677909416
975	RPE1	WAPL	142.32559540361
976	RPE1	WAPL	175.20684297672634
977	RPE1	WAPL	163.7240338437496
978	RPE1	WAPL	167.2078693168031
979	RPE1	WAPL	278.11279598998976
980	RPE1	WAPL	201.2225648303314
981	RPE1	WAPL	169.60145728623482
982	RPE1	WAPL	186.3172416991631
983	RPE1	WAPL	179.27692316980992
984	RPE1	WAPL	89.42070842709182
985	RPE1	WAPL	110.67672020954335
986	RPE1	WAPL	112.24005246279334
987	RPE1	WAPL	155.59060079162415
988	RPE1	WAPL	172.91015375604
989	RPE1	WAPL	151.45990598319565
990	RPE1	WAPL	135.8309706793916
991	RPE1	WAPL	161.08088476552365
992	RPE1	WAPL	164.1553244885738
993	RPE1	WAPL	164.36014333817795
994	RPE1	WAPL	273.2596884872493
995	RPE1	WAPL	198.4678830079627
996	RPE1	WAPL	164.85243758893907
997	RPE1	WAPL	178.99179568908772
998	RPE1	WAPL	169.82554872587966
999	RPE1	WAPL	66.5179583898164
1000	RPE1	WAPL	78.18736015861225
1001	RPE1	WAPL	131.11658615179311
1002	RPE1	WAPL	142.06380270298885
1003	RPE1	WAPL	139.4086229774062
1004	RPE1	WAPL	109.17166710495847
1005	RPE1	WAPL	144.83887398517726
1006	RPE1	WAPL	143.04719069202497
1007	RPE1	WAPL	149.93071096377543
1008	RPE1	WAPL	265.41360446411
1009	RPE1	WAPL	190.67826506369053
1010	RPE1	WAPL	151.8704637179043
1011	RPE1	WAPL	166.51573025152462
1012	RPE1	WAPL	161.60476500223464
1013	RPE1	WAPL	91.86434166938128
1014	RPE1	WAPL	230.7912877642793
1015	RPE1	WAPL	240.52691856188702
1016	RPE1	WAPL	241.24952852557826
1017	RPE1	WAPL	234.9347958925161
1018	RPE1	WAPL	240.32728472005374
1019	RPE1	WAPL	239.30609511074897
1020	RPE1	WAPL	247.77506807091117
1021	RPE1	WAPL	334.20763187658525
1022	RPE1	WAPL	270.6656305420381
1023	RPE1	WAPL	246.74039135777875
1024	RPE1	WAPL	276.3341957486163
1025	RPE1	WAPL	257.9077173262546
1026	RPE1	WAPL	139.3807468057255
1027	RPE1	WAPL	148.38921576203495
1028	RPE1	WAPL	142.0110439614437
1029	RPE1	WAPL	105.07255281904644
1030	RPE1	WAPL	151.7245566031727
1031	RPE1	WAPL	147.72854500387214
1032	RPE1	WAPL	152.5705644731368
1033	RPE1	WAPL	273.4656437254341
1034	RPE1	WAPL	199.9472092828065
1035	RPE1	WAPL	159.98099857315248
1036	RPE1	WAPL	171.64325436299853
1037	RPE1	WAPL	170.71495070879016
1038	RPE1	WAPL	147.21930166516498
1039	RPE1	WAPL	129.56719352683146
1040	RPE1	WAPL	130.33110435750413
1041	RPE1	WAPL	140.80601840557748
1042	RPE1	WAPL	154.40065426741566
1043	RPE1	WAPL	159.9927592804315
1044	RPE1	WAPL	261.16343049752794
1045	RPE1	WAPL	202.80412913907412
1046	RPE1	WAPL	159.41622052527816
1047	RPE1	WAPL	176.09444024976276
1048	RPE1	WAPL	165.81387046822604
1049	RPE1	WAPL	155.36329533647285
1050	RPE1	WAPL	125.69725197395005
1051	RPE1	WAPL	156.96677414783798
1052	RPE1	WAPL	145.49170279658236
1053	RPE1	WAPL	151.6205037936712
1054	RPE1	WAPL	284.8965140475942
1055	RPE1	WAPL	191.32708289672334
1056	RPE1	WAPL	147.6534401551653
1057	RPE1	WAPL	172.95805512643832
1058	RPE1	WAPL	172.65845314899772
1059	RPE1	WAPL	125.29733005955781
1060	RPE1	WAPL	72.96333531555652
1061	RPE1	WAPL	133.92663921286973
1062	RPE1	WAPL	139.681759528116
1063	RPE1	WAPL	163.84632124503455
1064	RPE1	WAPL	186.58659378787516
1065	RPE1	WAPL	146.60734571351207
1066	RPE1	WAPL	181.61571235133994
1067	RPE1	WAPL	125.11071870231886
1068	RPE1	WAPL	132.8540486584241
1069	RPE1	WAPL	120.57480634911906
1070	RPE1	WAPL	128.39679614452922
1071	RPE1	WAPL	259.86093148274193
1072	RPE1	WAPL	133.54021015311625
1073	RPE1	WAPL	139.98718239398104
1074	RPE1	WAPL	168.44126989007745
1075	RPE1	WAPL	153.27345911576825
1076	RPE1	WAPL	123.43457578949113
1077	RPE1	WAPL	124.56456247200894
1078	RPE1	WAPL	276.2115005952396
1079	RPE1	WAPL	175.74512629368374
1080	RPE1	WAPL	137.00343183807257
1081	RPE1	WAPL	171.25878258476985
1082	RPE1	WAPL	121.68419239191785
1083	RPE1	WAPL	103.77272923186302
1084	RPE1	WAPL	161.09247770481238
1085	RPE1	WAPL	158.53881097629468
1086	RPE1	WAPL	121.39631845117843
1087	RPE1	WAPL	142.0963372121531
1088	RPE1	WAPL	138.0652219480801
1089	RPE1	WAPL	177.4857306387789
1090	RPE1	WAPL	170.04335361953719
1091	RPE1	WAPL	127.06818314031202
1092	RPE1	WAPL	133.15243333648914
1093	RPE1	WAPL	148.35411960818402
1094	RPE1	WAPL	212.96861509292108
1095	RPE1	WAPL	179.607274976828
1096	RPE1	WAPL	166.33701661132812
1097	RPE1	WAPL	186.0690295875142
1098	RPE1	WAPL	148.43067286947206
1099	RPE1	WAPL	202.6001712303152
1100	RPE1	WAPL	173.8256143059172
1101	RPE1	WAPL	151.30586087918377
1102	RPE1	WAPL	108.49026415724506
1103	RPE1	WAPL	142.01501933205228
1104	RPE1_HF	MEOX1	274.83336099017686
1105	RPE1_HF	MEOX1	284.05124610831564
1106	RPE1_HF	MEOX1	436.68710622941717
1107	RPE1_HF	MEOX1	264.1049131948804
1108	RPE1_HF	MEOX1	314.2671490066835
1109	RPE1_HF	MEOX1	363.4815524567994
1110	RPE1_HF	MEOX1	275.12838268055384
1111	RPE1_HF	MEOX1	625.8171889935842
1112	RPE1_HF	MEOX1	301.59694186507215
1113	RPE1_HF	MEOX1	276.88746436594533
1114	RPE1_HF	MEOX1	352.0167193776835
1115	RPE1_HF	MEOX1	1167.1926003476428
1116	RPE1_HF	MEOX1	178.30840312883822
1117	RPE1_HF	MEOX1	307.9131669167029
1118	RPE1_HF	MEOX1	262.70287648633115
1119	RPE1_HF	MEOX1	297.0104074146268
1120	RPE1_HF	MEOX1	348.9340730269711
1121	RPE1_HF	MEOX1	943.4231459610838
1122	RPE1_HF	MEOX1	279.4618096938958
1123	RPE1_HF	MEOX1	282.2156427559015
1124	RPE1_HF	MEOX1	387.7564108043465
1125	RPE1_HF	MEOX1	1146.0961094447046
1126	RPE1_HF	MEOX1	339.8526743830047
1127	RPE1_HF	MEOX1	179.99199253351074
1128	RPE1_HF	MEOX1	270.158381849913
1129	RPE1_HF	MEOX1	160.85157550641662
1130	RPE1_HF	MEOX1	191.36817353429205
1131	RPE1_HF	MEOX1	232.9057419661831
1132	RPE1_HF	MEOX1	184.95179576550234
1133	RPE1_HF	MEOX1	569.8514700969292
1134	RPE1_HF	MEOX1	232.712348663153
1135	RPE1_HF	MEOX1	182.93527688029033
1136	RPE1_HF	MEOX1	221.8969947916179
1137	RPE1_HF	MEOX1	294.54074302882975
1138	RPE1_HF	MEOX1	191.9383819751516
1139	RPE1_HF	MEOX1	203.35603697769525
1140	RPE1_HF	MEOX1	199.88064256695736
1141	RPE1_HF	MEOX1	189.82477290303248
1142	RPE1_HF	MEOX1	276.8751266037582
1143	RPE1_HF	MEOX1	926.6126207205106
1144	RPE1_HF	MEOX1	195.70939167120483
1145	RPE1_HF	MEOX1	199.60797145212726
1146	RPE1_HF	MEOX1	331.70751365463514
1147	RPE1_HF	MEOX1	1098.7243152202946
1148	RPE1_HF	MEOX1	252.76078090078187
1149	RPE1_HF	MEOX1	443.5768553609429
1150	RPE1_HF	MEOX1	182.15211554679243
1151	RPE1_HF	MEOX1	200.35455417731282
1152	RPE1_HF	MEOX1	274.9580715497295
1153	RPE1_HF	MEOX1	199.1136415675626
1154	RPE1_HF	MEOX1	568.4561762832188
1155	RPE1_HF	MEOX1	292.4396948401054
1156	RPE1_HF	MEOX1	208.50211566646405
1157	RPE1_HF	MEOX1	243.47986753912167
1158	RPE1_HF	MEOX1	291.1046153369276
1159	RPE1_HF	MEOX1	205.3464242623884
1160	RPE1_HF	MEOX1	235.72866690098914
1161	RPE1_HF	MEOX1	234.79644889918237
1162	RPE1_HF	MEOX1	218.02872094317905
1163	RPE1_HF	MEOX1	283.50673032231674
1164	RPE1_HF	MEOX1	916.4486893025498
1165	RPE1_HF	MEOX1	211.95660220626732
1166	RPE1_HF	MEOX1	217.91579161776116
1167	RPE1_HF	MEOX1	341.33175964065504
1168	RPE1_HF	MEOX1	1073.541765224284
1169	RPE1_HF	MEOX1	261.849937480742
1170	RPE1_HF	MEOX1	529.0252441497425
1171	RPE1_HF	MEOX1	410.6812861701465
1172	RPE1_HF	MEOX1	502.509913297109
1173	RPE1_HF	MEOX1	565.906169503544
1174	RPE1_HF	MEOX1	783.3345669267745
1175	RPE1_HF	MEOX1	508.4476607239899
1176	RPE1_HF	MEOX1	437.1940905695041
1177	RPE1_HF	MEOX1	2070.6136644366043
1178	RPE1_HF	MEOX1	1303.6927103397686
1179	RPE1_HF	MEOX1	497.1794055859709
1180	RPE1_HF	MEOX1	500.1554494272614
1181	RPE1_HF	MEOX1	505.874367100498
1182	RPE1_HF	MEOX1	498.76858909916587
1183	RPE1_HF	MEOX1	442.3065939697815
1184	RPE1_HF	MEOX1	946.889201661244
1185	RPE1_HF	MEOX1	534.5843778401813
1186	RPE1_HF	MEOX1	423.2975323205187
1187	RPE1_HF	MEOX1	486.89499182446536
1188	RPE1_HF	MEOX1	1183.2871726085805
1189	RPE1_HF	MEOX1	498.5870365834743
1190	RPE1_HF	MEOX1	165.03154755158627
1191	RPE1_HF	MEOX1	267.99942711519196
1192	RPE1_HF	MEOX1	174.13043322216382
1193	RPE1_HF	MEOX1	556.7521810052682
1194	RPE1_HF	MEOX1	231.31270361916003
1195	RPE1_HF	MEOX1	170.6178970854559
1196	RPE1_HF	MEOX1	1935.61524920287
1197	RPE1_HF	MEOX1	1139.2366420524077
1198	RPE1_HF	MEOX1	185.12323012584142
1199	RPE1_HF	MEOX1	200.58650668823958
1200	RPE1_HF	MEOX1	194.3059166058705
1201	RPE1_HF	MEOX1	180.48036348913493
1202	RPE1_HF	MEOX1	199.87770767545328
1203	RPE1_HF	MEOX1	878.6466230864345
1204	RPE1_HF	MEOX1	198.44356368877794
1205	RPE1_HF	MEOX1	196.53167222176532
1206	RPE1_HF	MEOX1	311.19068989103556
1207	RPE1_HF	MEOX1	1041.9887221375784
1208	RPE1_HF	MEOX1	219.56282918897693
1209	RPE1_HF	MEOX1	221.27602198208618
1210	RPE1_HF	MEOX1	177.0591790949528
1211	RPE1_HF	MEOX1	670.5883890800918
1212	RPE1_HF	MEOX1	258.03219977876444
1213	RPE1_HF	MEOX1	193.3936964466917
1214	RPE1_HF	MEOX1	181.69427765655539
1215	RPE1_HF	MEOX1	254.42420626506407
1216	RPE1_HF	MEOX1	157.1083915074029
1217	RPE1_HF	MEOX1	208.33505874314213
1218	RPE1_HF	MEOX1	205.15576970575717
1219	RPE1_HF	MEOX1	175.1315215109262
1220	RPE1_HF	MEOX1	279.4915299522174
1221	RPE1_HF	MEOX1	1092.7468429788153
1222	RPE1_HF	MEOX1	229.40147860343416
1223	RPE1_HF	MEOX1	203.7754105462048
1224	RPE1_HF	MEOX1	362.04158234505275
1225	RPE1_HF	MEOX1	1303.866775714066
1226	RPE1_HF	MEOX1	223.80111020056785
1227	RPE1_HF	MEOX1	217.5722024303638
1228	RPE1_HF	MEOX1	680.9367677895348
1229	RPE1_HF	MEOX1	291.3122755633057
1230	RPE1_HF	MEOX1	261.13788096784344
1231	RPE1_HF	MEOX1	2231.9891599532875
1232	RPE1_HF	MEOX1	248.61058619053085
1233	RPE1_HF	MEOX1	237.34956695348865
1234	RPE1_HF	MEOX1	247.98769176571037
1235	RPE1_HF	MEOX1	272.07381042770965
1236	RPE1_HF	MEOX1	235.95979534439698
1237	RPE1_HF	MEOX1	314.4783716614463
1238	RPE1_HF	MEOX1	239.66699714506402
1239	RPE1_HF	MEOX1	316.8178588631535
1240	RPE1_HF	MEOX1	287.01498454521817
1241	RPE1_HF	MEOX1	415.07393014756354
1242	RPE1_HF	MEOX1	351.3997523076691
1243	RPE1_HF	MEOX1	301.0364495485487
1244	RPE1_HF	MEOX1	542.4555250656438
1245	RPE1_HF	MEOX1	202.46076718865987
1246	RPE1_HF	MEOX1	199.92502745378144
1247	RPE1_HF	MEOX1	230.8762766746305
1248	RPE1_HF	MEOX1	1196.1978342556763
1249	RPE1_HF	MEOX1	195.05662542638916
1250	RPE1_HF	MEOX1	196.61265936052857
1251	RPE1_HF	MEOX1	226.0226620890285
1252	RPE1_HF	MEOX1	189.40119921595152
1253	RPE1_HF	MEOX1	195.71223458792576
1254	RPE1_HF	MEOX1	950.1583525939172
1255	RPE1_HF	MEOX1	234.46189883092663
1256	RPE1_HF	MEOX1	211.83994750097327
1257	RPE1_HF	MEOX1	356.75094053938767
1258	RPE1_HF	MEOX1	1144.2549431720463
1259	RPE1_HF	MEOX1	237.6221285445273
1260	RPE1_HF	MEOX1	600.0723925013976
1261	RPE1_HF	MEOX1	585.770851058951
1262	RPE1_HF	MEOX1	667.7424157370158
1263	RPE1_HF	MEOX1	1357.4813111729702
1264	RPE1_HF	MEOX1	564.7833170258107
1265	RPE1_HF	MEOX1	574.7057945846883
1266	RPE1_HF	MEOX1	570.6356792288533
1267	RPE1_HF	MEOX1	581.0734363663853
1268	RPE1_HF	MEOX1	571.2581722821716
1269	RPE1_HF	MEOX1	1101.094163215466
1270	RPE1_HF	MEOX1	620.0965886160666
1271	RPE1_HF	MEOX1	587.1601363082495
1272	RPE1_HF	MEOX1	644.3596288506117
1273	RPE1_HF	MEOX1	1334.0769393291848
1274	RPE1_HF	MEOX1	584.3125330180369
1275	RPE1_HF	MEOX1	186.56925460949265
1276	RPE1_HF	MEOX1	1960.6509506511165
1277	RPE1_HF	MEOX1	1154.3718328999103
1278	RPE1_HF	MEOX1	249.12054810833428
1279	RPE1_HF	MEOX1	246.05812873156103
1280	RPE1_HF	MEOX1	242.46947212211307
1281	RPE1_HF	MEOX1	257.1986182345488
1282	RPE1_HF	MEOX1	305.73024668403457
1283	RPE1_HF	MEOX1	923.7266645242976
1284	RPE1_HF	MEOX1	257.65565833097764
1285	RPE1_HF	MEOX1	239.79198285468993
1286	RPE1_HF	MEOX1	321.664529484394
1287	RPE1_HF	MEOX1	1072.8827645464019
1288	RPE1_HF	MEOX1	240.81117802088994
1289	RPE1_HF	MEOX1	1960.224327017691
1290	RPE1_HF	MEOX1	1173.1539042633192
1291	RPE1_HF	MEOX1	189.76001195866988
1292	RPE1_HF	MEOX1	213.6354476458799
1293	RPE1_HF	MEOX1	222.8882521668729
1294	RPE1_HF	MEOX1	201.03703856086847
1295	RPE1_HF	MEOX1	268.62399188703154
1296	RPE1_HF	MEOX1	930.2205522528894
1297	RPE1_HF	MEOX1	204.16679086040406
1298	RPE1_HF	MEOX1	192.66091845006298
1299	RPE1_HF	MEOX1	205.95291217692454
1300	RPE1_HF	MEOX1	1051.690777127278
1301	RPE1_HF	MEOX1	237.49842931142103
1302	RPE1_HF	MEOX1	1352.1115923578718
1303	RPE1_HF	MEOX1	1950.657229122634
1304	RPE1_HF	MEOX1	255.1354545379073
1305	RPE1_HF	MEOX1	1907.3705922696486
1306	RPE1_HF	MEOX1	1927.807523552528
1307	RPE1_HF	MEOX1	1996.0224032883891
1308	RPE1_HF	MEOX1	2022.285452037057
1309	RPE1_HF	MEOX1	2045.964215810327
1310	RPE1_HF	MEOX1	1992.248872062392
1311	RPE1_HF	MEOX1	388.21910139817203
1312	RPE1_HF	MEOX1	2603.7490823595604
1313	RPE1_HF	MEOX1	1942.6861399637805
1314	RPE1_HF	MEOX1	256.00830110121063
1315	RPE1_HF	MEOX1	1148.52098708241
1316	RPE1_HF	MEOX1	1131.874375486786
1317	RPE1_HF	MEOX1	1144.94237973123
1318	RPE1_HF	MEOX1	298.8046043867717
1319	RPE1_HF	MEOX1	332.0022411128303
1320	RPE1_HF	MEOX1	1198.7302145846058
1321	RPE1_HF	MEOX1	1177.3549939123386
1322	RPE1_HF	MEOX1	1199.402404624613
1323	RPE1_HF	MEOX1	1405.7065768494501
1324	RPE1_HF	MEOX1	1182.0910838731722
1325	RPE1_HF	MEOX1	196.57986201812162
1326	RPE1_HF	MEOX1	213.25834253416815
1327	RPE1_HF	MEOX1	162.11117193153362
1328	RPE1_HF	MEOX1	221.19751065871083
1329	RPE1_HF	MEOX1	882.591512830414
1330	RPE1_HF	MEOX1	216.13537900545347
1331	RPE1_HF	MEOX1	197.73313952707036
1332	RPE1_HF	MEOX1	207.8062710856052
1333	RPE1_HF	MEOX1	1078.5624378537025
1334	RPE1_HF	MEOX1	236.04497161060095
1335	RPE1_HF	MEOX1	180.9212059058993
1336	RPE1_HF	MEOX1	210.15190952375235
1337	RPE1_HF	MEOX1	265.14869889627437
1338	RPE1_HF	MEOX1	887.9694394547483
1339	RPE1_HF	MEOX1	210.5663062034811
1340	RPE1_HF	MEOX1	205.14884017176283
1341	RPE1_HF	MEOX1	306.8492854840151
1342	RPE1_HF	MEOX1	1064.0993964148731
1343	RPE1_HF	MEOX1	257.9293565907863
1344	RPE1_HF	MEOX1	219.32292651723745
1345	RPE1_HF	MEOX1	284.34433283736576
1346	RPE1_HF	MEOX1	882.4363306824217
1347	RPE1_HF	MEOX1	199.34867084443428
1348	RPE1_HF	MEOX1	193.3344812918742
1349	RPE1_HF	MEOX1	300.16806287169857
1350	RPE1_HF	MEOX1	1052.11379109901
1351	RPE1_HF	MEOX1	255.32127173010034
1352	RPE1_HF	MEOX1	228.37293041053852
1353	RPE1_HF	MEOX1	228.95227976273853
1354	RPE1_HF	MEOX1	202.4302501033055
1355	RPE1_HF	MEOX1	196.43234311909853
1356	RPE1_HF	MEOX1	333.1023674904052
1357	RPE1_HF	MEOX1	1080.3851731557704
1358	RPE1_HF	MEOX1	257.31666316025627
1359	RPE1_HF	MEOX1	221.05483162683598
1360	RPE1_HF	MEOX1	254.92792642527917
1361	RPE1_HF	MEOX1	245.8763598587562
1362	RPE1_HF	MEOX1	258.7816727566969
1363	RPE1_HF	MEOX1	1083.3881607797828
1364	RPE1_HF	MEOX1	263.4139668101451
1365	RPE1_HF	MEOX1	925.4322718066501
1366	RPE1_HF	MEOX1	921.6493943548317
1367	RPE1_HF	MEOX1	948.157616238086
1368	RPE1_HF	MEOX1	1544.2066907692524
1369	RPE1_HF	MEOX1	903.1570245484894
1370	RPE1_HF	MEOX1	166.90555595700312
1371	RPE1_HF	MEOX1	306.77997284403654
1372	RPE1_HF	MEOX1	276.49326721335945
1373	RPE1_HF	MEOX1	231.66481567815543
1374	RPE1_HF	MEOX1	124.01732725259465
1375	RPE1_HF	MEOX1	1033.4777081499387
1376	RPE1_HF	MEOX1	202.14913263412845
1377	RPE1_HF	MEOX1	1022.0320562091647
1378	RPE1_HF	MEOX1	326.6286066986969
1379	RPE1_HF	MEOX1	1047.2719787456786
1380	RPE1_HF	HIST1	312.8630237199518
1381	RPE1_HF	HIST1	347.2465919937412
1382	RPE1_HF	HIST1	321.23600222164663
1383	RPE1_HF	HIST1	334.6173115423223
1384	RPE1_HF	HIST1	289.1596544170708
1385	RPE1_HF	HIST1	317.7458634844103
1386	RPE1_HF	HIST1	1999.1534394792193
1387	RPE1_HF	HIST1	342.3361832448496
1388	RPE1_HF	HIST1	483.7406882743179
1389	RPE1_HF	HIST1	491.64220873820653
1390	RPE1_HF	HIST1	1870.0727292378654
1391	RPE1_HF	HIST1	373.54697439437973
1392	RPE1_HF	HIST1	741.6996133925496
1393	RPE1_HF	HIST1	324.5733383423032
1394	RPE1_HF	HIST1	377.9438226159008
1395	RPE1_HF	HIST1	356.62747899492797
1396	RPE1_HF	HIST1	306.39271974524786
1397	RPE1_HF	HIST1	362.9929778444226
1398	RPE1_HF	HIST1	547.4550684616787
1399	RPE1_HF	HIST1	337.9021867632913
1400	RPE1_HF	HIST1	342.9195502986619
1401	RPE1_HF	HIST1	344.34369972291967
1402	RPE1_HF	HIST1	349.1624465955253
1403	RPE1_HF	HIST1	285.7880618043668
1404	RPE1_HF	HIST1	897.0770708350138
1405	RPE1_HF	HIST1	526.1034977711014
1406	RPE1_HF	HIST1	270.7837298461466
1407	RPE1_HF	HIST1	258.19439714420156
1408	RPE1_HF	HIST1	1762.940648419434
1409	RPE1_HF	HIST1	248.6631882882874
1410	RPE1_HF	HIST1	372.4522478095474
1411	RPE1_HF	HIST1	376.37012593690275
1412	RPE1_HF	HIST1	1633.4527373857557
1413	RPE1_HF	HIST1	272.5705481325262
1414	RPE1_HF	HIST1	619.8550952354651
1415	RPE1_HF	HIST1	296.7119247855983
1416	RPE1_HF	HIST1	290.1468480047543
1417	RPE1_HF	HIST1	295.87889660196186
1418	RPE1_HF	HIST1	269.31500513526714
1419	RPE1_HF	HIST1	277.76353108824594
1420	RPE1_HF	HIST1	468.3522131052622
1421	RPE1_HF	HIST1	699.5971909259771
1422	RPE1_HF	HIST1	280.1053034286571
1423	RPE1_HF	HIST1	288.5119540052406
1424	RPE1_HF	HIST1	279.1915918452614
1425	RPE1_HF	HIST1	892.6681676058217
1426	RPE1_HF	HIST1	332.87759502921233
1427	RPE1_HF	HIST1	261.0083010725598
1428	RPE1_HF	HIST1	277.74601007476497
1429	RPE1_HF	HIST1	1712.4987743040836
1430	RPE1_HF	HIST1	321.45898155800313
1431	RPE1_HF	HIST1	424.1688237780043
1432	RPE1_HF	HIST1	378.8049782268506
1433	RPE1_HF	HIST1	1621.35549184217
1434	RPE1_HF	HIST1	373.9161001460176
1435	RPE1_HF	HIST1	641.2672311938395
1436	RPE1_HF	HIST1	358.99143268201817
1437	RPE1_HF	HIST1	361.2098556286823
1438	RPE1_HF	HIST1	366.8890846010905
1439	RPE1_HF	HIST1	335.87614381381036
1440	RPE1_HF	HIST1	335.9929731586786
1441	RPE1_HF	HIST1	495.25116339229504
1442	RPE1_HF	HIST1	685.7724921867583
1443	RPE1_HF	HIST1	297.6532098685781
1444	RPE1_HF	HIST1	335.55542351211955
1445	RPE1_HF	HIST1	362.24127881734466
1446	RPE1_HF	HIST1	932.9355617713834
1447	RPE1_HF	HIST1	1170.470851097006
1448	RPE1_HF	HIST1	1058.0988740662488
1449	RPE1_HF	HIST1	2178.5260223713835
1450	RPE1_HF	HIST1	916.3744020073888
1451	RPE1_HF	HIST1	933.6444969681725
1452	RPE1_HF	HIST1	973.5185521062149
1453	RPE1_HF	HIST1	2002.198390607861
1454	RPE1_HF	HIST1	1004.6025490350628
1455	RPE1_HF	HIST1	658.731150073985
1456	RPE1_HF	HIST1	855.0813096539072
1457	RPE1_HF	HIST1	306.2105692141902
1458	RPE1_HF	HIST1	992.9678405112146
1459	RPE1_HF	HIST1	960.5300228996865
1460	RPE1_HF	HIST1	995.6972937511543
1461	RPE1_HF	HIST1	505.17661629999424
1462	RPE1_HF	HIST1	899.9940492808306
1463	RPE1_HF	HIST1	938.0594917455852
1464	RPE1_HF	HIST1	953.8846003915304
1465	RPE1_HF	HIST1	306.98929210257796
1466	RPE1_HF	HIST1	307.7094636024653
1467	RPE1_HF	HIST1	617.5641414250207
1468	RPE1_HF	HIST1	208.543657155893
1469	RPE1_HF	HIST1	526.4236684219323
1470	RPE1_HF	HIST1	400.3440286754137
1471	RPE1_HF	HIST1	623.8611199493679
1472	RPE1_HF	HIST1	1748.263163000435
1473	RPE1_HF	HIST1	572.3820578894713
1474	RPE1_HF	HIST1	783.4623549133646
1475	RPE1_HF	HIST1	530.9424953781767
1476	RPE1_HF	HIST1	556.6057187103377
1477	RPE1_HF	HIST1	597.0480233751991
1478	RPE1_HF	HIST1	555.9694613478008
1479	RPE1_HF	HIST1	563.2296102766267
1480	RPE1_HF	HIST1	566.0613545376924
1481	RPE1_HF	HIST1	821.8480240165029
1482	RPE1_HF	HIST1	530.5403515279114
1483	RPE1_HF	HIST1	535.0551157678576
1484	RPE1_HF	HIST1	589.197945241267
1485	RPE1_HF	HIST1	278.67039736735586
1486	RPE1_HF	HIST1	291.3830501917006
1487	RPE1_HF	HIST1	281.53703085668275
1488	RPE1_HF	HIST1	336.60409830845265
1489	RPE1_HF	HIST1	305.8449477887878
1490	RPE1_HF	HIST1	2077.4214099988385
1491	RPE1_HF	HIST1	322.82525268138437
1492	RPE1_HF	HIST1	332.3374334388666
1493	RPE1_HF	HIST1	282.3662875712902
1494	RPE1_HF	HIST1	353.77725073186195
1495	RPE1_HF	HIST1	299.01092270884004
1496	RPE1_HF	HIST1	280.1028346081946
1497	RPE1_HF	HIST1	286.4543219696656
1498	RPE1_HF	HIST1	376.44047975443294
1499	RPE1_HF	HIST1	300.47085520166127
1500	RPE1_HF	HIST1	302.1522374969756
1501	RPE1_HF	HIST1	287.66459805363485
1502	RPE1_HF	HIST1	309.98866100289484
1503	RPE1_HF	HIST1	229.03415895653944
1504	RPE1_HF	HIST1	221.35186870950972
1505	RPE1_HF	HIST1	250.94005441912591
1506	RPE1_HF	HIST1	230.7289530091714
1507	RPE1_HF	HIST1	217.80681104131648
1508	RPE1_HF	HIST1	241.91057210989072
1509	RPE1_HF	HIST1	740.9524448986928
1510	RPE1_HF	HIST1	284.76428169044084
1511	RPE1_HF	HIST1	331.45974648729606
1512	RPE1_HF	HIST1	247.6327080250229
1513	RPE1_HF	HIST1	266.44730984259354
1514	RPE1_HF	HIST1	251.9810319258568
1515	RPE1_HF	HIST1	368.9693819382531
1516	RPE1_HF	HIST1	783.8251640286734
1517	RPE1_HF	HIST1	311.80439848594284
1518	RPE1_HF	HIST1	321.7814882082863
1519	RPE1_HF	HIST1	355.03490001470936
1520	RPE1_HF	HIST1	223.2877136764912
1521	RPE1_HF	HIST1	1862.098487757431
1522	RPE1_HF	HIST1	1925.72213290548
1523	RPE1_HF	HIST1	2694.686283432287
1524	RPE1_HF	HIST1	2137.231180182498
1525	RPE1_HF	HIST1	2000.8478808386812
1526	RPE1_HF	HIST1	1767.5271269726143
1527	RPE1_HF	HIST1	1828.5047153521834
1528	RPE1_HF	HIST1	2156.5455893409053
1529	RPE1_HF	HIST1	2038.1339585502494
1530	RPE1_HF	HIST1	231.43454203980843
1531	RPE1_HF	HIST1	1853.0117350046141
1532	RPE1_HF	HIST1	1885.4806119227474
1533	RPE1_HF	HIST1	250.61138998180252
1534	RPE1_HF	HIST1	266.3012703950089
1535	RPE1_HF	HIST1	230.88614742670947
1536	RPE1_HF	HIST1	362.15524870078053
1537	RPE1_HF	HIST1	334.90424224067067
1538	RPE1_HF	HIST1	221.9012311763483
1539	RPE1_HF	HIST1	230.8518309306854
1540	RPE1_HF	HIST1	595.8479411358182
1541	RPE1_HF	HIST1	285.57407836661656
1542	RPE1_HF	HIST1	311.2528381220222
1543	RPE1_HF	HIST1	267.811858355413
1544	RPE1_HF	HIST1	251.0895751697034
1545	RPE1_HF	HIST1	233.53812033637382
1546	RPE1_HF	HIST1	410.0387789436153
1547	RPE1_HF	HIST1	686.0447209508594
1548	RPE1_HF	HIST1	252.4742788715881
1549	RPE1_HF	HIST1	269.7643835980072
1550	RPE1_HF	HIST1	252.82633538246975
1551	RPE1_HF	HIST1	271.5096281612347
1552	RPE1_HF	HIST1	1633.9218641489852
1553	RPE1_HF	HIST1	275.1003021600768
1554	RPE1_HF	HIST1	640.4620861096485
1555	RPE1_HF	HIST1	382.6760682407302
1556	RPE1_HF	HIST1	322.8545743692595
1557	RPE1_HF	HIST1	408.4644970792035
1558	RPE1_HF	HIST1	388.6201291642276
1559	RPE1_HF	HIST1	259.58532021419404
1560	RPE1_HF	HIST1	544.237299480124
1561	RPE1_HF	HIST1	761.2517195280548
1562	RPE1_HF	HIST1	377.74005923622934
1563	RPE1_HF	HIST1	398.2485662164168
1564	RPE1_HF	HIST1	409.1275062822994
1565	RPE1_HF	HIST1	372.4334572284401
1566	RPE1_HF	HIST1	247.32853120381725
1567	RPE1_HF	HIST1	264.0432472297017
1568	RPE1_HF	HIST1	357.7951141292411
1569	RPE1_HF	HIST1	297.42193145317833
1570	RPE1_HF	HIST1	387.6842702090531
1571	RPE1_HF	HIST1	355.2611849910407
1572	RPE1_HF	HIST1	219.9908561526926
1573	RPE1_HF	HIST1	496.7596369060705
1574	RPE1_HF	HIST1	744.8382388550206
1575	RPE1_HF	HIST1	346.7307932700122
1576	RPE1_HF	HIST1	360.886776467012
1577	RPE1_HF	HIST1	375.09707914068497
1578	RPE1_HF	HIST1	235.21023732487862
1579	RPE1_HF	HIST1	674.9673677515093
1580	RPE1_HF	HIST1	1539.7920797677855
1581	RPE1_HF	HIST1	1607.243830995367
1582	RPE1_HF	HIST1	251.2060389855461
1583	RPE1_HF	HIST1	211.26343818790784
1584	RPE1_HF	HIST1	1760.1207584792255
1585	RPE1_HF	HIST1	1564.698674697148
1586	RPE1_HF	HIST1	1655.4180656839294
1587	RPE1_HF	HIST1	1534.6004371707609
1588	RPE1_HF	HIST1	1637.1401361759656
1589	RPE1_HF	HIST1	1684.57445835269
1590	RPE1_HF	HIST1	269.11576535516645
1591	RPE1_HF	HIST1	174.83192892272626
1592	RPE1_HF	HIST1	291.3309339432488
1593	RPE1_HF	HIST1	244.48389599739133
1594	RPE1_HF	HIST1	179.63134726163446
1595	RPE1_HF	HIST1	211.5570664100524
1596	RPE1_HF	HIST1	268.30365095808185
1597	RPE1_HF	HIST1	778.321561994036
1598	RPE1_HF	HIST1	200.54769818846052
1599	RPE1_HF	HIST1	217.88831933883958
1600	RPE1_HF	HIST1	212.79177322206286
1601	RPE1_HF	HIST1	562.1164125964355
1602	RPE1_HF	HIST1	228.42141426623593
1603	RPE1_HF	HIST1	340.5746765257213
1604	RPE1_HF	HIST1	664.6124431112434
1605	RPE1_HF	HIST1	662.4078203999736
1606	RPE1_HF	HIST1	619.4424751357424
1607	RPE1_HF	HIST1	598.6000035486309
1608	RPE1_HF	HIST1	607.8300753643907
1609	RPE1_HF	HIST1	607.7463330107984
1610	RPE1_HF	HIST1	612.7460127907916
1611	RPE1_HF	HIST1	296.9597426973361
1612	RPE1_HF	HIST1	214.6269176042155
1613	RPE1_HF	HIST1	181.11795530512867
1614	RPE1_HF	HIST1	224.366658001127
1615	RPE1_HF	HIST1	418.420596465566
1616	RPE1_HF	HIST1	650.6220210973532
1617	RPE1_HF	HIST1	190.7271373333227
1618	RPE1_HF	HIST1	227.8636871822218
1619	RPE1_HF	HIST1	217.26615353870767
1620	RPE1_HF	HIST1	241.04932389215432
1621	RPE1_HF	HIST1	308.84897571251025
1622	RPE1_HF	HIST1	223.50246629375442
1623	RPE1_HF	HIST1	476.9986412650015
1624	RPE1_HF	HIST1	687.4653755254442
1625	RPE1_HF	HIST1	279.94146583593994
1626	RPE1_HF	HIST1	214.6532973905234
1627	RPE1_HF	HIST1	305.1372399394385
1628	RPE1_HF	HIST1	196.09858904683176
1629	RPE1_HF	HIST1	229.277725995706
1630	RPE1_HF	HIST1	454.2730976136956
1631	RPE1_HF	HIST1	775.4032132956937
1632	RPE1_HF	HIST1	223.79858342880786
1633	RPE1_HF	HIST1	232.02915367163206
1634	RPE1_HF	HIST1	208.29628813663004
1635	RPE1_HF	HIST1	188.5032305889939
1636	RPE1_HF	HIST1	240.94471148327418
1637	RPE1_HF	HIST1	167.0403145844716
1638	RPE1_HF	HIST1	159.1134637958098
1639	RPE1_HF	HIST1	220.16073620919192
1640	RPE1_HF	HIST1	185.74898172094123
1641	RPE1_HF	HIST1	423.5313075607024
1642	RPE1_HF	HIST1	191.8577314855547
1643	RPE1_HF	HIST1	188.51650690901783
1644	RPE1_HF	HIST1	232.2403433755705
1645	RPE1_HF	HIST1	185.6523269576828
1646	RPE1_HF	HIST1	672.3546103382386
1647	RPE1_HF	HIST1	250.23758586939596
1648	RPE1_HF	HIST1	465.2072312941627
1649	RPE1_HF	HIST1	464.4287577652811
1650	RPE1_HF	HIST1	628.8618290790981
1651	RPE1_HF	HIST1	195.0842640902493
1652	RPE1_HF	HIST1	178.06442413845812
1653	RPE1_HF	HIST1	165.04173226312216
1654	RPE1_HF	HIST1	157.37073025545186
1655	RPE1_HF	HIST1	220.210346860642
1656	RPE1_HF	YARS2	226.2749574829115
1657	RPE1_HF	YARS2	255.70468660905715
1658	RPE1_HF	YARS2	319.9517353102025
1659	RPE1_HF	YARS2	315.010869536985
1660	RPE1_HF	YARS2	313.5950276412742
1661	RPE1_HF	YARS2	295.7105163660668
1662	RPE1_HF	YARS2	309.3669828378673
1663	RPE1_HF	YARS2	319.7619441797208
1664	RPE1_HF	YARS2	378.4006092233782
1665	RPE1_HF	YARS2	302.1485874230345
1666	RPE1_HF	YARS2	515.2935399231396
1667	RPE1_HF	YARS2	336.9754082430637
1668	RPE1_HF	YARS2	297.2463660928191
1669	RPE1_HF	YARS2	287.60822471543906
1670	RPE1_HF	YARS2	296.67728536150184
1671	RPE1_HF	YARS2	300.6838574186461
1672	RPE1_HF	YARS2	281.20309172870293
1673	RPE1_HF	YARS2	279.32763114000494
1674	RPE1_HF	YARS2	305.4972807177344
1675	RPE1_HF	YARS2	288.022127655039
1676	RPE1_HF	YARS2	318.2163035346566
1677	RPE1_HF	YARS2	435.1815608164829
1678	RPE1_HF	YARS2	322.86560824501856
1679	RPE1_HF	YARS2	175.65184460825992
1680	RPE1_HF	YARS2	228.41080390752649
1681	RPE1_HF	YARS2	375.85282481235413
1682	RPE1_HF	YARS2	303.2423309087485
1683	RPE1_HF	YARS2	281.68590673912905
1684	RPE1_HF	YARS2	292.72005824740336
1685	RPE1_HF	YARS2	302.1897338130905
1686	RPE1_HF	YARS2	371.1710233785836
1687	RPE1_HF	YARS2	292.13918443783194
1688	RPE1_HF	YARS2	489.07481669258596
1689	RPE1_HF	YARS2	324.1628288436939
1690	RPE1_HF	YARS2	291.56643361629557
1691	RPE1_HF	YARS2	510.41651505008105
1692	RPE1_HF	YARS2	295.0033310443904
1693	RPE1_HF	YARS2	300.1899606310388
1694	RPE1_HF	YARS2	278.26076126875313
1695	RPE1_HF	YARS2	287.01610108007094
1696	RPE1_HF	YARS2	272.07591203794897
1697	RPE1_HF	YARS2	268.7808629664926
1698	RPE1_HF	YARS2	280.62555301768344
1699	RPE1_HF	YARS2	770.0972075553249
1700	RPE1_HF	YARS2	335.41511840294845
1701	RPE1_HF	YARS2	202.9286363629468
1702	RPE1_HF	YARS2	365.9002370728074
1703	RPE1_HF	YARS2	326.0039843754909
1704	RPE1_HF	YARS2	253.9202066836343
1705	RPE1_HF	YARS2	278.01167125100153
1706	RPE1_HF	YARS2	279.36009417788426
1707	RPE1_HF	YARS2	278.73673446530466
1708	RPE1_HF	YARS2	282.49562652276455
1709	RPE1_HF	YARS2	284.43326612895305
1710	RPE1_HF	YARS2	301.5340023677454
1711	RPE1_HF	YARS2	276.1338514875087
1712	RPE1_HF	YARS2	479.4815790602694
1713	RPE1_HF	YARS2	263.46871094033867
1714	RPE1_HF	YARS2	299.6569990382576
1715	RPE1_HF	YARS2	276.69714754544066
1716	RPE1_HF	YARS2	273.1258572535891
1717	RPE1_HF	YARS2	272.79601542163687
1718	RPE1_HF	YARS2	266.2159710160084
1719	RPE1_HF	YARS2	267.04185859000364
1720	RPE1_HF	YARS2	757.2402736797422
1721	RPE1_HF	YARS2	337.91283567869107
1722	RPE1_HF	YARS2	325.4732038532393
1723	RPE1_HF	YARS2	854.6955177245239
1724	RPE1_HF	YARS2	297.4133078946169
1725	RPE1_HF	YARS2	273.14839010258436
1726	RPE1_HF	YARS2	268.6151170760492
1727	RPE1_HF	YARS2	311.2001094528747
1728	RPE1_HF	YARS2	296.47977863428554
1729	RPE1_HF	YARS2	326.4235353147771
1730	RPE1_HF	YARS2	299.8007349663557
1731	RPE1_HF	YARS2	307.1973436084571
1732	RPE1_HF	YARS2	519.1821499549678
1733	RPE1_HF	YARS2	312.5127041906324
1734	RPE1_HF	YARS2	307.1313298400015
1735	RPE1_HF	YARS2	290.1627597133044
1736	RPE1_HF	YARS2	288.8923851197352
1737	RPE1_HF	YARS2	311.29509818160307
1738	RPE1_HF	YARS2	285.0054182781008
1739	RPE1_HF	YARS2	296.71803744755897
1740	RPE1_HF	YARS2	396.01683657134674
1741	RPE1_HF	YARS2	500.5281464325963
1742	RPE1_HF	YARS2	840.2760273352999
1743	RPE1_HF	YARS2	356.3930916721773
1744	RPE1_HF	YARS2	377.23228371400546
1745	RPE1_HF	YARS2	368.8661906827511
1746	RPE1_HF	YARS2	359.19819895438525
1747	RPE1_HF	YARS2	333.06229382709
1748	RPE1_HF	YARS2	291.2419339944108
1749	RPE1_HF	YARS2	889.4901982271552
1750	RPE1_HF	YARS2	299.8922984649219
1751	RPE1_HF	YARS2	496.20357000741313
1752	RPE1_HF	YARS2	312.88657385091494
1753	RPE1_HF	YARS2	303.1755995079755
1754	RPE1_HF	YARS2	342.17282201047885
1755	RPE1_HF	YARS2	333.13068937323834
1756	RPE1_HF	YARS2	319.21386680158264
1757	RPE1_HF	YARS2	315.27142394371936
1758	RPE1_HF	YARS2	360.8944791199788
1759	RPE1_HF	YARS2	748.3576540480192
1760	RPE1_HF	YARS2	456.75160148559814
1761	RPE1_HF	YARS2	804.764092901643
1762	RPE1_HF	YARS2	766.2327731037269
1763	RPE1_HF	YARS2	796.7571767776709
1764	RPE1_HF	YARS2	297.3985123812258
1765	RPE1_HF	YARS2	798.6412649709799
1766	RPE1_HF	YARS2	885.887928609943
1767	RPE1_HF	YARS2	1307.8335203494473
1768	RPE1_HF	YARS2	805.7183138987785
1769	RPE1_HF	YARS2	860.5399964966387
1770	RPE1_HF	YARS2	748.7489238335739
1771	RPE1_HF	YARS2	792.2675451883808
1772	RPE1_HF	YARS2	302.05946859562164
1773	RPE1_HF	YARS2	276.08514812301473
1774	RPE1_HF	YARS2	794.1964451564692
1775	RPE1_HF	YARS2	766.8307167468208
1776	RPE1_HF	YARS2	295.99605783480285
1777	RPE1_HF	YARS2	847.0308916757373
1778	RPE1_HF	YARS2	1029.4096351083588
1779	RPE1_HF	YARS2	262.6818849739915
1780	RPE1_HF	YARS2	231.13088385560505
1781	RPE1_HF	YARS2	333.89647037820515
1782	RPE1_HF	YARS2	271.7080683201199
1783	RPE1_HF	YARS2	412.8766347876942
1784	RPE1_HF	YARS2	864.9266180562755
1785	RPE1_HF	YARS2	244.77945147007674
1786	RPE1_HF	YARS2	263.1201961772144
1787	RPE1_HF	YARS2	232.99024476634244
1788	RPE1_HF	YARS2	262.00847647183986
1789	RPE1_HF	YARS2	254.5327843105312
1790	RPE1_HF	YARS2	256.5186842218314
1791	RPE1_HF	YARS2	261.6740254210406
1792	RPE1_HF	YARS2	249.79383681962216
1793	RPE1_HF	YARS2	264.4374546601073
1794	RPE1_HF	YARS2	724.0944847350185
1795	RPE1_HF	YARS2	472.44313703755034
1796	RPE1_HF	YARS2	239.45872606860237
1797	RPE1_HF	YARS2	241.15288539588798
1798	RPE1_HF	YARS2	238.06559694433165
1799	RPE1_HF	YARS2	405.38940545866467
1800	RPE1_HF	YARS2	800.5619132938758
1801	RPE1_HF	YARS2	239.21512718482026
1802	RPE1_HF	YARS2	451.3507475892008
1803	RPE1_HF	YARS2	254.27044864135587
1804	RPE1_HF	YARS2	270.04370379490166
1805	RPE1_HF	YARS2	273.4844504606771
1806	RPE1_HF	YARS2	264.9737804810899
1807	RPE1_HF	YARS2	270.3553318241649
1808	RPE1_HF	YARS2	240.21132718296994
1809	RPE1_HF	YARS2	264.66125671745016
1810	RPE1_HF	YARS2	699.7268936109331
1811	RPE1_HF	YARS2	462.9881200617553
1812	RPE1_HF	YARS2	193.88895155889873
1813	RPE1_HF	YARS2	188.8199401498029
1814	RPE1_HF	YARS2	394.91340672566884
1815	RPE1_HF	YARS2	237.83824555141587
1816	RPE1_HF	YARS2	230.2995546070216
1817	RPE1_HF	YARS2	448.4606437588855
1818	RPE1_HF	YARS2	236.9217849634458
1819	RPE1_HF	YARS2	249.4041355383919
1820	RPE1_HF	YARS2	247.66215737095308
1821	RPE1_HF	YARS2	249.80287933869016
1822	RPE1_HF	YARS2	237.62110011369433
1823	RPE1_HF	YARS2	221.79668858695715
1824	RPE1_HF	YARS2	238.73578218172983
1825	RPE1_HF	YARS2	713.4299495676012
1826	RPE1_HF	YARS2	476.9476331580905
1827	RPE1_HF	YARS2	207.1989143175526
1828	RPE1_HF	YARS2	465.32526811519756
1829	RPE1_HF	YARS2	786.4284882821912
1830	RPE1_HF	YARS2	333.0099789899861
1831	RPE1_HF	YARS2	488.4767335137284
1832	RPE1_HF	YARS2	317.2235547330621
1833	RPE1_HF	YARS2	335.8376932741581
1834	RPE1_HF	YARS2	316.83652761210004
1835	RPE1_HF	YARS2	318.27242814289957
1836	RPE1_HF	YARS2	310.51087778482645
1837	RPE1_HF	YARS2	293.218261927757
1838	RPE1_HF	YARS2	315.58453200466596
1839	RPE1_HF	YARS2	714.1185611522819
1840	RPE1_HF	YARS2	468.8445474490256
1841	RPE1_HF	YARS2	379.5115958862055
1842	RPE1_HF	YARS2	232.12487276855205
1843	RPE1_HF	YARS2	228.44192771811532
1844	RPE1_HF	YARS2	242.78629704380043
1845	RPE1_HF	YARS2	214.0892512426536
1846	RPE1_HF	YARS2	239.5175716015142
1847	RPE1_HF	YARS2	227.80043354363627
1848	RPE1_HF	YARS2	228.86566691853957
1849	RPE1_HF	YARS2	229.9726575392473
1850	RPE1_HF	YARS2	203.83880593582435
1851	RPE1_HF	YARS2	213.23427536090279
1852	RPE1_HF	YARS2	699.7009185591686
1853	RPE1_HF	YARS2	456.346436916954
1854	RPE1_HF	YARS2	881.009601049218
1855	RPE1_HF	YARS2	212.34265626018404
1856	RPE1_HF	YARS2	409.03783112168077
1857	RPE1_HF	YARS2	383.3538952151861
1858	RPE1_HF	YARS2	415.2639568481043
1859	RPE1_HF	YARS2	414.2411736513767
1860	RPE1_HF	YARS2	410.1724117326541
1861	RPE1_HF	YARS2	407.74281489670096
1862	RPE1_HF	YARS2	401.20304389443373
1863	RPE1_HF	YARS2	411.6588949642119
1864	RPE1_HF	YARS2	795.1817260796964
1865	RPE1_HF	YARS2	293.8217586228932
1866	RPE1_HF	YARS2	787.7248463395105
1867	RPE1_HF	YARS2	861.2491002682473
1868	RPE1_HF	YARS2	737.014260728626
1869	RPE1_HF	YARS2	770.7561184273941
1870	RPE1_HF	YARS2	765.3231029992518
1871	RPE1_HF	YARS2	775.5827657659609
1872	RPE1_HF	YARS2	768.1068999838706
1873	RPE1_HF	YARS2	761.3045710611427
1874	RPE1_HF	YARS2	234.28071125366546
1875	RPE1_HF	YARS2	346.42407961873147
1876	RPE1_HF	YARS2	525.3742274041274
1877	RPE1_HF	YARS2	245.4396663624822
1878	RPE1_HF	YARS2	202.63892746793383
1879	RPE1_HF	YARS2	236.09406747160858
1880	RPE1_HF	YARS2	235.3481749815527
1881	RPE1_HF	YARS2	237.66389042964119
1882	RPE1_HF	YARS2	256.4555739982621
1883	RPE1_HF	YARS2	234.14818979830665
1884	RPE1_HF	YARS2	257.36634894875016
1885	RPE1_HF	YARS2	671.3089519987967
1886	RPE1_HF	YARS2	472.36362845331365
1887	RPE1_HF	YARS2	428.8991009618503
1888	RPE1_HF	YARS2	439.84360127792445
1889	RPE1_HF	YARS2	238.8442674668509
1890	RPE1_HF	YARS2	434.2499091094619
1891	RPE1_HF	YARS2	435.7638652850305
1892	RPE1_HF	YARS2	433.4016772538008
1893	RPE1_HF	YARS2	257.62616538830486
1894	RPE1_HF	YARS2	767.5576901745696
1895	RPE1_HF	YARS2	423.36246161687825
1896	RPE1_HF	YARS2	213.71930374987886
1897	RPE1_HF	YARS2	201.44419609259904
1898	RPE1_HF	YARS2	201.06273407237066
1899	RPE1_HF	YARS2	217.5080287751019
1900	RPE1_HF	YARS2	215.246219483235
1901	RPE1_HF	YARS2	228.75187175379497
1902	RPE1_HF	YARS2	632.6775983378226
1903	RPE1_HF	YARS2	430.2228907691506
1904	RPE1_HF	YARS2	214.1849905531575
1905	RPE1_HF	YARS2	210.5663122995579
1906	RPE1_HF	YARS2	249.8938814378413
1907	RPE1_HF	YARS2	235.7214906228584
1908	RPE1_HF	YARS2	273.8433077598171
1909	RPE1_HF	YARS2	625.1487419365329
1910	RPE1_HF	YARS2	444.64033688273344
1911	RPE1_HF	YARS2	162.92512927230476
1912	RPE1_HF	YARS2	225.82887254961614
1913	RPE1_HF	YARS2	227.36062225834812
1914	RPE1_HF	YARS2	258.9683650615393
1915	RPE1_HF	YARS2	388.904501861918
1916	RPE1_HF	YARS2	440.1190149103853
1917	RPE1_HF	YARS2	216.83870458990813
1918	RPE1_HF	YARS2	209.94481044328143
1919	RPE1_HF	YARS2	233.5261583149832
1920	RPE1_HF	YARS2	389.2895741359463
1921	RPE1_HF	YARS2	445.9525303442013
1922	RPE1_HF	YARS2	210.0121792226798
1923	RPE1_HF	YARS2	237.21992515914445
1924	RPE1_HF	YARS2	313.03589006924966
1925	RPE1_HF	YARS2	276.66491141692575
1926	RPE1_HF	YARS2	205.2181697677042
1927	RPE1_HF	YARS2	654.9713064280036
1928	RPE1_HF	YARS2	252.1799466539625
1929	RPE1_HF	YARS2	660.4507987686875
1930	RPE1_HF	YARS2	449.33182694870544
1931	RPE1_HF	YARS2	416.92110612980736
1932	RPE1_HF	WAPL	132.75427280230667
1933	RPE1_HF	WAPL	587.8079082012832
1934	RPE1_HF	WAPL	596.4992531735159
1935	RPE1_HF	WAPL	612.509792101888
1936	RPE1_HF	WAPL	251.61868458651182
1937	RPE1_HF	WAPL	1091.146650579277
1938	RPE1_HF	WAPL	241.2604349896351
1939	RPE1_HF	WAPL	630.2885667330868
1940	RPE1_HF	WAPL	546.5715498436298
1941	RPE1_HF	WAPL	801.7108726405773
1942	RPE1_HF	WAPL	633.2728654276555
1943	RPE1_HF	WAPL	1039.4043872046595
1944	RPE1_HF	WAPL	255.75416245396963
1945	RPE1_HF	WAPL	232.55770125684734
1946	RPE1_HF	WAPL	2317.6900057510247
1947	RPE1_HF	WAPL	591.9308292586616
1948	RPE1_HF	WAPL	628.9404328691876
1949	RPE1_HF	WAPL	689.1664087949323
1950	RPE1_HF	WAPL	607.5301930467729
1951	RPE1_HF	WAPL	575.2813923597835
1952	RPE1_HF	WAPL	700.9365873427787
1953	RPE1_HF	WAPL	277.64025246195416
1954	RPE1_HF	WAPL	596.3007120167845
1955	RPE1_HF	WAPL	637.2369892092036
1956	RPE1_HF	WAPL	658.8076065175957
1957	RPE1_HF	WAPL	664.2286006268312
1958	RPE1_HF	WAPL	713.5955338937214
1959	RPE1_HF	WAPL	854.0813733014783
1960	RPE1_HF	WAPL	249.99323743588502
1961	RPE1_HF	WAPL	680.193358243741
1962	RPE1_HF	WAPL	1487.6573322075003
1963	RPE1_HF	WAPL	841.030986514767
1964	RPE1_HF	WAPL	676.487760056647
1965	RPE1_HF	WAPL	1216.6479450487275
1966	RPE1_HF	WAPL	671.9231173733642
1967	RPE1_HF	WAPL	631.1609732961512
1968	RPE1_HF	WAPL	2135.5973319862846
1969	RPE1_HF	WAPL	639.2367019457836
1970	RPE1_HF	WAPL	678.2282669666222
1971	RPE1_HF	WAPL	727.1337884582553
1972	RPE1_HF	WAPL	701.7005271255364
1973	RPE1_HF	WAPL	652.8274971774457
1974	RPE1_HF	WAPL	735.3511843743826
1975	RPE1_HF	WAPL	722.7526402095491
1976	RPE1_HF	WAPL	244.40912805765402
1977	RPE1_HF	WAPL	168.6854407192169
1978	RPE1_HF	WAPL	211.02107195241635
1979	RPE1_HF	WAPL	230.5792754770167
1980	RPE1_HF	WAPL	808.6535026959334
1981	RPE1_HF	WAPL	223.03705594328122
1982	RPE1_HF	WAPL	261.04842009745335
1983	RPE1_HF	WAPL	1413.1927872743636
1984	RPE1_HF	WAPL	543.2689036309266
1985	RPE1_HF	WAPL	235.42491756395088
1986	RPE1_HF	WAPL	1348.6906097324943
1987	RPE1_HF	WAPL	228.26368593482786
1988	RPE1_HF	WAPL	208.25031866171463
1989	RPE1_HF	WAPL	225.28863963030048
1990	RPE1_HF	WAPL	230.28703099209116
1991	RPE1_HF	WAPL	229.87139582606596
1992	RPE1_HF	WAPL	315.31739464353853
1993	RPE1_HF	WAPL	232.00395579675043
1994	RPE1_HF	WAPL	236.61238383463728
1995	RPE1_HF	WAPL	377.6203675582593
1996	RPE1_HF	WAPL	231.72480818773272
1997	RPE1_HF	WAPL	2929.214969000573
1998	RPE1_HF	WAPL	164.15816641822167
[truncated: 209 more rows]
