# Supplementary material for: Nanoscale 3D DNA tracing in non-denatured cells resolves the Cohesin-dependent loop architecture of the genome in situ
Source: Nat Commun. 2025 Jul 19;16:6673. doi: 10.1038/s41467-025-61689-y (PMC12276220; doi:10.1038/s41467-025-61689-y)
Supplement: Supplementary file 6 — Source Data [file 41467_2025_61689_MOESM6_ESM.zip › Fig2g.csv]

trace_id	QC	cell_type	region_name
48	0.92	RPE1	HIST1
49	0.96	RPE1	HIST1
50	0.96	RPE1	HIST1
51	0.92	RPE1	HIST1
52	0.96	RPE1	HIST1
53	0.96	RPE1	HIST1
54	0.96	RPE1	HIST1
55	0.96	RPE1	HIST1
56	0.96	RPE1	HIST1
57	0.6	RPE1	HIST1
58	0.96	RPE1	HIST1
59	0.92	RPE1	HIST1
60	0.92	RPE1	HIST1
61	1.0	RPE1	HIST1
62	0.2	RPE1	HIST1
63	0.84	RPE1	HIST1
64	0.96	RPE1	HIST1
65	0.96	RPE1	HIST1
66	1.0	RPE1	HIST1
67	0.92	RPE1	HIST1
68	0.84	RPE1	HIST1
69	0.88	RPE1	HIST1
70	1.0	RPE1	HIST1
71	0.92	RPE1	HIST1
72	0.76	RPE1	HIST1
73	0.68	RPE1	HIST1
74	0.92	RPE1	HIST1
75	0.8	RPE1	HIST1
76	1.0	RPE1	HIST1
77	0.72	RPE1	HIST1
78	0.8	RPE1	HIST1
79	0.96	RPE1	HIST1
80	0.92	RPE1	HIST1
81	0.84	RPE1	HIST1
82	0.92	RPE1	HIST1
83	0.8	RPE1	HIST1
84	1.0	RPE1	HIST1
85	0.88	RPE1	HIST1
86	0.88	RPE1	HIST1
87	0.88	RPE1	HIST1
88	0.76	RPE1	HIST1
89	0.76	RPE1	HIST1
90	0.64	RPE1	HIST1
383	0.68	RPE1	HIST1
384	0.9	RPE1	HIST1
385	0.78	RPE1	HIST1
386	0.72	RPE1	HIST1
387	0.72	RPE1	HIST1
388	0.52	RPE1	HIST1
389	0.86	RPE1	HIST1
390	0.68	RPE1	HIST1
391	0.8	RPE1	HIST1
392	0.9	RPE1	HIST1
393	0.74	RPE1	HIST1
394	0.66	RPE1	HIST1
395	0.88	RPE1	HIST1
396	0.52	RPE1	HIST1
397	0.48	RPE1	HIST1
398	0.8	RPE1	HIST1
399	0.9	RPE1	HIST1
400	0.78	RPE1	HIST1
401	0.38	RPE1	HIST1
402	0.94	RPE1	HIST1
403	0.84	RPE1	HIST1
404	0.8	RPE1	HIST1
405	0.78	RPE1	HIST1
406	0.7	RPE1	HIST1
407	0.56	RPE1	HIST1
408	0.8	RPE1	HIST1
409	0.7	RPE1	HIST1
410	0.7	RPE1	HIST1
411	0.6	RPE1	HIST1
412	0.82	RPE1	HIST1
413	0.62	RPE1	HIST1
414	0.54	RPE1	HIST1
599	0.84	RPE1	HIST1
600	0.84	RPE1	HIST1
601	0.84	RPE1	HIST1
602	0.72	RPE1	HIST1
603	0.76	RPE1	HIST1
604	0.88	RPE1	HIST1
605	0.84	RPE1	HIST1
606	0.92	RPE1	HIST1
607	0.88	RPE1	HIST1
608	0.84	RPE1	HIST1
609	0.96	RPE1	HIST1
610	0.72	RPE1	HIST1
611	1.0	RPE1	HIST1
612	1.0	RPE1	HIST1
613	0.72	RPE1	HIST1
614	0.88	RPE1	HIST1
615	0.8	RPE1	HIST1
616	0.68	RPE1	HIST1
617	0.92	RPE1	HIST1
618	0.92	RPE1	HIST1
619	0.64	RPE1	HIST1
620	0.56	RPE1	HIST1
621	0.8	RPE1	HIST1
622	0.96	RPE1	HIST1
623	0.88	RPE1	HIST1
624	0.76	RPE1	HIST1
625	0.84	RPE1	HIST1
626	0.72	RPE1	HIST1
627	0.76	RPE1	HIST1
628	0.84	RPE1	HIST1
629	0.88	RPE1	HIST1
630	0.84	RPE1	HIST1
631	0.72	RPE1	HIST1
632	0.64	RPE1	HIST1
633	0.6	RPE1	HIST1
634	0.6	RPE1	HIST1
635	0.84	RPE1	HIST1
801	0.94	RPE1	HIST1
802	0.74	RPE1	HIST1
803	0.78	RPE1	HIST1
804	0.8	RPE1	HIST1
805	0.9	RPE1	HIST1
806	0.82	RPE1	HIST1
807	0.88	RPE1	HIST1
808	0.82	RPE1	HIST1
809	0.48	RPE1	HIST1
810	0.76	RPE1	HIST1
811	0.9	RPE1	HIST1
812	0.78	RPE1	HIST1
813	0.7	RPE1	HIST1
814	0.74	RPE1	HIST1
815	0.72	RPE1	HIST1
816	0.7	RPE1	HIST1
817	0.76	RPE1	HIST1
818	0.86	RPE1	HIST1
819	0.88	RPE1	HIST1
820	0.7	RPE1	HIST1
821	0.78	RPE1	HIST1
822	0.84	RPE1	HIST1
823	0.4	RPE1	HIST1
824	0.8	RPE1	HIST1
825	0.7	RPE1	HIST1
826	0.84	RPE1	HIST1
827	0.96	RPE1	HIST1
828	0.38	RPE1	HIST1
829	0.04	RPE1	HIST1
830	0.42	RPE1	HIST1
831	0.38	RPE1	HIST1
1034	0.84	RPE1	HIST1
1035	0.96	RPE1	HIST1
1036	1.0	RPE1	HIST1
1037	0.96	RPE1	HIST1
1038	1.0	RPE1	HIST1
1039	0.84	RPE1	HIST1
1040	0.92	RPE1	HIST1
1041	0.76	RPE1	HIST1
1042	0.88	RPE1	HIST1
1043	0.92	RPE1	HIST1
1044	0.0	RPE1	HIST1
1045	0.84	RPE1	HIST1
1046	1.0	RPE1	HIST1
1047	0.72	RPE1	HIST1
1048	0.96	RPE1	HIST1
1049	0.72	RPE1	HIST1
1050	0.96	RPE1	HIST1
1051	0.0	RPE1	HIST1
1052	0.88	RPE1	HIST1
1053	0.92	RPE1	HIST1
1054	0.76	RPE1	HIST1
1055	0.96	RPE1	HIST1
1056	0.92	RPE1	HIST1
1057	0.84	RPE1	HIST1
1058	0.0	RPE1	HIST1
1059	0.84	RPE1	HIST1
1060	0.96	RPE1	HIST1
1061	0.84	RPE1	HIST1
1062	0.68	RPE1	HIST1
1063	0.88	RPE1	HIST1
1064	0.92	RPE1	HIST1
1065	0.96	RPE1	HIST1
1066	0.52	RPE1	HIST1
1067	0.96	RPE1	HIST1
1068	0.92	RPE1	HIST1
1069	0.8	RPE1	HIST1
1070	0.88	RPE1	HIST1
1363	0.86	RPE1	HIST1
1364	0.86	RPE1	HIST1
1365	0.58	RPE1	HIST1
1366	0.62	RPE1	HIST1
1367	0.6	RPE1	HIST1
1368	0.72	RPE1	HIST1
1369	0.72	RPE1	HIST1
1370	0.8	RPE1	HIST1
1371	0.62	RPE1	HIST1
1372	0.78	RPE1	HIST1
1373	0.72	RPE1	HIST1
1374	0.66	RPE1	HIST1
1375	0.38	RPE1	HIST1
1376	0.78	RPE1	HIST1
1377	0.54	RPE1	HIST1
1378	0.58	RPE1	HIST1
1379	0.76	RPE1	HIST1
1380	0.8	RPE1	HIST1
1381	0.7	RPE1	HIST1
1382	0.86	RPE1	HIST1
1383	0.66	RPE1	HIST1
1384	0.8	RPE1	HIST1
1385	0.8	RPE1	HIST1
1386	0.74	RPE1	HIST1
1387	0.44	RPE1	HIST1
1388	0.5	RPE1	HIST1
1389	0.5	RPE1	HIST1
1390	0.52	RPE1	HIST1
1391	0.88	RPE1	HIST1
1392	0.52	RPE1	HIST1
1393	0.46	RPE1	HIST1
1394	0.78	RPE1	HIST1
1395	0.66	RPE1	HIST1
1396	0.6	RPE1	HIST1
1397	0.78	RPE1	HIST1
1398	0.9	RPE1	HIST1
1399	0.5	RPE1	HIST1
1400	0.44	RPE1	HIST1
1401	0.48	RPE1	HIST1
1402	0.82	RPE1	HIST1
1403	0.48	RPE1	HIST1
1404	0.94	RPE1	HIST1
1405	0.92	RPE1	HIST1
1406	0.96	RPE1	HIST1
1407	0.7	RPE1	HIST1
1408	0.82	RPE1	HIST1
1664	0.68	RPE1	HIST1
1665	1.0	RPE1	HIST1
1666	1.0	RPE1	HIST1
1667	0.8	RPE1	HIST1
1668	1.0	RPE1	HIST1
1669	0.92	RPE1	HIST1
1670	1.0	RPE1	HIST1
1671	0.96	RPE1	HIST1
1672	0.96	RPE1	HIST1
1673	0.92	RPE1	HIST1
1674	0.72	RPE1	HIST1
1675	0.48	RPE1	HIST1
1676	0.84	RPE1	HIST1
1677	0.52	RPE1	HIST1
1678	0.92	RPE1	HIST1
1679	1.0	RPE1	HIST1
1680	1.0	RPE1	HIST1
1681	0.96	RPE1	HIST1
1682	0.72	RPE1	HIST1
1683	0.88	RPE1	HIST1
1684	1.0	RPE1	HIST1
1685	1.0	RPE1	HIST1
1686	0.96	RPE1	HIST1
1687	0.56	RPE1	HIST1
1688	0.96	RPE1	HIST1
1689	1.0	RPE1	HIST1
1690	0.84	RPE1	HIST1
1691	0.88	RPE1	HIST1
1692	0.96	RPE1	HIST1
1693	0.52	RPE1	HIST1
1694	0.92	RPE1	HIST1
1695	1.0	RPE1	HIST1
1696	0.72	RPE1	HIST1
1697	0.76	RPE1	HIST1
1698	0.8	RPE1	HIST1
1699	0.92	RPE1	HIST1
1700	0.96	RPE1	HIST1
1701	0.96	RPE1	HIST1
1702	0.84	RPE1	HIST1
1703	0.8	RPE1	HIST1
1704	0.72	RPE1	HIST1
1705	0.8	RPE1	HIST1
1706	0.4	RPE1	HIST1
1707	0.88	RPE1	HIST1
1708	0.6	RPE1	HIST1
1709	0.92	RPE1	HIST1
1710	0.8	RPE1	HIST1
1997	0.56	RPE1	HIST1
1998	0.8	RPE1	HIST1
1999	0.76	RPE1	HIST1
2000	0.88	RPE1	HIST1
2001	0.92	RPE1	HIST1
2002	0.96	RPE1	HIST1
2003	0.76	RPE1	HIST1
2004	0.92	RPE1	HIST1
2005	0.88	RPE1	HIST1
2006	0.88	RPE1	HIST1
2007	0.88	RPE1	HIST1
2008	0.8	RPE1	HIST1
2009	0.8	RPE1	HIST1
2010	0.92	RPE1	HIST1
2011	0.92	RPE1	HIST1
2012	0.96	RPE1	HIST1
2013	0.76	RPE1	HIST1
2014	0.92	RPE1	HIST1
2015	0.84	RPE1	HIST1
2016	0.96	RPE1	HIST1
2017	0.84	RPE1	HIST1
2018	0.84	RPE1	HIST1
2019	0.64	RPE1	HIST1
2020	0.84	RPE1	HIST1
2021	1.0	RPE1	HIST1
2022	1.0	RPE1	HIST1
2023	0.72	RPE1	HIST1
2024	0.96	RPE1	HIST1
2025	0.92	RPE1	HIST1
2026	0.72	RPE1	HIST1
2027	0.8	RPE1	HIST1
2028	1.0	RPE1	HIST1
2029	0.92	RPE1	HIST1
2030	0.8	RPE1	HIST1
2031	0.88	RPE1	HIST1
2032	0.52	RPE1	HIST1
2033	0.88	RPE1	HIST1
2034	1.0	RPE1	HIST1
2035	0.8	RPE1	HIST1
2036	0.04	RPE1	HIST1
2288	0.62	RPE1	HIST1
2289	0.66	RPE1	HIST1
2290	0.82	RPE1	HIST1
2291	0.72	RPE1	HIST1
2292	0.86	RPE1	HIST1
2293	0.74	RPE1	HIST1
2294	0.82	RPE1	HIST1
2295	0.7	RPE1	HIST1
2296	0.9	RPE1	HIST1
2297	0.66	RPE1	HIST1
2298	0.88	RPE1	HIST1
2299	0.72	RPE1	HIST1
2300	0.86	RPE1	HIST1
2301	0.86	RPE1	HIST1
2302	0.78	RPE1	HIST1
2303	0.82	RPE1	HIST1
2304	0.68	RPE1	HIST1
2305	0.86	RPE1	HIST1
2306	0.58	RPE1	HIST1
2307	0.72	RPE1	HIST1
2308	0.44	RPE1	HIST1
2309	0.9	RPE1	HIST1
2310	0.56	RPE1	HIST1
2311	0.8	RPE1	HIST1
2312	0.76	RPE1	HIST1
2313	0.58	RPE1	HIST1
2314	0.8	RPE1	HIST1
2315	0.9	RPE1	HIST1
2316	0.34	RPE1	HIST1
2317	0.94	RPE1	HIST1
2318	0.74	RPE1	HIST1
2319	0.84	RPE1	HIST1
2320	0.72	RPE1	HIST1
2321	0.88	RPE1	HIST1
2322	0.76	RPE1	HIST1
2323	0.54	RPE1	HIST1
2324	0.88	RPE1	HIST1
2325	0.78	RPE1	HIST1
2326	0.82	RPE1	HIST1
2327	0.68	RPE1	HIST1
2328	0.84	RPE1	HIST1
2329	0.8	RPE1	HIST1
2616	0.92	RPE1	HIST1
2617	0.88	RPE1	HIST1
2618	1.0	RPE1	HIST1
2619	0.96	RPE1	HIST1
2620	0.88	RPE1	HIST1
2621	0.88	RPE1	HIST1
2622	1.0	RPE1	HIST1
2623	0.96	RPE1	HIST1
2624	1.0	RPE1	HIST1
2625	1.0	RPE1	HIST1
2626	0.96	RPE1	HIST1
2627	0.88	RPE1	HIST1
2628	0.8	RPE1	HIST1
2629	0.92	RPE1	HIST1
2630	0.16	RPE1	HIST1
2631	0.96	RPE1	HIST1
2632	1.0	RPE1	HIST1
2633	0.92	RPE1	HIST1
2634	0.8	RPE1	HIST1
2635	0.76	RPE1	HIST1
3163	0.64	RPE1	HIST1
3164	0.74	RPE1	HIST1
3165	0.72	RPE1	HIST1
3166	0.84	RPE1	HIST1
3167	0.82	RPE1	HIST1
3168	0.78	RPE1	HIST1
3169	0.28	RPE1	HIST1
3170	0.8	RPE1	HIST1
3171	0.82	RPE1	HIST1
3172	0.58	RPE1	HIST1
3173	0.56	RPE1	HIST1
3174	0.76	RPE1	HIST1
3175	0.86	RPE1	HIST1
3176	0.7	RPE1	HIST1
3177	0.6	RPE1	HIST1
3178	0.58	RPE1	HIST1
3179	0.82	RPE1	HIST1
3180	0.76	RPE1	HIST1
3181	0.66	RPE1	HIST1
3182	0.54	RPE1	HIST1
3183	0.82	RPE1	HIST1
3184	0.8	RPE1	HIST1
3185	0.86	RPE1	HIST1
3186	0.8	RPE1	HIST1
3187	0.72	RPE1	HIST1
3188	0.5	RPE1	HIST1
3189	0.52	RPE1	HIST1
3190	0.42	RPE1	HIST1
3191	0.84	RPE1	HIST1
3192	0.88	RPE1	HIST1
3193	0.84	RPE1	HIST1
3194	0.54	RPE1	HIST1
3195	0.9	RPE1	HIST1
3196	0.66	RPE1	HIST1
3197	0.8	RPE1	HIST1
3198	0.9	RPE1	HIST1
3199	0.88	RPE1	HIST1
3200	0.92	RPE1	HIST1
3201	0.88	RPE1	HIST1
3202	0.94	RPE1	HIST1
3203	0.86	RPE1	HIST1
3204	0.92	RPE1	HIST1
3205	0.9	RPE1	HIST1
3206	0.82	RPE1	HIST1
3207	0.78	RPE1	HIST1
3695	0.7	RPE1	HIST1
3696	0.82	RPE1	HIST1
3697	0.8	RPE1	HIST1
3698	0.74	RPE1	HIST1
3699	0.82	RPE1	HIST1
3700	0.66	RPE1	HIST1
3701	0.56	RPE1	HIST1
3702	0.88	RPE1	HIST1
3703	0.86	RPE1	HIST1
3704	0.36	RPE1	HIST1
3705	0.86	RPE1	HIST1
3706	0.64	RPE1	HIST1
3707	0.68	RPE1	HIST1
3708	0.84	RPE1	HIST1
3709	0.72	RPE1	HIST1
3710	0.86	RPE1	HIST1
3711	0.72	RPE1	HIST1
3712	0.8	RPE1	HIST1
3713	0.82	RPE1	HIST1
3714	0.74	RPE1	HIST1
3715	0.82	RPE1	HIST1
3716	0.9	RPE1	HIST1
3717	0.76	RPE1	HIST1
3718	0.74	RPE1	HIST1
3719	0.7	RPE1	HIST1
3720	0.48	RPE1	HIST1
3721	0.32	RPE1	HIST1
3722	0.62	RPE1	HIST1
3723	0.8	RPE1	HIST1
3724	0.74	RPE1	HIST1
3725	0.8	RPE1	HIST1
3726	0.78	RPE1	HIST1
3727	0.54	RPE1	HIST1
3728	0.78	RPE1	HIST1
3729	0.42	RPE1	HIST1
3730	0.7	RPE1	HIST1
3731	0.76	RPE1	HIST1
3732	0.74	RPE1	HIST1
3733	0.7	RPE1	HIST1
3734	0.6	RPE1	HIST1
3735	0.72	RPE1	HIST1
3736	0.4	RPE1	HIST1
3737	0.66	RPE1	HIST1
3738	0.0	RPE1	HIST1
4044	0.8	RPE1	HIST1
4045	0.96	RPE1	HIST1
4046	1.0	RPE1	HIST1
4047	0.84	RPE1	HIST1
4048	0.96	RPE1	HIST1
4049	0.96	RPE1	HIST1
4050	0.96	RPE1	HIST1
4051	0.92	RPE1	HIST1
4052	0.92	RPE1	HIST1
4053	1.0	RPE1	HIST1
4054	0.48	RPE1	HIST1
4055	0.92	RPE1	HIST1
4056	0.88	RPE1	HIST1
4057	1.0	RPE1	HIST1
4058	0.92	RPE1	HIST1
4059	1.0	RPE1	HIST1
4060	0.92	RPE1	HIST1
4061	0.96	RPE1	HIST1
4062	0.96	RPE1	HIST1
4063	0.68	RPE1	HIST1
4064	0.72	RPE1	HIST1
4065	0.88	RPE1	HIST1
4066	0.96	RPE1	HIST1
4067	0.8	RPE1	HIST1
4068	0.84	RPE1	HIST1
4069	0.96	RPE1	HIST1
4070	0.88	RPE1	HIST1
4071	0.96	RPE1	HIST1
4072	0.96	RPE1	HIST1
4073	0.96	RPE1	HIST1
4074	0.92	RPE1	HIST1
4075	0.96	RPE1	HIST1
4076	0.96	RPE1	HIST1
4077	0.92	RPE1	HIST1
4078	0.96	RPE1	HIST1
4079	0.84	RPE1	HIST1
4080	0.92	RPE1	HIST1
4081	0.92	RPE1	HIST1
4082	0.88	RPE1	HIST1
4083	0.76	RPE1	HIST1
4084	0.8	RPE1	HIST1
4085	0.96	RPE1	HIST1
4086	0.96	RPE1	HIST1
4087	0.96	RPE1	HIST1
4088	0.96	RPE1	HIST1
4089	0.92	RPE1	HIST1
4090	0.96	RPE1	HIST1
4091	0.8	RPE1	HIST1
4092	0.84	RPE1	HIST1
4093	0.88	RPE1	HIST1
4413	0.92	RPE1	HIST1
4414	0.96	RPE1	HIST1
4415	0.96	RPE1	HIST1
4416	0.92	RPE1	HIST1
4417	0.84	RPE1	HIST1
4418	0.6	RPE1	HIST1
4419	0.76	RPE1	HIST1
4420	1.0	RPE1	HIST1
4421	0.92	RPE1	HIST1
4422	1.0	RPE1	HIST1
4423	0.76	RPE1	HIST1
4424	0.92	RPE1	HIST1
4425	1.0	RPE1	HIST1
4426	1.0	RPE1	HIST1
4427	0.88	RPE1	HIST1
4428	0.88	RPE1	HIST1
4429	0.56	RPE1	HIST1
4430	1.0	RPE1	HIST1
4431	0.84	RPE1	HIST1
4432	0.92	RPE1	HIST1
4433	0.92	RPE1	HIST1
4434	0.56	RPE1	HIST1
4435	0.92	RPE1	HIST1
4436	0.96	RPE1	HIST1
4437	0.84	RPE1	HIST1
4438	0.96	RPE1	HIST1
4439	1.0	RPE1	HIST1
4440	0.92	RPE1	HIST1
4441	0.64	RPE1	HIST1
4442	0.76	RPE1	HIST1
4443	0.92	RPE1	HIST1
4444	0.92	RPE1	HIST1
4675	0.82	RPE1	HIST1
4676	0.76	RPE1	HIST1
4677	0.8	RPE1	HIST1
4678	0.88	RPE1	HIST1
4679	0.7	RPE1	HIST1
4680	0.72	RPE1	HIST1
4681	0.64	RPE1	HIST1
4682	0.8	RPE1	HIST1
4683	0.82	RPE1	HIST1
4684	0.8	RPE1	HIST1
4685	0.72	RPE1	HIST1
4686	0.8	RPE1	HIST1
4687	0.76	RPE1	HIST1
4688	0.82	RPE1	HIST1
4689	0.72	RPE1	HIST1
4690	0.7	RPE1	HIST1
4691	0.76	RPE1	HIST1
4692	0.68	RPE1	HIST1
4693	0.78	RPE1	HIST1
4694	0.86	RPE1	HIST1
4695	0.68	RPE1	HIST1
4696	0.64	RPE1	HIST1
4697	0.76	RPE1	HIST1
4698	0.74	RPE1	HIST1
4699	0.76	RPE1	HIST1
4700	0.22	RPE1	HIST1
4701	0.68	RPE1	HIST1
4702	0.68	RPE1	HIST1
4703	0.76	RPE1	HIST1
4704	0.68	RPE1	HIST1
4705	0.7	RPE1	HIST1
4706	0.84	RPE1	HIST1
4707	0.64	RPE1	HIST1
4708	0.68	RPE1	HIST1
4709	0.76	RPE1	HIST1
4710	0.78	RPE1	HIST1
4711	0.7	RPE1	HIST1
4712	0.7	RPE1	HIST1
4713	0.62	RPE1	HIST1
4714	0.8	RPE1	HIST1
4715	0.82	RPE1	HIST1
4716	0.9	RPE1	HIST1
4717	0.12	RPE1	HIST1
4718	0.56	RPE1	HIST1
4719	0.5	RPE1	HIST1
4720	0.8	RPE1	HIST1
4721	0.8	RPE1	HIST1
4722	0.92	RPE1	HIST1
4723	0.96	RPE1	HIST1
5050	0.86	RPE1	HIST1
5051	0.72	RPE1	HIST1
5052	0.52	RPE1	HIST1
5053	0.74	RPE1	HIST1
5054	0.94	RPE1	HIST1
5055	0.92	RPE1	HIST1
5056	0.78	RPE1	HIST1
5057	0.88	RPE1	HIST1
5058	0.68	RPE1	HIST1
5059	0.58	RPE1	HIST1
5060	0.78	RPE1	HIST1
5061	0.9	RPE1	HIST1
5062	0.86	RPE1	HIST1
5063	0.96	RPE1	HIST1
5064	0.78	RPE1	HIST1
5065	0.88	RPE1	HIST1
5066	0.8	RPE1	HIST1
5067	0.9	RPE1	HIST1
5068	0.76	RPE1	HIST1
5069	0.66	RPE1	HIST1
5070	0.92	RPE1	HIST1
5071	0.88	RPE1	HIST1
5072	0.66	RPE1	HIST1
5073	0.9	RPE1	HIST1
5074	0.86	RPE1	HIST1
5075	0.82	RPE1	HIST1
5076	0.92	RPE1	HIST1
5077	0.82	RPE1	HIST1
5078	0.84	RPE1	HIST1
5079	0.8	RPE1	HIST1
5080	0.6	RPE1	HIST1
5081	0.48	RPE1	HIST1
5082	0.82	RPE1	HIST1
5083	0.82	RPE1	HIST1
5084	0.92	RPE1	HIST1
5085	0.8	RPE1	HIST1
5086	0.92	RPE1	HIST1
5087	0.68	RPE1	HIST1
5299	0.96	RPE1	HIST1
5300	0.84	RPE1	HIST1
5301	0.8	RPE1	HIST1
5302	0.92	RPE1	HIST1
5303	1.0	RPE1	HIST1
5304	0.84	RPE1	HIST1
5305	0.92	RPE1	HIST1
5306	0.76	RPE1	HIST1
5307	0.92	RPE1	HIST1
5308	0.88	RPE1	HIST1
5309	0.92	RPE1	HIST1
5310	0.88	RPE1	HIST1
5311	1.0	RPE1	HIST1
5312	0.68	RPE1	HIST1
5313	1.0	RPE1	HIST1
5314	0.56	RPE1	HIST1
5315	0.84	RPE1	HIST1
5316	0.8	RPE1	HIST1
5317	0.88	RPE1	HIST1
5318	0.96	RPE1	HIST1
5319	0.84	RPE1	HIST1
5320	0.64	RPE1	HIST1
5321	1.0	RPE1	HIST1
5322	0.96	RPE1	HIST1
5323	0.88	RPE1	HIST1
5324	0.76	RPE1	HIST1
5325	0.72	RPE1	HIST1
5326	0.92	RPE1	HIST1
5327	0.88	RPE1	HIST1
5328	0.88	RPE1	HIST1
5329	0.88	RPE1	HIST1
5330	0.88	RPE1	HIST1
5331	0.76	RPE1	HIST1
5332	0.88	RPE1	HIST1
5333	0.96	RPE1	HIST1
5334	0.96	RPE1	HIST1
5335	0.72	RPE1	HIST1
5336	0.8	RPE1	HIST1
5337	0.88	RPE1	HIST1
5338	0.96	RPE1	HIST1
5339	0.56	RPE1	HIST1
5340	0.92	RPE1	HIST1
5341	0.64	RPE1	HIST1
5598	0.8	RPE1	HIST1
5599	0.7	RPE1	HIST1
5600	0.68	RPE1	HIST1
5601	0.88	RPE1	HIST1
5602	0.86	RPE1	HIST1
5603	0.92	RPE1	HIST1
5604	0.9	RPE1	HIST1
5605	0.82	RPE1	HIST1
5606	0.82	RPE1	HIST1
5607	0.92	RPE1	HIST1
5608	0.88	RPE1	HIST1
5609	0.68	RPE1	HIST1
5610	0.78	RPE1	HIST1
5611	0.82	RPE1	HIST1
5612	0.98	RPE1	HIST1
5613	0.92	RPE1	HIST1
5614	0.76	RPE1	HIST1
5615	0.42	RPE1	HIST1
5616	0.82	RPE1	HIST1
5617	0.74	RPE1	HIST1
5618	0.6	RPE1	HIST1
5619	0.84	RPE1	HIST1
5620	0.6	RPE1	HIST1
5621	0.46	RPE1	HIST1
5622	0.88	RPE1	HIST1
5623	0.88	RPE1	HIST1
5624	0.86	RPE1	HIST1
5625	0.9	RPE1	HIST1
5626	0.8	RPE1	HIST1
5627	0.58	RPE1	HIST1
5628	0.74	RPE1	HIST1
5629	0.86	RPE1	HIST1
5630	0.74	RPE1	HIST1
5631	0.8	RPE1	HIST1
5632	0.66	RPE1	HIST1
5633	0.76	RPE1	HIST1
5634	0.48	RPE1	HIST1
5635	0.92	RPE1	HIST1
5636	0.86	RPE1	HIST1
5637	0.76	RPE1	HIST1
5638	0.62	RPE1	HIST1
5639	0.98	RPE1	HIST1
5640	0.92	RPE1	HIST1
5641	0.68	RPE1	HIST1
5642	0.94	RPE1	HIST1
5900	0.92	RPE1	HIST1
5901	0.8	RPE1	HIST1
5902	1.0	RPE1	HIST1
5903	1.0	RPE1	HIST1
5904	0.88	RPE1	HIST1
5905	1.0	RPE1	HIST1
5906	0.92	RPE1	HIST1
5907	0.92	RPE1	HIST1
5908	1.0	RPE1	HIST1
5909	1.0	RPE1	HIST1
5910	0.92	RPE1	HIST1
5911	0.88	RPE1	HIST1
5912	0.92	RPE1	HIST1
5913	0.88	RPE1	HIST1
5914	0.8	RPE1	HIST1
5915	0.92	RPE1	HIST1
5916	1.0	RPE1	HIST1
5917	0.84	RPE1	HIST1
5918	0.96	RPE1	HIST1
5919	0.84	RPE1	HIST1
5920	0.96	RPE1	HIST1
5921	0.92	RPE1	HIST1
5922	0.92	RPE1	HIST1
5923	0.52	RPE1	HIST1
5924	0.68	RPE1	HIST1
5925	1.0	RPE1	HIST1
5926	1.0	RPE1	HIST1
5927	0.96	RPE1	HIST1
5928	0.88	RPE1	HIST1
5929	0.84	RPE1	HIST1
5930	0.92	RPE1	HIST1
5931	0.92	RPE1	HIST1
5932	0.8	RPE1	HIST1
5933	0.96	RPE1	HIST1
5934	1.0	RPE1	HIST1
5935	0.92	RPE1	HIST1
5936	0.88	RPE1	HIST1
5937	1.0	RPE1	HIST1
5938	1.0	RPE1	HIST1
5939	0.88	RPE1	HIST1
5940	0.96	RPE1	HIST1
5941	0.92	RPE1	HIST1
5942	0.84	RPE1	HIST1
5943	0.92	RPE1	HIST1
5944	0.92	RPE1	HIST1
5945	0.76	RPE1	HIST1
5946	0.92	RPE1	HIST1
5947	0.8	RPE1	HIST1
5948	1.0	RPE1	HIST1
5949	0.76	RPE1	HIST1
6237	0.26	RPE1	HIST1
6238	0.9	RPE1	HIST1
6239	0.94	RPE1	HIST1
6240	0.92	RPE1	HIST1
6241	0.76	RPE1	HIST1
6242	0.94	RPE1	HIST1
6243	0.7	RPE1	HIST1
6244	0.82	RPE1	HIST1
6245	0.88	RPE1	HIST1
6246	0.56	RPE1	HIST1
6247	0.9	RPE1	HIST1
6248	0.74	RPE1	HIST1
6249	0.84	RPE1	HIST1
6250	0.84	RPE1	HIST1
6251	0.96	RPE1	HIST1
6252	0.7	RPE1	HIST1
6253	0.9	RPE1	HIST1
6254	0.88	RPE1	HIST1
6255	0.84	RPE1	HIST1
6256	0.62	RPE1	HIST1
6257	0.58	RPE1	HIST1
6258	0.78	RPE1	HIST1
6259	0.58	RPE1	HIST1
6260	0.6	RPE1	HIST1
6261	0.82	RPE1	HIST1
6262	0.86	RPE1	HIST1
6263	0.9	RPE1	HIST1
6264	0.82	RPE1	HIST1
6265	0.84	RPE1	HIST1
6266	0.9	RPE1	HIST1
6267	0.76	RPE1	HIST1
6268	0.76	RPE1	HIST1
6269	0.88	RPE1	HIST1
6270	0.72	RPE1	HIST1
6271	0.9	RPE1	HIST1
6488	0.84	RPE1	HIST1
6489	0.76	RPE1	HIST1
6490	0.88	RPE1	HIST1
6491	0.8	RPE1	HIST1
6492	0.92	RPE1	HIST1
6493	0.96	RPE1	HIST1
6494	0.44	RPE1	HIST1
6495	0.92	RPE1	HIST1
6496	0.76	RPE1	HIST1
6497	0.84	RPE1	HIST1
6498	0.68	RPE1	HIST1
6499	0.92	RPE1	HIST1
6500	0.84	RPE1	HIST1
6501	0.92	RPE1	HIST1
6502	0.96	RPE1	HIST1
6503	1.0	RPE1	HIST1
6504	0.84	RPE1	HIST1
6505	0.96	RPE1	HIST1
6506	0.92	RPE1	HIST1
6507	0.76	RPE1	HIST1
6508	0.84	RPE1	HIST1
6509	0.84	RPE1	HIST1
6510	1.0	RPE1	HIST1
6511	0.64	RPE1	HIST1
6512	0.76	RPE1	HIST1
6697	0.72	RPE1	HIST1
6698	1.0	RPE1	HIST1
6699	0.88	RPE1	HIST1
6700	1.0	RPE1	HIST1
6701	0.84	RPE1	HIST1
6702	0.84	RPE1	HIST1
6703	0.92	RPE1	HIST1
6704	0.84	RPE1	HIST1
6705	0.88	RPE1	HIST1
6706	1.0	RPE1	HIST1
6707	1.0	RPE1	HIST1
6708	1.0	RPE1	HIST1
6709	0.96	RPE1	HIST1
6710	0.92	RPE1	HIST1
6711	0.72	RPE1	HIST1
6712	0.84	RPE1	HIST1
6713	0.96	RPE1	HIST1
6714	0.92	RPE1	HIST1
6715	0.96	RPE1	HIST1
6716	0.96	RPE1	HIST1
6717	0.92	RPE1	HIST1
6718	0.84	RPE1	HIST1
6719	0.96	RPE1	HIST1
6720	1.0	RPE1	HIST1
6894	0.84	RPE1	HIST1
6895	0.86	RPE1	HIST1
6896	0.84	RPE1	HIST1
6897	0.92	RPE1	HIST1
6898	0.76	RPE1	HIST1
6899	0.82	RPE1	HIST1
6900	0.94	RPE1	HIST1
6901	0.9	RPE1	HIST1
6902	0.82	RPE1	HIST1
6903	0.86	RPE1	HIST1
6904	0.74	RPE1	HIST1
6905	0.86	RPE1	HIST1
6906	0.52	RPE1	HIST1
6907	0.78	RPE1	HIST1
6908	0.9	RPE1	HIST1
6909	0.74	RPE1	HIST1
6910	0.88	RPE1	HIST1
6911	0.76	RPE1	HIST1
6912	0.64	RPE1	HIST1
6913	0.72	RPE1	HIST1
6914	0.86	RPE1	HIST1
6915	0.84	RPE1	HIST1
6916	0.72	RPE1	HIST1
6917	0.68	RPE1	HIST1
6918	0.88	RPE1	HIST1
6919	0.94	RPE1	HIST1
6920	0.92	RPE1	HIST1
6921	0.9	RPE1	HIST1
6922	0.9	RPE1	HIST1
6923	0.6	RPE1	HIST1
6924	0.74	RPE1	HIST1
6925	0.68	RPE1	HIST1
6926	0.84	RPE1	HIST1
7159	1.0	RPE1	HIST1
7160	0.76	RPE1	HIST1
7161	0.96	RPE1	HIST1
7162	0.72	RPE1	HIST1
7163	0.64	RPE1	HIST1
7164	0.8	RPE1	HIST1
7165	0.88	RPE1	HIST1
7166	0.84	RPE1	HIST1
7167	0.92	RPE1	HIST1
7168	0.88	RPE1	HIST1
7169	0.76	RPE1	HIST1
7170	0.8	RPE1	HIST1
7171	0.88	RPE1	HIST1
7172	0.72	RPE1	HIST1
7173	0.72	RPE1	HIST1
7174	0.88	RPE1	HIST1
7175	0.92	RPE1	HIST1
7176	0.8	RPE1	HIST1
7177	0.92	RPE1	HIST1
7178	0.96	RPE1	HIST1
7179	0.96	RPE1	HIST1
7180	0.92	RPE1	HIST1
7181	0.92	RPE1	HIST1
7182	0.72	RPE1	HIST1
7183	0.72	RPE1	HIST1
7184	0.84	RPE1	HIST1
7185	0.84	RPE1	HIST1
7186	0.88	RPE1	HIST1
7187	0.68	RPE1	HIST1
7188	0.76	RPE1	HIST1
7189	0.92	RPE1	HIST1
7190	0.96	RPE1	HIST1
7191	0.88	RPE1	HIST1
7192	0.8	RPE1	HIST1
7193	0.92	RPE1	HIST1
7194	0.96	RPE1	HIST1
7195	0.92	RPE1	HIST1
7196	0.72	RPE1	HIST1
7417	0.88	RPE1	HIST1
7418	0.84	RPE1	HIST1
7419	0.96	RPE1	HIST1
7420	0.76	RPE1	HIST1
7421	0.88	RPE1	HIST1
7422	0.92	RPE1	HIST1
7423	0.68	RPE1	HIST1
7424	0.84	RPE1	HIST1
7425	0.72	RPE1	HIST1
7426	0.88	RPE1	HIST1
7427	1.0	RPE1	HIST1
7428	0.88	RPE1	HIST1
7429	0.88	RPE1	HIST1
7430	0.4	RPE1	HIST1
7431	0.76	RPE1	HIST1
7432	0.72	RPE1	HIST1
7433	0.32	RPE1	HIST1
7434	0.64	RPE1	HIST1
7435	0.76	RPE1	HIST1
7436	0.96	RPE1	HIST1
7437	1.0	RPE1	HIST1
7438	0.92	RPE1	HIST1
7439	0.92	RPE1	HIST1
7440	0.76	RPE1	HIST1
7441	0.92	RPE1	HIST1
7442	0.88	RPE1	HIST1
7443	0.96	RPE1	HIST1
7444	0.84	RPE1	HIST1
7445	0.8	RPE1	HIST1
7446	1.0	RPE1	HIST1
7447	0.88	RPE1	HIST1
7448	1.0	RPE1	HIST1
7725	0.86	RPE1	HIST1
7726	0.78	RPE1	HIST1
7727	0.9	RPE1	HIST1
7728	0.74	RPE1	HIST1
7729	0.74	RPE1	HIST1
7730	0.7	RPE1	HIST1
7731	0.84	RPE1	HIST1
7732	0.7	RPE1	HIST1
7733	0.76	RPE1	HIST1
7734	0.82	RPE1	HIST1
7735	0.64	RPE1	HIST1
7736	0.76	RPE1	HIST1
7737	0.66	RPE1	HIST1
7738	0.66	RPE1	HIST1
7739	0.82	RPE1	HIST1
7740	0.66	RPE1	HIST1
7741	0.62	RPE1	HIST1
7742	0.8	RPE1	HIST1
7743	0.68	RPE1	HIST1
7744	0.62	RPE1	HIST1
7745	0.74	RPE1	HIST1
7746	0.7	RPE1	HIST1
7747	0.8	RPE1	HIST1
7748	0.72	RPE1	HIST1
7749	0.76	RPE1	HIST1
7750	0.5	RPE1	HIST1
7751	0.8	RPE1	HIST1
7926	0.96	RPE1	HIST1
7927	0.84	RPE1	HIST1
7928	0.96	RPE1	HIST1
7929	0.84	RPE1	HIST1
7930	0.76	RPE1	HIST1
7931	1.0	RPE1	HIST1
7932	0.92	RPE1	HIST1
7933	0.84	RPE1	HIST1
7934	0.92	RPE1	HIST1
7935	0.72	RPE1	HIST1
7936	0.96	RPE1	HIST1
7937	1.0	RPE1	HIST1
7938	0.88	RPE1	HIST1
7939	0.96	RPE1	HIST1
7940	0.68	RPE1	HIST1
7941	0.96	RPE1	HIST1
7942	1.0	RPE1	HIST1
7943	0.8	RPE1	HIST1
7944	1.0	RPE1	HIST1
7945	0.52	RPE1	HIST1
7946	0.6	RPE1	HIST1
7947	0.92	RPE1	HIST1
7948	0.96	RPE1	HIST1
7949	0.76	RPE1	HIST1
7950	1.0	RPE1	HIST1
7951	0.92	RPE1	HIST1
7952	0.88	RPE1	HIST1
7953	0.96	RPE1	HIST1
7954	1.0	RPE1	HIST1
7955	0.92	RPE1	HIST1
7956	0.96	RPE1	HIST1
7957	0.72	RPE1	HIST1
7958	0.88	RPE1	HIST1
7959	0.8	RPE1	HIST1
7960	0.92	RPE1	HIST1
7961	0.8	RPE1	HIST1
7962	0.92	RPE1	HIST1
7963	0.96	RPE1	HIST1
7964	0.92	RPE1	HIST1
7965	0.76	RPE1	HIST1
7966	0.96	RPE1	HIST1
7967	0.72	RPE1	HIST1
7968	1.0	RPE1	HIST1
7969	0.84	RPE1	HIST1
7970	0.68	RPE1	HIST1
7971	0.96	RPE1	HIST1
7972	0.76	RPE1	HIST1
7973	0.6	RPE1	HIST1
7974	0.72	RPE1	HIST1
7975	0.68	RPE1	HIST1
8264	0.48	RPE1	HIST1
8265	0.86	RPE1	HIST1
8266	0.72	RPE1	HIST1
8267	0.7	RPE1	HIST1
8268	0.54	RPE1	HIST1
8269	0.68	RPE1	HIST1
8270	0.98	RPE1	HIST1
8271	0.54	RPE1	HIST1
8272	0.78	RPE1	HIST1
8273	0.76	RPE1	HIST1
8274	0.94	RPE1	HIST1
8275	0.88	RPE1	HIST1
8276	0.7	RPE1	HIST1
8277	0.94	RPE1	HIST1
8278	0.74	RPE1	HIST1
8279	0.64	RPE1	HIST1
8280	0.78	RPE1	HIST1
8281	0.82	RPE1	HIST1
8282	0.88	RPE1	HIST1
8283	0.86	RPE1	HIST1
8284	0.74	RPE1	HIST1
8285	0.7	RPE1	HIST1
8286	0.44	RPE1	HIST1
8287	0.88	RPE1	HIST1
8288	0.8	RPE1	HIST1
8289	0.7	RPE1	HIST1
8290	0.78	RPE1	HIST1
8291	0.74	RPE1	HIST1
8292	0.84	RPE1	HIST1
8293	0.78	RPE1	HIST1
8294	0.76	RPE1	HIST1
8295	0.74	RPE1	HIST1
8296	0.5	RPE1	HIST1
8297	0.72	RPE1	HIST1
279	0.88	RPE1	MEOX1
280	0.96	RPE1	MEOX1
281	0.84	RPE1	MEOX1
282	0.92	RPE1	MEOX1
283	0.88	RPE1	MEOX1
284	1.0	RPE1	MEOX1
285	0.88	RPE1	MEOX1
286	0.92	RPE1	MEOX1
287	0.96	RPE1	MEOX1
288	0.88	RPE1	MEOX1
289	0.8	RPE1	MEOX1
290	1.0	RPE1	MEOX1
291	1.0	RPE1	MEOX1
292	0.88	RPE1	MEOX1
293	0.96	RPE1	MEOX1
736	0.92	RPE1	MEOX1
737	0.88	RPE1	MEOX1
738	0.88	RPE1	MEOX1
739	1.0	RPE1	MEOX1
740	0.96	RPE1	MEOX1
741	0.96	RPE1	MEOX1
742	0.8	RPE1	MEOX1
743	0.92	RPE1	MEOX1
744	0.96	RPE1	MEOX1
745	0.92	RPE1	MEOX1
746	1.0	RPE1	MEOX1
747	0.92	RPE1	MEOX1
748	0.96	RPE1	MEOX1
749	1.0	RPE1	MEOX1
750	0.88	RPE1	MEOX1
751	0.88	RPE1	MEOX1
752	0.96	RPE1	MEOX1
753	0.68	RPE1	MEOX1
754	0.88	RPE1	MEOX1
755	0.92	RPE1	MEOX1
756	0.88	RPE1	MEOX1
1230	0.96	RPE1	MEOX1
1231	0.16	RPE1	MEOX1
1232	1.0	RPE1	MEOX1
1233	0.96	RPE1	MEOX1
1234	0.92	RPE1	MEOX1
1235	1.0	RPE1	MEOX1
1236	0.92	RPE1	MEOX1
1237	0.92	RPE1	MEOX1
1238	0.96	RPE1	MEOX1
1239	1.0	RPE1	MEOX1
1240	0.96	RPE1	MEOX1
1241	0.92	RPE1	MEOX1
1242	0.92	RPE1	MEOX1
1243	0.82	RPE1	MEOX1
1244	0.9	RPE1	MEOX1
1245	0.78	RPE1	MEOX1
1246	0.92	RPE1	MEOX1
1247	0.84	RPE1	MEOX1
1248	0.82	RPE1	MEOX1
1249	0.9	RPE1	MEOX1
1250	0.82	RPE1	MEOX1
1251	0.84	RPE1	MEOX1
1252	0.9	RPE1	MEOX1
1253	0.98	RPE1	MEOX1
1254	0.8	RPE1	MEOX1
1255	0.9	RPE1	MEOX1
1256	0.68	RPE1	MEOX1
1257	0.74	RPE1	MEOX1
1258	0.86	RPE1	MEOX1
1259	0.82	RPE1	MEOX1
1260	0.86	RPE1	MEOX1
1261	0.78	RPE1	MEOX1
1262	0.9	RPE1	MEOX1
1263	0.58	RPE1	MEOX1
1264	0.72	RPE1	MEOX1
1265	0.74	RPE1	MEOX1
1266	0.82	RPE1	MEOX1
1267	0.78	RPE1	MEOX1
1268	0.86	RPE1	MEOX1
1269	0.82	RPE1	MEOX1
1270	0.84	RPE1	MEOX1
1271	0.76	RPE1	MEOX1
1548	0.88	RPE1	MEOX1
1549	1.0	RPE1	MEOX1
1550	1.0	RPE1	MEOX1
1551	0.88	RPE1	MEOX1
1552	0.88	RPE1	MEOX1
1553	0.92	RPE1	MEOX1
1554	0.88	RPE1	MEOX1
1555	0.84	RPE1	MEOX1
1556	0.92	RPE1	MEOX1
1557	0.96	RPE1	MEOX1
1558	0.96	RPE1	MEOX1
1559	0.92	RPE1	MEOX1
1560	0.92	RPE1	MEOX1
1561	0.84	RPE1	MEOX1
1562	1.0	RPE1	MEOX1
1563	1.0	RPE1	MEOX1
1564	0.92	RPE1	MEOX1
1565	0.96	RPE1	MEOX1
1566	0.84	RPE1	MEOX1
1567	0.88	RPE1	MEOX1
1568	0.92	RPE1	MEOX1
1569	0.84	RPE1	MEOX1
1570	0.96	RPE1	MEOX1
1571	0.88	RPE1	MEOX1
1572	0.96	RPE1	MEOX1
1865	0.8	RPE1	MEOX1
1866	0.26	RPE1	MEOX1
1867	0.82	RPE1	MEOX1
1868	0.76	RPE1	MEOX1
1869	0.82	RPE1	MEOX1
1870	0.7	RPE1	MEOX1
1871	0.72	RPE1	MEOX1
1872	0.6	RPE1	MEOX1
1873	0.78	RPE1	MEOX1
1874	0.88	RPE1	MEOX1
1875	0.82	RPE1	MEOX1
1876	0.78	RPE1	MEOX1
1877	0.78	RPE1	MEOX1
1878	0.88	RPE1	MEOX1
1879	0.68	RPE1	MEOX1
1880	0.82	RPE1	MEOX1
1881	0.6	RPE1	MEOX1
1882	0.52	RPE1	MEOX1
1883	0.6	RPE1	MEOX1
1884	0.86	RPE1	MEOX1
1885	0.82	RPE1	MEOX1
1886	0.98	RPE1	MEOX1
1887	0.92	RPE1	MEOX1
1888	0.64	RPE1	MEOX1
1889	0.86	RPE1	MEOX1
1890	0.84	RPE1	MEOX1
1891	0.84	RPE1	MEOX1
2169	0.96	RPE1	MEOX1
2170	1.0	RPE1	MEOX1
2171	1.0	RPE1	MEOX1
2172	0.92	RPE1	MEOX1
2173	0.96	RPE1	MEOX1
2174	0.92	RPE1	MEOX1
2175	0.92	RPE1	MEOX1
2176	1.0	RPE1	MEOX1
2177	0.84	RPE1	MEOX1
2178	0.96	RPE1	MEOX1
2179	0.48	RPE1	MEOX1
2180	0.96	RPE1	MEOX1
2181	0.92	RPE1	MEOX1
2182	0.8	RPE1	MEOX1
2183	0.96	RPE1	MEOX1
2184	0.84	RPE1	MEOX1
2185	0.88	RPE1	MEOX1
2186	0.96	RPE1	MEOX1
2187	0.8	RPE1	MEOX1
2188	1.0	RPE1	MEOX1
2189	0.92	RPE1	MEOX1
2190	0.96	RPE1	MEOX1
2191	1.0	RPE1	MEOX1
2192	0.96	RPE1	MEOX1
2193	0.92	RPE1	MEOX1
2194	0.92	RPE1	MEOX1
2195	0.84	RPE1	MEOX1
2196	0.92	RPE1	MEOX1
2197	1.0	RPE1	MEOX1
2198	0.92	RPE1	MEOX1
2199	1.0	RPE1	MEOX1
2200	0.16	RPE1	MEOX1
2201	0.12	RPE1	MEOX1
2202	0.96	RPE1	MEOX1
2203	0.88	RPE1	MEOX1
2456	0.92	RPE1	MEOX1
2457	0.08	RPE1	MEOX1
2458	0.88	RPE1	MEOX1
2459	0.96	RPE1	MEOX1
2460	1.0	RPE1	MEOX1
2461	1.0	RPE1	MEOX1
2462	0.84	RPE1	MEOX1
2463	0.96	RPE1	MEOX1
2464	0.8	RPE1	MEOX1
2465	0.92	RPE1	MEOX1
2466	1.0	RPE1	MEOX1
2467	0.96	RPE1	MEOX1
2468	0.96	RPE1	MEOX1
2469	0.96	RPE1	MEOX1
2470	0.84	RPE1	MEOX1
2471	0.96	RPE1	MEOX1
2472	0.96	RPE1	MEOX1
2473	0.96	RPE1	MEOX1
2474	0.8	RPE1	MEOX1
2475	1.0	RPE1	MEOX1
2476	1.0	RPE1	MEOX1
2477	1.0	RPE1	MEOX1
2478	0.88	RPE1	MEOX1
2479	0.96	RPE1	MEOX1
2480	0.92	RPE1	MEOX1
2481	1.0	RPE1	MEOX1
2482	0.92	RPE1	MEOX1
2483	0.64	RPE1	MEOX1
2484	0.88	RPE1	MEOX1
2485	1.0	RPE1	MEOX1
2486	0.96	RPE1	MEOX1
2487	0.92	RPE1	MEOX1
2488	0.92	RPE1	MEOX1
2489	0.92	RPE1	MEOX1
2490	0.96	RPE1	MEOX1
2491	0.96	RPE1	MEOX1
2492	0.96	RPE1	MEOX1
2493	1.0	RPE1	MEOX1
2494	0.92	RPE1	MEOX1
2809	0.88	RPE1	MEOX1
2810	0.96	RPE1	MEOX1
2811	0.96	RPE1	MEOX1
2812	0.92	RPE1	MEOX1
2813	1.0	RPE1	MEOX1
2814	0.88	RPE1	MEOX1
2815	0.8	RPE1	MEOX1
2816	0.92	RPE1	MEOX1
2817	0.84	RPE1	MEOX1
2818	0.96	RPE1	MEOX1
2819	0.96	RPE1	MEOX1
2820	1.0	RPE1	MEOX1
2821	0.92	RPE1	MEOX1
2822	0.92	RPE1	MEOX1
2823	0.92	RPE1	MEOX1
2824	0.8	RPE1	MEOX1
2825	0.84	RPE1	MEOX1
2826	1.0	RPE1	MEOX1
2827	0.36	RPE1	MEOX1
2828	0.92	RPE1	MEOX1
2829	0.96	RPE1	MEOX1
2830	0.88	RPE1	MEOX1
2831	0.92	RPE1	MEOX1
2832	0.84	RPE1	MEOX1
2833	0.92	RPE1	MEOX1
2834	0.68	RPE1	MEOX1
2835	0.8	RPE1	MEOX1
2836	0.92	RPE1	MEOX1
2837	0.8	RPE1	MEOX1
2838	0.96	RPE1	MEOX1
2839	0.88	RPE1	MEOX1
2840	0.88	RPE1	MEOX1
2841	0.92	RPE1	MEOX1
2842	0.84	RPE1	MEOX1
2843	0.96	RPE1	MEOX1
2844	1.0	RPE1	MEOX1
2845	0.92	RPE1	MEOX1
2846	0.96	RPE1	MEOX1
2847	0.92	RPE1	MEOX1
2848	0.68	RPE1	MEOX1
2849	0.92	RPE1	MEOX1
2850	0.88	RPE1	MEOX1
2851	0.96	RPE1	MEOX1
2852	0.96	RPE1	MEOX1
2853	0.92	RPE1	MEOX1
3071	0.82	RPE1	MEOX1
3072	0.72	RPE1	MEOX1
3073	0.74	RPE1	MEOX1
3074	0.8	RPE1	MEOX1
3075	0.82	RPE1	MEOX1
3076	0.78	RPE1	MEOX1
3077	0.92	RPE1	MEOX1
3078	0.9	RPE1	MEOX1
3079	0.8	RPE1	MEOX1
3080	0.78	RPE1	MEOX1
3081	0.88	RPE1	MEOX1
3082	0.92	RPE1	MEOX1
3083	0.76	RPE1	MEOX1
3084	0.78	RPE1	MEOX1
3085	0.78	RPE1	MEOX1
3086	0.88	RPE1	MEOX1
3087	0.76	RPE1	MEOX1
3088	0.86	RPE1	MEOX1
3089	0.74	RPE1	MEOX1
3090	0.84	RPE1	MEOX1
3091	0.82	RPE1	MEOX1
3092	0.8	RPE1	MEOX1
3093	0.72	RPE1	MEOX1
3094	0.6	RPE1	MEOX1
3324	0.88	RPE1	MEOX1
3325	0.96	RPE1	MEOX1
3326	0.88	RPE1	MEOX1
3327	0.96	RPE1	MEOX1
3328	0.88	RPE1	MEOX1
3329	0.92	RPE1	MEOX1
3330	0.92	RPE1	MEOX1
3331	0.96	RPE1	MEOX1
3332	1.0	RPE1	MEOX1
3333	1.0	RPE1	MEOX1
3334	0.96	RPE1	MEOX1
3335	0.0	RPE1	MEOX1
3336	0.92	RPE1	MEOX1
3337	0.92	RPE1	MEOX1
3338	0.96	RPE1	MEOX1
3339	0.96	RPE1	MEOX1
3340	0.84	RPE1	MEOX1
3341	0.88	RPE1	MEOX1
3342	0.96	RPE1	MEOX1
3343	0.92	RPE1	MEOX1
3344	0.92	RPE1	MEOX1
3345	0.8	RPE1	MEOX1
3346	0.8	RPE1	MEOX1
3347	0.92	RPE1	MEOX1
3348	0.84	RPE1	MEOX1
3349	0.76	RPE1	MEOX1
3350	0.96	RPE1	MEOX1
3351	0.92	RPE1	MEOX1
3352	0.84	RPE1	MEOX1
3353	0.88	RPE1	MEOX1
3584	0.9	RPE1	MEOX1
3585	0.92	RPE1	MEOX1
3586	0.8	RPE1	MEOX1
3587	0.84	RPE1	MEOX1
3588	0.76	RPE1	MEOX1
3589	0.72	RPE1	MEOX1
3590	0.68	RPE1	MEOX1
3591	0.82	RPE1	MEOX1
3592	0.96	RPE1	MEOX1
3593	0.48	RPE1	MEOX1
3594	0.66	RPE1	MEOX1
3595	0.86	RPE1	MEOX1
3596	0.94	RPE1	MEOX1
3597	0.84	RPE1	MEOX1
3598	0.66	RPE1	MEOX1
3599	0.78	RPE1	MEOX1
3600	0.72	RPE1	MEOX1
3601	0.56	RPE1	MEOX1
3602	0.84	RPE1	MEOX1
3603	0.74	RPE1	MEOX1
3604	0.76	RPE1	MEOX1
3605	0.84	RPE1	MEOX1
3606	0.66	RPE1	MEOX1
3607	0.66	RPE1	MEOX1
3608	0.86	RPE1	MEOX1
3609	0.76	RPE1	MEOX1
3610	0.88	RPE1	MEOX1
3611	0.84	RPE1	MEOX1
3612	0.82	RPE1	MEOX1
3900	1.0	RPE1	MEOX1
3901	0.96	RPE1	MEOX1
3902	1.0	RPE1	MEOX1
3903	1.0	RPE1	MEOX1
3904	0.88	RPE1	MEOX1
3905	1.0	RPE1	MEOX1
3906	0.2	RPE1	MEOX1
3907	0.96	RPE1	MEOX1
3908	0.96	RPE1	MEOX1
3909	0.92	RPE1	MEOX1
3910	0.92	RPE1	MEOX1
3911	0.68	RPE1	MEOX1
3912	0.96	RPE1	MEOX1
3913	0.96	RPE1	MEOX1
3914	1.0	RPE1	MEOX1
3915	0.72	RPE1	MEOX1
3916	0.96	RPE1	MEOX1
3917	0.96	RPE1	MEOX1
3918	0.92	RPE1	MEOX1
3919	0.84	RPE1	MEOX1
3920	0.84	RPE1	MEOX1
3921	0.96	RPE1	MEOX1
3922	0.92	RPE1	MEOX1
3923	0.88	RPE1	MEOX1
3924	0.96	RPE1	MEOX1
3925	0.96	RPE1	MEOX1
3926	0.96	RPE1	MEOX1
3927	1.0	RPE1	MEOX1
3928	1.0	RPE1	MEOX1
3929	0.88	RPE1	MEOX1
3930	0.92	RPE1	MEOX1
3931	1.0	RPE1	MEOX1
3932	0.96	RPE1	MEOX1
3933	1.0	RPE1	MEOX1
3934	0.96	RPE1	MEOX1
3935	0.88	RPE1	MEOX1
3936	0.88	RPE1	MEOX1
3937	0.92	RPE1	MEOX1
3938	0.92	RPE1	MEOX1
3939	0.96	RPE1	MEOX1
4310	0.84	RPE1	MEOX1
4311	0.96	RPE1	MEOX1
4312	0.8	RPE1	MEOX1
4313	0.72	RPE1	MEOX1
4314	0.92	RPE1	MEOX1
4315	0.8	RPE1	MEOX1
4316	1.0	RPE1	MEOX1
4317	0.92	RPE1	MEOX1
4318	0.96	RPE1	MEOX1
4319	0.96	RPE1	MEOX1
4320	0.96	RPE1	MEOX1
4321	0.84	RPE1	MEOX1
4551	0.0	RPE1	MEOX1
4552	1.0	RPE1	MEOX1
4553	0.96	RPE1	MEOX1
4554	0.88	RPE1	MEOX1
4555	0.84	RPE1	MEOX1
4556	1.0	RPE1	MEOX1
4557	0.96	RPE1	MEOX1
4558	0.96	RPE1	MEOX1
4559	0.76	RPE1	MEOX1
4560	0.96	RPE1	MEOX1
4561	0.88	RPE1	MEOX1
4562	0.96	RPE1	MEOX1
4563	0.76	RPE1	MEOX1
4564	0.84	RPE1	MEOX1
4565	0.76	RPE1	MEOX1
4566	0.84	RPE1	MEOX1
4567	0.96	RPE1	MEOX1
4568	0.84	RPE1	MEOX1
4569	0.96	RPE1	MEOX1
4570	0.96	RPE1	MEOX1
4571	0.96	RPE1	MEOX1
4572	0.92	RPE1	MEOX1
4573	0.76	RPE1	MEOX1
4574	0.88	RPE1	MEOX1
4575	0.72	RPE1	MEOX1
4576	0.72	RPE1	MEOX1
4577	0.82	RPE1	MEOX1
4578	0.82	RPE1	MEOX1
4579	0.74	RPE1	MEOX1
4580	0.82	RPE1	MEOX1
4924	0.96	RPE1	MEOX1
4925	1.0	RPE1	MEOX1
4926	1.0	RPE1	MEOX1
4927	0.92	RPE1	MEOX1
4928	0.96	RPE1	MEOX1
4929	0.92	RPE1	MEOX1
4930	0.88	RPE1	MEOX1
4931	1.0	RPE1	MEOX1
4932	0.88	RPE1	MEOX1
4933	0.96	RPE1	MEOX1
4934	0.96	RPE1	MEOX1
4935	0.96	RPE1	MEOX1
4936	0.8	RPE1	MEOX1
4937	0.96	RPE1	MEOX1
4938	0.92	RPE1	MEOX1
4939	0.96	RPE1	MEOX1
4940	1.0	RPE1	MEOX1
4941	0.8	RPE1	MEOX1
4942	1.0	RPE1	MEOX1
4943	1.0	RPE1	MEOX1
4944	1.0	RPE1	MEOX1
4945	0.96	RPE1	MEOX1
4946	1.0	RPE1	MEOX1
4947	0.84	RPE1	MEOX1
4948	0.84	RPE1	MEOX1
4949	0.88	RPE1	MEOX1
4950	0.96	RPE1	MEOX1
4951	0.96	RPE1	MEOX1
4952	0.92	RPE1	MEOX1
4953	0.84	RPE1	MEOX1
4954	1.0	RPE1	MEOX1
4955	1.0	RPE1	MEOX1
4956	0.64	RPE1	MEOX1
4957	0.8	RPE1	MEOX1
5485	0.96	RPE1	MEOX1
5486	0.92	RPE1	MEOX1
5487	0.92	RPE1	MEOX1
5488	0.8	RPE1	MEOX1
5489	1.0	RPE1	MEOX1
5490	0.92	RPE1	MEOX1
5491	0.96	RPE1	MEOX1
5492	1.0	RPE1	MEOX1
5493	0.84	RPE1	MEOX1
5494	0.92	RPE1	MEOX1
5495	0.92	RPE1	MEOX1
5496	0.0	RPE1	MEOX1
5497	0.88	RPE1	MEOX1
5498	0.88	RPE1	MEOX1
5499	0.96	RPE1	MEOX1
5500	0.96	RPE1	MEOX1
5501	0.96	RPE1	MEOX1
5502	0.88	RPE1	MEOX1
5503	0.92	RPE1	MEOX1
5504	0.96	RPE1	MEOX1
5505	1.0	RPE1	MEOX1
5506	0.96	RPE1	MEOX1
5507	0.84	RPE1	MEOX1
5508	0.88	RPE1	MEOX1
5509	0.96	RPE1	MEOX1
5510	1.0	RPE1	MEOX1
5511	0.96	RPE1	MEOX1
5512	0.88	RPE1	MEOX1
5513	1.0	RPE1	MEOX1
5514	0.92	RPE1	MEOX1
5515	0.88	RPE1	MEOX1
5516	0.88	RPE1	MEOX1
5517	0.92	RPE1	MEOX1
5518	0.96	RPE1	MEOX1
5779	0.8	RPE1	MEOX1
5780	0.64	RPE1	MEOX1
5781	0.7	RPE1	MEOX1
5782	0.72	RPE1	MEOX1
5783	0.8	RPE1	MEOX1
6108	0.64	RPE1	MEOX1
6109	0.92	RPE1	MEOX1
6110	0.92	RPE1	MEOX1
6111	0.88	RPE1	MEOX1
6112	0.88	RPE1	MEOX1
6113	0.92	RPE1	MEOX1
6114	0.92	RPE1	MEOX1
6115	0.92	RPE1	MEOX1
6116	0.76	RPE1	MEOX1
6117	0.84	RPE1	MEOX1
6118	0.84	RPE1	MEOX1
6119	0.76	RPE1	MEOX1
6120	0.8	RPE1	MEOX1
6121	0.84	RPE1	MEOX1
6122	0.92	RPE1	MEOX1
6123	0.96	RPE1	MEOX1
6124	0.84	RPE1	MEOX1
6125	1.0	RPE1	MEOX1
6126	1.0	RPE1	MEOX1
6127	0.92	RPE1	MEOX1
6128	0.52	RPE1	MEOX1
6129	0.92	RPE1	MEOX1
6130	0.96	RPE1	MEOX1
6131	0.84	RPE1	MEOX1
6132	0.96	RPE1	MEOX1
6133	0.88	RPE1	MEOX1
6134	0.8	RPE1	MEOX1
6135	0.92	RPE1	MEOX1
6136	0.84	RPE1	MEOX1
6137	0.92	RPE1	MEOX1
6138	0.96	RPE1	MEOX1
6139	1.0	RPE1	MEOX1
6140	0.88	RPE1	MEOX1
6141	0.8	RPE1	MEOX1
6142	1.0	RPE1	MEOX1
6143	0.76	RPE1	MEOX1
6144	1.0	RPE1	MEOX1
6145	0.92	RPE1	MEOX1
6146	0.96	RPE1	MEOX1
6810	0.94	RPE1	MEOX1
6811	0.92	RPE1	MEOX1
6812	0.74	RPE1	MEOX1
6813	0.9	RPE1	MEOX1
6814	0.78	RPE1	MEOX1
6815	0.86	RPE1	MEOX1
6816	0.86	RPE1	MEOX1
6817	0.82	RPE1	MEOX1
6818	0.82	RPE1	MEOX1
6819	0.78	RPE1	MEOX1
6820	0.86	RPE1	MEOX1
6821	0.84	RPE1	MEOX1
6822	0.86	RPE1	MEOX1
6823	0.9	RPE1	MEOX1
6824	0.7	RPE1	MEOX1
6825	0.88	RPE1	MEOX1
6826	0.72	RPE1	MEOX1
6827	0.94	RPE1	MEOX1
6828	0.92	RPE1	MEOX1
6829	0.92	RPE1	MEOX1
6830	0.88	RPE1	MEOX1
6831	0.88	RPE1	MEOX1
6832	0.8	RPE1	MEOX1
7305	1.0	RPE1	MEOX1
7306	0.8	RPE1	MEOX1
7307	0.96	RPE1	MEOX1
7308	0.88	RPE1	MEOX1
7309	0.92	RPE1	MEOX1
7310	0.84	RPE1	MEOX1
7311	0.84	RPE1	MEOX1
7312	1.0	RPE1	MEOX1
7313	1.0	RPE1	MEOX1
7314	0.8	RPE1	MEOX1
7315	0.96	RPE1	MEOX1
7316	0.88	RPE1	MEOX1
7317	0.0	RPE1	MEOX1
7318	0.88	RPE1	MEOX1
7319	0.88	RPE1	MEOX1
7320	0.92	RPE1	MEOX1
7321	0.96	RPE1	MEOX1
7322	0.84	RPE1	MEOX1
7323	0.96	RPE1	MEOX1
7324	1.0	RPE1	MEOX1
7325	0.88	RPE1	MEOX1
7326	0.96	RPE1	MEOX1
7607	0.78	RPE1	MEOX1
7608	0.96	RPE1	MEOX1
7609	0.72	RPE1	MEOX1
7610	0.56	RPE1	MEOX1
7611	0.98	RPE1	MEOX1
7612	0.78	RPE1	MEOX1
7613	0.86	RPE1	MEOX1
7614	0.78	RPE1	MEOX1
7615	0.82	RPE1	MEOX1
7616	0.88	RPE1	MEOX1
7617	0.78	RPE1	MEOX1
7618	0.52	RPE1	MEOX1
7619	0.86	RPE1	MEOX1
7620	0.78	RPE1	MEOX1
7621	0.92	RPE1	MEOX1
7622	0.8	RPE1	MEOX1
7623	0.86	RPE1	MEOX1
7624	0.92	RPE1	MEOX1
7625	0.66	RPE1	MEOX1
7626	0.66	RPE1	MEOX1
7627	0.84	RPE1	MEOX1
7628	0.72	RPE1	MEOX1
7629	0.68	RPE1	MEOX1
7630	0.86	RPE1	MEOX1
7631	0.64	RPE1	MEOX1
7632	0.74	RPE1	MEOX1
7633	0.86	RPE1	MEOX1
7634	0.76	RPE1	MEOX1
7635	0.72	RPE1	MEOX1
7636	0.82	RPE1	MEOX1
7637	0.94	RPE1	MEOX1
7638	0.86	RPE1	MEOX1
7639	0.76	RPE1	MEOX1
7640	0.94	RPE1	MEOX1
7641	0.82	RPE1	MEOX1
7642	0.52	RPE1	MEOX1
7643	0.82	RPE1	MEOX1
7644	0.8	RPE1	MEOX1
7645	0.7	RPE1	MEOX1
7835	0.92	RPE1	MEOX1
7836	1.0	RPE1	MEOX1
7837	1.0	RPE1	MEOX1
7838	0.96	RPE1	MEOX1
7839	0.92	RPE1	MEOX1
7840	0.8	RPE1	MEOX1
7841	1.0	RPE1	MEOX1
7842	0.96	RPE1	MEOX1
7843	0.96	RPE1	MEOX1
7844	0.92	RPE1	MEOX1
7845	0.84	RPE1	MEOX1
7846	0.96	RPE1	MEOX1
7847	0.96	RPE1	MEOX1
7848	1.0	RPE1	MEOX1
7849	0.88	RPE1	MEOX1
7850	0.88	RPE1	MEOX1
7851	0.96	RPE1	MEOX1
7852	0.92	RPE1	MEOX1
7853	0.96	RPE1	MEOX1
7854	0.92	RPE1	MEOX1
7855	0.84	RPE1	MEOX1
7856	0.96	RPE1	MEOX1
8140	0.88	RPE1	MEOX1
8141	0.84	RPE1	MEOX1
8142	0.88	RPE1	MEOX1
8143	1.0	RPE1	MEOX1
8144	1.0	RPE1	MEOX1
8145	1.0	RPE1	MEOX1
8146	1.0	RPE1	MEOX1
8147	0.04	RPE1	MEOX1
8148	0.88	RPE1	MEOX1
8149	0.96	RPE1	MEOX1
8150	1.0	RPE1	MEOX1
8151	0.96	RPE1	MEOX1
8152	1.0	RPE1	MEOX1
8153	0.92	RPE1	MEOX1
8154	0.96	RPE1	MEOX1
8155	1.0	RPE1	MEOX1
8156	0.96	RPE1	MEOX1
8157	0.92	RPE1	MEOX1
8158	1.0	RPE1	MEOX1
8159	0.8	RPE1	MEOX1
8160	1.0	RPE1	MEOX1
8161	0.92	RPE1	MEOX1
8162	0.92	RPE1	MEOX1
8163	0.84	RPE1	MEOX1
8164	0.88	RPE1	MEOX1
8165	0.92	RPE1	MEOX1
8166	0.84	RPE1	MEOX1
8167	1.0	RPE1	MEOX1
8168	0.76	RPE1	MEOX1
8169	0.9	RPE1	MEOX1
8170	0.9	RPE1	MEOX1
8171	0.86	RPE1	MEOX1
8172	0.84	RPE1	MEOX1
8173	0.86	RPE1	MEOX1
8174	0.88	RPE1	MEOX1
8175	0.76	RPE1	MEOX1
8176	0.9	RPE1	MEOX1
8177	0.9	RPE1	MEOX1
8178	0.8	RPE1	MEOX1
8179	0.0	RPE1	MEOX1
8410	0.92	RPE1	MEOX1
8411	0.96	RPE1	MEOX1
8412	0.96	RPE1	MEOX1
8413	0.92	RPE1	MEOX1
8414	0.88	RPE1	MEOX1
8415	0.96	RPE1	MEOX1
8416	1.0	RPE1	MEOX1
8417	0.84	RPE1	MEOX1
8418	0.96	RPE1	MEOX1
8419	0.92	RPE1	MEOX1
8420	0.88	RPE1	MEOX1
8421	0.88	RPE1	MEOX1
8422	0.96	RPE1	MEOX1
8423	0.88	RPE1	MEOX1
8424	0.92	RPE1	MEOX1
8425	0.96	RPE1	MEOX1
8426	0.96	RPE1	MEOX1
8427	0.92	RPE1	MEOX1
134	0.66	RPE1	WAPL
135	0.76	RPE1	WAPL
136	0.7	RPE1	WAPL
137	0.62	RPE1	WAPL
138	0.78	RPE1	WAPL
139	0.66	RPE1	WAPL
140	0.76	RPE1	WAPL
141	0.64	RPE1	WAPL
142	0.66	RPE1	WAPL
143	0.74	RPE1	WAPL
144	0.72	RPE1	WAPL
145	0.66	RPE1	WAPL
146	0.38	RPE1	WAPL
147	0.68	RPE1	WAPL
148	0.64	RPE1	WAPL
149	0.76	RPE1	WAPL
150	0.72	RPE1	WAPL
151	0.64	RPE1	WAPL
152	0.66	RPE1	WAPL
160	0.92	RPE1	WAPL
161	0.76	RPE1	WAPL
162	0.84	RPE1	WAPL
163	0.84	RPE1	WAPL
164	0.96	RPE1	WAPL
165	0.96	RPE1	WAPL
166	0.68	RPE1	WAPL
167	0.96	RPE1	WAPL
168	0.92	RPE1	WAPL
169	0.96	RPE1	WAPL
170	1.0	RPE1	WAPL
171	0.92	RPE1	WAPL
172	0.8	RPE1	WAPL
173	0.92	RPE1	WAPL
174	0.92	RPE1	WAPL
175	0.84	RPE1	WAPL
176	0.92	RPE1	WAPL
177	0.84	RPE1	WAPL
178	0.92	RPE1	WAPL
179	0.92	RPE1	WAPL
180	0.92	RPE1	WAPL
181	0.96	RPE1	WAPL
182	0.84	RPE1	WAPL
183	0.36	RPE1	WAPL
184	1.0	RPE1	WAPL
185	0.96	RPE1	WAPL
186	0.8	RPE1	WAPL
187	0.96	RPE1	WAPL
188	0.84	RPE1	WAPL
189	0.84	RPE1	WAPL
190	0.96	RPE1	WAPL
191	0.8	RPE1	WAPL
192	0.84	RPE1	WAPL
193	0.96	RPE1	WAPL
194	0.96	RPE1	WAPL
195	0.0	RPE1	WAPL
196	0.88	RPE1	WAPL
197	0.96	RPE1	WAPL
198	0.92	RPE1	WAPL
199	1.0	RPE1	WAPL
200	0.96	RPE1	WAPL
201	0.8	RPE1	WAPL
202	0.64	RPE1	WAPL
444	0.76	RPE1	WAPL
445	0.66	RPE1	WAPL
446	0.7	RPE1	WAPL
447	0.52	RPE1	WAPL
448	0.7	RPE1	WAPL
449	0.78	RPE1	WAPL
450	0.64	RPE1	WAPL
451	0.72	RPE1	WAPL
452	0.76	RPE1	WAPL
453	0.76	RPE1	WAPL
454	0.24	RPE1	WAPL
455	0.92	RPE1	WAPL
456	0.46	RPE1	WAPL
457	0.58	RPE1	WAPL
458	0.76	RPE1	WAPL
459	0.74	RPE1	WAPL
460	0.8	RPE1	WAPL
461	0.74	RPE1	WAPL
462	0.78	RPE1	WAPL
463	0.78	RPE1	WAPL
464	0.88	RPE1	WAPL
465	0.58	RPE1	WAPL
466	0.9	RPE1	WAPL
467	0.72	RPE1	WAPL
468	0.76	RPE1	WAPL
469	0.82	RPE1	WAPL
470	0.6	RPE1	WAPL
471	0.48	RPE1	WAPL
472	0.84	RPE1	WAPL
473	0.64	RPE1	WAPL
474	0.7	RPE1	WAPL
475	0.9	RPE1	WAPL
476	0.7	RPE1	WAPL
477	0.8	RPE1	WAPL
860	0.92	RPE1	WAPL
861	0.72	RPE1	WAPL
862	0.8	RPE1	WAPL
863	0.7	RPE1	WAPL
864	0.78	RPE1	WAPL
865	0.32	RPE1	WAPL
866	0.9	RPE1	WAPL
867	0.72	RPE1	WAPL
868	0.78	RPE1	WAPL
869	0.54	RPE1	WAPL
870	0.88	RPE1	WAPL
871	0.72	RPE1	WAPL
872	0.66	RPE1	WAPL
873	0.62	RPE1	WAPL
874	0.76	RPE1	WAPL
875	0.76	RPE1	WAPL
876	0.66	RPE1	WAPL
877	0.7	RPE1	WAPL
878	0.56	RPE1	WAPL
879	0.88	RPE1	WAPL
880	0.8	RPE1	WAPL
881	0.7	RPE1	WAPL
882	0.82	RPE1	WAPL
883	0.88	RPE1	WAPL
884	0.82	RPE1	WAPL
885	0.72	RPE1	WAPL
886	0.66	RPE1	WAPL
887	0.76	RPE1	WAPL
888	0.7	RPE1	WAPL
889	0.6	RPE1	WAPL
890	0.72	RPE1	WAPL
891	0.82	RPE1	WAPL
892	0.66	RPE1	WAPL
893	0.8	RPE1	WAPL
894	0.62	RPE1	WAPL
895	0.62	RPE1	WAPL
896	0.74	RPE1	WAPL
897	0.76	RPE1	WAPL
898	0.82	RPE1	WAPL
899	0.78	RPE1	WAPL
900	0.52	RPE1	WAPL
901	0.62	RPE1	WAPL
902	0.58	RPE1	WAPL
903	0.66	RPE1	WAPL
1168	0.84	RPE1	WAPL
1169	0.88	RPE1	WAPL
1170	0.88	RPE1	WAPL
1171	0.88	RPE1	WAPL
1172	0.6	RPE1	WAPL
1173	0.92	RPE1	WAPL
1174	0.96	RPE1	WAPL
1175	0.44	RPE1	WAPL
1176	0.68	RPE1	WAPL
1451	0.92	RPE1	WAPL
1452	0.84	RPE1	WAPL
1453	0.92	RPE1	WAPL
1454	1.0	RPE1	WAPL
1455	0.72	RPE1	WAPL
1456	0.96	RPE1	WAPL
1457	0.92	RPE1	WAPL
1458	0.76	RPE1	WAPL
1459	0.72	RPE1	WAPL
1460	1.0	RPE1	WAPL
1461	0.76	RPE1	WAPL
1462	0.96	RPE1	WAPL
1463	0.8	RPE1	WAPL
1464	0.96	RPE1	WAPL
1465	0.6	RPE1	WAPL
1466	0.8	RPE1	WAPL
1467	0.84	RPE1	WAPL
1468	0.84	RPE1	WAPL
1469	0.8	RPE1	WAPL
1470	0.88	RPE1	WAPL
1471	1.0	RPE1	WAPL
1472	0.92	RPE1	WAPL
1473	0.84	RPE1	WAPL
1474	0.76	RPE1	WAPL
1475	0.92	RPE1	WAPL
1476	0.88	RPE1	WAPL
1477	0.88	RPE1	WAPL
1478	0.8	RPE1	WAPL
1479	0.88	RPE1	WAPL
1480	0.84	RPE1	WAPL
1481	0.76	RPE1	WAPL
1482	0.84	RPE1	WAPL
1483	0.88	RPE1	WAPL
1484	0.92	RPE1	WAPL
1485	0.84	RPE1	WAPL
1486	0.88	RPE1	WAPL
1487	0.92	RPE1	WAPL
1488	1.0	RPE1	WAPL
1489	0.04	RPE1	WAPL
1490	0.84	RPE1	WAPL
1491	0.88	RPE1	WAPL
1492	0.76	RPE1	WAPL
1493	0.96	RPE1	WAPL
1494	0.92	RPE1	WAPL
1495	0.72	RPE1	WAPL
1496	0.92	RPE1	WAPL
1497	0.04	RPE1	WAPL
1498	0.84	RPE1	WAPL
1499	0.8	RPE1	WAPL
1500	0.76	RPE1	WAPL
1811	0.86	RPE1	WAPL
1812	0.84	RPE1	WAPL
1813	0.74	RPE1	WAPL
1814	0.9	RPE1	WAPL
1815	0.64	RPE1	WAPL
1816	0.72	RPE1	WAPL
2076	0.96	RPE1	WAPL
2077	0.76	RPE1	WAPL
2078	0.88	RPE1	WAPL
2079	0.96	RPE1	WAPL
2080	0.96	RPE1	WAPL
2081	0.96	RPE1	WAPL
2082	0.88	RPE1	WAPL
2083	0.84	RPE1	WAPL
2084	0.8	RPE1	WAPL
2085	0.96	RPE1	WAPL
2086	0.84	RPE1	WAPL
2087	0.92	RPE1	WAPL
2088	0.92	RPE1	WAPL
2089	0.92	RPE1	WAPL
2090	0.92	RPE1	WAPL
2091	0.88	RPE1	WAPL
2092	0.92	RPE1	WAPL
2093	0.92	RPE1	WAPL
2094	0.96	RPE1	WAPL
2095	0.84	RPE1	WAPL
2096	0.88	RPE1	WAPL
2097	0.88	RPE1	WAPL
2098	0.68	RPE1	WAPL
2099	0.96	RPE1	WAPL
2100	0.88	RPE1	WAPL
2101	0.96	RPE1	WAPL
2102	0.88	RPE1	WAPL
2103	0.88	RPE1	WAPL
2104	0.96	RPE1	WAPL
2105	1.0	RPE1	WAPL
2106	0.84	RPE1	WAPL
2365	0.74	RPE1	WAPL
2366	0.8	RPE1	WAPL
2367	0.64	RPE1	WAPL
2368	0.86	RPE1	WAPL
[truncated: 7,870 more rows]
