# Supplementary material for: Nanoscale 3D DNA tracing in non-denatured cells resolves the Cohesin-dependent loop architecture of the genome in situ
Source: Nat Commun. 2025 Jul 19;16:6673. doi: 10.1038/s41467-025-61689-y (PMC12276220; doi:10.1038/s41467-025-61689-y)
Supplement: Supplementary file 6 — Source Data [file 41467_2025_61689_MOESM6_ESM.zip › Fig2h.csv]

	cell_type	nuc_total_int
0	RPE1
3	RPE1	1.03132813
4	RPE1	0.62380857
5	RPE1	0.89493485
6	RPE1	0.46795805
7	RPE1	1.64918377
8	RPE1	1.15753808
10	RPE1	0.85788546
11	RPE1	1.5067803
12	RPE1	0.86881093
17	RPE1	0.93564522
20	RPE1	0.90193595
22	RPE1	0.90108813
25	RPE1	0.82565958
29	RPE1	1.74751028
30	RPE1	1.69090607
32	RPE1	0.82936552
33	RPE1	0.66345935
36	RPE1	1.36648259
45	RPE1	1.39887694
47	RPE1	0.87618401
48	RPE1	1.4466615
50	RPE1	0.95705455
52	RPE1	0.9536103
85	RPE1	1.05557326
105	RPE1
107	RPE1	1.66184014
108	RPE1	0.92700938
109	RPE1	1.70195174
110	RPE1	0.8858703699999998
111	RPE1	0.85888788
113	RPE1	0.8867099199999998
115	RPE1	1.68496007
116	RPE1	0.86108059
117	RPE1	1.52481757
118	RPE1	1.63694817
122	RPE1	1.6112010200000002
124	RPE1	1.29154527
126	RPE1	1.39433625
127	RPE1	1.71634965
128	RPE1	1.53642676
129	RPE1	0.83973905
130	RPE1	0.87711447
131	RPE1	0.7432695
132	RPE1	1.46982969
138	RPE1	1.53072862
149	RPE1	1.43478585
157	RPE1	1.54485693
158	RPE1	0.83445094
160	RPE1
161	RPE1	0.79437116
162	RPE1	0.88428535
163	RPE1	0.87147335
165	RPE1	0.95953297
166	RPE1	0.9907936000000002
167	RPE1	1.09194188
168	RPE1	0.8947369
169	RPE1	0.9231402
170	RPE1	0.9928335100000004
171	RPE1	0.90882675
172	RPE1	0.39330883
174	RPE1	1.62983272
175	RPE1	0.91724537
176	RPE1	0.89228809
177	RPE1	0.92741683
178	RPE1	0.8181311300000002
179	RPE1	1.33072266
180	RPE1	1.64233228
181	RPE1	1.06504527
182	RPE1	0.93295195
183	RPE1	0.8006499700000002
184	RPE1	1.50684505
185	RPE1	1.35153918
186	RPE1	1.46268205
189	RPE1	1.03219354
190	RPE1	1.2701205800000004
191	RPE1	1.51259822
192	RPE1	1.37399429
194	RPE1	0.79388115
205	RPE1	0.09787636
208	RPE1	0.94711211
209	RPE1	0.85330155
210	RPE1	0.90742689
211	RPE1	0.86655147
212	RPE1
213	RPE1	1.14455912
214	RPE1	1.2864296
215	RPE1	0.89261644
216	RPE1	0.14267364
217	RPE1	1.52994632
218	RPE1	1.29959765
219	RPE1	1.6862415400000004
220	RPE1	0.4442515800000001
221	RPE1	0.90775292
223	RPE1	1.13508749
225	RPE1	1.60552798
227	RPE1	0.73162296
228	RPE1	1.77940024
230	RPE1	0.9221448
231	RPE1	0.88980282
232	RPE1	1.6618366
233	RPE1	1.27831843
234	RPE1	1.55985026
235	RPE1	0.95283272
236	RPE1	0.86597803
237	RPE1	0.90315706
239	RPE1	0.5773861
240	RPE1	1.59161554
241	RPE1	0.83285522
242	RPE1	0.5538155599999999
244	RPE1	1.51199297
245	RPE1	1.55283796
246	RPE1	1.62811428
247	RPE1	0.7658225
248	RPE1	0.83946528
249	RPE1	1.56566445
250	RPE1	1.45841712
251	RPE1	0.73790847
252	RPE1	0.4101066400000001
253	RPE1	0.12849612
254	RPE1	0.26234629
255	RPE1	0.8470437500000001
256	RPE1	0.88860042
257	RPE1	0.9127371900000002
258	RPE1	0.7666460500000002
259	RPE1	0.85961663
260	RPE1
262	RPE1	0.08522615
263	RPE1	1.2829122300000002
264	RPE1	0.80502352
265	RPE1	1.40712588
266	RPE1	1.60416463
267	RPE1	0.86538567
268	RPE1	1.16507525
269	RPE1	1.72991707
270	RPE1	1.61663802
271	RPE1	0.92617582
272	RPE1	0.1711495099999999
273	RPE1	1.15080341
274	RPE1	1.66080825
275	RPE1	0.82323208
276	RPE1	2.17703698
277	RPE1	1.09312867
278	RPE1	0.88386873
279	RPE1	0.78682876
281	RPE1	1.22126444
282	RPE1	0.77792433
283	RPE1	1.34647222
284	RPE1	0.73759947
285	RPE1	1.6543543500000002
286	RPE1	0.84418263
287	RPE1	1.47373916
288	RPE1	0.81555383
289	RPE1	0.7703265
290	RPE1	1.02077376
291	RPE1	0.05755666
292	RPE1	0.82194503
293	RPE1	1.02063284
294	RPE1	0.79001033
295	RPE1	0.73141014
296	RPE1	0.78050029
297	RPE1	0.2578192199999999
299	RPE1	1.49636614
300	RPE1	0.69670549
301	RPE1	0.70155358
305	RPE1	0.8223431499999998
308	RPE1	1.47015332
309	RPE1	1.64748259
310	RPE1	0.81897225
312	RPE1
313	RPE1	0.18097672
314	RPE1	0.8141348
315	RPE1	0.1302538
316	RPE1	1.62686757
317	RPE1	0.88228112
318	RPE1	0.80250282
319	RPE1	1.51910022
320	RPE1	0.87611007
321	RPE1	1.67797207
322	RPE1	1.12225567
323	RPE1	1.59787433
324	RPE1	1.14852308
325	RPE1	1.58818509
326	RPE1	0.85261101
327	RPE1	1.5114053100000002
329	RPE1	0.83035308
330	RPE1	0.75988944
331	RPE1	1.65718837
332	RPE1	0.94755159
333	RPE1	0.80995579
334	RPE1	1.08705672
335	RPE1	0.76514373
336	RPE1	0.89481553
337	RPE1	1.59227024
338	RPE1	1.19857621
339	RPE1	1.20010938
340	RPE1	0.84806097
341	RPE1	1.02864396
342	RPE1	0.79605843
343	RPE1	0.83133759
344	RPE1	1.66851536
345	RPE1	1.51644586
346	RPE1	0.96943756
347	RPE1	1.4335935
348	RPE1	0.82603368
349	RPE1	1.2237937099999998
351	RPE1	0.8056756300000002
352	RPE1	0.60076197
353	RPE1	1.15225832
354	RPE1	0.27021181
355	RPE1	1.1608812700000002
356	RPE1	0.80268385
357	RPE1	0.77306805
359	RPE1	0.80768283
360	RPE1
361	RPE1	1.39111708
363	RPE1	0.85659016
364	RPE1	1.64559346
366	RPE1	1.75202494
367	RPE1	1.6474895
368	RPE1	1.16428235
369	RPE1	0.8765493700000001
370	RPE1	1.42968206
371	RPE1	1.50429123
372	RPE1	1.49454439
373	RPE1	1.64803271
374	RPE1	0.77265629
376	RPE1	1.94219726
377	RPE1	1.52977222
378	RPE1	1.00550801
379	RPE1	0.89821344
380	RPE1	0.91337534
381	RPE1	0.89143514
382	RPE1	0.85407407
383	RPE1	0.77371821
384	RPE1	0.93619522
385	RPE1	1.67061389
386	RPE1	0.76578826
387	RPE1	0.84094482
388	RPE1	1.55349237
390	RPE1	0.7084243900000001
391	RPE1	1.47099655
393	RPE1	0.80638838
394	RPE1	0.85295452
414	RPE1	0.81103962
416	RPE1	0.87878997
417	RPE1	0.91342927
418	RPE1
419	RPE1	0.42068356
420	RPE1	0.83749305
422	RPE1	0.91262574
423	RPE1	0.91398638
424	RPE1	1.58161949
425	RPE1	1.21232581
426	RPE1	1.35834925
428	RPE1	1.75588624
429	RPE1	0.88027918
431	RPE1	1.6551042
432	RPE1	1.19537975
434	RPE1	0.92480205
435	RPE1	0.86115821
437	RPE1	0.8707241
438	RPE1	1.59143712
439	RPE1	0.95793222
440	RPE1	0.95202343
441	RPE1	0.57011328
442	RPE1	1.31451031
443	RPE1	0.83188894
444	RPE1	1.16977534
445	RPE1	1.10397647
446	RPE1	1.09255543
447	RPE1	0.87386206
448	RPE1	1.55810135
449	RPE1	1.6079987
450	RPE1	0.91901981
452	RPE1	0.8341529900000001
453	RPE1	0.84215855
454	RPE1	0.8671154199999999
455	RPE1	1.65627974
456	RPE1	1.65463802
457	RPE1	0.80413801
458	RPE1	0.87708507
459	RPE1	0.80524413
460	RPE1	0.63388183
463	RPE1	0.8923111299999998
466	RPE1	0.88068104
467	RPE1	0.86360128
468	RPE1	1.16563933
469	RPE1	1.00529194
470	RPE1
471	RPE1	0.62232
472	RPE1	0.90110554
473	RPE1	1.07045815
474	RPE1	0.83139977
475	RPE1	0.91053268
476	RPE1	0.87268444
478	RPE1	0.96125366
479	RPE1	0.8960666
480	RPE1	0.94434915
481	RPE1	0.86243131
482	RPE1	1.68548662
483	RPE1	0.93525913
484	RPE1	1.52313747
485	RPE1	0.91347616
486	RPE1	0.94973949
487	RPE1	1.72073211
489	RPE1	0.84007774
490	RPE1	1.72382351
491	RPE1	0.96484098
492	RPE1	0.35437591
494	RPE1	0.92090708
495	RPE1	0.8657307
496	RPE1	0.9018962
497	RPE1	0.84771065
498	RPE1	0.89234392
499	RPE1	0.98106229
500	RPE1	0.90217814
501	RPE1	0.3491668
502	RPE1	1.36189733
503	RPE1	0.55053085
504	RPE1	0.8180569500000001
505	RPE1	0.55316656
506	RPE1	1.65970513
507	RPE1	0.80904992
508	RPE1	0.79600348
509	RPE1	1.55412311
510	RPE1	0.79671097
511	RPE1	1.53592734
513	RPE1	0.78078744
514	RPE1	0.90568126
515	RPE1	0.78315532
516	RPE1	0.42862185
517	RPE1	0.84978629
518	RPE1	1.68272706
520	RPE1	0.8393164500000001
521	RPE1
522	RPE1	1.47348287
523	RPE1	1.03650416
525	RPE1	0.89278595
527	RPE1	1.27237608
528	RPE1	0.95194168
529	RPE1	1.08326768
530	RPE1	1.11500009
532	RPE1	1.51869742
533	RPE1	0.79511975
534	RPE1	1.2770782100000002
535	RPE1	0.9767476300000002
536	RPE1	0.87048617
537	RPE1	0.8129851900000001
538	RPE1	1.1502181
540	RPE1	1.42752866
542	RPE1	1.36202028
543	RPE1	0.7488138499999999
545	RPE1	1.64034943
546	RPE1	0.76980429
548	RPE1	1.46636892
549	RPE1	1.45074175
550	RPE1	1.51584375
551	RPE1	0.69642698
554	RPE1	0.3809096
555	RPE1	0.39603543
573	RPE1	1.39352431
574	RPE1	0.69259651
576	RPE1	1.48136043
577	RPE1
578	RPE1	0.95085091
579	RPE1	1.1528602100000005
580	RPE1	1.22825012
583	RPE1	1.7366997
584	RPE1	1.2220390500000002
586	RPE1	0.77050915
587	RPE1	0.84784337
588	RPE1	0.90662144
589	RPE1	0.81611453
590	RPE1	0.85999173
591	RPE1	1.2826812900000002
592	RPE1	0.90857582
593	RPE1	1.64579733
595	RPE1	0.77100688
596	RPE1	0.82810349
597	RPE1	1.35031357
598	RPE1	0.78315921
599	RPE1	0.81265236
600	RPE1	1.27020254
601	RPE1	1.04040312
602	RPE1	1.48962081
603	RPE1	1.03626402
604	RPE1	1.21917285
605	RPE1	1.16431087
606	RPE1	0.89163819
607	RPE1	0.93285048
608	RPE1	1.46702003
609	RPE1	1.49243739
610	RPE1	0.73187424
611	RPE1	0.54409347
612	RPE1	0.5950157
613	RPE1	0.31208882
614	RPE1	0.26719496
629	RPE1	1.47634538
630	RPE1	0.84201103
631	RPE1	1.6889467700000005
632	RPE1
634	RPE1	0.95816695
635	RPE1	1.55237642
636	RPE1	0.9383746900000002
637	RPE1	1.62962776
638	RPE1	1.23429935
639	RPE1	0.88568846
640	RPE1	1.08064749
641	RPE1	1.63679292
642	RPE1	1.57462165
643	RPE1	0.77133427
644	RPE1	0.2144239499999999
645	RPE1	1.09587756
646	RPE1	1.18608357
647	RPE1	1.27895398
648	RPE1	1.11001183
650	RPE1	1.62201572
651	RPE1	1.16957353
652	RPE1	1.53695972
654	RPE1	1.1802327499999998
655	RPE1	1.52844819
656	RPE1	0.90223745
657	RPE1	1.18716532
659	RPE1	0.75260904
660	RPE1	0.89931737
661	RPE1	1.16348428
663	RPE1	1.45566749
665	RPE1	0.69613464
666	RPE1	1.1161125100000002
667	RPE1	1.44542316
668	RPE1	1.57805337
670	RPE1	1.18384832
671	RPE1	1.47148129
673	RPE1	1.03549943
674	RPE1	0.55862624
675	RPE1	0.40486158
677	RPE1	0.73355389
684	RPE1	0.8360971999999999
685	RPE1	0.90765611
686	RPE1	0.91457449
687	RPE1	1.44965642
688	RPE1
689	RPE1	0.31019306
690	RPE1	0.99839588
691	RPE1	1.20427633
692	RPE1	0.93048049
693	RPE1	1.65530629
694	RPE1	0.88198004
695	RPE1	1.72792628
696	RPE1	1.43881591
697	RPE1	1.72438703
698	RPE1	0.90708375
699	RPE1	1.66829959
700	RPE1	0.94999276
701	RPE1	0.9134394600000002
702	RPE1	1.8093660200000004
703	RPE1	1.17683452
705	RPE1	0.82074792
707	RPE1	1.08083557
709	RPE1	0.93058881
710	RPE1	1.76591251
711	RPE1	0.83810294
712	RPE1	0.9012677
713	RPE1	1.67912621
714	RPE1	1.35360361
715	RPE1	1.68771644
716	RPE1	0.89731769
717	RPE1	0.85898351
718	RPE1	1.09734925
719	RPE1	0.85585681
720	RPE1	1.62587612
721	RPE1	0.84103315
722	RPE1	1.6145035
723	RPE1	0.8840228100000002
724	RPE1	0.8705269
725	RPE1	0.84575118
727	RPE1	0.3731098699999999
728	RPE1	0.15560712
731	RPE1	0.82503198
732	RPE1	0.94082533
733	RPE1	1.70837908
734	RPE1	0.90149384
735	RPE1	0.70297058
736	RPE1
737	RPE1	0.34062781
738	RPE1	1.30696491
740	RPE1	1.12562734
741	RPE1	0.10100803
742	RPE1	1.6956580500000002
743	RPE1	0.8625902
744	RPE1	1.60277908
745	RPE1	0.84861419
746	RPE1	1.66948416
748	RPE1	1.2716899499999998
749	RPE1	1.41661063
750	RPE1	1.87707868
751	RPE1	0.22030088
752	RPE1	0.89606153
753	RPE1	0.8230332
754	RPE1	0.90853472
755	RPE1	0.90253694
756	RPE1	0.87630181
757	RPE1	0.8328251200000002
758	RPE1	1.53935878
759	RPE1	0.76158312
760	RPE1	1.6274064000000004
761	RPE1	1.35083917
762	RPE1	0.76694812
763	RPE1	0.87400059
764	RPE1	1.59982855
765	RPE1	0.27140412
766	RPE1	1.61689324
767	RPE1	1.69135554
768	RPE1	0.78583951
769	RPE1	1.31692342
770	RPE1	1.55106318
771	RPE1	1.56074989
773	RPE1	0.82917827
774	RPE1	0.81503073
775	RPE1	1.58042649
776	RPE1	0.77973858
777	RPE1	0.86208481
778	RPE1	0.82526159
779	RPE1	0.79567767
781	RPE1	0.779001
786	RPE1	0.92211184
787	RPE1	0.89384431
788	RPE1	1.67113432
789	RPE1	0.07209998
790	RPE1
791	RPE1	1.68369834
792	RPE1	0.77632263
793	RPE1	1.18538602
794	RPE1	0.9771096700000002
796	RPE1	1.03069571
797	RPE1	0.88878293
798	RPE1	1.24158981
799	RPE1	0.86650564
800	RPE1	1.71674296
801	RPE1	0.88206607
803	RPE1	0.85505678
804	RPE1	0.9291829
806	RPE1	1.64478098
807	RPE1	1.38502014
808	RPE1	0.95517872
809	RPE1	1.09977227
810	RPE1	0.8396405800000002
811	RPE1	0.8604382899999998
812	RPE1	0.80755142
814	RPE1	1.612592
815	RPE1	1.06929291
816	RPE1	1.61925554
817	RPE1	1.51204258
818	RPE1	0.82042466
819	RPE1	1.43649789
821	RPE1	0.6515771800000001
824	RPE1	0.83850748
840	RPE1	1.67075119
841	RPE1	0.81067589
842	RPE1	1.48416654
843	RPE1	0.87850043
844	RPE1
845	RPE1	0.95523532
846	RPE1	0.81371164
847	RPE1	1.2799300100000002
848	RPE1	1.01628915
849	RPE1	0.87811798
850	RPE1	0.27911039
851	RPE1	1.66828998
852	RPE1	1.25896657
853	RPE1	1.53019
854	RPE1	1.58385642
855	RPE1	0.85189287
856	RPE1	0.53563698
857	RPE1	0.89543524
858	RPE1	1.59475871
860	RPE1	1.66373692
861	RPE1	0.5247184
862	RPE1	1.38501364
863	RPE1	1.74012602
864	RPE1	0.8293278
866	RPE1	0.8048251400000002
867	RPE1	0.13993513
869	RPE1	0.86961212
870	RPE1	1.10669665
871	RPE1	0.7764408999999999
872	RPE1	0.82626889
873	RPE1	0.78067334
874	RPE1	0.77369706
875	RPE1	1.64204329
876	RPE1	1.65917835
877	RPE1	0.80815046
878	RPE1	1.40892065
879	RPE1	0.77479961
881	RPE1	0.77323009
882	RPE1	1.55602587
883	RPE1	1.59673342
884	RPE1	0.75559455
886	RPE1	1.03198624
887	RPE1	0.72973602
888	RPE1	1.46456536
889	RPE1	0.94104778
890	RPE1	1.48486144
891	RPE1	0.8824574
892	RPE1	0.78363502
893	RPE1	1.36732942
894	RPE1	1.39048975
895	RPE1	0.22022642
898	RPE1	0.80353086
899	RPE1	0.7428269000000002
900	RPE1
902	RPE1	1.06315488
903	RPE1	1.55638834
905	RPE1	1.65541749
906	RPE1	1.21062478
907	RPE1	0.94995263
908	RPE1	0.85009982
909	RPE1	0.99074782
910	RPE1	1.01362513
911	RPE1	1.2745665100000003
912	RPE1	0.70212727
913	RPE1	1.69767816
914	RPE1	0.84554004
915	RPE1	0.90938783
916	RPE1	1.68645864
917	RPE1	0.98745125
918	RPE1	0.90586799
919	RPE1	0.5053409
920	RPE1	0.92457379
921	RPE1	0.83648437
922	RPE1	0.98009002
924	RPE1	0.8733934399999999
925	RPE1	1.12777455
926	RPE1	1.57176485
927	RPE1	1.08947057
929	RPE1	0.75345093
930	RPE1	1.06574585
931	RPE1	0.76246925
933	RPE1	0.90475545
934	RPE1	0.83309672
935	RPE1	0.89415295
936	RPE1	0.7130021100000001
939	RPE1	1.00156222
940	RPE1	1.65590067
941	RPE1	0.89366887
943	RPE1	0.77668217
945	RPE1	0.33188343
946	RPE1	0.80170815
947	RPE1	1.01739897
948	RPE1	1.63926571
949	RPE1	0.8508748800000001
950	RPE1	1.56380129
951	RPE1	1.2465574300000002
952	RPE1	0.80983503
953	RPE1	1.19254725
954	RPE1	1.14622398
955	RPE1	1.69498122
957	RPE1	0.78008451
958	RPE1	1.62377124
959	RPE1	1.40606912
960	RPE1	0.87319889
961	RPE1	0.86809015
962	RPE1	0.14789262
963	RPE1	0.84563716
964	RPE1	0.81384669
965	RPE1	1.13737065
966	RPE1	1.49422909
967	RPE1	0.76113571
968	RPE1	1.0109086
972	RPE1	0.81609128
973	RPE1	0.86151828
974	RPE1	0.7916454000000002
975	RPE1	0.70545907
977	RPE1	0.8904869
978	RPE1	1.54262499
979	RPE1	0.80169884
980	RPE1	1.57937784
981	RPE1	1.34395018
982	RPE1	0.75862392
983	RPE1	1.3954243
985	RPE1	1.07991131
986	RPE1	1.52265926
987	RPE1	1.19100114
988	RPE1	0.40126043
989	RPE1	0.93798936
990	RPE1	0.21258437
991	RPE1	1.00506073
992	RPE1	0.89938087
993	RPE1	1.50000936
995	RPE1
996	RPE1	0.57939305
997	RPE1	1.13100914
998	RPE1	1.67278244
999	RPE1	0.86139341
1000	RPE1	1.09129614
1001	RPE1	0.90234452
1002	RPE1	1.46501411
1003	RPE1	1.0402654
1004	RPE1	1.58742
1005	RPE1	1.38079883
1006	RPE1	1.64181178
1007	RPE1	1.55640387
1008	RPE1	1.7267666
1009	RPE1	1.70901429
1010	RPE1	0.81222812
1011	RPE1	0.85049926
1013	RPE1	0.86921931
1014	RPE1	1.01075582
1015	RPE1	0.8443587999999999
1016	RPE1	0.83142899
1017	RPE1	0.94121408
1018	RPE1	1.49576663
1019	RPE1	1.39215513
1020	RPE1	1.54882104
1022	RPE1	0.8441334300000002
1023	RPE1	0.76478385
1024	RPE1	0.72377227
1025	RPE1	0.74869633
1029	RPE1	1.53178423
1040	RPE1	1.14773763
1044	RPE1	0.81509224
1045	RPE1	0.79201966
1046	RPE1	1.1881429600000002
1047	RPE1	0.87819902
1048	RPE1
1050	RPE1	1.58472662
1051	RPE1	1.6521591800000004
1052	RPE1	1.1665723900000002
1053	RPE1	1.84463602
1054	RPE1	0.9332196
1055	RPE1	1.4084523
1056	RPE1	1.86536246
1057	RPE1	1.62120386
1059	RPE1	0.9856513
1061	RPE1	1.16049746
1062	RPE1	1.51743288
1063	RPE1	0.93734476
1064	RPE1	1.26278347
1065	RPE1	1.15250326
1066	RPE1	0.28029207
1067	RPE1	1.2004833300000002
1068	RPE1	1.18287847
1071	RPE1	0.82859951
1072	RPE1	0.74501037
1073	RPE1	1.01398511
1074	RPE1	0.96087245
1075	RPE1	0.85983339
1076	RPE1	1.5160005500000002
1077	RPE1	1.37177637
1078	RPE1	0.84284892
1079	RPE1	1.67294707
1080	RPE1	0.97176803
1081	RPE1	1.07809601
1082	RPE1	1.63727121
1083	RPE1	1.52832649
1084	RPE1	0.8475333
1085	RPE1	1.63370331
1086	RPE1	1.36526694
1087	RPE1	0.85333727
1088	RPE1	0.55306753
1089	RPE1	0.81435048
1090	RPE1	1.43988406
1091	RPE1	0.62407516
1092	RPE1	1.41770786
1093	RPE1	0.32524991
1094	RPE1	0.93242083
1095	RPE1	0.87370591
1096	RPE1	0.95845954
1097	RPE1	1.05824071
1098	RPE1
1100	RPE1	0.80177378
1102	RPE1	1.53190883
1103	RPE1	0.781871
1104	RPE1	1.6507017900000005
1105	RPE1	1.0144966
1106	RPE1	1.52088389
1107	RPE1	1.13679169
1108	RPE1	1.1083021600000005
1109	RPE1	0.8666387200000002
1111	RPE1	1.57986826
1112	RPE1	0.84127964
1113	RPE1	1.55831048
1114	RPE1	0.78241125
1115	RPE1	1.56323504
1116	RPE1	1.62149148
1118	RPE1	1.10198853
1119	RPE1	1.54693008
1120	RPE1	0.9895346
1122	RPE1	0.765682
1123	RPE1	1.4545802000000003
1125	RPE1	0.74554451
1126	RPE1	1.0528377
1132	RPE1	1.61821249
1141	RPE1	1.54576895
1142	RPE1	0.81717855
1144	RPE1	1.59972195
1145	RPE1	0.57242398
1146	RPE1
1147	RPE1	0.08477543
1148	RPE1	1.3866816
1149	RPE1	0.78923367
1150	RPE1	1.59352782
1151	RPE1	1.52744703
1152	RPE1	1.41645117
1153	RPE1	1.55255415
1154	RPE1	1.02798769
1155	RPE1	1.53011393
1156	RPE1	1.48096232
1157	RPE1	1.57846717
1159	RPE1	1.47924631
1160	RPE1	1.00308306
1162	RPE1	0.8880138
1163	RPE1	1.55284296
1164	RPE1	0.81241217
1165	RPE1	0.1274669
1166	RPE1	0.91563407
1167	RPE1	0.7545537799999998
1168	RPE1	1.1171758800000002
1170	RPE1	1.32929322
1190	RPE1	1.40523308
1198	RPE1	0.76827003
1199	RPE1	0.79794414
1200	RPE1	1.48079312
1201	RPE1	0.74324776
1202	RPE1
1203	RPE1	0.1936485
1208	RPE1	1.71477479
1209	RPE1	0.97424798
1210	RPE1	0.92359133
1212	RPE1	1.2645363
1213	RPE1	1.90707564
1214	RPE1	1.66730597
1215	RPE1	0.76244457
1216	RPE1	1.7780519000000004
1217	RPE1	0.86442644
1218	RPE1	0.85671989
1219	RPE1	0.88226885
1220	RPE1	1.6287234
1221	RPE1	1.5584128
1222	RPE1	0.74078246
1224	RPE1	1.09864904
1225	RPE1	1.74103041
1226	RPE1	1.63258711
1227	RPE1	0.50881839
1228	RPE1	1.1950723
1229	RPE1	0.7246727999999999
1236	RPE1	0.84116366
1247	RPE1	0.91635115
1251	RPE1	1.60624812
1252	RPE1	0.85568268
1254	RPE1	1.00523692
1255	RPE1
1256	RPE1	0.75687408
1257	RPE1	0.9228992699999998
1258	RPE1	0.9125241
1259	RPE1	1.21004711
1260	RPE1	1.01720157
1261	RPE1	0.97392714
1262	RPE1	1.78602716
1263	RPE1	1.74858014
1264	RPE1	1.18904514
1265	RPE1	1.00477702
1266	RPE1	0.93568734
1268	RPE1	0.95925525
1269	RPE1	1.9179445
1270	RPE1	1.88310347
1271	RPE1	0.46984226
1272	RPE1	0.9112818500000002
1274	RPE1	0.9219658400000004
1276	RPE1	0.21507497
1277	RPE1	1.87330054
1278	RPE1	1.0534709400000002
1279	RPE1	1.61078848
1280	RPE1	1.03904406
1281	RPE1	1.31501818
1282	RPE1	1.25673761
1283	RPE1	1.44873223
1284	RPE1	1.50945631
1286	RPE1	0.18718947
1289	RPE1	0.3208992
1297	RPE1	0.94131216
1298	RPE1	1.83655099
1299	RPE1	1.68769679
1300	RPE1	1.0186899
1301	RPE1	0.93570306
1302	RPE1
1304	RPE1	0.89043882
1305	RPE1	0.85549264
1306	RPE1	0.88672293
1307	RPE1	0.13690299
1308	RPE1	0.88840311
1309	RPE1	0.68755916
1310	RPE1	0.87249305
1311	RPE1	0.8684303
1312	RPE1	0.84983001
1313	RPE1	0.91191284
1314	RPE1	0.6558036300000001
1315	RPE1	1.19909721
1316	RPE1	1.66055
1317	RPE1	1.16750991
1318	RPE1	0.82392788
1319	RPE1	0.85866737
1320	RPE1	0.8913714199999998
1321	RPE1	0.82554589
1322	RPE1	1.0980470700000002
1323	RPE1	0.87987374
1324	RPE1	0.8716552400000002
1325	RPE1	0.86799707
1326	RPE1	1.52603688
1327	RPE1	1.15754483
1329	RPE1	0.87559287
1330	RPE1	1.05805603
1331	RPE1	0.91356561
1332	RPE1	0.75417822
1333	RPE1	1.55610687
1334	RPE1	1.1289366100000002
1336	RPE1	0.7427758
1337	RPE1	1.07774779
1338	RPE1	0.5764433
1339	RPE1	1.59975259
1340	RPE1	0.7613716499999998
1341	RPE1	0.77590412
1342	RPE1	1.01793893
1343	RPE1	0.87301946
1345	RPE1	0.44584077
1346	RPE1	0.88254305
1347	RPE1	1.00522172
1348	RPE1	0.79402799
1349	RPE1	0.81145798
1350	RPE1
1351	RPE1	0.9765237
1353	RPE1	0.81524035
1354	RPE1	0.77670363
1355	RPE1	1.15913956
1356	RPE1	0.82743749
1357	RPE1	1.7383592
1358	RPE1	1.67163877
1359	RPE1	1.42168804
1360	RPE1	0.8976951099999998
1361	RPE1	1.60356847
1362	RPE1	0.56095273
1363	RPE1	0.90840242
1364	RPE1	1.69189375
1365	RPE1	1.62751769
1366	RPE1	0.8712227100000002
1367	RPE1	1.68461828
1368	RPE1	1.77559136
1369	RPE1	1.5743376
1370	RPE1	0.91272668
1371	RPE1	0.9081996
1372	RPE1	0.83218515
1373	RPE1	0.33553453
1375	RPE1	0.85088612
1376	RPE1	1.18972351
1377	RPE1	0.82132936
1378	RPE1	0.83162783
1379	RPE1	1.60761889
1380	RPE1	0.75950034
1381	RPE1	1.10989917
1383	RPE1	0.77201151
1384	RPE1	1.24224098
1386	RPE1	1.55642192
1387	RPE1	0.81370164
1388	RPE1	0.84523761
1389	RPE1	0.78768946
1391	RPE1	1.47294717
1392	RPE1	0.32490294
1395	RPE1	0.8711326199999998
1404	RPE1	0.24272657
1406	RPE1	0.79100454
1407	RPE1	1.5659383
1408	RPE1
1409	RPE1	0.16611325
1410	RPE1	0.90531377
1411	RPE1	1.13934411
1412	RPE1	0.97986683
1413	RPE1	2.00184425
1414	RPE1	1.27405837
1415	RPE1	1.86296469
1416	RPE1	0.97154223
1418	RPE1	1.64564763
1420	RPE1	0.54742474
1421	RPE1	0.88019235
1422	RPE1	1.82171308
1423	RPE1	0.9780386500000005
1424	RPE1	1.01649471
1425	RPE1	1.08062375
1426	RPE1	0.8522251199999998
1427	RPE1	1.51104318
1431	RPE1	0.9309693500000004
1437	RPE1	1.04224989
1438	RPE1	0.93155946
1440	RPE1	1.74499098
1441	RPE1	0.99739298
1442	RPE1	1.14819978
1443	RPE1
1444	RPE1	1.06553664
1445	RPE1	1.50156965
1446	RPE1	1.54478387
1447	RPE1	1.02619856
1448	RPE1	0.95400663
1449	RPE1	1.70404722
1450	RPE1	1.83745595
1451	RPE1	1.01356677
1453	RPE1	1.02633247
1454	RPE1	0.89164919
1455	RPE1	1.0535873
1456	RPE1	1.3937581
1457	RPE1	1.06953172
1458	RPE1	1.74964815
1459	RPE1	0.8972428
1460	RPE1	1.76627314
1461	RPE1	1.2696265100000002
1462	RPE1	1.71296721
1463	RPE1	0.962326
1466	RPE1	1.7919380199999997
1467	RPE1	1.78051787
1468	RPE1	0.94723772
1469	RPE1	0.91570514
1470	RPE1	0.9062286300000002
1471	RPE1	1.02474858
1472	RPE1	0.83889902
1473	RPE1	0.97963885
1474	RPE1	0.99468826
1475	RPE1	1.73879876
1476	RPE1	0.98816529
1477	RPE1	0.9062728299999998
1478	RPE1	0.80004023
1479	RPE1	1.73182909
1480	RPE1	0.82406237
1481	RPE1	0.83775618
1482	RPE1	0.84558148
1488	RPE1	1.88244607
1494	RPE1	0.96442497
1495	RPE1	0.95254367
1496	RPE1	1.83037129
1497	RPE1	1.22313192
1498	RPE1
1499	RPE1	1.40422179
1500	RPE1	0.90117928
1501	RPE1	0.93174502
1502	RPE1	0.08283363
1503	RPE1	1.38235805
1504	RPE1	0.92067739
1505	RPE1	0.81703379
1506	RPE1	1.43007123
1507	RPE1	0.8224780899999998
1508	RPE1	0.89174871
1509	RPE1	1.40241465
1510	RPE1	0.87504349
1511	RPE1	1.65982524
1512	RPE1	0.3035457
1513	RPE1	1.42032877
1514	RPE1	1.62107864
1515	RPE1	0.85622915
1516	RPE1	0.8272734
1517	RPE1	1.16928307
1518	RPE1	1.12271317
1519	RPE1	1.62270645
1520	RPE1	0.8087024300000002
1521	RPE1	0.79402476
1522	RPE1	0.76032977
1523	RPE1	0.7727728499999998
1524	RPE1	1.67972416
1525	RPE1	0.87566396
1526	RPE1	0.50947845
1527	RPE1	1.1910729
1528	RPE1	0.8830142900000002
