# Supplementary material for: Nanoscale 3D DNA tracing in non-denatured cells resolves the Cohesin-dependent loop architecture of the genome in situ
Source: Nat Commun. 2025 Jul 19;16:6673. doi: 10.1038/s41467-025-61689-y (PMC12276220; doi:10.1038/s41467-025-61689-y)
Supplement: Supplementary file 6 — Source Data [file 41467_2025_61689_MOESM6_ESM.zip › Fig2i.csv]

cell_type	region	g_dist	dist
RPE1	MEOX1	0.0	0.0
RPE1	MEOX1	10.0	90.17468309586155
RPE1	MEOX1	20.0	130.39572539724907
RPE1	MEOX1	30.0	158.72358544170356
RPE1	MEOX1	40.0	184.28912398440482
RPE1	MEOX1	50.0	195.65559985875632
RPE1	MEOX1	60.0	201.1772743663028
RPE1	MEOX1	70.0	217.42794033373823
RPE1	MEOX1	80.0	223.12264356669058
RPE1	MEOX1	90.0	227.61328418202424
RPE1	MEOX1	100.0	233.6230225642307
RPE1	MEOX1	110.0	239.49337170453146
RPE1	MEOX1	120.0	249.18644737904987
RPE1	MEOX1	130.0	259.26054982318004
RPE1	MEOX1	140.0	267.2267715600823
RPE1	MEOX1	150.0	276.4557442688017
RPE1	MEOX1	160.0	278.5780391350598
RPE1	MEOX1	170.0	274.1385466149481
RPE1	MEOX1	180.0	288.02429614913433
RPE1	MEOX1	190.0	276.00251094868
RPE1	MEOX1	200.0	273.3230030254725
RPE1	MEOX1	210.0	279.61788366801284
RPE1	MEOX1	220.0	297.8905104711213
RPE1	MEOX1	230.0	301.18780734764357
RPE1	MEOX1	240.0	308.4279992237805
RPE1	MEOX1	250.0	306.8084499225642
RPE1	MEOX1	260.0	311.8072614708124
RPE1	MEOX1	270.0	307.29382106058824
RPE1	MEOX1	280.0	316.34319191256344
RPE1	MEOX1	290.0	311.64969639806446
