# Supplementary material for: Nanoscale 3D DNA tracing in non-denatured cells resolves the Cohesin-dependent loop architecture of the genome in situ
Source: Nat Commun. 2025 Jul 19;16:6673. doi: 10.1038/s41467-025-61689-y (PMC12276220; doi:10.1038/s41467-025-61689-y)
Supplement: Supplementary file 6 — Source Data [file 41467_2025_61689_MOESM6_ESM.zip › Fig3g.csv]

cell_type	id	euclidean
RPE1	['H03', 'H13']	117.74536277555262
RPE1	['H03', 'H13']	178.2468833688615
RPE1	['H03', 'H13']	649.273546192041
RPE1	['H03', 'H13']	82.95960129206145
RPE1	['H03', 'H13']	52.8458339261923
RPE1	['H03', 'H13']	205.89401881361894
RPE1	['H03', 'H13']	19.425685145099994
RPE1	['H03', 'H13']	112.23160313614392
RPE1	['H03', 'H13']	118.86313738592355
RPE1	['H03', 'H13']	60.83914063248326
RPE1	['H03', 'H13']	113.58783555701747
RPE1	['H03', 'H13']	143.98992739163035
RPE1	['H03', 'H13']	85.13811414654973
RPE1	['H03', 'H13']	30.02090282522179
RPE1	['H03', 'H13']	60.93471925217785
RPE1	['H03', 'H13']	40.684742774778755
RPE1	['H03', 'H13']	64.61667531874613
RPE1	['H03', 'H13']	89.61323412460764
RPE1	['H03', 'H13']	126.31749540273591
RPE1	['H03', 'H13']	28.195953129562408
RPE1	['H03', 'H13']	79.5726228996969
RPE1	['H03', 'H13']	85.90771929003081
RPE1	['H03', 'H13']	164.64663207770388
RPE1	['H03', 'H13']	142.57870265043618
RPE1	['H03', 'H13']	91.2628896703111
RPE1	['H03', 'H13']	103.92041812613033
RPE1	['H03', 'H13']	177.95639354002742
RPE1	['H03', 'H13']	45.03371494263674
RPE1	['H03', 'H13']	127.04719654352388
RPE1	['H03', 'H13']	127.04401290003783
RPE1	['H03', 'H13']	132.31320817885273
RPE1	['H03', 'H13']	154.47453715749188
RPE1	['H03', 'H13']	134.80722755653608
RPE1	['H03', 'H13']	68.00563707580095
RPE1	['H03', 'H13']	42.030165992704916
RPE1	['H03', 'H13']	48.896371512121306
RPE1	['H03', 'H13']	105.53081384899495
RPE1	['H03', 'H13']	55.90825250179322
RPE1	['H03', 'H13']	87.63893930737432
RPE1	['H03', 'H13']	109.38956933964344
RPE1	['H03', 'H13']	43.55625668844449
RPE1	['H03', 'H13']	71.83172475769585
RPE1	['H03', 'H13']	211.6102254042176
RPE1	['H03', 'H13']	130.49965424177432
RPE1	['H03', 'H13']	73.4878579811182
RPE1	['H03', 'H13']	50.523913631884255
RPE1	['H03', 'H13']	139.68041532534536
RPE1	['H03', 'H13']	126.09330126672806
RPE1	['H03', 'H13']	346.23752171532726
RPE1	['H03', 'H13']	190.72030012702893
RPE1	['H03', 'H13']	69.42031319683532
RPE1	['H03', 'H13']	182.08029792538716
RPE1	['H03', 'H13']	70.45844136835335
RPE1	['H03', 'H13']	236.11191305307173
RPE1	['H03', 'H13']	569.768077383155
RPE1	['H03', 'H13']	43.78860958798151
RPE1	['H03', 'H13']	111.56602526665618
RPE1	['H03', 'H13']	446.35555093018
RPE1	['H03', 'H13']	170.35573149885414
RPE1	['H03', 'H13']	113.23614483848844
RPE1	['H03', 'H13']	130.12022005661544
RPE1	['H03', 'H13']	124.6610914782759
RPE1	['H03', 'H13']	89.28303774282482
RPE1	['H03', 'H13']	108.24761637861454
RPE1	['H03', 'H13']	65.24798946497486
RPE1	['H03', 'H13']	162.0399462322962
RPE1	['H03', 'H13']	398.0322474064711
RPE1	['H03', 'H13']	99.7197966729904
RPE1	['H03', 'H13']	281.28727662048044
RPE1	['H03', 'H13']	130.88543842191365
RPE1	['H03', 'H13']	236.20857477517683
RPE1	['H03', 'H13']	98.43115195733901
RPE1	['H03', 'H13']	143.73372356880935
RPE1	['H03', 'H13']	120.33232339021488
RPE1	['H03', 'H13']	148.84194837397504
RPE1	['H03', 'H13']	57.23263785502748
RPE1	['H03', 'H13']	38.62396618482987
RPE1	['H03', 'H13']	85.38215226200887
RPE1	['H03', 'H13']	66.51014306003377
RPE1	['H03', 'H13']	154.97291923435637
RPE1	['H03', 'H13']	80.2211560376397
RPE1	['H03', 'H13']	208.95721639655346
RPE1	['H03', 'H13']	235.44316509847644
RPE1	['H03', 'H13']	105.51538247151765
RPE1	['H03', 'H13']	129.56198216515727
RPE1	['H03', 'H13']	39.837526525469215
RPE1	['H03', 'H13']	28.661456967930103
RPE1	['H03', 'H13']	264.39544961541844
RPE1	['H03', 'H13']	92.89096236939096
RPE1	['H03', 'H13']	122.90908483953947
RPE1	['H03', 'H13']	199.5697877451606
RPE1	['H03', 'H13']	94.52843448098263
RPE1	['H03', 'H13']	152.44921168853912
RPE1	['H03', 'H13']	99.80176296744368
RPE1	['H03', 'H13']	624.7986723663158
RPE1	['H03', 'H13']	43.1239839496578
RPE1	['H03', 'H13']	99.56170897622133
RPE1	['H03', 'H13']	168.8683410463212
RPE1	['H03', 'H13']	117.03729817560492
RPE1	['H03', 'H13']	286.79474019725865
RPE1	['H03', 'H13']	188.34977898905694
RPE1	['H03', 'H13']	449.93168558461014
RPE1	['H03', 'H13']	129.79454607944686
RPE1	['H03', 'H13']	118.07145555363275
RPE1	['H03', 'H13']	94.29530825420257
RPE1	['H03', 'H13']	140.88212690705967
RPE1	['H03', 'H13']	82.71845941757245
RPE1	['H03', 'H13']	99.59407640864399
RPE1	['H03', 'H13']	199.4442506457777
RPE1	['H03', 'H13']	125.18287044821832
RPE1	['H03', 'H13']	615.5361996762078
RPE1	['H03', 'H13']	74.18671684308093
RPE1	['H03', 'H13']	408.72151400912963
RPE1	['H03', 'H13']	110.42363328693511
RPE1	['H03', 'H13']	94.62956355698302
RPE1	['H03', 'H13']	143.53819884133455
RPE1	['H03', 'H13']	84.72700020950151
RPE1	['H03', 'H13']	98.20294569592942
RPE1	['H03', 'H13']	77.68251890866567
RPE1	['H03', 'H13']	184.1369078053016
RPE1	['H03', 'H13']	133.3027674400433
RPE1	['H03', 'H13']	55.58257290242622
RPE1	['H03', 'H13']	62.46393903250442
RPE1	['H03', 'H13']	52.9439411246664
RPE1	['H03', 'H13']	149.1794242631969
RPE1	['H03', 'H13']	162.73312052863727
RPE1	['H03', 'H13']	110.25188610225808
RPE1	['H03', 'H13']	170.55583672034396
RPE1	['H03', 'H13']	120.84338569669117
RPE1	['H03', 'H13']	261.2935971528468
RPE1	['H03', 'H13']	139.53964436505507
RPE1	['H03', 'H13']	233.33721641250344
RPE1	['H03', 'H13']	255.08592680806197
RPE1	['H03', 'H13']	115.55710027148245
RPE1	['H03', 'H13']	172.503826320455
RPE1	['H03', 'H13']	208.3703564248596
RPE1	['H03', 'H13']	118.52584750619093
RPE1	['H03', 'H13']	270.07456785734485
RPE1	['H03', 'H13']	136.67625555480282
RPE1	['H03', 'H13']	16.517707768435418
RPE1	['H03', 'H13']	86.2774934473416
RPE1	['H03', 'H13']	126.6610487730152
RPE1	['H03', 'H13']	138.3585280201753
RPE1	['H03', 'H13']	521.8234934389194
RPE1	['H03', 'H13']	111.60044159547155
RPE1	['H03', 'H13']	295.469762202553
RPE1	['H03', 'H13']	73.82754717453246
RPE1	['H03', 'H13']	79.64982885533969
RPE1	['H03', 'H13']	163.5269259677488
RPE1	['H03', 'H13']	97.9225773699279
RPE1	['H03', 'H13']	108.04545825850002
RPE1	['H03', 'H13']	282.50315765685025
RPE1	['H03', 'H13']	154.6961563144879
RPE1	['H03', 'H13']	131.6293310414629
RPE1	['H03', 'H13']	153.568327339185
RPE1	['H03', 'H13']	32.62291546258846
RPE1	['H03', 'H13']	311.1441311996339
RPE1	['H03', 'H13']	154.1097699797838
RPE1	['H03', 'H13']	403.4228861478351
RPE1	['H03', 'H13']	220.61549746137237
RPE1	['H03', 'H13']	98.83695746408556
RPE1	['H03', 'H13']	80.67355464987408
RPE1	['H03', 'H13']	139.59600115071547
RPE1	['H03', 'H13']	115.81558151486435
RPE1	['H03', 'H13']	51.34820384928821
RPE1	['H03', 'H13']	66.92274727493864
RPE1	['H03', 'H13']	135.04273674849384
RPE1	['H03', 'H13']	50.367362555472454
RPE1	['H03', 'H13']	262.1991604758318
RPE1	['H03', 'H13']	112.61159809868064
RPE1	['H03', 'H13']	302.87097124131174
RPE1	['H03', 'H13']	89.42439700358358
RPE1	['H03', 'H13']	205.67630861508408
RPE1	['H03', 'H13']	161.30921947024711
RPE1	['H03', 'H13']	77.13509660580864
RPE1	['H03', 'H13']	55.29257856946902
RPE1	['H03', 'H13']	93.35303400984542
RPE1	['H03', 'H13']	172.10767115459052
RPE1	['H03', 'H13']	213.79238563058396
RPE1	['H03', 'H13']	149.87770385647926
RPE1	['H03', 'H13']	54.5345738391849
RPE1	['H03', 'H13']	194.4204743271039
RPE1	['H03', 'H13']	85.19323569682942
RPE1	['H03', 'H13']	361.1127346598918
RPE1	['H03', 'H13']	66.44420270812383
RPE1	['H03', 'H13']	282.7453856377743
RPE1	['H03', 'H13']	110.14001154985228
RPE1	['H03', 'H13']	114.7498693200966
RPE1	['H03', 'H13']	155.82726674479656
RPE1	['H03', 'H13']	102.13759344565817
RPE1	['H03', 'H13']	74.86684480315516
RPE1	['H03', 'H13']	435.44955296689125
RPE1	['H03', 'H13']	194.56998272800465
RPE1	['H03', 'H13']	162.36190592844682
RPE1	['H03', 'H13']	534.1372512352018
RPE1	['H03', 'H13']	90.64862522371412
RPE1	['H03', 'H13']	910.0953034916448
RPE1	['H03', 'H13']	170.57180909795747
RPE1	['H03', 'H13']	524.2137406338155
RPE1	['H03', 'H13']	183.05130902938424
RPE1	['H03', 'H13']	230.60200632726443
RPE1	['H03', 'H13']	220.62820572803867
RPE1	['H03', 'H13']	105.06890532474009
RPE1	['H03', 'H13']	172.86920333125573
RPE1	['H03', 'H13']	79.0264008430233
RPE1	['H03', 'H13']	214.40790443690145
RPE1	['H03', 'H13']	162.81350489855433
RPE1	['H03', 'H13']	186.0507791984208
RPE1	['H03', 'H13']	62.3776711009717
RPE1	['H03', 'H13']	50.81922428543973
RPE1	['H03', 'H13']	103.60499373036859
RPE1	['H03', 'H13']	173.00294572588805
RPE1	['H03', 'H13']	452.3052980141984
RPE1	['H03', 'H13']	71.99890567283555
RPE1	['H03', 'H13']	119.7219155800837
RPE1	['H03', 'H13']	181.32748264432692
RPE1	['H03', 'H13']	77.57160882100857
RPE1	['H03', 'H13']	252.4420258064355
RPE1	['H03', 'H13']	109.15097743867094
RPE1	['H03', 'H13']	90.21129196456963
RPE1	['H03', 'H13']	205.96292849138982
RPE1	['H03', 'H13']	14.655093974524245
RPE1	['H03', 'H13']	205.52812097407335
RPE1	['H03', 'H13']	118.68203894963958
RPE1	['H03', 'H13']	90.16725668838045
RPE1	['H03', 'H13']	104.77578418015047
RPE1	['H03', 'H13']	99.72569287384344
RPE1	['H03', 'H13']	52.9873790882082
RPE1	['H03', 'H13']	140.10229859811145
RPE1	['H03', 'H13']	394.1333283328443
RPE1	['H03', 'H13']	173.76543723135785
RPE1	['H03', 'H13']	256.989360020966
RPE1	['H03', 'H13']	167.38045858605716
RPE1	['H03', 'H13']	54.03461155232018
RPE1	['H03', 'H13']	37.654262945486174
RPE1	['H03', 'H13']	207.7922766761365
RPE1	['H03', 'H13']	224.72007325766532
RPE1	['H03', 'H13']	194.4041225721824
RPE1	['H03', 'H13']	146.46837657036284
RPE1	['H03', 'H13']	73.17589000177298
RPE1	['H03', 'H13']	91.92752175157887
RPE1	['H03', 'H13']	123.67907483939618
RPE1	['H03', 'H13']	203.65555851911088
RPE1	['H03', 'H13']	154.97577271742048
RPE1	['H03', 'H13']	26.061910070895664
RPE1	['H03', 'H13']	214.6479617361367
RPE1	['H03', 'H13']	151.57559667126654
RPE1	['H03', 'H13']	74.59734458106671
RPE1	['H03', 'H13']	144.41666941340122
RPE1	['H03', 'H13']	83.90255544306751
RPE1	['H03', 'H13']	131.27833227084272
RPE1	['H03', 'H13']	188.7579869075405
RPE1	['H03', 'H13']	218.70060955568283
RPE1	['H03', 'H13']	298.30093462008165
RPE1	['H03', 'H13']	140.7458015930695
RPE1	['H03', 'H13']	49.241979688463054
RPE1	['H03', 'H13']	125.6403399592847
RPE1	['H03', 'H13']	96.26913373570187
RPE1	['H03', 'H13']	172.65142658007642
RPE1	['H03', 'H13']	340.08807566738403
RPE1	['H03', 'H13']	144.06762013109844
RPE1	['H03', 'H13']	229.1596598744361
RPE1	['H03', 'H13']	112.95541870978514
RPE1	['H03', 'H13']	417.52429806520144
RPE1	['H03', 'H13']	103.33330929669808
RPE1	['H03', 'H13']	85.35041465891287
RPE1	['H03', 'H13']	59.82308546990878
RPE1	['H03', 'H13']	208.3663118004412
RPE1	['H03', 'H13']	199.2180355255069
RPE1	['H03', 'H13']	116.61818481240599
RPE1	['H03', 'H13']	67.2124670277331
RPE1	['H03', 'H13']	66.31520852823307
RPE1	['H03', 'H13']	64.90569957277535
RPE1	['H03', 'H13']	100.14715234119437
RPE1	['H03', 'H13']	116.89245410457988
RPE1	['H03', 'H13']	84.81389657455273
RPE1	['H03', 'H13']	82.88646940295914
RPE1	['H03', 'H13']	76.08228861010441
RPE1	['H03', 'H13']	49.32639585781167
RPE1	['H03', 'H13']	291.4412580599444
RPE1	['H03', 'H13']	180.1765129535528
RPE1	['H03', 'H13']	598.0849366102212
RPE1	['H03', 'H13']	472.80301216369793
RPE1	['H03', 'H13']	199.1072461968179
RPE1	['H03', 'H13']	247.21360403136188
RPE1	['H03', 'H13']	145.74698039501695
RPE1	['H03', 'H13']	300.7671783499501
RPE1	['H03', 'H13']	91.72913447407136
RPE1	['H03', 'H13']	68.45474108141553
RPE1	['H03', 'H13']	73.89477734935778
RPE1	['H03', 'H13']	619.4876507461564
RPE1	['H03', 'H13']	72.60937317635215
RPE1	['H03', 'H13']	114.54293195050222
RPE1	['H03', 'H13']	186.37391102981442
RPE1	['H03', 'H13']	60.72667481800039
RPE1	['H03', 'H13']	326.28669936666665
RPE1	['H03', 'H13']	132.1232238798978
RPE1	['H03', 'H13']	100.87576395484602
RPE1	['H03', 'H13']	72.39253958213533
RPE1	['H03', 'H13']	118.83409158918136
RPE1	['H03', 'H13']	70.11364060158063
RPE1	['H03', 'H13']	96.12973410829127
RPE1	['H03', 'H13']	50.517471765437314
RPE1	['H03', 'H13']	35.31723718937159
RPE1	['H03', 'H13']	113.6044760398837
RPE1	['H03', 'H13']	55.87639807805497
RPE1	['H03', 'H13']	156.780860388485
RPE1	['H03', 'H13']	98.25237275719994
RPE1	['H03', 'H13']	168.45316201983132
RPE1	['H03', 'H13']	65.81350180937437
RPE1	['H03', 'H13']	108.90265392217556
RPE1	['H03', 'H13']	145.4689160300052
RPE1	['H03', 'H13']	392.80980642823516
RPE1	['H03', 'H13']	28.792472971646244
RPE1	['H03', 'H13']	172.0501392936214
RPE1	['H03', 'H13']	403.6896713800368
RPE1	['H03', 'H13']	102.27514902037295
RPE1	['H03', 'H13']	74.8144885886614
RPE1	['H03', 'H13']	112.25946175565416
RPE1	['H03', 'H13']	78.25586161205491
RPE1	['H03', 'H13']	55.53900225606937
RPE1	['H03', 'H13']	159.29279504987028
RPE1	['H03', 'H13']	199.16969670936064
RPE1	['H03', 'H13']	66.26897368592009
RPE1	['H03', 'H13']	72.9801905494227
RPE1	['H03', 'H13']	49.374820452401586
RPE1	['H03', 'H13']	93.60171029342038
RPE1	['H03', 'H13']	79.01779518439969
RPE1	['H03', 'H13']	51.845623353599684
RPE1	['H03', 'H13']	66.78445129321732
RPE1	['H03', 'H13']	39.996232041528586
RPE1	['H03', 'H13']	143.10779322358803
RPE1	['H03', 'H13']	56.86874192269208
RPE1	['H03', 'H13']	287.93148061407356
RPE1	['H03', 'H13']	84.97985898035293
RPE1	['H03', 'H13']	67.4210671107232
RPE1	['H03', 'H13']	39.912216239766344
RPE1	['H03', 'H13']	96.78733784046982
RPE1	['H03', 'H13']	122.36489254052839
RPE1	['H03', 'H13']	401.0809452638506
RPE1	['H03', 'H13']	113.31522830799776
RPE1	['H03', 'H13']	374.1993081513295
RPE1	['H03', 'H13']	232.63927915116625
RPE1	['H03', 'H13']	529.5980457939296
RPE1	['H03', 'H13']	99.66838869425179
RPE1	['H03', 'H13']	165.19899254326725
RPE1	['H03', 'H13']	116.23673212403837
RPE1	['H03', 'H13']	147.0573695284124
RPE1	['H03', 'H13']	144.29592154007224
RPE1	['H03', 'H13']	32.81598418606064
RPE1	['H03', 'H13']	69.45138796622577
RPE1	['H03', 'H13']	107.54265485720569
RPE1	['H03', 'H13']	238.47097016141308
RPE1	['H03', 'H13']	85.99072761142358
RPE1	['H03', 'H13']	87.38240454705956
RPE1	['H03', 'H13']	196.85690902413057
RPE1	['H03', 'H13']	124.50198823952591
RPE1	['H03', 'H13']	101.1074137733337
RPE1	['H03', 'H13']	61.591379253469725
RPE1	['H03', 'H13']	113.48488866284642
RPE1	['H03', 'H13']	144.15557400010422
RPE1	['H03', 'H13']	60.888349898760374
RPE1	['H03', 'H13']	112.02848237443548
RPE1	['H03', 'H13']	70.74695295564477
RPE1	['H03', 'H13']	245.6098220581752
RPE1	['H03', 'H13']	145.24936010286555
RPE1	['H03', 'H13']	121.02150822843005
RPE1	['H03', 'H13']	97.28532425319469
RPE1	['H03', 'H13']	122.55931902940232
RPE1	['H03', 'H13']	75.14807723247235
RPE1	['H03', 'H13']	104.32345973842345
RPE1	['H03', 'H13']	77.10442990184278
RPE1	['H03', 'H13']	79.57570933486842
RPE1	['H03', 'H13']	124.23331707915843
RPE1	['H03', 'H13']	149.68717223852516
RPE1	['H03', 'H13']	86.4186793160902
RPE1	['H03', 'H13']	144.5715824140295
RPE1	['H03', 'H13']	85.77945149627749
RPE1	['H03', 'H13']	618.5671403352568
RPE1	['H03', 'H13']	247.82616681659667
RPE1	['H03', 'H13']	80.02795101078587
RPE1	['H03', 'H13']	122.23286193409862
RPE1	['H03', 'H13']	28.863102842850914
RPE1	['H03', 'H13']	102.74549408485866
RPE1	['H03', 'H13']	51.301758182378855
RPE1	['H03', 'H13']	113.57743195711248
RPE1	['H03', 'H13']	32.67971775122014
RPE1	['H03', 'H13']	195.94899422150007
RPE1	['H03', 'H13']	57.83000320508857
RPE1	['H03', 'H13']	59.40176923313666
RPE1	['H03', 'H13']	66.96058748390398
RPE1	['H03', 'H13']	99.4237690097931
RPE1	['H03', 'H13']	92.21959736221332
RPE1	['H03', 'H13']	100.59379454825512
RPE1	['H03', 'H13']	66.39833100874625
RPE1	['H03', 'H13']	145.0290682169611
RPE1	['H03', 'H13']	97.69198062918448
RPE1	['H03', 'H13']	20.189337405210253
RPE1	['H03', 'H13']	193.56083986648963
RPE1	['H03', 'H13']	66.41029086801007
RPE1	['H03', 'H13']	17.16563835965812
RPE1	['H03', 'H13']	237.3217615567529
RPE1	['H03', 'H13']	406.6225345001271
RPE1	['H03', 'H13']	40.156449321447106
RPE1	['H03', 'H13']	147.77833165403922
RPE1	['H03', 'H13']	55.89856241779185
RPE1	['H03', 'H13']	131.34559341803526
RPE1	['H03', 'H13']	147.31877217840247
RPE1	['H03', 'H13']	474.70770979966125
RPE1	['H03', 'H13']	558.2663839731156
RPE1	['H03', 'H13']	223.93473998194702
RPE1	['H03', 'H13']	110.58482467480863
RPE1	['H03', 'H13']	45.016320055958005
RPE1	['H03', 'H13']	30.314268446901156
RPE1	['H03', 'H13']	25.240412462782732
RPE1	['H03', 'H13']	68.10207738983841
RPE1	['H03', 'H13']	93.63745888496099
RPE1	['H03', 'H13']	186.14544348603738
RPE1	['H03', 'H13']	117.71199331289976
RPE1	['H03', 'H13']	68.64340075653472
RPE1	['H03', 'H13']	274.16761709305916
RPE1	['H03', 'H13']	192.3481616251018
RPE1	['H03', 'H13']	307.03546268041947
RPE1	['H03', 'H13']	197.5835392769223
RPE1	['H03', 'H13']	157.21211806287224
RPE1	['H03', 'H13']	118.64412157545047
RPE1	['H03', 'H13']	74.34173461567914
RPE1	['H03', 'H13']	237.95830130690183
RPE1	['H03', 'H13']	18.5240443196744
RPE1	['H03', 'H13']	57.04458885228538
RPE1	['H03', 'H13']	345.35094499354955
RPE1	['H03', 'H13']	668.5714497873013
RPE1	['H03', 'H13']	362.7771738922335
RPE1	['H03', 'H13']	118.56629380152918
RPE1	['H03', 'H13']	95.71745938485161
RPE1	['H03', 'H13']	140.86781756240063
RPE1	['H03', 'H13']	165.11706645340098
RPE1	['H03', 'H13']	479.96440226020815
RPE1	['H03', 'H13']	113.06326396911369
RPE1	['H03', 'H13']	152.21570541951456
RPE1	['H03', 'H13']	139.1081583314388
RPE1	['H03', 'H13']	183.92938038116432
RPE1	['H03', 'H13']	151.478234990932
RPE1	['H03', 'H13']	128.2897452249844
RPE1	['H03', 'H13']	99.38736191571627
RPE1	['H03', 'H13']	171.92318201103188
RPE1	['H03', 'H13']	301.6473416664115
RPE1	['H03', 'H13']	138.1389491189109
RPE1	['H03', 'H13']	26.647148576664904
RPE1	['H03', 'H13']	51.45595491579151
RPE1	['H03', 'H13']	137.12966001406156
RPE1	['H03', 'H13']	105.12483712784032
RPE1	['H03', 'H13']	111.88839007834437
RPE1	['H03', 'H13']	200.41857181023667
RPE1	['H03', 'H13']	624.1890919772821
RPE1	['H03', 'H13']	87.49292857810038
RPE1	['H03', 'H13']	60.42826645521852
RPE1	['H03', 'H13']	82.57003427379165
RPE1	['H03', 'H13']	143.64015550347398
RPE1	['H03', 'H13']	116.8359902634624
RPE1	['H03', 'H13']	120.21158137486302
RPE1	['H03', 'H13']	70.53525137408607
RPE1	['H03', 'H13']	128.5877388932551
RPE1	['H03', 'H13']	234.3761277598912
RPE1	['H03', 'H13']	288.7147352894345
RPE1	['H03', 'H13']	261.16125794523106
RPE1	['H03', 'H13']	24.346131062228018
RPE1	['H03', 'H13']	101.24136019784456
RPE1	['H03', 'H13']	153.0961581211617
RPE1	['H03', 'H13']	199.93512869285178
RPE1	['H03', 'H13']	180.2934265970743
RPE1	['H03', 'H13']	141.37522533466392
RPE1	['H03', 'H13']	280.6931440163693
RPE1	['H03', 'H13']	121.07755231596357
RPE1	['H03', 'H13']	207.0607362457975
RPE1	['H03', 'H13']	96.96154309393714
RPE1	['H03', 'H13']	156.78244560615846
RPE1	['H03', 'H13']	88.84717689299386
RPE1	['H03', 'H13']	67.86011538198662
RPE1	['H03', 'H13']	71.927506483656
RPE1	['H03', 'H13']	33.21899644877659
RPE1	['H03', 'H13']	16.87026619976152
RPE1	['H03', 'H13']	58.387893709166434
RPE1	['H03', 'H13']	98.09497298565273
RPE1	['H03', 'H13']	69.05606005313362
RPE1	['H03', 'H13']	191.0832129612776
RPE1	['H03', 'H13']	73.51338230285292
RPE1	['H03', 'H13']	163.94882184638678
RPE1	['H03', 'H13']	31.54880103711122
RPE1	['H03', 'H13']	589.9683954537173
RPE1	['H03', 'H13']	232.33240386541274
RPE1	['H03', 'H13']	95.89335695692182
RPE1	['H03', 'H13']	223.60336355524697
RPE1	['H03', 'H13']	40.03800083976949
RPE1	['H03', 'H13']	66.17814388137782
RPE1	['H03', 'H13']	104.61817769407584
RPE1	['H03', 'H13']	117.00888043127539
RPE1	['H03', 'H13']	138.33719003473234
RPE1	['H03', 'H13']	68.5844667531271
RPE1	['H03', 'H13']	152.04097524250142
RPE1	['H03', 'H13']	115.84919557623267
RPE1	['H03', 'H13']	81.61360239434883
RPE1	['H03', 'H13']	435.58880291845406
RPE1	['H03', 'H13']	371.0255530382797
RPE1	['H03', 'H13']	298.7697927199251
RPE1	['H03', 'H13']	65.08413964850916
RPE1	['H03', 'H13']	122.57343287780813
RPE1	['H03', 'H13']	181.57725199232183
RPE1	['H03', 'H13']	26.55892156275817
RPE1	['H03', 'H13']	111.93386094508504
RPE1	['H03', 'H13']	70.35105429110484
RPE1	['H03', 'H13']	289.81752141895686
RPE1	['H03', 'H13']	310.4134003148544
RPE1	['H03', 'H13']	138.4250150052483
RPE1	['H03', 'H13']	59.81710005603518
RPE1	['H03', 'H13']	63.17553119399667
RPE1	['H03', 'H13']	300.8944258495042
RPE1	['H03', 'H13']	51.544118685896585
RPE1	['H03', 'H13']	30.062194347029656
RPE1	['H03', 'H13']	50.15301709025703
RPE1	['H03', 'H13']	176.46614809398574
RPE1	['H03', 'H13']	128.66280050957556
RPE1	['H03', 'H13']	192.39623425050863
RPE1	['H03', 'H13']	144.37663132630388
RPE1	['H03', 'H13']	151.94676922630705
RPE1	['H03', 'H13']	159.55086279692472
RPE1	['H03', 'H13']	166.66692549689304
RPE1	['H03', 'H13']	86.31816258019086
RPE1	['H03', 'H13']	162.3291620025117
RPE1	['H03', 'H13']	216.14224204394625
RPE1	['H03', 'H13']	67.9888628501064
RPE1	['H03', 'H13']	53.253193118395714
RPE1	['H03', 'H13']	155.79008599637461
RPE1	['H03', 'H13']	79.27118785383242
RPE1	['H03', 'H13']	303.8104459759715
RPE1	['H03', 'H13']	142.8312548385073
RPE1	['H03', 'H13']	117.56389386171081
RPE1	['H03', 'H13']	63.29375470220863
RPE1	['H03', 'H13']	281.3475897792592
RPE1	['H03', 'H13']	130.8314330162076
RPE1	['H03', 'H13']	522.6400094238669
RPE1	['H03', 'H13']	343.8410976797664
RPE1	['H03', 'H13']	138.4068991657804
RPE1	['H03', 'H13']	121.45394097922075
RPE1	['H03', 'H13']	211.96437769106703
RPE1	['H03', 'H13']	239.46272310340498
RPE1	['H03', 'H13']	305.69148824561285
RPE1	['H03', 'H13']	78.48317913821595
RPE1	['H03', 'H13']	45.25305063940561
RPE1	['H03', 'H13']	40.28379331227336
RPE1	['H03', 'H13']	179.44533694172563
RPE1	['H03', 'H13']	95.9273672836965
RPE1	['H03', 'H13']	155.34572173792355
RPE1	['H03', 'H13']	65.63912342631929
RPE1	['H03', 'H13']	121.08179996662672
RPE1	['H03', 'H13']	202.0364808257105
RPE1	['H03', 'H13']	172.05097630360154
RPE1	['H03', 'H13']	167.38576193352012
RPE1	['H03', 'H13']	309.8334417693393
RPE1	['H03', 'H13']	136.05512685999594
RPE1	['H03', 'H13']	135.51192176104166
RPE1	['H03', 'H13']	117.1801848453731
RPE1	['H03', 'H13']	64.54314470336597
RPE1	['H03', 'H13']	130.33632495830247
RPE1	['H03', 'H13']	63.78249270689639
RPE1	['H03', 'H13']	295.68465798083014
RPE1	['H03', 'H13']	113.51564769796516
RPE1	['H03', 'H13']	168.35006717744628
RPE1	['H03', 'H13']	137.03286758356901
RPE1	['H03', 'H13']	72.09529215238193
RPE1	['H03', 'H13']	114.7329525178923
RPE1	['H03', 'H13']	146.13012615183305
RPE1	['H03', 'H13']	92.78833888321816
RPE1	['H03', 'H13']	310.0155370926488
RPE1	['H03', 'H13']	130.6126167656659
RPE1	['H03', 'H13']	76.21308339062914
RPE1	['H03', 'H13']	87.8254110049682
RPE1	['H03', 'H13']	130.12619356475466
RPE1	['H03', 'H13']	79.2068999662662
RPE1	['H03', 'H13']	54.27335646141285
RPE1	['H03', 'H13']	448.20377499305306
RPE1	['H03', 'H13']	215.66479378093462
RPE1	['H03', 'H13']	643.2909329295859
RPE1	['H03', 'H13']	53.88807343667249
RPE1	['H03', 'H13']	124.41347569247645
RPE1	['H03', 'H13']	161.0182360637839
RPE1	['H03', 'H13']	43.324244182266625
RPE1	['H03', 'H13']	68.6888233179148
RPE1	['H03', 'H13']	87.25592383187326
RPE1	['H03', 'H13']	43.900683218467925
RPE1	['H03', 'H13']	54.609834287359504
RPE1	['H03', 'H13']	288.4305191194792
RPE1	['H03', 'H13']	325.95009447295683
RPE1	['H03', 'H13']	120.28735387667653
RPE1	['H03', 'H13']	91.44060434230644
RPE1	['H03', 'H13']	48.12069884690243
RPE1	['H03', 'H13']	274.47323874901997
RPE1	['H03', 'H13']	67.85168608703505
RPE1	['H03', 'H13']	83.39821548007636
RPE1	['H03', 'H13']	430.2335010186705
RPE1	['H03', 'H13']	125.11839778229535
RPE1	['H03', 'H13']	390.73910829811007
RPE1	['H03', 'H13']	125.90932585101176
RPE1	['H03', 'H13']	502.3900595663253
RPE1	['H03', 'H13']	38.57829617343548
RPE1	['H03', 'H13']	121.3507909579023
RPE1	['H03', 'H13']	174.34502966111086
RPE1	['H03', 'H13']	357.7051368848942
RPE1	['H03', 'H13']	132.81078797718172
RPE1	['H03', 'H13']	103.28638110585743
RPE1	['H03', 'H13']	247.46931549204703
RPE1	['H03', 'H13']	220.71362238941873
RPE1	['H03', 'H13']	145.84249128089812
RPE1	['H03', 'H13']	67.4936835765863
RPE1	['H03', 'H13']	491.6682940247338
RPE1	['H03', 'H13']	214.79754346962193
RPE1	['H03', 'H13']	314.55134694890273
RPE1	['H03', 'H13']	155.24366427910155
RPE1	['H03', 'H13']	97.46579569367866
RPE1	['H03', 'H13']	83.43874129208193
RPE1	['H03', 'H13']	105.04690933820373
RPE1	['H03', 'H13']	121.62303840110677
RPE1	['H03', 'H13']	99.78841909950275
RPE1	['H03', 'H13']	153.58639872703185
RPE1	['H03', 'H13']	162.6102377236772
RPE1	['H03', 'H13']	259.0392080641967
RPE1	['H03', 'H13']	309.9840851432964
RPE1	['H03', 'H13']	302.0459244878893
RPE1	['H03', 'H13']	48.12105141918887
RPE1	['H03', 'H13']	93.89525060261008
RPE1	['H03', 'H13']	336.30534931530485
RPE1	['H03', 'H13']	84.92829504227066
RPE1	['H03', 'H13']	39.634149608669084
RPE1	['H03', 'H13']	138.26260668992634
RPE1	['H03', 'H13']	35.95117545594238
RPE1	['H03', 'H13']	93.69102741220317
RPE1	['H03', 'H13']	173.60716886445428
RPE1	['H03', 'H13']	169.05792432568268
RPE1	['H03', 'H13']	95.00294663011499
RPE1	['H03', 'H13']	320.4294438280417
RPE1	['H03', 'H13']	74.04543465787107
RPE1	['H03', 'H13']	38.043944083116905
RPE1	['H03', 'H13']	237.09687929165582
RPE1	['H03', 'H13']	138.1364469531686
RPE1	['H03', 'H13']	88.43268896516223
RPE1	['H03', 'H13']	172.35451434530518
RPE1	['H03', 'H13']	208.96762072196924
RPE1	['H03', 'H13']	80.46124783203649
RPE1	['H03', 'H13']	156.84323227797722
RPE1	['H03', 'H13']	77.89862770693428
RPE1	['H03', 'H13']	54.26821923912502
RPE1	['H03', 'H13']	149.92892353662288
RPE1	['H03', 'H13']	170.82036505639985
RPE1	['H03', 'H13']	321.7233361612514
RPE1	['H03', 'H13']	80.67705949955942
RPE1	['H03', 'H13']	135.6542232063465
RPE1	['H03', 'H13']	89.672524691862
RPE1	['H03', 'H13']	141.3745818271711
RPE1	['H03', 'H13']	567.9877180073283
RPE1	['H03', 'H13']	152.40699130789264
RPE1	['H03', 'H13']	134.04061966322715
RPE1	['H03', 'H13']	123.67186790949245
RPE1	['H03', 'H13']	93.68391072328512
RPE1	['H03', 'H13']	89.14166075527469
RPE1	['H03', 'H13']	100.8512257657411
RPE1	['H03', 'H13']	358.48915346958364
RPE1	['H03', 'H13']	133.23755147632062
RPE1	['H03', 'H13']	152.81580385617767
RPE1	['H03', 'H13']	176.91568025317807
RPE1	['H03', 'H13']	165.69581159296501
RPE1	['H03', 'H13']	144.44792242790086
RPE1	['H03', 'H13']	16.82984208712687
RPE1	['H03', 'H13']	70.11419450691727
RPE1	['H03', 'H13']	178.24152987389985
RPE1	['H03', 'H13']	180.14553391197992
RPE1	['H03', 'H13']	274.4993858885099
RPE1	['H03', 'H13']	146.96163186013874
RPE1	['H03', 'H13']	78.79403931753257
RPE1	['H03', 'H13']	55.04445508260396
RPE1	['H03', 'H13']	110.60648812098877
RPE1	['H03', 'H13']	145.76964188923745
RPE1	['H03', 'H13']	164.38487124401777
RPE1	['H03', 'H13']	99.94745516217215
RPE1	['H03', 'H13']	86.8342741658349
RPE1	['H03', 'H13']	84.50180871497354
RPE1	['H03', 'H13']	86.53545018456524
RPE1	['H03', 'H13']	34.49449375262395
RPE1	['H03', 'H13']	123.46715395098697
RPE1	['H03', 'H13']	117.85750873340417
RPE1	['H03', 'H13']	74.52395530592081
RPE1	['H03', 'H13']	121.20294201629056
RPE1	['H03', 'H13']	320.2082870597933
RPE1	['H03', 'H13']	437.24244460843397
RPE1	['H03', 'H13']	46.48936138285671
RPE1	['H03', 'H13']	99.31214205075175
RPE1	['H03', 'H13']	243.17906658200494
RPE1	['H03', 'H13']	68.21674281874334
RPE1	['H03', 'H13']	52.09621762843645
RPE1	['H03', 'H13']	169.70580496980057
RPE1	['H03', 'H13']	64.96119791750591
RPE1	['H03', 'H13']	54.408702540847955
RPE1	['H03', 'H13']	107.57397369758333
RPE1	['H03', 'H13']	97.59238038138065
RPE1	['H03', 'H13']	29.469982899991457
RPE1	['H03', 'H13']	223.26890745157795
RPE1	['H03', 'H13']	175.36791597380102
RPE1	['H03', 'H13']	93.9613721122833
RPE1	['H03', 'H13']	97.74837008055864
RPE1	['H03', 'H13']	341.0186078028355
RPE1	['H03', 'H13']	113.34590759387451
RPE1	['H03', 'H13']	50.27944591746099
RPE1	['H03', 'H13']	656.8472511845156
RPE1	['H03', 'H13']	349.7786321272736
RPE1	['H03', 'H13']	65.56079144070816
RPE1	['H03', 'H13']	56.35882476604211
RPE1	['H03', 'H13']	115.25917037131128
RPE1	['H03', 'H13']	84.9677253238618
RPE1	['H03', 'H13']	61.88982677405717
RPE1	['H03', 'H13']	69.55208632039142
RPE1	['H03', 'H13']	249.27449137894
RPE1	['H03', 'H13']	71.02025366130599
RPE1	['H03', 'H13']	280.37855688048825
RPE1	['H03', 'H13']	283.13288126874545
RPE1	['H03', 'H13']	421.6601665774622
RPE1	['H03', 'H13']	72.15323598766716
RPE1	['H03', 'H13']	31.685071822098664
RPE1	['H03', 'H13']	97.87628401857955
RPE1	['H03', 'H13']	231.41287792949976
RPE1	['H03', 'H13']	174.88602247848578
RPE1	['H03', 'H13']	76.75520882507143
RPE1	['H03', 'H13']	83.15375187037739
RPE1	['H03', 'H13']	42.64341582559772
RPE1	['H03', 'H13']	71.74715589217733
RPE1	['H03', 'H13']	87.16574129213885
RPE1	['H03', 'H13']	26.959444296331704
RPE1	['H03', 'H13']	138.91570115005914
RPE1	['H03', 'H13']	44.76638775276813
RPE1	['H03', 'H13']	115.38022335363281
RPE1	['H03', 'H13']	196.62147137986625
RPE1	['H03', 'H13']	132.4111899393321
RPE1	['H03', 'H13']	273.8094209667951
RPE1	['H03', 'H13']	85.35879291331892
RPE1	['H03', 'H13']	46.265859270174964
RPE1	['H03', 'H13']	139.53906505632816
RPE1	['H03', 'H13']	69.98997848634887
RPE1	['H03', 'H13']	134.68220964856692
RPE1	['H03', 'H13']	110.3385261080409
RPE1	['H03', 'H13']	198.9498242290505
RPE1	['H03', 'H13']	570.9642937700298
RPE1	['H03', 'H13']	55.10090329399688
RPE1	['H03', 'H13']	51.81018794942645
RPE1	['H03', 'H13']	110.63324027602287
RPE1	['H03', 'H13']	60.10113365769498
RPE1	['H03', 'H13']	77.8570652882049
RPE1	['H03', 'H13']	188.55229732186254
RPE1	['H03', 'H13']	165.30902889231265
RPE1	['H03', 'H13']	151.9582936551175
RPE1	['H03', 'H13']	120.72589292998568
RPE1	['H03', 'H13']	220.83796707894632
RPE1	['H03', 'H13']	156.0826353805493
RPE1	['H03', 'H13']	123.16195121236494
RPE1	['H03', 'H13']	426.1253681650827
RPE1	['H03', 'H13']	59.18531401878208
RPE1	['H03', 'H13']	166.16752627277052
RPE1	['H03', 'H13']	87.76535189763825
RPE1	['H03', 'H13']	135.88661290265537
RPE1	['H03', 'H13']	284.7243574843887
RPE1	['H03', 'H13']	324.34704248470797
RPE1	['H03', 'H13']	254.07268610878717
RPE1	['H03', 'H13']	87.31668439287805
RPE1	['H03', 'H13']	208.8933044581908
RPE1	['H03', 'H13']	145.5453955966711
RPE1	['H03', 'H13']	300.6669001276587
RPE1	['H03', 'H13']	180.98393912755907
RPE1	['H03', 'H13']	144.1313244423025
RPE1	['H03', 'H13']	38.3271978227695
RPE1	['H03', 'H13']	57.68394365084694
RPE1	['H03', 'H13']	201.7287253552857
RPE1	['H03', 'H13']	108.08915210441086
RPE1	['H03', 'H13']	152.39127814945508
RPE1	['H03', 'H13']	126.20612642972024
RPE1	['H03', 'H13']	116.93472549939537
RPE1	['H03', 'H13']	61.7243135395764
RPE1	['H03', 'H13']	51.460812701630125
RPE1	['H03', 'H13']	98.77559666361309
RPE1	['H03', 'H13']	86.88975319105678
RPE1	['H03', 'H13']	150.44261478471861
RPE1	['H03', 'H13']	256.1425330724736
RPE1	['H03', 'H13']	60.48237456309671
RPE1	['H03', 'H13']	101.830483957784
RPE1	['H03', 'H13']	89.77074342545586
RPE1	['H03', 'H13']	295.42710786124536
RPE1	['H03', 'H13']	131.29086835886895
RPE1	['H03', 'H13']	252.5592946983278
RPE1	['H03', 'H13']	112.90568895509959
RPE1	['H03', 'H13']	286.33917005067224
RPE1	['H03', 'H13']	278.44751037801416
RPE1	['H03', 'H13']	303.0567983189929
RPE1	['H03', 'H13']	319.80259309709123
RPE1	['H03', 'H13']	84.77305199776004
RPE1	['H03', 'H13']	107.37507327233878
RPE1	['H03', 'H13']	58.101534158684636
RPE1	['H03', 'H13']	80.2595328402149
RPE1	['H03', 'H13']	80.33332418437703
RPE1	['H03', 'H13']	284.91765815031647
RPE1	['H03', 'H13']	145.18066536963534
RPE1	['H03', 'H13']	24.18319510142261
RPE1	['H03', 'H13']	453.5358299971193
RPE1	['H03', 'H13']	407.7413136839908
RPE1	['H03', 'H13']	110.89104908701326
RPE1	['H03', 'H13']	95.39192995688317
RPE1	['H03', 'H13']	174.9106613411006
RPE1	['H03', 'H13']	138.54529555892213
RPE1	['H03', 'H13']	84.83750462817291
RPE1	['H03', 'H13']	100.08871163377486
RPE1	['H03', 'H13']	72.63061616332155
RPE1	['H03', 'H13']	210.75596857073145
RPE1	['H03', 'H13']	224.58444665712315
RPE1	['H03', 'H13']	143.74474923678693
RPE1	['H03', 'H13']	43.47336517931783
RPE1	['H03', 'H13']	53.56967626666144
RPE1	['H03', 'H13']	156.13044879142515
RPE1	['H03', 'H13']	50.5078125444297
RPE1	['H03', 'H13']	59.258072519602024
RPE1	['H03', 'H13']	36.40499661177096
RPE1	['H03', 'H13']	250.59472356990364
RPE1	['H03', 'H13']	66.03660119825531
RPE1	['H03', 'H13']	20.978281864505703
RPE1	['H03', 'H13']	95.98834941055313
RPE1	['H03', 'H13']	116.11334286865959
RPE1	['H03', 'H13']	110.29861844005356
RPE1	['H03', 'H13']	182.72735931117472
RPE1	['H03', 'H13']	80.24736998338146
RPE1	['H03', 'H13']	96.49596836308022
RPE1	['H03', 'H13']	63.625094754213556
RPE1	['H03', 'H13']	68.4004558361447
RPE1	['H03', 'H13']	160.7994362442453
RPE1	['H03', 'H13']	161.71433738476483
RPE1	['H03', 'H13']	77.15413583506752
RPE1	['H03', 'H13']	68.04220852287501
RPE1	['H03', 'H13']	623.2165982179496
RPE1	['H03', 'H13']	91.8570355630459
RPE1	['H03', 'H13']	149.27742504093044
RPE1	['H03', 'H13']	107.84633475810317
RPE1	['H03', 'H13']	98.4844752033696
RPE1	['H03', 'H13']	70.65163066719612
RPE1	['H03', 'H13']	121.28143817155492
RPE1	['H03', 'H13']	280.6169733547527
RPE1	['H03', 'H13']	97.91868445121779
RPE1	['H03', 'H13']	193.73386796226433
RPE1	['H03', 'H13']	168.5433322109316
RPE1	['H03', 'H13']	118.13647962822591
RPE1	['H03', 'H13']	163.62392017112776
RPE1	['H03', 'H13']	116.99908199585443
RPE1	['H03', 'H13']	46.42920583567666
RPE1	['H03', 'H13']	98.12075173020814
RPE1	['H03', 'H13']	188.80856229757978
RPE1	['H03', 'H13']	98.18274133881897
RPE1	['H03', 'H13']	321.2855350454096
RPE1	['H03', 'H13']	83.89806390012404
RPE1	['H03', 'H13']	217.0597954472409
RPE1	['H03', 'H13']	227.4390819696366
RPE1	['H03', 'H13']	103.13016861836991
RPE1	['H03', 'H13']	18.501133674937336
RPE1	['H03', 'H13']	46.89396040261491
RPE1	['H03', 'H13']	45.66672161423882
RPE1	['H03', 'H13']	73.74272959350675
RPE1	['H03', 'H13']	357.5681532975169
RPE1	['H03', 'H13']	100.82317549304196
RPE1	['H03', 'H13']	70.25921737056859
RPE1	['H03', 'H13']	138.50743677867808
RPE1	['H03', 'H13']	95.00615510087546
RPE1	['H03', 'H13']	64.57192762831413
RPE1	['H03', 'H13']	133.3561640972779
RPE1	['H03', 'H13']	94.73265065336265
RPE1	['H03', 'H13']	121.29389978529909
RPE1	['H03', 'H13']	512.7769568765627
RPE1	['H03', 'H13']	487.16585215121717
RPE1	['H03', 'H13']	50.874810831715386
RPE1	['H03', 'H13']	58.05271014407322
RPE1	['H03', 'H13']	123.83023125149944
RPE1	['H03', 'H13']	101.6585356113778
RPE1	['H03', 'H13']	636.0254144439884
RPE1	['H03', 'H13']	82.01071068730255
RPE1	['H03', 'H13']	111.84398690069015
RPE1	['H03', 'H13']	60.30611630766623
RPE1	['H03', 'H13']	138.37550740998796
RPE1	['H03', 'H13']	69.0696175772051
RPE1	['H03', 'H13']	147.75728560766808
RPE1	['H03', 'H13']	96.80928136627952
RPE1	['H03', 'H13']	113.68148755902898
RPE1	['H03', 'H13']	75.15223282503916
RPE1	['H03', 'H13']	151.4893896145098
RPE1	['H03', 'H13']	109.74845750611942
RPE1	['H03', 'H13']	66.2587881112344
RPE1	['H03', 'H13']	111.97740122049589
RPE1	['H03', 'H13']	47.244715045658914
RPE1	['H03', 'H13']	62.37267469234064
RPE1	['H03', 'H13']	153.93561079171332
RPE1	['H03', 'H13']	46.02597585575451
RPE1	['H03', 'H13']	58.44092624805317
RPE1	['H03', 'H13']	116.45544526108336
RPE1	['H03', 'H13']	80.75261830887857
RPE1	['H03', 'H13']	140.06666143595277
RPE1	['H03', 'H13']	37.0537157785956
RPE1	['H03', 'H13']	64.72310963355736
RPE1	['H03', 'H13']	107.44802393223809
RPE1	['H03', 'H13']	99.92012402648986
RPE1	['H03', 'H13']	163.47061937128674
RPE1	['H03', 'H13']	280.34543919068176
RPE1	['H03', 'H13']	72.32476913061892
RPE1	['H03', 'H13']	35.13636777923997
RPE1	['H03', 'H13']	300.20871323818164
RPE1	['H03', 'H13']	138.49094127166026
RPE1	['H03', 'H13']	63.133003983066246
RPE1	['H03', 'H13']	237.8038234017073
RPE1	['H03', 'H13']	52.290887633061544
RPE1	['H03', 'H13']	94.74085454940777
RPE1	['H03', 'H13']	371.3900319892601
RPE1	['H03', 'H13']	134.502530001068
RPE1	['H03', 'H13']	160.91066513085437
RPE1	['H03', 'H13']	81.60490397400177
RPE1	['H03', 'H13']	122.83546766627606
RPE1	['H03', 'H13']	276.16186739211633
RPE1	['H03', 'H13']	256.9801042382511
RPE1	['H03', 'H13']	259.03731506232464
RPE1	['H03', 'H13']	154.33535012176424
RPE1	['H03', 'H13']	110.56869799454141
RPE1	['H03', 'H13']	226.56984676569323
RPE1	['H03', 'H13']	111.72428415081811
RPE1	['H03', 'H13']	61.37961038015809
RPE1	['H03', 'H13']	117.70059055101751
RPE1	['H03', 'H13']	105.35518011866533
RPE1	['H03', 'H13']	147.05239194218393
RPE1	['H03', 'H13']	191.45845446747043
RPE1	['H03', 'H13']	81.35360670213232
RPE1	['H03', 'H13']	58.08502381952466
RPE1	['H03', 'H13']	118.57513385711863
RPE1	['H03', 'H13']	73.97799587322518
RPE1	['H03', 'H13']	130.18854357474348
RPE1	['H03', 'H13']	49.018708737924904
RPE1	['H03', 'H13']	185.2394640525088
RPE1	['H03', 'H13']	33.63704461599368
RPE1	['H03', 'H13']	279.98305603762446
RPE1	['H03', 'H13']	144.60441054337818
RPE1	['H03', 'H13']	185.26623510280683
RPE1	['H03', 'H13']	281.3044084645709
RPE1	['H03', 'H13']	93.2640891864061
RPE1	['H03', 'H13']	860.120884341182
RPE1	['H03', 'H13']	91.71318751907374
RPE1	['H03', 'H13']	58.70712629319605
RPE1	['H03', 'H13']	52.09533718869951
RPE1	['H03', 'H13']	141.52073790766917
RPE1	['H03', 'H13']	56.297305840913495
RPE1	['H03', 'H13']	94.22978307566753
RPE1	['H03', 'H13']	67.73364144757755
RPE1	['H03', 'H13']	51.72970142268957
RPE1	['H03', 'H13']	144.20044543674845
RPE1	['H03', 'H13']	153.60699925525444
RPE1	['H03', 'H13']	194.90274301511664
RPE1	['H03', 'H13']	138.51381969337262
RPE1	['H03', 'H13']	210.76993801630408
RPE1	['H03', 'H13']	347.85707168978763
RPE1	['H03', 'H13']	72.24586909143395
RPE1	['H03', 'H13']	162.73201582663773
RPE1	['H03', 'H13']	131.79802432781923
RPE1	['H03', 'H13']	454.83910554988665
RPE1	['H03', 'H13']	57.92326575421054
RPE1	['H03', 'H13']	254.28264405105702
RPE1	['H03', 'H13']	157.43324921655173
RPE1	['H03', 'H13']	82.14988144344264
RPE1	['H03', 'H13']	398.2241121829218
RPE1	['H03', 'H13']	186.0235471070244
RPE1	['H03', 'H13']	45.67186246250627
RPE1	['H03', 'H13']	90.48783660046301
RPE1	['H03', 'H13']	67.58261730995835
RPE1	['H03', 'H13']	122.24043392693119
RPE1	['H03', 'H13']	205.18605224207045
RPE1	['H03', 'H13']	77.17340289706068
RPE1	['H03', 'H13']	73.49469129946431
RPE1	['H03', 'H13']	118.81454403375686
RPE1	['H03', 'H13']	110.77484698903686
RPE1	['H03', 'H13']	41.09961726394201
RPE1	['H03', 'H13']	84.48777630233148
RPE1	['H03', 'H13']	391.4631605503847
RPE1	['H03', 'H13']	44.33852216303729
RPE1	['H03', 'H13']	43.13770946094698
RPE1	['H03', 'H13']	89.0631521679833
RPE1	['H03', 'H13']	235.73593972210966
RPE1	['H03', 'H13']	242.6634116761726
RPE1	['H03', 'H13']	180.23146118471158
RPE1	['H03', 'H13']	163.15740147970072
RPE1	['H03', 'H13']	96.317791462411
RPE1	['H03', 'H13']	131.50792751815206
RPE1	['H03', 'H13']	206.67948084693555
RPE1	['H03', 'H13']	240.97366375198163
RPE1	['H03', 'H13']	431.0264943296472
RPE1	['H03', 'H13']	180.78095092969545
RPE1	['H03', 'H13']	48.268384822797124
RPE1	['H03', 'H13']	251.52996541341173
RPE1	['H03', 'H13']	125.90276462043356
RPE1	['H03', 'H13']	52.51702441480235
RPE1	['H03', 'H13']	67.91048561997623
RPE1	['H03', 'H13']	216.23393020099132
RPE1	['H03', 'H13']	232.2182487295567
RPE1	['H03', 'H13']	367.6399561354844
RPE1	['H03', 'H13']	42.411705654251655
RPE1	['H03', 'H13']	260.8524302146732
RPE1	['H03', 'H13']	652.5976717967521
RPE1	['H03', 'H13']	152.33743153794052
RPE1	['H03', 'H13']	342.72797489061526
RPE1	['H03', 'H13']	389.0408430418472
RPE1	['H03', 'H13']	82.21892196550618
RPE1	['H03', 'H13']	47.07491561984123
RPE1	['H03', 'H13']	185.2009877790329
RPE1	['H03', 'H13']	90.68258474586762
RPE1	['H03', 'H13']	310.25449266760694
RPE1	['H03', 'H13']	288.36232235413047
RPE1	['H03', 'H13']	350.89051159910895
RPE1	['H03', 'H13']	465.40319772097314
RPE1	['H03', 'H13']	251.79294682190127
RPE1	['H03', 'H13']	108.1717845670502
RPE1	['H03', 'H13']	113.5283307931704
RPE1	['H03', 'H13']	184.3576118830464
RPE1	['H03', 'H13']	100.49901350066054
RPE1	['H03', 'H13']	64.34040800674497
RPE1	['H03', 'H13']	73.89279470252325
RPE1	['H03', 'H13']	69.99552320272421
RPE1	['H03', 'H13']	136.972725385049
RPE1	['H03', 'H13']	101.43921382607311
RPE1	['H03', 'H13']	74.53575544436859
RPE1	['H03', 'H13']	79.34498148546032
RPE1	['H03', 'H13']	44.84630821683755
RPE1	['H03', 'H13']	115.37482836620485
RPE1	['H03', 'H13']	424.47302792860705
RPE1	['H03', 'H13']	89.1150057539616
RPE1	['H03', 'H13']	66.24483387823277
RPE1	['H03', 'H13']	219.09295251699598
RPE1	['H03', 'H13']	240.05930182437007
RPE1	['H03', 'H13']	79.47755153784433
RPE1	['H03', 'H13']	128.70740455848528
RPE1	['H03', 'H13']	52.04042650386008
RPE1	['H03', 'H13']	87.00535371290088
RPE1	['H03', 'H13']	206.77245405100166
RPE1	['H03', 'H13']	342.1323689773678
RPE1	['H03', 'H13']	149.23777814191806
RPE1	['H03', 'H13']	134.58329836240188
RPE1	['H03', 'H13']	104.77172143615526
RPE1	['H03', 'H13']	80.44933893919735
RPE1	['H03', 'H13']	258.59898100766713
RPE1	['H03', 'H13']	375.8482633136455
RPE1	['H03', 'H13']	250.47875615489545
RPE1	['H03', 'H13']	100.25681970869435
RPE1	['H03', 'H13']	129.3456088240078
RPE1	['H03', 'H13']	61.65825626578177
RPE1	['H03', 'H13']	120.12558308322184
RPE1	['H03', 'H13']	189.85974472469707
RPE1	['H03', 'H13']	119.89664140924387
RPE1	['H03', 'H13']	299.34578285720943
RPE1	['H03', 'H13']	192.31799664459285
RPE1	['H03', 'H13']	118.15868682795947
RPE1	['H03', 'H13']	73.35221830361789
RPE1	['H03', 'H13']	92.7099303193517
RPE1	['H03', 'H13']	162.2745827075337
RPE1	['H03', 'H13']	46.3150783024091
RPE1	['H03', 'H13']	97.27263459977614
RPE1	['H03', 'H13']	30.87247136049232
RPE1	['H03', 'H13']	56.830985546591286
RPE1	['H03', 'H13']	56.91122537003787
RPE1	['H03', 'H13']	111.96071839387484
RPE1	['H03', 'H13']	121.16426655051131
RPE1	['H03', 'H13']	170.91406481649616
RPE1	['H03', 'H13']	82.4656367891978
RPE1	['H03', 'H13']	341.8373647191789
RPE1	['H03', 'H13']	153.43763129116206
RPE1	['H03', 'H13']	91.65305197656775
RPE1	['H03', 'H13']	138.92631109002477
RPE1	['H03', 'H13']	139.38702990042114
RPE1	['H03', 'H13']	83.09206943933273
RPE1	['H03', 'H13']	90.78736143852727
RPE1	['H03', 'H13']	125.56052943430852
RPE1	['H03', 'H13']	228.19939685105555
RPE1	['H03', 'H13']	170.13108188330753
RPE1	['H03', 'H13']	121.18495292611541
RPE1	['H03', 'H13']	64.00361137497443
RPE1	['H03', 'H13']	265.949227389005
RPE1	['H03', 'H13']	116.03052419053361
RPE1	['H03', 'H13']	239.57816739910626
RPE1	['H03', 'H13']	39.51745906917179
RPE1	['H03', 'H13']	114.9710313145215
RPE1	['H03', 'H13']	69.35200297235959
RPE1	['H03', 'H13']	125.62325003937755
RPE1	['H03', 'H13']	84.49699171439521
RPE1	['H03', 'H13']	106.02794940474317
RPE1	['H03', 'H13']	58.679610348078405
RPE1	['H03', 'H13']	235.66994065426684
RPE1	['H03', 'H13']	626.4770112972863
RPE1	['H03', 'H13']	102.8034273390463
RPE1	['H03', 'H13']	159.16519514800987
RPE1	['H03', 'H13']	59.05228399497298
RPE1	['H03', 'H13']	144.4046871212008
RPE1	['H03', 'H13']	166.89728162998958
RPE1	['H03', 'H13']	38.730943968960716
RPE1	['H03', 'H13']	125.80024194717963
RPE1	['H03', 'H13']	51.971692900893615
RPE1	['H03', 'H13']	43.389641472182
RPE1	['H03', 'H13']	22.01182135471998
RPE1	['H03', 'H13']	231.14882486476282
RPE1	['H03', 'H13']	109.86975164706071
RPE1	['H03', 'H13']	69.5218244278053
RPE1	['H03', 'H13']	146.76294519978936
RPE1	['H03', 'H13']	135.49900063372934
RPE1	['H03', 'H13']	395.96100429136254
RPE1	['H03', 'H13']	77.53908293151412
RPE1	['H03', 'H13']	172.14379996814748
RPE1	['H03', 'H13']	61.669405277666044
RPE1	['H03', 'H13']	67.17190925798828
RPE1	['H03', 'H13']	96.48000367218341
RPE1	['H03', 'H13']	80.69677894616126
RPE1	['H03', 'H13']	68.53232648142155
RPE1	['H03', 'H13']	65.980279944107
RPE1	['H03', 'H13']	103.37593830556845
RPE1	['H03', 'H13']	59.5047552099361
RPE1	['H03', 'H13']	48.92390283859667
RPE1	['H03', 'H13']	147.6117443573771
RPE1	['H03', 'H13']	186.74683936540606
RPE1	['H03', 'H13']	147.4617663488883
RPE1	['H03', 'H13']	117.10163920045089
RPE1	['H03', 'H13']	86.81781805120646
RPE1	['H03', 'H13']	177.99277208167211
RPE1	['H03', 'H13']	92.38878353198972
RPE1	['H03', 'H13']	64.78136852611341
RPE1	['H03', 'H13']	95.33013459376039
RPE1	['H03', 'H13']	73.72290511032428
RPE1	['H03', 'H13']	98.92315513693299
RPE1	['H03', 'H13']	134.36410233252377
RPE1	['H03', 'H13']	111.89747042701474
RPE1	['H03', 'H13']	136.23139945906343
RPE1	['H03', 'H13']	263.90016228295633
RPE1	['H03', 'H13']	49.756668394527345
RPE1	['H03', 'H13']	206.87351527958722
RPE1	['H03', 'H13']	73.21972490652655
RPE1	['H03', 'H13']	360.8633916901977
RPE1	['H03', 'H13']	225.93816890506153
RPE1	['H03', 'H13']	154.05426633651567
RPE1	['H03', 'H13']	91.9550245338125
RPE1	['H03', 'H13']	253.89192034855813
RPE1	['H03', 'H13']	314.1978303805774
RPE1	['H03', 'H13']	353.4322621819407
RPE1	['H03', 'H13']	41.28898284703008
RPE1	['H03', 'H13']	102.95729022005817
RPE1	['H03', 'H13']	207.55001107310437
RPE1	['H03', 'H13']	185.76931327389133
RPE1	['H03', 'H13']	202.17355288788983
RPE1	['H03', 'H13']	248.69177022184186
RPE1	['H03', 'H13']	404.67373249435826
RPE1	['H03', 'H13']	59.56316751948238
RPE1	['H03', 'H13']	246.054418087214
RPE1	['H03', 'H13']	441.0495241962775
RPE1	['H03', 'H13']	35.17892906758975
RPE1	['H03', 'H13']	118.1520851306437
RPE1	['H03', 'H13']	90.20010759567782
RPE1	['H03', 'H13']	164.99720807816007
RPE1	['H03', 'H13']	146.87298834380337
RPE1	['H03', 'H13']	120.70029556038654
RPE1	['H03', 'H13']	152.06642444249366
RPE1	['H03', 'H13']	46.18840576672899
RPE1	['H03', 'H13']	46.00306539469416
RPE1	['H03', 'H13']	309.6217137833999
RPE1	['H03', 'H13']	184.99002848167086
RPE1	['H03', 'H13']	36.87888889769626
RPE1	['H03', 'H13']	179.9270740704564
RPE1	['H03', 'H13']	66.56887582221388
RPE1	['H03', 'H13']	97.80414950763864
RPE1	['H03', 'H13']	390.42762543361005
RPE1	['H03', 'H13']	112.3411526603478
RPE1	['H03', 'H13']	102.52427093690768
RPE1	['H03', 'H13']	124.76390428763457
RPE1	['H03', 'H13']	264.3261300142016
RPE1	['H03', 'H13']	57.41080305359154
RPE1	['H03', 'H13']	324.15150927821765
RPE1	['H03', 'H13']	106.20167832684615
RPE1	['H03', 'H13']	71.33441899111287
RPE1	['H03', 'H13']	123.477342160525
RPE1	['H03', 'H13']	126.3933163525397
RPE1	['H03', 'H13']	178.15047874651233
RPE1	['H03', 'H13']	101.240423171435
RPE1	['H03', 'H13']	140.00123192018154
RPE1	['H03', 'H13']	274.1894683758256
RPE1	['H03', 'H13']	104.11823213883999
RPE1	['H03', 'H13']	60.718601661112054
RPE1	['H03', 'H13']	358.8950635099959
RPE1	['H03', 'H13']	73.55151083297393
RPE1	['H03', 'H13']	154.44230910421766
RPE1	['H03', 'H13']	72.99163520832772
RPE1	['H03', 'H13']	125.9888681506587
RPE1	['H03', 'H13']	39.701826366007175
RPE1	['H03', 'H13']	224.27244500409978
RPE1	['H03', 'H13']	120.01281081114249
RPE1	['H03', 'H13']	231.1239335378525
RPE1	['H03', 'H13']	157.9670108069044
RPE1	['H03', 'H13']	62.30484234621538
RPE1	['H03', 'H13']	72.75046718064415
RPE1	['H03', 'H13']	344.67567268390377
RPE1	['H03', 'H13']	64.3541441382008
RPE1	['H03', 'H13']	162.05557505393392
RPE1	['H03', 'H13']	78.2176540849623
RPE1	['H03', 'H13']	93.55756361623264
RPE1	['H03', 'H13']	117.75374544731586
RPE1	['H03', 'H13']	31.696645033562
RPE1	['H03', 'H13']	176.98727549658165
RPE1	['H03', 'H13']	418.48031263516583
RPE1	['H03', 'H13']	72.25339305527815
RPE1	['H03', 'H13']	60.80401802027478
RPE1	['H03', 'H13']	47.4254957440942
RPE1	['H03', 'H13']	240.93425604200746
RPE1	['H03', 'H13']	204.12768982984815
RPE1	['H03', 'H13']	109.04761293909523
RPE1	['H03', 'H13']	505.95177512550276
RPE1	['H03', 'H13']	136.2473528460486
RPE1	['H03', 'H13']	56.26634310228352
RPE1	['H03', 'H13']	136.91254700267373
RPE1	['H03', 'H13']	57.504002787716615
RPE1	['H03', 'H13']	302.7233434211587
RPE1	['H03', 'H13']	64.70039929613112
RPE1	['H03', 'H13']	167.9757214898631
RPE1	['H03', 'H13']	693.6240015045955
RPE1	['H03', 'H13']	338.6736635685819
RPE1	['H03', 'H13']	184.3196273276894
RPE1	['H03', 'H13']	465.83368746315244
RPE1	['H03', 'H13']	103.75071617038805
RPE1	['H03', 'H13']	61.25038234363792
RPE1	['H03', 'H13']	127.73898999680934
RPE1	['H03', 'H13']	359.00885661099585
RPE1	['H03', 'H13']	79.4550664291809
RPE1	['H03', 'H13']	403.5985953536948
RPE1	['H03', 'H13']	104.68532453224762
RPE1	['H03', 'H13']	178.03181010139286
RPE1	['H03', 'H13']	72.78902401404929
RPE1	['H03', 'H13']	88.0149436412826
RPE1	['H03', 'H13']	161.661813319153
RPE1	['H03', 'H13']	92.52373606617883
RPE1	['H03', 'H13']	100.34054720319695
RPE1	['H03', 'H13']	41.122324735675626
RPE1	['H03', 'H13']	58.42143961650559
RPE1	['H03', 'H13']	264.9769392176755
RPE1	['H03', 'H13']	156.94864709707414
RPE1	['H03', 'H13']	75.03589900961205
RPE1	['H03', 'H13']	72.85046429869534
RPE1	['H03', 'H13']	208.39428883801065
RPE1	['H03', 'H13']	59.64199428580606
RPE1	['H03', 'H13']	85.1685113625284
RPE1	['H03', 'H13']	114.74133973251105
RPE1	['H03', 'H13']	150.75697135526826
RPE1	['H03', 'H13']	347.26128379980366
RPE1	['H03', 'H13']	110.70108102397703
RPE1	['H03', 'H13']	300.9845533397469
RPE1	['H03', 'H13']	128.79510357318114
RPE1	['H03', 'H13']	517.4124913763701
RPE1	['H03', 'H13']	483.59223712633593
RPE1	['H03', 'H13']	511.6626409249447
RPE1	['H03', 'H13']	220.609045154977
RPE1	['H03', 'H13']	84.64263432737353
RPE1	['H03', 'H13']	215.86356959097083
RPE1	['H03', 'H13']	134.54710622538397
RPE1	['H03', 'H13']	80.2229040403259
RPE1	['H03', 'H13']	71.61312641619159
RPE1	['H03', 'H13']	86.654297282607
RPE1	['H03', 'H13']	95.29106605730443
RPE1	['H03', 'H13']	160.09892021153095
RPE1	['H03', 'H13']	89.92433781668096
RPE1	['H03', 'H13']	124.75446226620198
RPE1	['H03', 'H13']	159.0730186290677
RPE1	['H03', 'H13']	190.13530272370988
RPE1	['H03', 'H13']	39.135265548204835
RPE1	['H03', 'H13']	70.65750810036886
RPE1	['H03', 'H13']	111.19813054694087
RPE1	['H03', 'H13']	66.57942169251058
RPE1	['H03', 'H13']	73.6820179679868
RPE1	['H03', 'H13']	220.8646105082563
RPE1	['H03', 'H13']	45.32748451770905
RPE1	['H03', 'H13']	68.27780403670255
RPE1	['H03', 'H13']	299.24568537026846
RPE1	['H03', 'H13']	38.41261302167585
RPE1	['H03', 'H13']	174.07797873796446
RPE1	['H03', 'H13']	107.141713172382
RPE1	['H03', 'H13']	201.4275150880651
RPE1	['H03', 'H13']	87.6286496811405
RPE1	['H03', 'H13']	96.67986407482583
RPE1	['H03', 'H13']	122.88081694669422
RPE1	['H03', 'H13']	67.11283498801917
RPE1	['H03', 'H13']	184.44655609387516
RPE1	['H03', 'H13']	53.517068285174986
RPE1	['H03', 'H13']	143.1307440693395
RPE1	['H03', 'H13']	86.47084410509466
RPE1	['H03', 'H13']	26.327746693866057
RPE1	['H03', 'H13']	82.0186381122298
RPE1	['H03', 'H13']	155.19684783062442
RPE1	['H03', 'H13']	115.42161057650524
RPE1	['H03', 'H13']	74.07208787304779
RPE1	['H03', 'H13']	396.6837867015209
RPE1	['H03', 'H13']	68.83599226171899
RPE1	['H03', 'H13']	71.2037322084602
RPE1	['H03', 'H13']	125.33343027715419
RPE1	['H03', 'H13']	133.65466293490812
RPE1	['H03', 'H13']	96.65623491379966
RPE1	['H03', 'H13']	95.9156326175767
RPE1	['H03', 'H13']	85.76755280641241
RPE1	['H03', 'H13']	164.67308787039136
RPE1	['H03', 'H13']	119.47670341498426
RPE1	['H03', 'H13']	84.35521312598755
RPE1	['H03', 'H13']	78.73801376460263
RPE1	['H03', 'H13']	114.45979300625446
RPE1	['H03', 'H13']	198.52686096644527
RPE1	['H03', 'H13']	96.40470208094395
RPE1	['H03', 'H13']	43.87430261082426
RPE1	['H03', 'H13']	133.25328103324549
RPE1	['H03', 'H13']	43.02373193991331
RPE1	['H03', 'H13']	108.20477242284962
RPE1	['H03', 'H13']	101.53309135414356
RPE1	['H03', 'H13']	363.47790554630075
RPE1	['H03', 'H13']	171.4975759811079
RPE1	['H03', 'H13']	67.67364347447364
RPE1	['H03', 'H13']	365.6741565476403
RPE1	['H03', 'H13']	59.78283057235597
RPE1	['H03', 'H13']	492.5811542947975
RPE1	['H03', 'H13']	50.1584806258315
RPE1	['H03', 'H13']	179.69769766826974
RPE1	['H03', 'H13']	65.46638327808664
RPE1	['H03', 'H13']	364.1288109229098
RPE1	['H03', 'H13']	177.18173487495508
RPE1	['H03', 'H13']	55.606182063511326
RPE1	['H03', 'H13']	142.9102440791951
RPE1	['H03', 'H13']	620.0695022606415
RPE1	['H03', 'H13']	123.27190984741517
RPE1	['H03', 'H13']	150.41175705317028
RPE1	['H03', 'H13']	348.7881384991191
RPE1	['H03', 'H13']	578.3122431203684
RPE1	['H03', 'H13']	257.7820598352217
RPE1	['H03', 'H13']	353.5577605564213
RPE1	['H03', 'H13']	225.4095666965159
RPE1	['H03', 'H13']	258.6494180081584
RPE1	['H03', 'H13']	341.1444562256531
RPE1	['H03', 'H13']	108.21723834949195
RPE1	['H03', 'H13']	147.18714413051686
RPE1	['H03', 'H13']	72.28593345734328
RPE1	['H03', 'H13']	74.52921234093725
RPE1	['H03', 'H13']	27.321721788312722
RPE1	['H03', 'H13']	158.33958470160366
RPE1	['H03', 'H13']	94.06006197534964
RPE1	['H03', 'H13']	88.06016677946526
RPE1	['H03', 'H13']	126.20177059866471
RPE1	['H03', 'H13']	89.6252316882584
RPE1	['H03', 'H13']	48.38324662921679
RPE1	['H03', 'H13']	380.227601872665
RPE1	['H03', 'H13']	227.78539125630948
RPE1	['H03', 'H13']	94.79728243122689
RPE1	['H03', 'H13']	134.01590106512467
RPE1	['H03', 'H13']	159.93913863517398
RPE1	['H03', 'H13']	268.2328955748656
RPE1	['H03', 'H13']	226.89389306561915
RPE1	['H03', 'H13']	156.4517809653626
RPE1	['H03', 'H13']	200.93327124743973
RPE1	['H03', 'H13']	73.11750648782306
RPE1	['H03', 'H13']	111.43992342518031
RPE1	['H03', 'H13']	263.7300186880939
RPE1	['H03', 'H13']	478.7023030964918
RPE1	['H03', 'H13']	223.3950326258677
RPE1	['H03', 'H13']	108.00016687105965
RPE1	['H03', 'H13']	330.26248643657834
RPE1	['H03', 'H13']	267.67341538292476
RPE1	['H03', 'H13']	124.01100783420038
RPE1	['H03', 'H13']	127.09565231746333
RPE1	['H03', 'H13']	156.86780368402378
RPE1	['H03', 'H13']	77.53003291424265
RPE1	['H03', 'H13']	252.9565860220507
RPE1	['H03', 'H13']	537.1382993634238
RPE1	['H03', 'H13']	104.68868406840986
RPE1	['H03', 'H13']	90.46400789090208
RPE1	['H03', 'H13']	104.33141675153519
RPE1	['H03', 'H13']	76.9745525790569
RPE1	['H03', 'H13']	580.0231627498423
RPE1	['H03', 'H13']	227.39879028080915
RPE1	['H03', 'H13']	133.0674894572187
RPE1	['H03', 'H13']	98.0476261973772
RPE1	['H03', 'H13']	67.8142191703228
RPE1	['H03', 'H13']	203.92470008095586
RPE1	['H03', 'H13']	240.50675297862426
RPE1	['H03', 'H13']	288.89594900602265
RPE1	['H03', 'H13']	68.4307127904046
RPE1	['H03', 'H13']	72.77027076694571
RPE1	['H03', 'H13']	71.55641211010241
RPE1	['H03', 'H13']	114.30522356907414
RPE1	['H03', 'H13']	233.6544510320852
RPE1	['H03', 'H13']	210.2677308854928
RPE1	['H03', 'H13']	99.64345459360253
RPE1	['H03', 'H13']	484.04024176512894
RPE1	['H03', 'H13']	626.8192263712031
RPE1	['H03', 'H13']	103.21789663977863
RPE1	['H03', 'H13']	74.30139089451195
RPE1	['H03', 'H13']	54.08929980928605
RPE1	['H03', 'H13']	281.7553586203314
RPE1	['H03', 'H13']	142.8930512496558
RPE1	['H03', 'H13']	161.5044335591912
RPE1	['H03', 'H13']	214.17590877375795
RPE1	['H03', 'H13']	103.91656921454211
RPE1	['H03', 'H13']	109.98138583786987
RPE1	['H03', 'H13']	471.5738456994787
RPE1	['H03', 'H13']	58.47400404383801
RPE1	['H03', 'H13']	142.90375206368884
RPE1	['H03', 'H13']	119.04581725076582
RPE1	['H03', 'H13']	81.5469992552375
RPE1	['H03', 'H13']	282.7574367242039
RPE1	['H03', 'H13']	79.11870229230618
RPE1	['H03', 'H13']	140.20976381331016
RPE1	['H03', 'H13']	58.09230190163091
RPE1	['H03', 'H13']	314.30842153398913
RPE1	['H03', 'H13']	462.9407807197354
RPE1	['H03', 'H13']	158.32612891890875
RPE1	['H03', 'H13']	150.44172658283088
RPE1	['H03', 'H13']	118.3449646514439
RPE1	['H03', 'H13']	91.10608504695108
RPE1	['H03', 'H13']	112.42244080889952
RPE1	['H03', 'H13']	120.81631484310032
RPE1	['H03', 'H13']	447.9945544205768
RPE1	['H03', 'H13']	308.8300402990752
RPE1	['H03', 'H13']	308.1109113191435
RPE1	['H03', 'H13']	595.1661244171878
RPE1	['H03', 'H13']	81.57150070644195
RPE1	['H03', 'H13']	164.45060922863127
RPE1	['H03', 'H13']	229.21650535537594
RPE1	['H03', 'H13']	431.26296861925243
RPE1	['H03', 'H13']	106.72401510368789
RPE1	['H03', 'H13']	65.17121332068379
RPE1	['H03', 'H13']	124.00156834971625
RPE1	['H03', 'H13']	72.74126182745869
RPE1	['H03', 'H13']	115.00680438533804
RPE1	['H03', 'H13']	20.638898021747618
RPE1	['H03', 'H13']	126.01191040722306
RPE1	['H03', 'H13']	82.20573868138597
RPE1	['H03', 'H13']	108.38600875569244
RPE1	['H03', 'H13']	545.220322454073
RPE1	['H03', 'H13']	287.488524157241
RPE1	['H03', 'H13']	58.162835305136326
RPE1	['H03', 'H13']	93.5374539954061
RPE1	['H03', 'H13']	194.31617048231078
RPE1	['H03', 'H13']	56.951891572140376
RPE1	['H03', 'H13']	322.90442614590324
RPE1	['H03', 'H13']	91.54531631622724
RPE1	['H03', 'H13']	194.57533860848926
RPE1	['H03', 'H13']	238.67535144592458
RPE1	['H03', 'H13']	90.74258014100656
RPE1	['H03', 'H13']	266.7760778245047
RPE1	['H03', 'H13']	96.71573957401066
RPE1	['H03', 'H13']	138.41497881366544
RPE1	['H03', 'H13']	91.58011331768718
RPE1	['H03', 'H13']	185.87530363634613
RPE1	['H03', 'H13']	177.10466193365193
RPE1	['H03', 'H13']	423.43297044488935
RPE1	['H03', 'H13']	63.27952470473188
RPE1	['H03', 'H13']	90.84646127639614
RPE1	['H03', 'H13']	98.03291640131746
RPE1	['H03', 'H13']	80.99045115198348
RPE1	['H03', 'H13']	196.24691390444775
RPE1	['H03', 'H13']	77.14829930204287
RPE1	['H03', 'H13']	80.36969334186726
RPE1	['H03', 'H13']	144.32845018645992
RPE1	['H03', 'H13']	730.9171016040689
RPE1	['H03', 'H13']	81.7639922686195
RPE1	['H03', 'H13']	41.144298119033756
RPE1	['H03', 'H13']	183.0699768862238
RPE1	['H03', 'H13']	76.68461161022117
RPE1	['H03', 'H13']	105.38642719284248
RPE1	['H03', 'H13']	102.30225648210113
RPE1	['H03', 'H13']	18.403932310682052
RPE1	['H03', 'H13']	98.50099099823723
RPE1	['H03', 'H13']	89.72884940109726
RPE1	['H03', 'H13']	271.7227058629267
RPE1	['H03', 'H13']	107.81060279030311
RPE1	['H03', 'H13']	547.1114651082463
RPE1	['H03', 'H13']	102.93319113629245
RPE1	['H03', 'H13']	262.8420710893456
RPE1	['H03', 'H13']	72.39577793992254
RPE1	['H03', 'H13']	95.61291407595778
RPE1	['H03', 'H13']	123.13424245591888
RPE1	['H03', 'H13']	75.30964930819478
RPE1	['H03', 'H13']	113.39532619502525
RPE1	['H03', 'H13']	128.4846335047517
RPE1	['H03', 'H13']	124.5026847215459
RPE1	['H03', 'H13']	238.0734033785779
RPE1	['H03', 'H13']	45.19429071319274
RPE1	['H03', 'H13']	418.8281924746534
RPE1	['H03', 'H13']	409.46335709028455
RPE1	['H03', 'H13']	80.85523487923943
RPE1	['H03', 'H13']	109.06977551448612
RPE1	['H03', 'H13']	100.86371257520088
RPE1	['H03', 'H13']	82.44312026904234
RPE1	['H03', 'H13']	152.93951267342914
RPE1	['H03', 'H13']	61.89135685630043
RPE1	['H03', 'H13']	372.980121935283
RPE1	['H03', 'H13']	118.46670263342985
RPE1	['H03', 'H13']	90.88539069494905
RPE1	['H03', 'H13']	293.63229586958437
RPE1	['H03', 'H13']	42.24079938629675
RPE1	['H03', 'H13']	228.92291157344778
RPE1	['H03', 'H13']	59.81989170525327
RPE1	['H03', 'H13']	298.12259674655775
RPE1	['H03', 'H13']	287.5538042291149
RPE1	['H03', 'H13']	217.76067506739287
RPE1	['H03', 'H13']	433.5972486183806
RPE1	['H03', 'H13']	92.46469877227247
RPE1	['H03', 'H13']	206.01527859570427
RPE1	['H03', 'H13']	135.87948990013672
RPE1	['H03', 'H13']	101.48286579752998
RPE1	['H03', 'H13']	197.18710813580424
RPE1	['H03', 'H13']	162.84629221491636
RPE1	['H03', 'H13']	14.504632215861962
RPE1	['H03', 'H13']	134.66802987221254
RPE1	['H03', 'H13']	61.9935638389636
RPE1	['H03', 'H13']	326.2020991098173
RPE1	['H03', 'H13']	200.5535120654784
RPE1	['H03', 'H13']	133.70659643233967
RPE1	['H03', 'H13']	238.71647197983071
RPE1	['H03', 'H13']	121.98212060261348
RPE1	['H03', 'H13']	67.62601076385339
RPE1	['H03', 'H13']	116.12400184869884
RPE1	['H03', 'H13']	342.58212453503376
RPE1	['H03', 'H13']	72.24231542405506
RPE1	['H03', 'H13']	83.17275120389831
RPE1	['H03', 'H13']	84.44171760824025
RPE1	['H03', 'H13']	160.0487301020809
RPE1	['H03', 'H13']	99.71826879019909
RPE1	['H03', 'H13']	13.59092973395931
RPE1	['H03', 'H13']	222.26742825639445
RPE1	['H03', 'H13']	374.58062902572107
RPE1	['H03', 'H13']	93.39809053204222
RPE1	['H03', 'H13']	70.71873840610924
RPE1	['H03', 'H13']	190.47191860347448
RPE1	['H03', 'H13']	245.95480460374068
RPE1	['H03', 'H13']	123.83027913668371
RPE1	['H03', 'H13']	213.84442764240862
RPE1	['H03', 'H13']	101.96266850156935
RPE1	['H03', 'H13']	260.14789908476257
RPE1	['H03', 'H13']	126.61333474428848
RPE1	['H03', 'H13']	75.12749217873181
RPE1	['H03', 'H13']	108.48119944636525
RPE1	['H03', 'H13']	698.8254390503585
RPE1	['H03', 'H13']	184.86045695549424
RPE1	['H03', 'H13']	34.29717616151881
RPE1	['H03', 'H13']	121.52101504041784
RPE1	['H03', 'H13']	138.88013529168487
RPE1	['H03', 'H13']	209.5747290321422
RPE1	['H03', 'H13']	572.3837280514748
RPE1	['H03', 'H13']	46.801386937156785
RPE1	['H03', 'H13']	35.91536505684996
RPE1	['H03', 'H13']	151.29245118980072
RPE1	['H03', 'H13']	204.0951466349413
RPE1	['H03', 'H13']	182.3477929947689
RPE1	['H03', 'H13']	84.09620867430387
RPE1	['H03', 'H13']	108.58391900264904
RPE1	['H03', 'H13']	119.5616317698237
RPE1	['H03', 'H13']	94.66196627612497
RPE1	['H03', 'H13']	196.65066274742435
RPE1	['H03', 'H13']	61.072377300347824
RPE1	['H03', 'H13']	108.53507169503945
RPE1	['H03', 'H13']	450.5091744023432
RPE1	['H03', 'H13']	583.2147238776623
RPE1	['H03', 'H13']	141.7813523569726
RPE1	['H03', 'H13']	71.0275334871471
RPE1	['H03', 'H13']	174.84908428346202
RPE1	['H03', 'H13']	138.56376491753525
RPE1	['H03', 'H13']	76.78836264325352
RPE1	['H03', 'H13']	420.5198340785287
RPE1	['H03', 'H13']	98.65271059723152
RPE1	['H03', 'H13']	145.0168716468571
RPE1	['H03', 'H13']	180.38260202967172
RPE1	['H03', 'H13']	324.79119903749904
RPE1	['H03', 'H13']	113.31554324378384
RPE1	['H03', 'H13']	123.87149763966869
RPE1	['H03', 'H13']	61.745205537953964
RPE1	['H03', 'H13']	160.05583418646685
RPE1	['H03', 'H13']	540.9668603918273
RPE1	['H03', 'H13']	146.39156000130032
RPE1	['H03', 'H13']	162.89564050382174
RPE1	['H03', 'H13']	16.634669161744903
RPE1	['H03', 'H13']	119.29766369289013
RPE1	['H03', 'H13']	99.55549709927095
RPE1	['H03', 'H13']	299.01775050595415
RPE1	['H03', 'H13']	132.6005520068471
RPE1	['H03', 'H13']	75.93799244948463
RPE1	['H03', 'H13']	149.26159684326765
RPE1	['H03', 'H13']	542.8827977371492
RPE1	['H03', 'H13']	106.08428074434836
RPE1	['H03', 'H13']	765.8042218700956
RPE1	['H03', 'H13']	380.4334738038727
RPE1	['H03', 'H13']	77.77785023920491
RPE1	['H03', 'H13']	74.76600196839384
RPE1	['H03', 'H13']	297.81861917027834
RPE1	['H03', 'H13']	105.63618254315004
RPE1	['H03', 'H13']	89.95400906131495
RPE1	['H03', 'H13']	93.35465411660265
RPE1	['H03', 'H13']	149.09680331855571
RPE1	['H03', 'H13']	155.8210359514489
RPE1	['H03', 'H13']	258.99307125689575
RPE1	['H03', 'H13']	68.88221958764117
RPE1	['H03', 'H13']	29.8652358712592
RPE1	['H03', 'H13']	45.80339430848562
RPE1	['H03', 'H13']	526.3758842493771
RPE1	['H03', 'H13']	158.71654336896583
RPE1	['H03', 'H13']	51.842923695328
RPE1	['H03', 'H13']	107.04921178532244
RPE1	['H03', 'H13']	10.920037848046865
RPE1	['H03', 'H13']	59.22613059437339
RPE1	['H03', 'H13']	147.62127569140415
RPE1	['H03', 'H13']	110.9896112880937
RPE1	['H03', 'H13']	161.0176093529969
RPE1	['H03', 'H13']	153.9454698382698
RPE1	['H03', 'H13']	360.5528300711334
RPE1	['H03', 'H13']	147.87793877196285
RPE1	['H03', 'H13']	67.92627332373996
RPE1	['H03', 'H13']	325.08421423236786
RPE1	['H03', 'H13']	423.4325541765676
RPE1	['H03', 'H13']	67.5718323987139
RPE1	['H03', 'H13']	147.94943070546137
RPE1	['H03', 'H13']	210.62933184866424
RPE1	['H03', 'H13']	369.81268870129
RPE1	['H03', 'H13']	262.9246338769011
RPE1	['H03', 'H13']	226.109109355479
RPE1	['H03', 'H13']	167.3334851078295
RPE1	['H03', 'H13']	162.82839480365433
RPE1	['H03', 'H13']	413.2156854671677
RPE1	['H03', 'H13']	63.086964162149975
RPE1	['H03', 'H13']	845.9325251905881
RPE1	['H03', 'H13']	29.27426998964525
RPE1	['H03', 'H13']	89.42087024717027
RPE1	['H03', 'H13']	163.24292477219262
RPE1	['H03', 'H13']	82.35491976060008
RPE1	['H03', 'H13']	47.123819214333736
RPE1	['H03', 'H13']	640.6866904074312
RPE1	['H03', 'H13']	454.52463200226066
RPE1	['H03', 'H13']	548.8309939914227
RPE1	['H03', 'H13']	120.85931739543436
RPE1	['H03', 'H13']	116.99493962838326
RPE1	['H03', 'H13']	142.09199396808117
RPE1	['H03', 'H13']	162.20143576368955
RPE1	['H03', 'H13']	80.62183213024548
RPE1	['H03', 'H13']	323.9529243555321
RPE1	['H03', 'H13']	75.2561026002853
RPE1	['H03', 'H13']	88.8353410412752
RPE1	['H03', 'H13']	354.57839730391305
RPE1	['H03', 'H13']	89.94460174013626
RPE1	['H03', 'H13']	103.193265428764
RPE1	['H03', 'H13']	366.3933055789112
RPE1	['H03', 'H13']	167.76176671708794
RPE1	['H03', 'H13']	54.085877494033475
RPE1	['H03', 'H13']	175.01402082227312
RPE1	['H03', 'H13']	388.51481999342457
RPE1	['H03', 'H13']	17.578618591045977
RPE1	['H03', 'H13']	111.30368184817155
RPE1	['H03', 'H13']	308.721890064312
RPE1	['H03', 'H13']	90.74212151750713
RPE1	['H03', 'H13']	87.98121009856357
RPE1	['H03', 'H13']	59.20139845890257
RPE1	['H03', 'H13']	349.55669731755086
RPE1	['H03', 'H13']	143.7277132900457
RPE1	['H03', 'H13']	90.47020051098949
RPE1	['H03', 'H13']	81.94580351534245
RPE1	['H03', 'H13']	199.2135449450587
RPE1	['H03', 'H13']	224.60761808075748
RPE1	['H03', 'H13']	107.67747118649858
RPE1	['H03', 'H13']	160.40962501760487
RPE1	['H03', 'H13']	70.56011181572518
RPE1	['H03', 'H13']	55.2202104598295
RPE1	['H03', 'H13']	104.79454954798437
RPE1	['H03', 'H13']	513.1449326341328
RPE1	['H03', 'H13']	449.71174512718443
RPE1	['H03', 'H13']	106.98297430115976
RPE1	['H03', 'H13']	352.7948576152149
RPE1	['H03', 'H13']	74.629553332885
RPE1	['H03', 'H13']	47.07987241520891
RPE1	['H03', 'H13']	270.6465017262288
RPE1	['H03', 'H13']	114.61191284450689
RPE1	['H03', 'H13']	76.47229306288814
RPE1	['H03', 'H13']	336.4850575895697
RPE1	['H03', 'H13']	140.89004847977668
RPE1	['H03', 'H13']	468.11126426875103
RPE1	['H03', 'H13']	141.61544636439572
RPE1	['H03', 'H13']	56.82013681949912
RPE1	['H03', 'H13']	89.18696668477068
RPE1	['H03', 'H13']	133.60327234158274
RPE1	['H03', 'H13']	419.61042837129685
RPE1	['H03', 'H13']	279.7867834727861
RPE1	['H03', 'H13']	223.0175899158979
RPE1	['H03', 'H13']	99.7336866176117
RPE1	['H03', 'H13']	138.79885591572
RPE1	['H03', 'H13']	51.96677619573591
RPE1	['H03', 'H13']	119.65705533443605
RPE1	['H03', 'H13']	272.6740577230693
RPE1	['H03', 'H13']	71.44858755980184
RPE1	['H03', 'H13']	41.67901677145194
RPE1	['H03', 'H13']	67.67366853130414
RPE1	['H03', 'H13']	183.88932883384524
RPE1	['H03', 'H13']	81.55511751795073
RPE1	['H03', 'H13']	41.87929315609021
RPE1	['H03', 'H13']	91.71110040260973
RPE1	['H03', 'H13']	245.96691559285628
RPE1	['H03', 'H13']	680.0915938587556
RPE1	['H03', 'H13']	133.6015854706606
RPE1	['H03', 'H13']	114.69899633068313
RPE1	['H03', 'H13']	112.52506715380724
RPE1	['H03', 'H13']	184.78765652381975
RPE1	['H03', 'H13']	88.08404129087431
RPE1	['H03', 'H13']	328.2696783141643
RPE1	['H03', 'H13']	271.55612476554546
RPE1	['H03', 'H13']	337.0496471921008
RPE1	['H03', 'H13']	122.05247094289929
RPE1	['H03', 'H13']	102.36248506694537
RPE1	['H03', 'H13']	294.2999089689466
RPE1	['H03', 'H13']	115.34165631112452
RPE1	['H03', 'H13']	399.3888034380931
RPE1	['H03', 'H13']	341.8383028011752
RPE1	['H03', 'H13']	171.43156850076826
RPE1	['H03', 'H13']	215.31024954627654
RPE1	['H03', 'H13']	34.08392929022429
RPE1	['H03', 'H13']	71.37509214053591
RPE1	['H03', 'H13']	52.666319005205025
RPE1	['H03', 'H13']	416.93805381797705
RPE1	['H03', 'H13']	315.005309196606
RPE1	['H03', 'H13']	291.86955613562367
RPE1	['H03', 'H13']	56.805861243145124
RPE1	['H03', 'H13']	159.73863681293832
RPE1	['H03', 'H13']	31.678755383792986
RPE1	['H03', 'H13']	66.7260999961065
RPE1	['H03', 'H13']	398.99504962146284
RPE1	['H03', 'H13']	154.83375849047533
RPE1	['H03', 'H13']	157.70414751518894
RPE1	['H03', 'H13']	118.25109373270115
RPE1	['H03', 'H13']	173.9623093641152
RPE1	['H03', 'H13']	168.0934553032623
RPE1	['H03', 'H13']	35.26161889264051
RPE1	['H03', 'H13']	13.90240868429993
RPE1	['H03', 'H13']	64.57216104708505
RPE1	['H03', 'H13']	107.29291201741157
RPE1	['H03', 'H13']	124.653559748944
RPE1	['H03', 'H13']	114.98324814711376
RPE1	['H03', 'H13']	25.50889626090717
RPE1	['H03', 'H13']	104.89464865193129
RPE1	['H03', 'H13']	194.05615116911451
RPE1	['H03', 'H13']	108.62044452083644
RPE1	['H03', 'H13']	387.57248797187447
RPE1	['H03', 'H13']	206.98448145429316
RPE1	['H03', 'H13']	264.0930985677752
RPE1	['H03', 'H13']	336.21939511402945
RPE1	['H03', 'H13']	350.4241582160714
RPE1	['H03', 'H13']	246.87147821132885
RPE1	['H03', 'H13']	349.7346259787531
RPE1	['H03', 'H13']	266.8439700073194
RPE1	['H03', 'H13']	169.6056631740877
RPE1	['H03', 'H13']	109.61788672146768
RPE1	['H03', 'H13']	58.86104183544122
RPE1	['H03', 'H13']	62.92930984317731
RPE1	['H03', 'H13']	43.820469448894045
RPE1	['H03', 'H13']	71.27383544746387
RPE1	['H03', 'H13']	303.4241583608471
RPE1	['H03', 'H13']	99.1439898221988
RPE1	['H03', 'H13']	137.71764467896134
RPE1	['H03', 'H13']	277.7523705963842
RPE1	['H03', 'H13']	325.851935409412
RPE1	['H03', 'H13']	105.34758104243981
RPE1	['H03', 'H13']	115.78995634946732
RPE1	['H03', 'H13']	149.30694039611973
RPE1	['H03', 'H13']	121.97189229950922
RPE1	['H03', 'H13']	91.76545221806427
RPE1	['H03', 'H13']	150.8542005840213
RPE1	['H03', 'H13']	252.87745618956083
RPE1	['H03', 'H13']	100.545505166318
RPE1	['H03', 'H13']	154.4179525740612
RPE1	['H03', 'H13']	166.9754619028528
RPE1	['H03', 'H13']	152.46305772038815
RPE1	['H03', 'H13']	61.11107750588158
RPE1	['H03', 'H13']	318.08819496883893
RPE1	['H03', 'H13']	124.76839897577518
RPE1	['H03', 'H13']	114.24373284757183
RPE1	['H03', 'H13']	180.4362385163435
RPE1	['H03', 'H13']	92.28924588358701
RPE1	['H03', 'H13']	295.7619097172423
RPE1	['H03', 'H13']	75.46933551356705
RPE1	['H03', 'H13']	117.94843982088072
RPE1	['H03', 'H13']	169.10283952003778
RPE1	['H03', 'H13']	179.78986891464262
RPE1	['H03', 'H13']	49.62903350128086
RPE1	['H03', 'H13']	311.7287034298023
RPE1	['H03', 'H13']	177.25995292390502
RPE1	['H03', 'H13']	50.32237465916793
RPE1	['H03', 'H13']	154.80376446303904
RPE1	['H03', 'H13']	43.91180223738066
RPE1	['H03', 'H13']	106.25303953653189
RPE1	['H03', 'H13']	440.55852935839187
RPE1	['H03', 'H13']	67.63062592374193
RPE1	['H03', 'H13']	108.2681006356769
RPE1	['H03', 'H13']	253.83440801006097
RPE1	['H03', 'H13']	53.64328708992545
RPE1	['H03', 'H13']	202.75840388321743
RPE1	['H03', 'H13']	139.61196817807175
RPE1	['H03', 'H13']	431.64412525026233
RPE1	['H03', 'H13']	55.524192234157596
RPE1	['H03', 'H13']	82.6648176082871
RPE1	['H03', 'H13']	136.29495358593118
RPE1	['H03', 'H13']	79.9261310625114
RPE1	['H03', 'H13']	141.31607037955715
RPE1	['H03', 'H13']	47.82296796821637
RPE1	['H03', 'H13']	103.05464587371196
RPE1	['H03', 'H13']	91.06731527110924
RPE1	['H03', 'H13']	106.01708816446707
RPE1	['H03', 'H13']	107.11918225030502
RPE1	['H03', 'H13']	29.332923012864182
RPE1	['H03', 'H13']	137.26682823112355
RPE1	['H03', 'H13']	77.33265337746421
RPE1	['H03', 'H13']	81.51556305813804
RPE1	['H03', 'H13']	195.81247906593865
RPE1	['H03', 'H13']	474.2016560837662
RPE1	['H03', 'H13']	228.74128218034366
RPE1	['H03', 'H13']	83.475289766476
RPE1	['H03', 'H13']	143.2120465407155
RPE1	['H03', 'H13']	253.99663654109517
RPE1	['H03', 'H13']	97.38225015105914
RPE1	['H03', 'H13']	87.67364338237896
RPE1	['H03', 'H13']	117.06468074809916
RPE1	['H03', 'H13']	73.98354016421318
RPE1	['H03', 'H13']	60.85963094390553
RPE1	['H03', 'H13']	145.76420256981692
RPE1	['H03', 'H13']	44.2782888591346
RPE1	['H03', 'H13']	118.95110950631413
RPE1	['H03', 'H13']	180.23428684174786
RPE1	['H03', 'H13']	173.1450815565201
RPE1	['H03', 'H13']	76.63161327890664
RPE1	['H03', 'H13']	131.1663591169726
RPE1	['H03', 'H13']	30.607804558409356
RPE1	['H03', 'H13']	92.54887859329247
RPE1	['H03', 'H13']	34.33592576607163
RPE1	['H03', 'H13']	47.210992848399144
RPE1	['H03', 'H13']	87.30644014872696
RPE1	['H03', 'H13']	82.30097306489206
RPE1	['H03', 'H13']	39.1464275118648
RPE1	['H03', 'H13']	64.25126558828313
RPE1	['H03', 'H13']	263.5281544234759
RPE1	['H03', 'H13']	170.82456795326567
RPE1	['H03', 'H13']	537.1300692724192
RPE1	['H03', 'H13']	238.04534719785403
RPE1	['H03', 'H13']	176.24303689340576
RPE1	['H03', 'H13']	138.9135128343367
RPE1	['H03', 'H13']	141.42001883286528
RPE1	['H03', 'H13']	155.4385838093768
RPE1	['H03', 'H13']	195.31737908345676
RPE1	['H03', 'H13']	85.2051551683476
RPE1	['H03', 'H13']	41.52763075481039
RPE1	['H03', 'H13']	147.82238979374026
RPE1	['H03', 'H13']	288.16992133245645
RPE1	['H03', 'H13']	127.5389962690459
RPE1	['H03', 'H13']	137.29195295301892
RPE1	['H03', 'H13']	354.02619514137456
RPE1	['H03', 'H13']	68.55438435920581
RPE1	['H03', 'H13']	315.6883920592043
RPE1	['H03', 'H13']	251.41615149869148
RPE1	['H03', 'H13']	83.92801269438455
RPE1	['H03', 'H13']	289.5973548321034
RPE1	['H03', 'H13']	163.37480127936522
RPE1	['H03', 'H13']	116.8029487046464
RPE1	['H03', 'H13']	490.9012893697626
RPE1	['H03', 'H13']	83.73900322349138
RPE1	['H03', 'H13']	258.1739735199808
RPE1	['H03', 'H13']	179.83819956833094
RPE1	['H03', 'H13']	383.2184723428264
RPE1	['H03', 'H13']	82.76603468440379
RPE1	['H03', 'H13']	373.2527808220617
RPE1	['H03', 'H13']	88.66367303272895
RPE1	['H03', 'H13']	197.84850745600463
RPE1	['H03', 'H13']	31.553825697080562
RPE1	['H03', 'H13']	98.58821556804237
RPE1	['H03', 'H13']	135.98930121852504
RPE1	['H03', 'H13']	109.34241068574869
RPE1	['H03', 'H13']	216.22446148518398
RPE1	['H03', 'H13']	199.65378831551362
RPE1	['H03', 'H13']	124.1348671263831
RPE1	['H03', 'H13']	117.34820684674577
RPE1	['H03', 'H13']	17.628964261103388
RPE1	['H03', 'H13']	211.65731112174524
RPE1	['H03', 'H13']	111.51973896587741
RPE1	['H03', 'H13']	237.88908651371008
RPE1	['H03', 'H13']	298.96920266772077
RPE1	['H03', 'H13']	332.2960771554747
RPE1	['H03', 'H13']	569.3303663699364
RPE1	['H03', 'H13']	251.41580356633827
RPE1	['H03', 'H13']	98.45741326079978
RPE1	['H03', 'H13']	114.86641747439407
RPE1	['H03', 'H13']	131.58251455909797
RPE1	['H03', 'H13']	813.3585507513369
RPE1	['H03', 'H13']	227.51066097160754
RPE1	['H03', 'H13']	127.75224365727094
RPE1	['H03', 'H13']	195.95160519690313
RPE1	['H03', 'H13']	173.45973353886203
RPE1	['H03', 'H13']	117.19602670005177
RPE1	['H03', 'H13']	385.46292428628686
RPE1	['H03', 'H13']	187.02681254970545
RPE1	['H03', 'H13']	402.4216193246657
RPE1	['H03', 'H13']	319.2820827327276
RPE1	['H03', 'H13']	74.2922671673545
RPE1	['H03', 'H13']	225.73643067376597
RPE1	['H03', 'H13']	33.67851549903352
RPE1	['H03', 'H13']	377.9229493228824
RPE1	['H03', 'H13']	239.90306964337057
RPE1	['H03', 'H13']	233.4492608323101
RPE1	['H03', 'H13']	81.2893211692882
RPE1	['H03', 'H13']	99.38964485304608
RPE1	['H03', 'H13']	408.3756699752822
RPE1	['H03', 'H13']	120.62858673637396
RPE1	['H03', 'H13']	196.9044756386965
RPE1	['H03', 'H13']	145.4461449693222
RPE1	['H03', 'H13']	426.65054568232716
RPE1	['H03', 'H13']	134.27202881012107
RPE1	['H03', 'H13']	123.9108274230531
RPE1	['H03', 'H13']	35.75833337895207
RPE1	['H03', 'H13']	209.2786961383249
RPE1	['H03', 'H13']	135.93961654241218
RPE1	['H03', 'H13']	64.03420511937152
RPE1	['H03', 'H13']	50.35117029763319
RPE1	['H03', 'H13']	305.40831061925803
RPE1	['H03', 'H13']	55.327312003505284
RPE1	['H03', 'H13']	109.37993734634975
RPE1	['H03', 'H13']	150.19033385250017
RPE1	['H03', 'H13']	63.69278784827295
RPE1	['H03', 'H13']	300.04953409338344
RPE1	['H03', 'H13']	103.09703419093275
RPE1	['H03', 'H13']	121.31248870956425
RPE1	['H03', 'H13']	330.41019957444126
RPE1	['H03', 'H13']	594.9477082084491
RPE1	['H03', 'H13']	337.6161202216079
RPE1	['H03', 'H13']	275.51078717342114
RPE1	['H03', 'H13']	127.95506854532091
RPE1	['H03', 'H13']	52.245644767891434
RPE1	['H03', 'H13']	102.13064410525496
RPE1	['H03', 'H13']	29.994997827983305
RPE1	['H03', 'H13']	156.25537923015025
RPE1	['H03', 'H13']	152.04168041541735
RPE1	['H03', 'H13']	350.6122049085908
RPE1	['H03', 'H13']	270.4800318277266
RPE1	['H03', 'H13']	112.28605692418448
RPE1	['H03', 'H13']	114.18989746493483
RPE1	['H03', 'H13']	172.1879308171364
RPE1	['H03', 'H13']	180.94282885888674
RPE1	['H03', 'H13']	142.90189902217156
RPE1	['H03', 'H13']	151.00789249430892
RPE1	['H03', 'H13']	510.0685173885631
RPE1	['H03', 'H13']	156.68058363271624
RPE1	['H03', 'H13']	230.53495756631557
RPE1	['H03', 'H13']	235.43306078141202
RPE1	['H03', 'H13']	354.07196369275346
RPE1	['H03', 'H13']	110.17821790644977
RPE1	['H03', 'H13']	89.66027168941328
RPE1	['H03', 'H13']	262.3237695552401
RPE1	['H03', 'H13']	68.22362747597535
RPE1	['H03', 'H13']	59.7483285788683
RPE1	['H03', 'H13']	83.2165251347385
RPE1	['H03', 'H13']	135.68109982310887
RPE1	['H03', 'H13']	50.04476401385027
RPE1	['H03', 'H13']	96.95476805026932
RPE1	['H03', 'H13']	76.19424380084465
RPE1	['H03', 'H13']	167.3628828980175
RPE1	['H03', 'H13']	86.6650452496405
RPE1	['H03', 'H13']	210.2826360973956
RPE1	['H03', 'H13']	209.19129531870084
RPE1	['H03', 'H13']	68.56685509058735
RPE1	['H03', 'H13']	62.31668723702462
RPE1	['H03', 'H13']	224.1517231515295
RPE1	['H03', 'H13']	868.3430228227955
RPE1	['H03', 'H13']	84.34933751735606
RPE1	['H03', 'H13']	111.13458768671057
RPE1	['H03', 'H13']	152.05355299842856
RPE1	['H03', 'H13']	170.98850683167788
RPE1	['H03', 'H13']	46.30836736754617
RPE1	['H03', 'H13']	145.46842570359507
RPE1	['H03', 'H13']	200.41590868974853
RPE1	['H03', 'H13']	367.72895217590644
RPE1	['H03', 'H13']	287.3435128065887
RPE1	['H03', 'H13']	212.901831907776
RPE1	['H03', 'H13']	97.20290739226573
RPE1	['H03', 'H13']	88.24939696332765
RPE1	['H03', 'H13']	303.0308035404555
RPE1	['H03', 'H13']	122.33289850385542
RPE1	['H03', 'H13']	291.1293139019918
RPE1	['H03', 'H13']	124.2534135790373
RPE1	['H03', 'H13']	694.2147861289898
RPE1	['H03', 'H13']	116.34692528400686
RPE1	['H03', 'H13']	99.58095633226739
RPE1	['H03', 'H13']	128.9743757141199
RPE1	['H03', 'H13']	314.52310058422626
RPE1	['H03', 'H13']	66.09230743690397
RPE1	['H03', 'H13']	158.85866687568418
RPE1	['H03', 'H13']	218.72960208945443
[truncated: 33,003 more rows]
