# Supplementary material for: Nanoscale 3D DNA tracing in non-denatured cells resolves the Cohesin-dependent loop architecture of the genome in situ
Source: Nat Commun. 2025 Jul 19;16:6673. doi: 10.1038/s41467-025-61689-y (PMC12276220; doi:10.1038/s41467-025-61689-y)
Supplement: Supplementary file 6 — Source Data [file 41467_2025_61689_MOESM6_ESM.zip › Fig3i.csv]

cell_type	rog	elongation	contour
RPE1	77.03850594268893	0.3625027358228222	962.5159152662344
RPE1	74.93679558862827	0.5745609288783844	861.915416233614
RPE1	76.04949483441072	0.2958399917299074	743.1111833607573
RPE1	100.5055309471595	0.7527787831286026	978.1125863103376
RPE1	176.64156265513333	0.5993525182342363	1636.321906040735
RPE1	106.43885099205656	0.7074105786532522	846.5336741125454
RPE1	87.92515504822121	0.8043204798989723	864.9146801673015
RPE1	82.40068884659838	0.8604116427125863	841.1278589445537
RPE1	74.46135422493873	0.4916049452419812	669.7865112759904
RPE1	97.06570316440622	0.4556277513193918	1058.2099000118922
RPE1	107.71184418384448	0.6888242374892213	880.9929627996764
RPE1	93.65040852652523	0.7526573199295084	981.237552592408
RPE1	78.1048599799177	0.16115215714972586	910.9875039949115
RPE1	181.78392980339441	0.9112960156730553	2218.786496309812
RPE1	89.85756673035543	0.8387603139072546	952.4855233658478
RPE1	109.39659751251273	0.6472428856648664	965.1385898321129
RPE1	114.65456050106195	0.40368609751350826	1001.8683773520496
RPE1	85.61348920916619	0.3456878837194006	923.9638272368337
RPE1	83.46795107738691	0.7893805453244966	798.204735544665
RPE1	71.32359502684538	0.5205696454390476	997.8905254495758
RPE1	92.1417455285374	0.4548010804036834	1086.0315344533333
RPE1	74.91344345653872	0.6001654523802543	800.5930229662297
RPE1	90.04331278821347	0.5939203113908604	1073.1164500444097
RPE1	92.59260407076795	0.7708522658659026	838.1257157249968
RPE1	77.26780275830414	0.293532192480741	981.4326488816984
RPE1	119.45074986950127	0.3107814115717007	1420.702328665024
RPE1	73.72773395439279	0.5930058392639179	864.2850117952946
RPE1	62.67763858664542	0.4291690947219581	676.8546469867696
RPE1	104.81767800871344	0.4609697923954795	944.7428846460473
RPE1	103.35169205528986	0.6100105927009627	1085.1310810047685
RPE1	132.20768017002933	0.5047078447108101	1074.6650699265385
RPE1	96.76230728426937	0.9227080758756876	798.7056346222706
RPE1	107.55076972585779	0.8297411163279174	771.7465356309694
RPE1	80.03944315011407	0.9146954108951666	730.9555973185446
RPE1	82.64773269734131	0.6996050202726056	878.2614144686538
RPE1	94.90860632020966	0.39227418702029915	946.7405155273456
RPE1	112.91291594077893	0.6907707499621598	1213.9568050566822
RPE1	80.83243005941141	0.5924287490578894	918.1913302225771
RPE1	80.31197604179556	0.534900251047657	849.3640359315559
RPE1	79.52912102453446	0.8226531034934916	720.106375860582
RPE1	146.30985651236898	0.504462957400283	1247.5464205344547
RPE1	84.10919260624897	0.22289345887455736	879.4561685573394
RPE1	116.69481762339726	0.8936004320002292	899.9928085007642
RPE1	67.54434109501473	0.6285453704084307	725.2574854480819
RPE1	62.71867753787345	0.5093376784812271	589.3299146716995
RPE1	96.24703027871686	0.7513088088970952	1030.7535189133744
RPE1	72.7329657857786	0.6073727361534762	790.7909418821097
RPE1	120.28482503144562	0.7376321752486312	1120.059697520378
RPE1	78.86809108230818	0.7350752253224224	759.0207022987707
RPE1	202.70636402286968	0.8690351972892987	2001.3751018581054
RPE1	64.08375884574465	0.09345930381339718	649.918833167327
RPE1	73.99704683250447	0.6529340631483855	1014.9050468146384
RPE1	116.98376797803112	0.8426008299660628	817.2974419258603
RPE1	86.85156578461458	0.5679528499905735	978.5113307582849
RPE1	107.38898077959578	0.8539653165033236	781.0131768412132
RPE1	97.11583314296013	0.016331317938020673	1109.877755473609
RPE1	57.18782706516219	0.26395261346358423	662.5851689160668
RPE1	99.25562594650648	0.8121163060775712	1038.2700289342995
RPE1	84.1597476230114	0.78912462655205	877.5788153660734
RPE1	63.65344388559149	0.5654611516235653	686.5229264757518
RPE1	88.58231780793099	0.26295279527239257	964.636979518974
RPE1	93.13966013422207	0.6627612641791011	1051.3671625078978
RPE1	73.35725993801279	0.7055049892274585	681.3554718238256
RPE1	142.42395024142326	0.717601463776607	1601.6169806172334
RPE1	82.90937706865543	0.8698799053642835	637.1139874452424
RPE1	83.08062924054815	0.6207879560523638	859.8102789124093
RPE1	89.25980231137152	0.5942572303547788	900.394618033569
RPE1	85.90213018180293	0.403078276050433	680.9075186016021
RPE1	88.58517724215773	0.32368449251690323	834.8318736357136
RPE1	135.73911657030422	0.7933411503581963	1431.6415747831315
RPE1	53.71547098042458	0.5458891262005858	556.2029192242289
RPE1	96.95423705307851	0.5209794982701982	963.2755772263228
RPE1	136.57222254853164	0.6695787327347138	1179.724776930161
RPE1	93.40325145186169	0.8249951269813925	844.4052264529479
RPE1	88.33337419402046	0.34749779643554224	873.2446208366853
RPE1	88.68990427974245	0.849788658388253	789.7726547948857
RPE1	163.3459751157032	0.9330146216104994	1161.0208397185827
RPE1	200.34038657866972	0.9932254095582039	1721.079519698744
RPE1	65.40649547853634	0.5280850115529415	680.9470775991546
RPE1	56.41509088391027	0.47951799951183005	769.8784737970864
RPE1	92.41822365367803	0.7548809577665043	787.4017028399683
RPE1	57.83049013014151	0.7257284174248806	522.4472151118991
RPE1	74.8282787102778	0.8853161417614392	556.2624102574567
RPE1	98.35217181369015	0.5376216942123204	827.4518201983412
RPE1	111.86294399834573	0.8712115696839294	1212.5743482906666
RPE1	95.1449247508665	0.7678892550160561	929.2263035676598
RPE1	131.24753807421985	0.26365747736706113	939.7838752272271
RPE1	100.25638457900489	0.2776186362469064	1113.8364274285775
RPE1	118.97627237380938	0.9409378274129933	767.5532762129731
RPE1	92.98895138212674	0.8891640199785728	748.9250732881849
RPE1	76.19187086494661	0.5700167914804533	821.3449776431376
RPE1	75.31875624758898	0.1738177368303232	787.8883602801892
RPE1	98.24506619281948	0.7488679973798382	930.0834634366807
RPE1	86.41299308721011	0.3765286955769517	985.445724143814
RPE1	78.67052155526791	0.7086226768730707	851.842681270904
RPE1	97.32674004070459	0.08904303768604305	1071.0547579088436
RPE1	74.51732105464316	0.6133854652060822	931.3289462405994
RPE1	119.46953034961228	0.8783840310920679	853.0461392177731
RPE1	83.41119603560544	0.6968577022421132	1118.0908618511505
RPE1	108.9942147441666	0.808198384949584	928.7740283635387
RPE1	80.07975418074626	0.5941043330654674	973.2699168094795
RPE1	145.08163624228538	0.6518504843960545	1513.8591105853122
RPE1	91.24545033296378	0.7256259828373322	938.3447012677711
RPE1	122.55349895019037	0.5840731905282964	1156.341537959451
RPE1	76.05411505421075	0.7434037824787434	926.2483349608747
RPE1	112.70308878016819	0.8712470431011429	940.2742933587756
RPE1	84.11611951191291	0.8363646646467925	741.5557906794078
RPE1	122.96509564724653	0.7891376431250003	1155.0478117054718
RPE1	95.10953525984927	0.6794307538814053	839.9021408122302
RPE1	85.68512549643098	0.8092555709811676	895.1808574805133
RPE1	67.14473927685064	0.7216932978775614	643.4448998616616
RPE1	79.79872472615403	0.7330577298827752	642.0354990567185
RPE1	94.03490415303855	0.149949016830352	895.2976701072242
RPE1	59.47241936262846	0.770394107731972	542.54920783125
RPE1	59.36205317236677	0.32690212048991996	672.9761005006366
RPE1	73.55169611302294	0.7377066626406612	876.3546509943687
RPE1	72.64809564562613	0.6530674294223489	944.4740477021337
RPE1	128.02711470833412	0.6616555446615077	1025.908664341802
RPE1	53.39265925911333	0.6317268456995082	639.7225423848877
RPE1	66.36491172270185	0.7933565074653277	599.6604638636608
RPE1	73.59404486729849	0.4728337900786226	978.920090166978
RPE1	93.23951060878403	0.5627210310906521	900.9807434865133
RPE1	81.66095467175202	0.5295174621661665	846.4922080218004
RPE1	89.70786132291826	0.5716501957019837	939.4321832772789
RPE1	154.95484491579975	0.8941450701353595	1246.1879940010344
RPE1	144.62788641888525	0.9281763172306576	986.4725927454053
RPE1	145.9170853858914	0.7751605416434992	1031.6258369817456
RPE1	106.88532628998419	0.8147744045095634	1002.6952617664749
RPE1	108.27761680756588	0.5122322581347294	1023.2449288594139
RPE1	78.3831306136779	0.682279703447372	816.4490488804402
RPE1	89.81900003385698	0.7675801081753955	1155.9691014331916
RPE1	97.2230591362386	0.5255419945525787	1301.1946000070866
RPE1	92.5103941274853	0.6882504171339934	929.8088943230537
RPE1	73.67490489493225	0.41204432505589805	940.2845007956435
RPE1	116.62504800786068	0.752173257131939	1252.1799552245877
RPE1	101.92930230202272	0.7255900083466138	936.5346701219639
RPE1	92.92080800519969	0.5642201228783208	1042.2401493366885
RPE1	63.94596652083433	0.7088499152774042	595.5735411627757
RPE1	47.60001034515768	0.2782858931973493	541.4384738365834
RPE1	266.841038118908	0.8638071289317207	2663.628613588039
RPE1	72.68731712012442	0.4505578538127466	858.225432050326
RPE1	93.04098080416195	0.22621488904820075	912.8181230361754
RPE1	146.43606174615024	0.9225726748697987	1456.5287163701548
RPE1	93.56931427363241	0.7235920359022501	805.5485100292688
RPE1	133.94358987287586	0.8767484795405319	1467.519988828033
RPE1	73.81415205406306	0.8133658971575004	776.3342119835536
RPE1	67.91937029709678	0.3776037687033006	876.7426475550625
RPE1	114.57239621466783	0.35147540462734606	1110.9680769612144
RPE1	97.45114260575502	0.6168156537228267	839.7768116957536
RPE1	112.15960630670024	0.5103360416984455	1032.6387512343395
RPE1	92.02946226692364	0.5567163102288951	992.5428490174467
RPE1	111.02286165133073	0.1225678506357637	1006.987883271727
RPE1	99.70813589561006	0.7374218344355503	953.2572364207738
RPE1	96.42205402095156	0.5234007868504823	1174.3478991031857
RPE1	107.90380962638933	0.751035415841473	1131.898690679746
RPE1	137.8979647299736	0.8303206686677661	1188.421320190049
RPE1	92.55799941746821	0.5807231632081185	1160.9484457848646
RPE1	131.6921380497643	0.9161387388958724	1246.0306648418477
RPE1	79.88522694822157	0.790718977629641	900.2807747880811
RPE1	124.3058453460424	0.6485519947601472	1280.7572465832843
RPE1	118.59844734230627	0.6032097132031817	1064.3626462032114
RPE1	75.07865596826207	0.10571640738807386	712.0626451624565
RPE1	81.37300053027603	0.8664885457853452	729.3427653017847
RPE1	71.31669434343907	0.7899439060924947	834.0792732221095
RPE1	99.60901130700022	0.7421141238547986	818.777596245401
RPE1	107.79966542052172	0.9021250970174253	878.2456904125927
RPE1	146.13163332291006	0.7323518699774592	1445.7977707667983
RPE1	146.94662137941495	0.8876096427586508	1368.5305087348772
RPE1	73.88510877986351	0.7572690229808001	594.9284612111181
RPE1	133.3316634519862	0.8851611460381639	1361.1246662100052
RPE1	62.20351091364354	0.298783973951222	652.180248895826
RPE1	93.43133437796995	0.7147409161774111	786.1140392135007
RPE1	237.38408570625987	0.8998134488443138	1949.2478135278745
RPE1	82.59629559701867	0.7353058034016383	791.1548126323574
RPE1	89.6927157112297	0.4705240007785586	906.2924828241972
RPE1	65.36797211730152	0.5135549441599923	817.9098818563594
RPE1	76.482200114213	0.6296778432600765	637.7058056972677
RPE1	72.51896976282936	0.7652551091450941	827.5591555671292
RPE1	133.0605862508239	0.7370741693414975	1028.2283617315907
RPE1	114.71219946562358	0.7675203911658415	1138.0744370063233
RPE1	128.18429100288228	0.9514809460958219	887.8371946285386
RPE1	119.90104990833177	0.7144806377585704	1160.6595840572038
RPE1	87.46131428086822	0.7092538732178799	875.299854333108
RPE1	74.34583068924512	0.16679918499334656	753.5698472176302
RPE1	83.89030609084665	0.8499040068978426	704.659091404903
RPE1	82.92336321079725	0.623802380316296	934.2881886217533
RPE1	70.18905725390061	0.7754525637462808	838.2490872141647
RPE1	111.68425206650551	0.8121900101209117	949.2683143035747
RPE1	68.56835739730667	0.3527039929298432	631.1866065472016
RPE1	118.63732982367749	0.6076249446479506	961.1223257373658
RPE1	102.921875998836	0.5209821407186888	939.0022020760584
RPE1	83.26118641923634	0.2812648206769547	978.3144795471686
RPE1	143.65772738339768	0.8713690772038437	1092.8324228884187
RPE1	55.25448255419838	0.5213720756040348	696.4465720897227
RPE1	103.51400767144699	0.7141730616877491	1198.9424242879718
RPE1	87.94536142723028	0.6187654444464359	697.2525030499937
RPE1	36.17267247216633	0.8816423942919829	329.82146876875026
RPE1	144.4948953227255	0.8081753506904757	1762.3717998234576
RPE1	91.50115101201885	0.9277562528857953	766.9328383763302
RPE1	82.88179006146774	0.3112588260902823	832.1938978876531
RPE1	87.43206253581356	0.8127047800088376	939.6300105188824
RPE1	72.19972664637615	0.718528451777372	777.873055922309
RPE1	88.55234251589025	0.566987692027121	898.7756176067315
RPE1	86.03400386427299	0.4205181041687045	929.1124275417696
RPE1	75.52322298849143	0.10976994144730268	1086.1093021776971
RPE1	71.77649904413924	0.6949909252718217	636.7964752574189
RPE1	67.25741308159714	0.7464690045896167	730.5881477862166
RPE1	102.3306149112152	0.5172690556156209	1125.9028189861108
RPE1	97.13781729357966	0.496633523782936	982.1828336030344
RPE1	95.85619148719896	0.8240810517331437	966.0886348864288
RPE1	89.97948205369843	0.40877280130648586	944.6506133062796
RPE1	97.26543937961785	0.8049815241275388	1046.7882963475822
RPE1	61.111839796218106	0.8490843712735066	834.701192160737
RPE1	97.43257544330804	0.057985217623626406	1112.6894369535542
RPE1	110.3658391398893	0.6282068299319798	1459.3005855871252
RPE1	231.55690736915523	0.9379107735913598	2426.415182945874
RPE1	25.51493803324665	0.7905247576695895	283.20041221371537
RPE1	95.92141932256986	0.855145793631698	1147.1601928264215
RPE1	103.2886587802792	0.5828981800887603	1173.074059548538
RPE1	74.52612239891869	0.4882403890543392	929.9954266578922
RPE1	84.65518399711166	0.5421535820297521	816.991802409237
RPE1	107.43662106609267	0.2864297685707675	1180.5586153102531
RPE1	87.68544678255431	0.15254149967126784	877.5203788652482
RPE1	58.3303779433372	0.7414635086425281	707.299592570334
RPE1	100.51592065180704	0.619767060615652	953.7631129005896
RPE1	62.865828223680445	0.5321416651191706	671.2641715903787
RPE1	88.59528417230727	0.7961696459557884	865.1592637579955
RPE1	66.7886213322955	0.633198743758495	783.3136405251656
RPE1	99.51824731275377	0.3521394587108675	893.4446268650751
RPE1	79.99016087598278	0.6866982880872617	762.3620062585715
RPE1	87.3722322189044	0.35649757394601456	1161.3337817857082
RPE1	95.95498665892664	0.5765526980321455	887.3135811423155
RPE1	43.83323590412149	0.713955943473434	672.5259537179579
RPE1	139.30332320149458	0.04750302161517872	1556.57864952459
RPE1	48.6421719246352	0.1775869033909836	476.0603924515636
RPE1	150.89411224731276	0.9395857633374194	1391.4089256603313
RPE1	124.78875133970162	0.8781986037761177	1536.6529460952802
RPE1	76.83709149120986	0.29450931944139125	949.3480383000646
RPE1	98.45410116788432	0.36434934605376024	1032.0805387399587
RPE1	70.01689960456527	0.22436732168834073	756.4380494708414
RPE1	78.78273078921139	0.8259386223976931	1021.8265186796463
RPE1	47.76278016791316	0.8197887924137355	611.3726343346419
RPE1	79.46413889852921	0.32045489817389583	914.8499698699815
RPE1	92.12452093281401	0.17722408597233696	1008.2420206226234
RPE1	122.62926424544641	0.6941921273665015	1252.0825029791083
RPE1	104.17731362306542	0.22634493083046825	1052.7122578286398
RPE1	118.480188851381	0.6970829476644804	1556.3346864157056
RPE1	73.57522107950405	0.6323366147480087	734.9335390423108
RPE1	190.28995070438845	0.8607939588019167	1812.8844543781397
RPE1	95.2056123527799	0.6272329975938644	964.5120732061202
RPE1	103.72422371607979	0.6017446256429413	1238.4363572333841
RPE1	72.94465586293283	0.5725817443278091	837.0428252200202
RPE1	39.91437842951952	0.8279648799111794	570.0014239929541
RPE1	147.02759103208135	0.5136423523167255	1187.559833245914
RPE1	101.4675825040803	0.6837155886576334	839.119286719891
RPE1	81.20766997374	0.7211424947212817	970.3650031813029
RPE1	75.16099904733177	0.7553664829246962	998.8149157471964
RPE1	77.6881508648044	0.3094331687808237	703.3154887880033
RPE1	86.09430803416552	0.4623571969925273	906.5333626780946
RPE1	76.85141052308681	0.557674596425769	895.8045085809221
RPE1	89.72242098935715	0.3436931643645601	832.5356807861567
RPE1	109.28617592213213	0.831599085540461	1230.3477681978095
RPE1	98.82190654465182	0.7763688079742496	890.604288868542
RPE1	78.75309045350953	0.6588228952017438	824.0290222934522
RPE1	103.59863791828053	0.8337980271604087	1330.001351219977
RPE1	74.23550596185235	0.5433356623464367	751.7665420918021
RPE1	89.7278111815063	0.6196460500419114	1090.446631604927
RPE1	168.7230504690795	0.753054125830565	1532.0287333644062
RPE1	111.58299706540059	0.26009611623332873	1276.355670758163
RPE1	76.91273236734332	0.4782273637116451	685.6513799375986
RPE1	87.22324247813914	0.6762486593350527	940.5960973807616
RPE1	215.99172817672698	0.9409091238570217	2752.380321869304
RPE1	197.39972652978568	0.9022184838826278	1965.2298008187397
RPE1	46.806381949944786	0.946644561373267	689.7498341192513
RPE1	81.57349429719633	0.6522105000198076	871.3383957287642
RPE1	84.24049612526444	0.728362332611028	919.0421702925613
RPE1	105.35817058399735	0.5195830531874699	1069.8670118733264
RPE1	60.15892634484439	0.28058620224198827	650.1699862899005
RPE1	110.06028379371148	0.5287007981106887	1134.7791746724376
RPE1	75.89752113369408	0.7389267147469709	673.0703218194817
RPE1	76.21823749692899	0.9317454912464899	863.8186561589711
RPE1	49.35298021683714	0.9331623062127268	571.2857108534058
RPE1	110.72022954719989	0.7735190281301958	928.6023647094887
RPE1	110.51804481729445	0.8084569846023948	990.7143094624764
RPE1	70.89213754691251	0.6533739872703861	863.6907226699724
RPE1	76.19142891620194	0.4851937930110355	923.8757463605253
RPE1	84.75963839051833	0.3461556830236969	980.5150788211299
RPE1	112.41098719380834	0.8607542073773254	879.0652916302013
RPE1	86.46653919027392	0.5944335820255464	827.0161735591473
RPE1	78.6010046689445	0.6843550842138512	757.2492525126441
RPE1	58.700740798161945	0.2489534239489849	754.4701367029174
RPE1	101.68177730792726	0.582444588127964	1146.5448220737246
RPE1	63.16971185834804	0.6043034503446376	721.192593427083
RPE1	83.12380414340123	0.8514673885567828	1003.4990989343736
RPE1	141.30302431359695	0.6064335147750566	1354.5014691753688
RPE1	316.63938426876206	0.9482444531225562	3138.8645725463653
RPE1	101.7146704918698	0.7270017548005259	1204.9710483692293
RPE1	65.37858490140108	0.6098036063443862	767.9567706217732
RPE1	80.39961908993398	0.8101356775138884	865.9584160879075
RPE1	105.88172398232598	0.8496734974456477	1118.8583927419845
RPE1	123.06190149779366	0.5822433384837595	1136.930376317317
RPE1	123.53254121572692	0.6976266756397693	1121.8877015968085
RPE1	119.3107541844501	0.908307989291725	936.2091201570605
RPE1	66.04228248408307	0.8644043380509878	643.7523028852615
RPE1	95.2288518587031	0.634501024668229	1187.789726824847
RPE1	123.48746069250636	0.9033339970539241	987.4245285784066
RPE1	87.27637611051742	0.4812228803857046	1060.6756194307718
RPE1	50.963976376580135	0.8501432769555797	615.7768771457032
RPE1	81.78508918828743	0.8101198810084975	856.2170363799302
RPE1	39.73746089576473	0.6913905932236986	482.00740563493673
RPE1	88.28711087425569	0.5368851950033369	956.9021139511644
RPE1	96.18783857859543	0.4318596571158182	1121.2142772723887
RPE1	159.29408919149904	0.8203141644204883	1118.3854696443386
RPE1	90.77753826802187	0.7101007038854916	980.584164471142
RPE1	144.41885061368052	0.8276576633786004	1153.0111014627848
RPE1	125.42217238272481	0.7155465670574678	1456.7830923334022
RPE1	109.325121591149	0.6847771361169558	1365.2538251424842
RPE1	77.783036212024	0.7794046656038183	721.7824146599352
RPE1	111.06171749626824	0.8494705686144609	1290.521745074934
RPE1	103.79134080594278	0.6014221474914963	1067.0938907541138
RPE1	109.23430245882268	0.7225325338515587	1025.7978806043477
RPE1	125.32285797603011	0.7811676686365931	1499.7048429397928
RPE1	122.12172095563638	0.8862511686425509	1346.8522673198459
RPE1	67.23829364494773	0.7209504383082932	669.1936542502513
RPE1	67.28857053010981	0.5676588755758113	708.0246339783812
RPE1	113.06048314449522	0.7890308628290379	939.4132909388042
RPE1	173.57955342570045	0.894796901682453	1663.0535037428224
RPE1	101.63809645414835	0.40664120970574513	928.8081176769607
RPE1	108.06920350073966	0.33966256000410544	1149.821035110841
RPE1	82.5858115939198	0.2976900419876054	1034.429716451184
RPE1	72.1123689716179	0.43635961050881067	700.56244554065
RPE1	127.17907062960248	0.7790707796375341	1241.5423287324202
RPE1	110.50218516563936	0.7381513862029827	1167.2909476478997
RPE1	94.17538485892474	0.6554829601907906	786.9365596919934
RPE1	85.24609824903659	0.8061946374479141	666.1907123796057
RPE1	115.76537595101597	0.7481902113362745	1139.4083193657555
RPE1	139.739130868526	0.8432370129408663	846.3077896099064
RPE1	79.06138358274335	0.615828893102402	814.5424937126161
RPE1	79.76978166531966	0.557743448952917	787.0458786173468
RPE1	78.43522915978625	0.437079145666059	768.5244186335758
RPE1	94.45493262212152	0.8420843751642683	898.6330197053979
RPE1	84.72254148172546	0.6683699663563543	966.6911929352813
RPE1	137.412843061505	0.9091623381635263	1165.022904354546
RPE1	111.40730289684068	0.674650157957736	1106.241261786222
RPE1	113.39469406124371	0.7507469406313737	1300.095970269429
RPE1	153.40513335045986	0.6238046603323366	1167.7147897709465
RPE1	110.68800304925718	0.559652087472138	988.4858966405504
RPE1	87.63451543835143	0.4912667628847752	950.1766654400926
RPE1	71.15758620793997	0.4755239732164812	820.089190141624
RPE1	91.78114726414523	0.7290338206291633	889.0848423780208
RPE1	47.490546702629516	0.5522882730308609	577.1640266238311
RPE1	83.90361135362897	0.2444548890896744	886.4633920716412
RPE1	112.38381810474012	0.615222967830621	957.5584389542856
RPE1	99.54444077901262	0.7448838664482788	1067.4236369912733
RPE1	223.6231833344614	0.9679432156506955	2192.341585271459
RPE1	80.55047987575216	0.660796741869528	827.2058930350954
RPE1	112.99779611000757	0.38414570865945785	1020.1303240227816
RPE1	133.4732495343936	0.5506639471134902	1047.233461394015
RPE1	62.66540241855591	0.7495985602709738	583.9534657533959
RPE1	107.69823172965836	0.49529005235132295	998.9550237103672
RPE1	181.7412932321627	0.904273001407532	1620.8736631508032
RPE1	79.28670002880114	0.7702623712651318	778.0892270224854
RPE1	66.36359477001247	0.6210833943775029	758.2984677680364
RPE1	88.47888524077	0.6876884754465651	970.576637694934
RPE1	70.44988887011799	0.5507194371718873	798.2180907955462
RPE1	85.41885916061227	0.6502044592529195	956.0765883238957
RPE1	99.33569797736804	0.5950103235887271	1170.7083203673135
RPE1	64.82886354779536	0.42183736175970943	800.3992675108541
RPE1	129.60403274769624	0.9131449459188761	1450.895456890727
RPE1	79.7004016860621	0.578463398504395	894.2375859994245
RPE1	84.04363697707512	0.4922496568143938	836.411402361837
RPE1	136.46932523987854	0.6539335677669886	1494.94955065889
RPE1	80.55371943772036	0.7038228030434132	845.497705822792
RPE1	98.53762847716195	0.15354747307193084	1057.7349235771642
RPE1	85.43702990213676	0.28847480387666036	1049.355168906581
RPE1	112.72385364605319	0.7622948125754794	1096.8323862181098
RPE1	59.064358512508996	0.5736410727149238	625.9611378207535
RPE1	59.57785647669487	0.5552503788331423	528.5178365237264
RPE1	79.60451926008004	0.6515285409661691	854.5160158108712
RPE1	95.65561610214175	0.6222148120907276	1071.7171720684473
RPE1	66.99519370339226	0.4549005456065984	731.6561310112876
RPE1	99.12214415247371	0.6084004252443593	861.4593447351151
RPE1	97.73030687932736	0.7628031350601482	1024.649299150107
RPE1	107.38626252338419	0.7559325563141153	1383.1052921175226
RPE1	106.10292568439775	0.6285937581356198	1112.1681124010129
RPE1	68.70491524102121	0.40420691554089816	774.3811547852405
RPE1	87.70735733374244	0.1105256764061272	976.7051172907851
RPE1	137.36745980608626	0.8937765343657006	1439.804790711198
RPE1	93.39044818511451	0.5711416862814839	1004.555025284158
RPE1	92.45435920600639	0.35515443329937724	906.7833738190542
RPE1	76.87663759220962	0.6114994921382714	894.6268924297339
RPE1	66.54408245246351	0.6667611881159514	778.6220453691768
RPE1	125.8879588758193	0.7201901902111008	1151.1906711240656
RPE1	106.49985430610853	0.7391847397579028	1078.6122544727493
RPE1	58.1159314255521	0.5985408727810748	664.5432391089005
RPE1	86.81224438072162	0.5691396832322795	827.1907348181714
RPE1	75.39620154400801	0.5814785758430017	649.4273620504565
RPE1	90.09059179042642	0.5704622970130724	893.909945114298
RPE1	112.5803472312699	0.8376351083743546	1145.761014654631
RPE1	89.32705652504254	0.5985722366109023	672.2168485904042
RPE1	70.56851995030597	0.9165407400841425	617.5807565768245
RPE1	91.49704357912394	0.7751351367626629	1007.1271096772723
RPE1	106.10269554994359	0.5102092333522517	1156.8249540172262
RPE1	108.80326105551246	0.584181553567708	1008.1508100514628
RPE1	55.91097649172599	0.4896406093290221	510.48001166868823
RPE1	38.313220035770385	0.8139792561792547	545.9340708237017
RPE1	83.31338346100348	0.7412195053349486	730.6499442547106
RPE1	99.87243799704424	0.3112353001170287	1155.0930346574664
RPE1	67.89434674084633	0.5411240172817331	667.3948381408024
RPE1	78.03482859326644	0.3790748316734348	902.5992117150336
RPE1	94.98483194160598	0.7220616246237905	918.1479121290964
RPE1	107.26793311423255	0.3833986505222776	949.3437821741563
RPE1	93.5835518864625	0.5602636591887095	835.6390999176515
RPE1	76.02690874360047	0.7841875361412285	810.4169751722413
RPE1	95.73553899122035	0.9220368272272823	842.5072761307385
RPE1	81.36726952443448	0.6400172260818207	988.3153031734324
RPE1	94.79443885930343	0.777412035760677	1033.9259067863054
RPE1	66.92839396045173	0.46780436196180053	641.076581641614
RPE1	84.53813437037157	0.8603242539878723	799.3642890786937
RPE1	94.05197987135605	0.6889008806985588	1204.557129946463
RPE1	83.5554692649172	0.2318932936240813	879.8368589525909
RPE1	126.33870491073418	0.7300428276390437	1338.569711393181
RPE1	100.67178727075445	0.6588291758016345	1048.917215127909
RPE1	187.9548827162906	0.9377253395854127	1721.8606841670562
RPE1	105.95651509497057	0.5102290854502911	949.7373541725166
RPE1	106.49284051581122	0.5232732315914422	1245.2495906498334
RPE1	154.96695874494105	0.8085271861264527	1578.328440132646
RPE1	104.31469978123918	0.41883601787210567	1150.4411259939604
RPE1	68.32296605321865	0.3913680764361076	880.0158708023915
RPE1	111.89087649331765	0.78272688285096	982.956601728328
RPE1	175.59063656404345	0.43305562958753085	1826.1646657739716
RPE1	74.67225354707297	0.6434616629733079	901.5737740280433
RPE1	106.52221021432027	0.7389284518891057	918.8689541836115
RPE1	84.38793614812974	0.3362553167443918	709.8694489898246
RPE1	104.81791805419188	0.28098544196862796	1320.679908743465
RPE1	109.36333108820631	0.7882742052708593	1035.3888958816735
RPE1	82.99798292206486	0.680595329362566	923.3118863300592
RPE1	72.85540651264596	0.763512574050904	848.2925426513054
RPE1	125.90316298710705	0.6001792497780479	1152.4487313604982
RPE1	107.74250500243748	0.8846580677048179	1010.6760389097376
RPE1	52.72256387370762	0.5076463039461538	540.5296096425403
RPE1	102.53281984184063	0.7216119043822484	987.7121575252509
RPE1	103.33401799632584	0.7822557615823384	936.9542121860723
RPE1	68.60419445217535	0.5917106061535065	723.0939597344617
RPE1	72.78186321005931	0.60882135293578	692.3608565089289
RPE1	75.79800781527405	0.4781621569348026	979.9692515841812
RPE1	98.53629941672034	0.4884163072257436	1290.7330317853919
RPE1	97.35403001773876	0.9114094897974114	1040.8130919880641
RPE1	63.35510222148394	0.8669966026691666	575.9526943267105
RPE1	70.30005498446724	0.8544336625310935	812.0571815215174
RPE1	73.23785940566026	0.3351088794090482	699.8870650240976
RPE1	94.33439968857047	0.7152670951960856	845.6398719534722
RPE1	121.84510500406934	0.7383833262065309	1452.8108846469363
RPE1	96.75259324274951	0.6511669733540331	843.2509829662182
RPE1	89.20450935778929	0.6206781051591763	896.3896327992127
RPE1	115.67275817242425	0.8556491017680004	1152.659964413871
RPE1	82.79286543479346	0.19917529660446365	842.2706723336639
RPE1	118.56522583549724	0.7108669221911961	931.9700011781578
RPE1	77.23852846795812	0.831313236905379	760.103083003285
RPE1	76.54121272853222	0.591647022060859	957.755662347292
RPE1	146.36659082400914	0.7449528155621172	1633.228649457569
RPE1	49.837616791152975	0.6692053013046897	654.6299799110307
RPE1	172.54284220506793	0.9445682861421522	1968.4275872111189
RPE1	85.630002887466	0.6725587178353254	892.4539104627215
RPE1	67.04855902765068	0.5983215245020329	673.6792270623871
RPE1	92.28298851943357	0.6323781474767771	975.9068383910861
RPE1	136.36117643093505	0.8299577531069402	1234.986875807583
RPE1	62.4228820555251	0.27153480356962234	662.3123053850888
RPE1	88.03172911071823	0.5078340856055117	988.0332642806741
RPE1	71.04769584019812	0.5386194494013119	999.0372530565147
RPE1	111.16524712966478	0.4415858775376814	1120.9692452251134
RPE1	113.4645512246529	0.8968220000133785	1200.8285606716906
RPE1	70.5489203137607	0.8328315373960364	687.3423897165346
RPE1	61.34068584536774	0.7148831848072037	547.0927024223696
RPE1	92.63748096895844	0.4243414930747943	1008.9529059061636
RPE1	110.84494797184975	0.7297083653826932	1137.273771950692
RPE1	125.52256924416427	0.6880241609938176	1221.341551705411
RPE1	105.03913470366176	0.5775483189866463	1223.1859217614256
RPE1	81.56523605296736	0.7210829434406884	970.2468505961558
RPE1	52.506957003290864	0.9473561290310095	652.4685186548866
RPE1	98.1780766334913	0.47868519369041784	947.3670906760167
RPE1	87.34278642396617	0.7403993803470248	743.5347100086466
RPE1	130.54415888628407	0.7372138405945279	1212.7554636969621
RPE1	87.69409658395865	0.8020864020285317	1026.5907862199783
RPE1	139.35748620317605	0.828540684760048	1555.4162181735255
RPE1	93.78007629523425	0.32545124225842514	1084.3132310011808
RPE1	77.44694096573393	0.573066531369486	1027.1697622853656
RPE1	83.95939323592687	0.7072888965984494	693.0717425767135
RPE1	77.5070317241425	0.7152869563572346	1019.9251571198171
RPE1	109.48837315844739	0.4367911959874463	1145.2833783497165
RPE1	91.38502154107167	0.44804206829819027	1081.9836954984105
RPE1	115.43206696372128	0.7996053224485571	1213.480255408743
RPE1	114.38620563114098	0.5562418658435331	972.7710656457856
RPE1	94.84549822506503	0.6686301828160195	971.7430262921952
RPE1	93.5859893231632	0.7612299595947473	796.0353776256546
RPE1	86.56559158196491	0.09598975284758526	907.205546362834
RPE1	96.06853473016923	0.6710161508531673	1105.5364978335506
RPE1	80.76047617939149	0.4796946356619062	952.6119880752973
RPE1	101.88753307961866	0.8459573347285434	966.4025224721257
RPE1	55.298843258747674	0.5858046847171681	521.84604574404
HKWT	110.45832302569515	0.3671540482486103	984.3226906172322
HKWT	108.32860841079034	0.5929750774252867	930.919386875406
HKWT	92.60937746004495	0.6196636603418352	917.9989069506242
HKWT	91.070095185058	0.430625182595353	896.5334048039126
HKWT	81.02154701848899	0.6273010504211842	728.5330709802463
HKWT	126.38366427367968	0.729849953979259	1161.4655439619405
HKWT	83.93761649361157	0.6675390702990649	863.0461209711706
HKWT	96.4709196170927	0.712875707267326	1059.998381418683
HKWT	96.93976637844737	0.7647974370346273	849.6009034474386
HKWT	112.26652876850449	0.530826686456109	1232.4113323222311
HKWT	105.06340065022488	0.6680536019665984	1074.1053153978594
HKWT	93.16419721883555	0.7763716123544534	898.0422958503219
HKWT	137.33156397436457	0.5035932322269929	1290.2513983719898
HKWT	90.94409932833742	0.5195486851366542	1003.3535001315623
HKWT	71.54767983674188	0.5862861777489913	732.7453735255299
HKWT	100.53351866056802	0.8753951220465402	1136.2133757209265
HKWT	115.90780600350269	0.8114067115150521	1223.3625514644048
HKWT	91.91502311692783	0.34643342849900993	898.9783198310885
HKWT	134.2389356280653	0.8465880392281809	956.5522187369143
HKWT	67.93140500863464	0.23603169010897396	852.0246019336437
HKWT	125.90690691507702	0.9112279785777015	1039.0046088257416
HKWT	99.37648112972174	0.685095907698798	798.1255741791479
HKWT	84.77450578832564	0.09161236044897547	816.1588968380396
HKWT	169.58268931041286	0.9341871956102494	1257.5226780559262
HKWT	101.3917034603158	0.5228902057516038	885.779046860065
HKWT	169.58707372145423	0.7826710775806278	1242.3679778920603
HKWT	104.83124644991302	0.6364854519478851	972.2584344168853
HKWT	104.85093892145072	0.4150503467744263	1060.6142966831028
HKWT	129.6843938823497	0.44497061689519335	1059.4872699602086
HKWT	127.05791938258554	0.9500910905714094	969.4503395060385
HKWT	113.90436608582964	0.33522361670040135	1046.1404446431716
HKWT	95.8824956745537	0.36342062697625077	1018.6415915884368
HKWT	86.89607078684776	0.7357943355251213	886.1909737792497
HKWT	110.66557570233414	0.8131853283247719	976.0683136236186
HKWT	112.03073596911838	0.18802997429788115	1091.066586310066
HKWT	87.39013325684594	0.8654148683959277	751.393891427151
HKWT	127.11863012595413	0.7793863198535633	1134.2825855788242
HKWT	85.12859432344689	0.6816260354127699	890.0967633755494
HKWT	79.10798868546141	0.28514535746511827	1038.1812124317412
HKWT	101.17928120115803	0.7420244089342294	962.601108487377
HKWT	101.62151182789657	0.6982586751300197	1099.4993827359187
HKWT	59.188944058023274	0.7423026947561765	784.2055379264204
HKWT	102.62381589703796	0.20756748368648792	1018.9214603496509
HKWT	97.09107471820026	0.33097018324247696	887.6777106674688
HKWT	92.05709841571763	0.4955275015660737	927.3891414982801
HKWT	77.36390679710678	0.43947846791421386	915.9453545137977
HKWT	99.21259821926668	0.5342946726519442	852.7703850092228
HKWT	140.62603366218576	0.6206400213352334	1111.102397927845
HKWT	72.3159415622566	0.2179329693412566	833.3481966247915
HKWT	111.30321452983	0.33890433620742344	1333.6955392803584
HKWT	107.80554001357434	0.6496837022207762	1101.3443179987712
HKWT	107.81496479027417	0.3974292359688525	1251.3787730734432
HKWT	105.18946497074496	0.5765627712035581	885.0368944729294
HKWT	186.1691580152092	0.5535366094310099	1578.9093735272147
HKWT	83.48569647374137	0.21496550540659887	860.2758544959048
HKWT	124.57818956920963	0.3906254350632439	1518.271913745776
HKWT	106.10313950424893	0.09353109554828054	1112.6574723388478
HKWT	121.61117468971298	0.776944847214135	1207.845413366008
HKWT	101.89633254294122	0.7333321591411273	1006.123084985732
HKWT	156.40586491359852	0.7500463697203004	1742.579229500853
HKWT	118.6258788791287	0.29947102018064353	1139.337883328689
HKWT	96.36772314173652	0.09629509703769623	942.7074526793073
HKWT	85.41181123164506	0.064821484230563	1173.1419909895105
HKWT	98.42493761817106	0.34841395505213346	953.117530802752
HKWT	118.5947191926037	0.4972229194105463	1356.6701338453768
HKWT	113.8103793655693	0.3176395827199332	1099.433016245446
HKWT	102.50160793297312	0.6049758579888012	866.4906030691191
HKWT	121.05389355108252	0.5296494565573664	1232.533287495543
HKWT	127.22695898277875	0.8364556061408792	1022.1572985418259
HKWT	105.45764943548015	0.4109554221298698	1246.572955067835
HKWT	109.2860989755434	0.509391486683916	1149.4707614911738
HKWT	124.53111783112705	0.6690362911202583	1040.1767996627677
HKWT	114.94548190392912	0.5225617212006651	1089.0485694210677
HKWT	89.53839692164739	0.5154753850829901	892.1941718419235
HKWT	87.82551311743083	0.4739751685110405	1023.9279627182129
HKWT	186.70737064757893	0.6857401323572317	1957.9411577715564
HKWT	95.30545712785143	0.8174840356813766	932.0864510209948
HKWT	98.89318620537188	0.3478228916217778	1082.7748001601353
HKWT	185.88051174478355	0.8855405037078194	1821.5137822893175
HKWT	100.44483761496187	0.7543127420254495	955.119576163151
HKWT	112.2603344324015	0.3664297737538309	1301.9588200220653
HKWT	106.35920886630512	0.316021004259216	969.8967109126384
HKWT	84.4797180496511	0.6607731424362027	932.415614063413
HKWT	111.35099380404556	0.6340678372247512	841.3609318522335
HKWT	87.72575231616933	0.6216993020682202	855.5436253009938
HKWT	104.06662970743085	0.29097997619690497	954.2548586249939
HKWT	90.49822287655745	0.3899298680562835	1055.7134680284096
HKWT	93.11611255360835	0.8592682583352	852.0409552847963
HKWT	121.38030510830652	0.6694916797098599	1449.6691176579698
HKWT	123.95524371772613	0.39037698264487375	1213.764304304477
HKWT	118.16483830191989	0.6507054238650327	1109.2053392085988
HKWT	132.56396010329323	0.5701379954386526	1096.6585802001932
HKWT	125.982928467347	0.39358497519230773	1593.417190600188
HKWT	154.43634092788386	0.48883791931128484	1142.621788208991
HKWT	111.56539540309132	0.694492979327402	1028.9905315518179
HKWT	82.90279449736828	0.46153606000245173	631.5239449432434
HKWT	101.05202608363531	0.7272899157076719	908.2258826101552
HKWT	124.23199790162491	0.7606638034926331	1117.27659145768
HKWT	90.47258485262395	0.526356199170464	1089.521181487543
HKWT	71.56934680614177	0.8466604815392659	673.6302153064225
HKWT	97.21212950976846	0.5179946786995844	969.7048001742958
HKWT	120.66127983676404	0.6844197665407801	1019.0024213243099
HKWT	111.2166364457495	0.6932919453038582	982.4623187330319
HKWT	126.93823782883675	0.5428545327677206	1207.3223775640267
HKWT	123.36284615516794	0.7609472758450656	1177.0613579655092
HKWT	125.74722902295518	0.7072219546446947	1122.9605756635258
HKWT	142.622085618038	0.25181983836732136	1018.8026457964016
HKWT	108.81808244472447	0.633153752844122	994.4073115938442
HKWT	105.63460325903696	0.5519757359713424	1206.5417571717483
HKWT	120.18678671120153	0.5512452494081701	1026.1384619366167
HKWT	113.81985489689359	0.08936389978264947	1258.6290354667087
HKWT	83.0687450838479	0.45243426420391686	778.0141214939441
HKWT	112.97837133350738	0.4170166341041911	1139.719850258845
HKWT	90.89352865031567	0.4514359172003469	1025.013943598258
HKWT	114.58439975970782	0.2867481799165339	1135.1586363957254
HKWT	178.04809260574598	0.8966707390261329	1692.8813384640246
HKWT	112.64981960217176	0.6766050914839006	1117.3314474367373
HKWT	123.80766517215814	0.7422540412838458	969.8657412666257
HKWT	88.83469749891536	0.33533828494959683	748.3173644670665
HKWT	69.32994995565922	0.33802291795492967	870.5465278837996
HKWT	141.0174831970333	0.8360295344591959	1268.4507610507449
HKWT	123.82281150083082	0.469104801063429	1283.6050504009172
HKWT	132.02773214349756	0.4679469991686873	1484.1798186486446
HKWT	83.84786737041044	0.3571047944750556	1101.8427883409759
HKWT	123.64738509504626	0.7799202984245226	911.3736108248552
HKWT	80.5075494216464	0.6353378132584387	754.1060472879944
HKWT	72.84081057583184	0.33949701509139185	831.3904087624716
HKWT	81.03512232444429	0.7219736869827649	955.1647712702916
HKWT	109.68141710553634	0.24943244068022297	1107.1133915115515
HKWT	118.8833857786604	0.8059559067653658	1013.4059530312246
HKWT	111.77586948236598	0.8133881966981912	1085.8974374589702
HKWT	121.29311783302103	0.16808636932880905	1164.19090259942
HKWT	150.6468320638831	0.9154254750601781	1182.1257052676078
HKWT	102.8542485250682	0.7427255468305277	1013.0518762930537
HKWT	63.77100195746408	0.5145238341013821	628.5807837098565
HKWT	115.48989845299293	0.7164241433314243	1042.219567187955
HKWT	152.9659360732679	0.9121759982832556	1185.3339500696159
HKWT	96.99169431734079	0.6168296584044946	918.0733106162498
HKWT	120.69776815366184	0.8306399463061114	960.4461147721635
HKWT	83.53460555333656	0.3432539231072528	904.6872963593794
HKWT	152.06596088747844	0.6571971096955904	1408.2429490439138
HKWT	133.50269508125712	0.6548285210661402	1501.4375058571618
HKWT	106.73061708230196	0.7794941872696872	952.0536849995557
HKWT	96.03038469907378	0.42828461432097253	858.5430640317894
HKWT	90.71609902303382	0.5321822609255354	1082.8632377715878
HKWT	82.6187741148	0.8221930251238445	819.8194032295801
HKWT	97.86017314110447	0.6866068354154965	1091.1928490153082
HKWT	92.78526577306161	0.7591104574348402	1048.4201269442942
HKWT	70.74242181738894	0.5279133398162561	681.3245013073384
HKWT	120.83712643698873	0.5778534752502693	1080.8953401404824
HKWT	118.02457829859308	0.5750613691434607	1028.1618427468081
HKWT	171.08002645129352	0.8263118197689655	1497.449471174765
HKWT	95.5380430415882	0.426974297994998	909.2058295764183
HKWT	112.3379365638655	0.7991788575761349	1050.5338070800133
HKWT	74.58456201618506	0.3637017319901511	851.6381826297969
HKWT	91.44971118771655	0.5045736570596597	965.2327390116887
HKWT	108.75850601360737	0.5297437957166931	920.4984999993749
HKWT	112.61969623865792	0.20883195069105231	1268.6725801359873
HKWT	108.75302242045677	0.5359254747817677	1183.516369366644
HKWT	103.76203927548104	0.5748195736026562	906.9217799845486
HKWT	114.69924920977373	0.8503573439186634	1082.5647351642508
HKWT	121.53086060092254	0.5892270778359416	1135.1092339773718
HKWT	145.227790659771	0.48126813186185335	1440.8035160423526
HKWT	103.28673536317537	0.6903575259281788	1044.7802991470473
HKWT	76.78952646034294	0.22956632785025655	971.8960262145581
HKWT	110.4006078760295	0.5376235831089828	1275.3924098660173
HKWT	143.30756403045297	0.7963316020670779	1247.2568704100388
HKWT	100.27811798424804	0.7466668166929145	1040.8301320616797
HKWT	118.02562326072	0.5102195392228055	1175.5852103692969
HKWT	118.6684934061643	0.8093351559892955	1152.8917027174089
HKWT	93.27801455440422	0.34542424437136543	939.140727583199
HKWT	83.30082668885346	0.6234350260896677	728.2147255035175
HKWT	104.83132467390361	0.811790416649782	946.9561821163949
HKWT	134.16677394164907	0.6302681838066161	1490.467802431485
HKWT	68.48747565610299	0.2132432620168243	779.5669299207777
HKWT	102.81600066527767	0.39666786792547826	948.4230985996862
HKWT	127.59521412379158	0.7333325590971199	1144.681606992221
HKWT	73.89219992603932	0.19642589936714772	831.2148252099919
HKWT	78.95673731016606	0.6927886779330759	933.6775809014911
HKWT	88.96559539552703	0.2207277435577908	1022.2693085362274
HKWT	91.23617294366538	0.32003758350665046	1126.9812521385727
HKWT	110.42836298035576	0.443717246331359	954.484044817931
HKWT	87.75625038635825	0.3708142940173904	1042.7472684464988
HKWT	101.69474572134531	0.45840259308720654	1072.3089794943905
HKWT	104.38427290430076	0.5933981065405317	1141.1884534086903
HKWT	107.18333391265652	0.779108864077696	1032.660107751498
HKWT	125.27088419569297	0.8327268795712182	1325.9235188472621
HKWT	112.22931198304249	0.37212213606515687	1321.2075771027662
HKWT	165.7245004093605	0.46785699092386146	1585.1715022794488
HKWT	103.85026515390483	0.8176307780920488	914.4934530540471
HKWT	122.81745289474762	0.5556233810588831	979.8888484887392
HKWT	145.10537653005497	0.5216433877671193	1219.2465654975508
HKWT	153.05908829728142	0.90055468946434	1133.2746804921248
HKWT	100.60484771386056	0.778203536609692	896.2034108663441
HKWT	88.2565789997537	0.7902239705273335	872.5304558614505
HKWT	95.78299397189896	0.45285149928329704	1070.0079139554923
HKWT	110.42782980046094	0.7983744533244922	1182.0904745417552
HKWT	224.99113558508506	0.907087422687846	1900.3987826216405
HKWT	82.62190545744261	0.52134485458822	1000.8978109296605
HKWT	100.11121774957935	0.7473797619302451	992.9040627030237
HKWT	234.11029719162312	0.9036531478694669	1764.0956978671397
HKWT	120.08495899951882	0.6300483853698	1025.0244032658698
HKWT	93.44218342278955	0.4308459029855519	977.9088635568419
HKWT	86.58048180786564	0.8226557071697997	856.2944888906262
HKWT	133.95245400947002	0.719447985842659	1365.7486019651392
HKWT	120.87891076782452	0.5678030282793654	1164.8610760207553
HKWT	104.15125302948779	0.7989402641703711	897.1143502057993
HKWT	87.15822204874183	0.7617429927619872	839.5863399247235
HKWT	119.60159250035558	0.6720915549818316	1116.5937763859274
HKWT	83.31724191346439	0.4905136707247689	803.8926302008887
HKWT	229.06291214953006	0.9028923773187338	2350.860380256152
HKWT	100.98774325308689	0.7421780108075131	794.9690397013711
HKWT	176.48727673410107	0.8844815606066194	1548.8912493476012
HKWT	108.72987638957316	0.21259552178163743	1213.598766764923
HKWT	105.48259048434387	0.6534670365927403	910.3233443995948
HKWT	108.05882808737289	0.6634151216556424	943.7992879127496
HKWT	130.26195619956516	0.5032156671255611	1132.3521434435343
HKWT	121.44388573318527	0.6446665020134885	1135.2298578567163
HKWT	109.40310735258132	0.15632570148984049	827.0137692621512
HKWT	145.66093733519224	0.7231821802976415	1805.2897789899603
HKWT	129.2268111583171	0.3877602049906761	1314.1021114543516
HKWT	91.00671467013058	0.6863189144453041	1017.8591008859389
HKWT	108.26935350912409	0.7243936407109068	1021.9669486503898
HKWT	68.09683882718306	0.43504514739087397	663.8043588190754
HKWT	106.95427013749816	0.7193495553767981	1095.450198408435
HKWT	108.7707846275959	0.10082930436676285	1376.0406685715247
HKWT	94.62106150489765	0.13957045185146066	1010.0419172050952
HKWT	101.12872913111678	0.7605500726131464	814.7681819517832
HKWT	114.40659992692316	0.5688975294475767	1226.0081921310891
HKWT	99.52089571655426	0.8368237161198713	1117.1853944288998
HKWT	118.72671707585472	0.6015069065090388	1108.7086581567298
HKWT	123.20398145122907	0.8533475191812544	969.3078251677563
HKWT	98.71877229259428	0.3574817274627725	1077.9037429090602
HKWT	153.5651168155574	0.6160768448425717	1350.8934575322799
HKWT	131.73895987305426	0.9246014040488839	1015.8354765010274
HKWT	142.4310909809602	0.7468897915908197	1152.0818974620458
HKWT	95.10980227159973	0.7027246737840651	1014.3024143612905
HKWT	147.5914841612058	0.3232484323954462	1481.070042243314
HKWT	91.80366155333753	0.37443020959898	957.1079013480144
HKWT	120.58735882197742	0.5464477619570897	1602.5344289256352
HKWT	78.42597802275228	0.3521632330430162	800.9216460685027
HKWT	104.08818704852756	0.8068667002522931	956.7184687222598
HKWT	123.40605632402801	0.6011907864483108	1323.9253369065618
HKWT	62.47593696376404	0.44216192296763923	747.8301135874661
HKWT	86.03904674989971	0.34353080376551015	809.4000478973509
HKWT	94.086939633896	0.5038976333347716	1082.6623396584114
HKWT	112.9618729290362	0.7244382454336351	954.4322643955305
HKWT	112.84676024640173	0.6993855672348919	1051.8772904746
HKWT	103.25570578455942	0.2239017466077604	1111.8365618769867
HKWT	117.4768871436264	0.6270586812744623	1299.731501762173
HKWT	147.87965967759928	0.8903910271071412	1149.5230553431704
HKWT	115.43981367502512	0.7299284121947134	1204.7446858208316
HKWT	113.09955341808895	0.6748451838618696	989.568591348644
HKWT	72.02075721079419	0.7974087162973629	766.5992360476916
HKWT	111.62802549005744	0.7800957615425765	1298.6516013734815
HKWT	90.95756151160514	0.5805134161432692	821.3108886687287
HKWT	119.3092929968045	0.5718283565300164	1168.6358800149887
HKWT	112.10905990928585	0.7437490679856479	943.2832506519085
HKWT	76.28684485551845	0.42236364999175513	812.1793054087527
HKWT	94.99024303817218	0.7896515906117458	906.6567005138929
HKWT	107.34026235979243	0.1383928772800863	1194.405137323244
HKWT	79.43108831080954	0.6895334736444647	825.6202585951143
HKWT	105.34906907314762	0.7428852921716437	835.9314196887428
HKWT	98.19283569754306	0.4512250101337827	1067.8970611837065
HKWT	123.06967928940712	0.8022993225290664	1355.9019360240081
HKWT	97.88489319487586	0.44517995571227487	941.6574943539872
HKWT	141.16496754321358	0.8296704908749031	1127.4432409449003
HKWT	93.38561850236643	0.6697406931777901	1049.4571061106324
HKWT	79.63284097067867	0.11915606894137121	888.7623421972539
HKWT	114.57526151612645	0.5129039641099978	1025.0457719753504
HKWT	90.81366135432395	0.7804293073892385	773.9163111959883
HKWT	124.70779945530637	0.7193343006698127	1123.3720056847183
HKWT	127.5836246551682	0.6409719934931074	1398.6570457523915
HKWT	122.23360402520416	0.9021287781423931	935.6916724065259
HKWT	70.61527086322776	0.5405488436910332	840.190923503482
HKWT	119.02154140247323	0.34192141332411485	839.3186744621296
HKWT	130.89243605595928	0.7938210691193538	1211.4479655448379
HKWT	117.88518942367902	0.1799603792578277	1171.8216608824919
HKWT	86.04611693129685	0.7600566444872564	694.8934735891545
HKWT	78.30415139256228	0.30863893826716726	874.8855183810743
HKWT	194.73758637982021	0.4565005362672193	1436.198257762873
HKWT	164.51016573844012	0.516197132675695	2111.6037785858107
HKWT	98.84746465227586	0.5753740869943195	924.7861513381206
HKWT	89.11274766806147	0.5204566980756107	936.8713358465725
HKWT	83.5721104659887	0.42094161342985603	891.8707689822008
HKWT	99.58686043438469	0.6572835708246061	912.7836554939196
HKWT	119.18434475652332	0.5452459313040433	1123.5965997773924
HKWT	106.91476394151766	0.8311572531057796	786.9131703944797
HKWT	133.99955539422427	0.5499233821520875	1273.4033690714327
HKWT	118.35692665239438	0.753522217390079	1177.5141830358618
HKWT	100.76890741142024	0.6591685879620043	1192.6579164996645
HKWT	78.90183706355485	0.2855763017632009	948.9805167420168
HKWT	108.36358839287607	0.819683113050472	1291.7889671508253
HKWT	116.57632219225633	0.7866796577871895	1065.9633800240367
HKWT	118.65905184103579	0.7256893670927663	1133.448564185643
HKWT	98.95597070660614	0.5229847440458892	1218.0487815474644
HKWT	127.67227312770856	0.8694233000771437	1272.0892534749507
HKWT	108.52144422897632	0.8439636067183782	1019.9206035864257
HKWT	82.51845287956996	0.5408723608685777	826.8634610400843
HKWT	212.40576338352102	0.916035280571818	1989.043687021161
HKWT	87.40938815663985	0.26657518995671736	775.790682530539
HKWT	55.7610758071806	0.3285780683420635	615.659140045365
HKWT	99.43494184723004	0.5860721528827525	1010.6048254906631
HKWT	114.48141639410807	0.4496702583579153	1103.0912200093853
HKWT	111.8584051857568	0.6157721523054049	1022.2909119743452
HKWT	74.63919908222665	0.7288806129630447	781.8991572530675
HKWT	89.09324475413328	0.6774104024158043	863.9365442087824
HKWT	97.27609078734795	0.40107816731534807	973.3955344158845
HKWT	120.35923721028655	0.382508363703279	1282.4720229628565
HKWT	108.44553574947925	0.6670493083447147	1256.633694636526
HKWT	82.84913680999675	0.5793490725037391	783.1078506436628
HKWT	119.27912145469475	0.8608371964162782	950.6930965041848
HKWT	79.92739658446673	0.34066116455169393	757.2138391031738
HKWT	93.96019297368653	0.7643664649633611	878.3317047467787
HKWT	76.39546122948673	0.8279270416285096	768.6908967103549
HKWT	94.79056525110958	0.33420644434270474	889.3665027706273
HKWT	97.79778373147806	0.12074117000506845	1149.4445199307222
HKWT	114.67084187713188	0.40325110606618686	1181.6662931878097
HKWT	100.31606622071385	0.49515774327776996	1161.2942827533866
HKWT	112.65843947336461	0.8486891858371807	1010.9265436784492
HKWT	90.79001644565906	0.7616113135003113	929.2678519135891
HKWT	106.28952366797087	0.6811149957651981	981.5243591015645
HKWT	86.54739080997373	0.41224779890770347	1015.1597859914068
HKWT	86.45464394121568	0.5883818867215479	942.578017242769
HKWT	159.67764117969202	0.8560068352955881	1409.6614403976866
HKWT	99.28122796189994	0.7259949524445342	1162.9691838562262
HKWT	127.48019432019025	0.49531103692811296	1506.9942886208487
HKWT	126.40988068798751	0.596611445240358	1295.2386892163256
HKWT	84.67365085168606	0.47952987822303217	791.7010954718864
HKWT	138.04203908644342	0.8379862808620753	1009.3091897191302
HKWT	85.88465210933926	0.6028577463466578	862.6341464084827
HKWT	108.04048410717019	0.8103068603031083	999.8657939317142
HKWT	84.18231922590293	0.3179945629194967	1086.3995626402032
HKWT	106.6495144650599	0.6392963869625401	1183.8483116013513
HKWT	97.8733544145804	0.7460338872987409	837.5779792145235
HKWT	71.92610538845801	0.27553997024184096	866.99954421083
HKWT	78.4323004070621	0.30561977381074246	725.5843908757756
HKWT	91.54314510603174	0.2371846097166619	957.9706600186514
HKWT	135.26027371276146	0.9082456695233803	838.7109010651232
HKWT	136.8844057577152	0.7411870406363765	973.5498521383997
HKWT	98.36348691891295	0.7506875161824371	869.3629961697378
HKWT	127.5719136599818	0.9269403443266623	1033.012931416089
HKWT	106.60170908311801	0.7105642533762393	1123.2890135405462
HKWT	106.42495599683984	0.769836582382465	894.5691394246647
HKWT	103.23651157659654	0.3009527524835883	921.9651055185112
HKWT	160.45879897512017	0.9179895801010715	1352.3340101258773
HKWT	133.87124789029951	0.7749314473069487	1258.5549740732645
HKWT	110.89100458120944	0.6541194533935986	1064.1000276648433
HKWT	117.05588752135117	0.8194173705178394	970.5436350618346
HKWT	123.66800946737894	0.5621512030972142	1187.4967624452356
HKWT	108.17202036053062	0.643092136437297	1320.3589930493847
HKWT	132.3974559791605	0.8454203572186656	1020.4846828540856
HKWT	80.66335915361682	0.5049831539827837	921.059969210125
HKWT	100.83697020065071	0.6331591025753018	1036.6795297933515
HKWT	108.92401559633832	0.7951570610456624	920.0777754115679
HKWT	84.77179856881116	0.2616774581655694	998.8256302478699
HKWT	108.46891730195249	0.9504272407141333	1238.81742139606
HKWT	100.9090512919253	0.8170899089680398	1041.9228797142605
HKWT	89.7621039640142	0.6664201733604754	823.3229101611049
HKWT	88.31518691941123	0.33683081452006536	918.6827166116624
HKWT	90.73769598580334	0.7950858146038102	883.3264666631197
HKWT	93.88818379287424	0.5020335994464402	894.6306210272794
HKWT	99.30366038793852	0.8732237627596221	1002.9275317165514
HKWT	115.50632892762269	0.8318125548080184	1048.3013479822703
HKWT	93.79538025261694	0.35009675456566536	976.2521266553099
HKWT	125.74783242397193	0.8011018288699914	1279.5613803540552
HKWT	97.28402192290221	0.4045820401099016	930.471275410704
HKWT	69.18206186316004	0.2934590058683224	709.3970478414277
HKWT	107.26018742333368	0.6757468008082568	1115.332421154783
HKWT	118.38812299806916	0.3633072605818711	1288.0670349850823
HKWT	118.4192884402101	0.30882977894219754	1298.370102122632
HKWT	104.23575074250158	0.6991378175223091	896.359687594291
HKWT	89.24761435533723	0.3373010772933579	813.4573643737735
HKWT	140.88906847455357	0.8993803565167042	1094.7979711172488
HKWT	94.3068592970193	0.7397888273209414	915.18438097047
HKWT	78.03397144697061	0.5800567558040439	845.9723441234678
HKWT	94.16440886849782	0.5599963367495133	994.5052461582884
HKWT	107.62738578810759	0.45721749059751726	1049.747586555496
HKWT	95.80580674539247	0.6928445788499593	1065.240046584465
HKWT	95.60762254874788	0.7082316147921692	860.5839911905675
HKWT	95.61552181595505	0.4690917736821918	1050.6891202228537
HKWT	121.01831442464544	0.6611896386411522	1058.7145807359452
HKWT	124.30645328180599	0.7137863292819969	1360.383080278142
HKWT	119.78647279745086	0.7766422619742699	1041.291725176939
HKWT	115.11111731853556	0.6615070833146959	1092.8230415233434
HKWT	103.9364043510583	0.7674913813567175	839.5120537810035
HKWT	98.3805816642913	0.5255254513660016	1019.1488693345113
HKWT	135.51636431037912	0.7265885633530391	1511.205729889501
HKWT	100.8476136490782	0.30545811891234564	1012.6197165475975
HKWT	74.80508428786187	0.664089129491408	917.1874561133952
HKWT	212.20176649487888	0.8752318283433249	1989.2440944685927
HKWT	121.77491141914415	0.6713806853230071	810.3026294582444
HKWT	93.05368269074356	0.6152120257056324	950.9424771558571
HKWT	122.06073940736091	0.718058056551927	1253.4678775202078
HKWT	114.2035893537243	0.6036940796280719	1003.7741404254723
HKWT	134.38060576851197	0.523233680941406	1070.4431599725272
HKWT	129.70886721873788	0.791718516959711	1058.383151321943
HKWT	105.97756794269573	0.7902875425358317	920.970579658594
HKWT	92.73810788354915	0.5074242478604232	1013.1278561366884
HKWT	94.3814466284746	0.19124930507992544	977.8347410664816
HKWT	108.66120853362862	0.6764812896808083	1130.2815092095009
HKWT	135.63855297290127	0.4833900879985441	1349.6876406956078
HKWT	66.33484677180954	0.33901406939511036	804.8527783241176
HKWT	81.71414149310058	0.2412664496910617	920.7462065964335
HKWT	78.94835973971317	0.6763070585995195	788.6601769106277
HKWT	117.85981486868387	0.3604889960036233	1383.9046911444825
HKWT	119.32766353531224	0.5652407138661368	1328.2208698913048
HKWT	124.20670009174734	0.7306209257977083	1409.3054960885263
HKWT	62.90773119033366	0.5604962147197114	735.2438673860695
HKWT	108.96670301087696	0.609958866071515	1139.014903001547
HKWT	89.94622712625724	0.6216483258726211	998.6394332482776
HKWT	100.35593902812992	0.430812763057733	900.4133343270975
HKWT	97.79681006560321	0.7719739186914069	941.8084033479894
HKWT	89.7400450443552	0.13750767819326215	1042.4553801825223
HKWT	103.54765770096901	0.5776661003630879	1216.5278883767724
HKWT	100.73801161313904	0.5839028808833543	1260.897853955967
HKWT	102.66572738011169	0.7731501389040384	964.6203650142705
HKWT	102.38499152020275	0.34997589194395984	998.3847979232257
HKWT	127.68492934241351	0.8216361520962719	1205.9228341469357
HKWT	93.6838731282215	0.18834397168416106	1136.4464431856986
HKWT	109.26607498066838	0.7828170891605508	828.257319698009
HKWT	144.50450184184288	0.7407487237295622	1218.046416825852
HKWT	109.16073464846122	0.7936786384524414	938.3368653843856
HKWT	97.72862776618997	0.5467783637758707	935.0341267942454
HKWT	86.56824620619643	0.28674931804805315	1013.9433101898923
HKWT	93.93077792726179	0.49785061146803833	958.7200692407471
HKWT	124.8336793479074	0.6938664250902387	956.8043382014251
HKWT	118.68608432901785	0.7555669658792834	1346.1179985128051
HKWT	194.70452218503002	0.5949538322877261	1979.8178551627434
HKWT	117.74002805230849	0.7130699158524374	1494.1245939893395
HKWT	70.54043153368018	0.4584096678944901	743.6606617442831
HKWT	99.13881953201822	0.8737739644717819	945.8105230330465
HKWT	100.64408687338015	0.4901601236182579	1073.6447709726165
HKWT	88.00690569953689	0.2755040215882272	1017.8902860647686
HKWT	98.93436852115696	0.8035373348985538	896.0761822890348
HKWT	105.47534405225603	0.8317933717742164	967.5707817996933
HKWT	65.12393770659618	0.5739317037978673	664.83387757322
HKWT	89.25093428278899	0.4675642193025935	904.7235198977805
HKWT	96.16544826170963	0.48296100933223096	1074.9099538346425
HKWT	89.62882664091575	0.3791542867791393	901.0713144165645
HKWT	109.00996688322823	0.903946507244895	750.0832554455083
HKWT	98.07857419320787	0.7758973735662068	922.7794462399014
HKWT	131.9183873120246	0.8417058630651861	1385.688602202391
HKWT	111.03848037121817	0.5401926691163281	1100.7318693421898
HKWT	82.6204294621942	0.11815015792988903	810.0900904808823
HKWT	119.44271606771864	0.706184182058309	1201.091629238686
HKWT	118.87630926665493	0.8100061841273579	1252.6129690575838
HKWT	81.3042539537322	0.8252096736765484	755.2788804892532
HKWT	100.39506261543018	0.3485964926577221	1110.305415959065
HKWT	103.41560685316189	0.5976206884369362	912.6033599334296
HKWT	114.32451008545284	0.894824590891938	961.9365445118224
HKWT	77.40508506521984	0.816581056813552	1002.864995181895
HKWT	87.0360497529485	0.7491448941758381	1127.398720930906
HKWT	125.60492382466215	0.5820925191074914	1487.603028960477
HKWT	94.21915646923465	0.7131356742511763	953.1049016827506
HKWT	82.28244843416296	0.5878600431555779	703.6571949218885
HKWT	81.09949036514953	0.4836420586164546	1007.3076034049789
HKWT	120.04441848322492	0.6131943279673466	1162.1214530400048
HKWT	140.34473354120541	0.7068109661943823	1508.5927883775316
HKWT	111.13445198555938	0.7535748907339465	1157.3517664419012
HKWT	111.02478401578593	0.8622387512728411	829.3846444724251
HKWT	96.21643709665352	0.5462177668598193	1166.5933635389617
HKWT	126.42460949900574	0.3114714368777399	1317.1388448952525
HKWT	89.37459799672203	0.24010820700862123	980.4285770501805
HKWT	81.31723777325918	0.5397625208297037	925.3829022980282
HKWT	123.99735614009988	0.772632107552579	1108.1519469837174
HKWT	80.72659478994446	0.27960416360264584	855.7322526923954
HKWT	94.56745284100329	0.19043264052418218	1032.8743539271202
HKWT	121.58260428330462	0.8599007756045598	1097.4057528070648
HKWT	127.75785611186471	0.5887176942779992	1613.6652650477101
HKWT	131.60165721826937	0.8077379587017365	1181.9900607574036
HKWT	55.21389224224498	0.30549293165374336	690.4166815001154
HKWT	84.70224700231785	0.23219579537327428	924.5708641102094
HKWT	114.01823400076147	0.7763155811716063	960.831313811545
HKWT	63.22953518318227	0.5373796566333896	762.0893093879079
HKWT	106.47536658299548	0.20137020430433772	1153.0854203542578
HKWT	93.59465360421116	0.7794865268295885	854.4242881229869
HKWT	93.09054712526654	0.5102176542343155	1076.9474195116672
HKWT	114.79158720202182	0.876950749658223	1071.7457887823648
HKWT	105.6336248881478	0.25407190690175996	886.4957785511192
HKWT	80.29768562171547	0.6419847170701023	773.9435058207854
HKWT	122.25660719229602	0.77547803863576	1064.2269673626986
HKWT	109.12543907642295	0.5598458601591435	986.525116033238
HKWT	123.73025956786847	0.6279154000833207	1100.020190970499
HKWT	107.28007677734092	0.6448856688327866	902.1234929282334
HKWT	92.32707314592479	0.6643902906547209	905.9204203051994
HKWT	78.08340168257787	0.6864481259916457	739.2636218667792
HKWT	173.57123935826786	0.8985073961473268	1449.3635760555583
HKWT	106.1235364404732	0.33397205388502116	1503.3313692474774
HKWT	95.17931057622768	0.30423640228704396	769.6410056546985
HKWT	110.90392343016725	0.7216579132558731	1157.3705990232586
HKWT	91.60208393326945	0.7737797805426423	1031.7079335203339
HKWT	88.64496170560273	0.6762913538945425	890.6095116410994
HKWT	91.31723175246901	0.24519249166764912	991.4826124797794
HKWT	127.96819564381526	0.49585932171596303	1461.217052286734
HKWT	112.03406327329	0.43345358825417235	1399.7771597603944
HKWT	109.70677136356433	0.6534142580387021	1253.4702133400715
HKWT	89.45692605075824	0.5763125425909617	973.1894593332918
HKWT	98.93329269605304	0.4663137982006864	979.3661273119463
HKWT	118.645398247562	0.7400682077134841	1157.0081151664087
HKWT	128.28351780321924	0.8479011743555755	1360.8059794876074
HKWT	92.66005297295189	0.3869942787852858	1123.5609325409405
HKWT	79.86516013830249	0.1974065079405054	1093.250200837192
HKWT	131.48955449343507	0.8622536608568565	1160.5308238712912
HKWT	158.9597438053254	0.8364199709563563	1402.5590921859377
HK_dRAD21	108.85719141294932	0.706390180820792	959.3265760832301
HK_dRAD21	129.7624180477303	0.5508416513138559	1014.174861362974
HK_dRAD21	307.9408466384843	0.8585552616282706	4221.705717081492
HK_dRAD21	102.71181754679853	0.6741840476626728	863.634031427293
HK_dRAD21	128.74041950350954	0.8391004539942731	762.6625462490665
HK_dRAD21	116.31953240370805	0.825193814084114	846.3725084748362
HK_dRAD21	167.17575939630834	0.8060296111618522	1173.6588161753039
HK_dRAD21	115.46780983478162	0.701487171476869	1116.4421653943132
HK_dRAD21	101.71554268053218	0.7549836229819885	902.3287516851614
HK_dRAD21	114.81147207019636	0.44491000314708407	976.6939117887111
HK_dRAD21	102.33846512578421	0.8482490645918459	813.388291224944
HK_dRAD21	296.9932498777045	0.697744115876703	3403.6191883146766
HK_dRAD21	92.07232851416471	0.688908466240906	984.4283873758391
HK_dRAD21	195.60689893736884	0.7636002207361166	1092.361632873492
HK_dRAD21	160.22129702367695	0.7614692222210676	1285.5496272782625
HK_dRAD21	174.97725718286745	0.9085611585494215	1397.9248796908332
HK_dRAD21	146.8459312397422	0.9114110642172908	1138.3306449834804
HK_dRAD21	181.8845207070489	0.7625217426618083	997.6437067733026
HK_dRAD21	182.6558457007581	0.9358271771451053	932.5014240810694
HK_dRAD21	115.00764518483372	0.588130586161555	855.0694312802934
HK_dRAD21	100.75173128355581	0.36342033940563956	938.3353818557739
HK_dRAD21	125.23230051777423	0.8311726750022174	1203.1829725176378
HK_dRAD21	165.63466394878202	0.9231124193740026	931.724166742458
HK_dRAD21	304.3691775945849	0.9230795647202331	2769.6630965329987
HK_dRAD21	135.2375423988847	0.8263554841961713	1151.0302241978645
HK_dRAD21	190.4053245200446	0.6923526239584326	2190.999566529638
HK_dRAD21	161.77528138786286	0.8379546162460246	1046.654647219267
HK_dRAD21	160.12527313734043	0.4959749353145043	1286.8696227996834
HK_dRAD21	155.1270578028187	0.8217606340985116	926.3707592337593
HK_dRAD21	127.83450726646936	0.8293788062786233	941.5717088034901
HK_dRAD21	159.62385791070966	0.6464117914336551	1362.820317507707
HK_dRAD21	150.7563280508624	0.9350130136309353	881.13236694836
HK_dRAD21	327.2572365415347	0.8433907428807906	3791.7317886431883
HK_dRAD21	167.8861431923363	0.8378073326983785	1126.7690417510948
HK_dRAD21	160.5382077492628	0.6426725246284204	941.5269731682256
HK_dRAD21	113.82331677546891	0.32640743943266937	1188.9874940053105
HK_dRAD21	131.98004997789258	0.7990385084938186	1018.9663052680637
HK_dRAD21	154.54878710564307	0.8911616896954861	1061.5069949240285
HK_dRAD21	100.04372141193235	0.6962038971862292	884.1815955557628
HK_dRAD21	176.5250043416254	0.6574840205228814	1096.2097397964378
HK_dRAD21	127.57584857965765	0.781477596501321	1201.7198488735519
HK_dRAD21	114.74800523481527	0.3246602511162061	970.8380030577888
HK_dRAD21	162.06287994267694	0.4391238093963753	987.0048473971412
HK_dRAD21	165.13517533729745	0.485336853121368	964.703931001018
HK_dRAD21	95.06743830693173	0.6424251792747984	1011.5153707035598
HK_dRAD21	127.55161357755783	0.7228366995010727	1117.7485215855525
HK_dRAD21	148.33795787988132	0.7372709727729232	1067.8095059800576
HK_dRAD21	110.57521346700993	0.4293145497394777	948.8379432662371
HK_dRAD21	197.7819925363219	0.9167734472090808	1258.2555391874835
HK_dRAD21	224.59719769978642	0.8934128514499446	1052.9534723945765
HK_dRAD21	196.59926620694284	0.6944504508429866	1464.17384604872
HK_dRAD21	124.51829088228565	0.5376548104303398	1169.5267576059834
HK_dRAD21	192.10940131190824	0.4757840313367244	2110.4311640205274
HK_dRAD21	212.36879002683128	0.8105928355736132	2009.7718619123168
HK_dRAD21	167.87337716316094	0.5532676492307715	1403.629029496522
HK_dRAD21	131.83644220758202	0.832226881813162	813.7461891349487
HK_dRAD21	132.1791571820032	0.85698700079187	1104.8866664940513
HK_dRAD21	152.21932048977666	0.5398232906576417	1214.6409832273662
HK_dRAD21	140.01205037665764	0.7899400725201813	1086.0605934704852
HK_dRAD21	188.13687425432744	0.8248717831587301	1213.156065841183
HK_dRAD21	122.9639630644136	0.3897765098687078	1038.4962235473577
HK_dRAD21	164.12241681116103	0.7347695512922648	1043.1255717617178
HK_dRAD21	274.0598399460164	0.9170936067039107	1364.5230725648469
HK_dRAD21	102.8445942533865	0.8892951414857372	653.3141768881604
HK_dRAD21	140.66144946103003	0.7941954281497423	1038.4737739640752
HK_dRAD21	112.91809825119121	0.7461383763272387	860.8880439650488
HK_dRAD21	256.31985645130186	0.8808677499293576	1200.20411748394
HK_dRAD21	134.00188824674188	0.5374596209086622	1114.7488359111373
HK_dRAD21	182.52692271826353	0.8718213232082622	1101.865616852586
HK_dRAD21	111.69516768776656	0.8262299118435482	780.3457714526347
HK_dRAD21	139.87224949495283	0.8584618863836895	811.3728234729706
HK_dRAD21	157.90638111628758	0.7273016995298238	1282.0029846784412
HK_dRAD21	96.03368178660472	0.4409726909065441	826.0185018149771
HK_dRAD21	225.04639375256028	0.9208883055337526	1090.2487205220923
HK_dRAD21	126.069372650103	0.5397261142336394	960.9033446163963
HK_dRAD21	222.41125050927647	0.8585138727647563	1232.4056184987667
HK_dRAD21	286.4661558788527	0.9085495383525652	1858.8057655096256
HK_dRAD21	82.80736441238788	0.545290444419998	699.8661716750495
HK_dRAD21	131.0344653637836	0.6627179649276016	1045.3970308411372
HK_dRAD21	293.10623184101206	0.940466037325667	2282.87224047089
HK_dRAD21	156.56574931693015	0.7835350717811754	1204.1167617646609
HK_dRAD21	150.9557143800922	0.8499264210968472	865.3392953979294
HK_dRAD21	112.55084743505489	0.6752361647948034	932.8827302963787
HK_dRAD21	148.78648343244018	0.9006853281830896	895.0511962360597
HK_dRAD21	155.17067487382877	0.5386618102651548	1165.6632179681842
HK_dRAD21	107.83418816033968	0.500876219824798	840.3801440425367
HK_dRAD21	122.04816452493606	0.6420562155825211	989.7487090974555
HK_dRAD21	95.1724441811367	0.6568382458555581	814.6842300926154
HK_dRAD21	128.91811438933578	0.35343922989131227	1153.6575365640942
HK_dRAD21	127.99914469594636	0.6204979983970808	1055.3487595615698
HK_dRAD21	140.0719460858601	0.6302065086056885	1089.8713988470606
HK_dRAD21	143.91071817506673	0.700962876160377	1017.4424988731296
HK_dRAD21	82.79175323890973	0.5435177615794529	762.2466730657778
HK_dRAD21	96.65107248181246	0.5791518158558147	785.8100137792082
HK_dRAD21	130.87890304714094	0.8323273282771874	1078.150844563623
HK_dRAD21	125.34039480118017	0.36451152539130693	983.7293657622455
HK_dRAD21	132.49845627712264	0.6601855875511193	1022.8362592415505
HK_dRAD21	117.41531897549959	0.580176504977202	941.3010904330387
HK_dRAD21	115.2687105803952	0.39157704475341537	932.0999896834796
HK_dRAD21	213.90460605082185	0.9161441134171552	1021.9693672452422
HK_dRAD21	151.7822293707734	0.6505583160216464	1083.4397791010429
HK_dRAD21	207.50602312519004	0.8164362167077985	856.2398989009731
HK_dRAD21	156.02398073916646	0.8085974662839769	1268.3100796910305
HK_dRAD21	149.0049907772587	0.7076680695634185	1154.9152082123792
HK_dRAD21	115.44059205159007	0.10840969901226183	912.6248288667176
HK_dRAD21	116.09622048391057	0.8141724683735503	818.9548701979215
HK_dRAD21	180.41131266074743	0.834035195872695	1103.6353162899889
HK_dRAD21	121.52940593608498	0.670555831615069	973.8425798796261
HK_dRAD21	141.3522226733328	0.7726645019477445	1083.7681206417672
HK_dRAD21	108.79984588723386	0.8247797966986733	917.6830250135769
HK_dRAD21	172.60725787833383	0.442392831780543	1812.4616562653014
HK_dRAD21	95.6679527398934	0.2138821672680402	894.2874003730512
HK_dRAD21	84.94713766315073	0.83187389546304	679.3573333085054
HK_dRAD21	137.8992709155477	0.7323914963619717	999.3101054084569
HK_dRAD21	144.0667567393104	0.8102999778466946	1053.6401106579815
HK_dRAD21	128.9688378421771	0.6747800136228522	1141.2991059556455
HK_dRAD21	171.79570303895102	0.6905346314670217	1279.1014944484132
HK_dRAD21	112.83442375086778	0.28020020703617254	1109.7077700486664
HK_dRAD21	161.69004358622888	0.7928225776378884	1137.5411046611123
HK_dRAD21	108.45388953808731	0.47302352502787415	942.6500912964156
HK_dRAD21	148.31203930784312	0.7080792107291329	1006.0433642748285
HK_dRAD21	188.21395436962374	0.9257275192663892	1087.6635324832982
HK_dRAD21	85.15700369668137	0.7436690957351817	963.6336112793031
HK_dRAD21	193.67148058694477	0.361094805719243	1294.8631566111312
HK_dRAD21	170.05486222876635	0.7292506332089636	1038.0102736185183
HK_dRAD21	143.42865672619408	0.7769120321718743	1203.4251264729546
HK_dRAD21	168.12232850178015	0.8029368127166103	1268.193137254882
HK_dRAD21	115.50731350160196	0.3037900465522302	1080.232763787088
HK_dRAD21	140.68884260580955	0.6321833730618233	876.4495056946511
HK_dRAD21	185.56707897050165	0.8103759963542295	1042.665952412316
HK_dRAD21	113.64770171362474	0.060652225222115	1008.769767648638
HK_dRAD21	216.33348575539424	0.9415087199990548	1002.8642089751348
HK_dRAD21	127.4552279906067	0.7673041608867882	989.0885438246105
HK_dRAD21	93.71873579229619	0.29550847756295595	930.5982520444023
HK_dRAD21	141.86800823223487	0.6651376872518884	1195.4711624202941
HK_dRAD21	180.4421909640883	0.8725142120892188	1152.0291323229383
HK_dRAD21	110.84381974041699	0.5989572918833069	793.3208190677797
HK_dRAD21	183.3633539297581	0.6764128613199438	1307.096282816289
HK_dRAD21	209.277747621044	0.9093656683630005	1187.4264839868056
HK_dRAD21	126.03940043037514	0.8076718884142033	999.4404743305336
HK_dRAD21	172.86384491615826	0.884916901686879	1047.0817508604764
HK_dRAD21	147.41732408375745	0.33659833853518095	1010.9906560305247
HK_dRAD21	154.67497366746434	0.8922542909366238	899.2268349220407
HK_dRAD21	204.04663811225578	0.9065046926048859	1009.6476328108608
HK_dRAD21	161.01799521954464	0.4839615570946897	1107.8297247142464
HK_dRAD21	154.5861923912046	0.7273053426813747	1087.628725382599
HK_dRAD21	99.1689856255737	0.640525159641292	1106.4989472031093
HK_dRAD21	136.7870686262975	0.8825829344305881	821.9807245772105
HK_dRAD21	118.32626733890099	0.7968030146277175	870.5707113921245
HK_dRAD21	123.126379286752	0.49247791190292545	958.1209200708403
HK_dRAD21	151.51719403379778	0.8255555760113235	1104.44756374007
HK_dRAD21	122.42786657037502	0.6115998538332919	895.1264023098679
HK_dRAD21	205.25223044566843	0.8826854052357641	1060.7317113592526
HK_dRAD21	213.26461698431712	0.9597094033563655	981.8845711049892
HK_dRAD21	138.24599316638643	0.5520098488432762	1014.1374803164914
HK_dRAD21	154.65043985005425	0.6929512150722466	1306.8749292377934
HK_dRAD21	144.50259327841383	0.4717041736026294	984.5460108873363
HK_dRAD21	203.94630070367813	0.7683793027184809	1955.4376389588388
HK_dRAD21	206.9631328235099	0.8916089398489261	1066.498309274592
HK_dRAD21	100.17426514802332	0.5972701426707827	799.4972840989407
HK_dRAD21	114.12079819421929	0.7115215485253259	816.1394375609423
HK_dRAD21	112.5440313507082	0.47082222845991173	1011.967342913687
HK_dRAD21	103.79620177229364	0.3772355829666795	769.4684908519738
HK_dRAD21	269.9215899437694	0.9307445857933462	2368.2451113212715
HK_dRAD21	128.0004870134811	0.6340069001344342	1090.8978737056962
HK_dRAD21	138.70968540192038	0.5854137123795213	1033.2928576105626
HK_dRAD21	230.83360911462364	0.8972881657813649	2533.59266476877
HK_dRAD21	111.06980808806338	0.48863413987082516	1076.7792239697544
HK_dRAD21	140.02522125717528	0.4242441769266373	1145.253621396481
HK_dRAD21	141.3688186641412	0.8429642645347337	975.7256040694356
HK_dRAD21	91.9724427751476	0.7138159723868669	932.051746126212
HK_dRAD21	95.33666300151798	0.5060619839260061	673.3724892836349
HK_dRAD21	192.7249102325929	0.9047654163018988	959.2796810398479
HK_dRAD21	195.34303130189278	0.8232588030775183	1128.0902107304698
HK_dRAD21	146.9017086584337	0.592470948167969	984.1662409501537
HK_dRAD21	116.80524375431068	0.847214705342952	1055.5181884691224
HK_dRAD21	130.34096354577215	0.7898827500659801	1059.1929228762185
HK_dRAD21	118.97035866321814	0.7294786586827471	1012.7738305903032
HK_dRAD21	117.5856098560772	0.4163802197428077	1015.566330436151
HK_dRAD21	150.01617998937428	0.5893129885724112	912.4780803575844
HK_dRAD21	139.01532760536432	0.8035440404201449	1211.3626518602305
HK_dRAD21	110.49248471493163	0.8511769013798147	874.6074434401456
HK_dRAD21	93.69959939990682	0.7568742774804403	982.6174125560998
HK_dRAD21	140.09839176722727	0.8258317735252876	831.6260200913233
HK_dRAD21	128.42467037414505	0.8063090107484274	830.669768874491
HK_dRAD21	103.8382498494587	0.5185002883876095	886.3292376886318
HK_dRAD21	159.0401399210728	0.8478169662542269	903.2321295721553
HK_dRAD21	110.26424954556848	0.3430613211642919	1082.117597637177
HK_dRAD21	101.83872893052883	0.725583442531319	852.4129008132168
HK_dRAD21	106.01945401402257	0.7299008952373593	831.7833674992887
HK_dRAD21	192.26479462396998	0.9383492131484572	1104.435672900112
HK_dRAD21	83.27317990184245	0.8571546751814151	605.6500954681667
HK_dRAD21	132.83064586115506	0.6866413180222024	1118.32507727808
HK_dRAD21	188.68094730044936	0.4108869273623974	1270.0319411164166
HK_dRAD21	156.20018842424557	0.840875104121567	892.4481549422295
HK_dRAD21	139.72042601212104	0.6395996416578955	1125.0241826364022
HK_dRAD21	113.42069440562946	0.45004841291914055	1085.788811188782
HK_dRAD21	112.51671965316166	0.1139395891445445	867.1369869431394
HK_dRAD21	101.81555371397705	0.8185520712507639	766.9674202123815
HK_dRAD21	160.6392763438851	0.8115049885581489	1074.5988340047875
HK_dRAD21	155.04566255726596	0.6223613876939753	1385.7156771731588
HK_dRAD21	189.74734309862762	0.7457446704669692	949.0852154686323
HK_dRAD21	162.05959089411778	0.8370429406069948	1425.9022225434962
HK_dRAD21	316.40018351045904	0.8943700953595377	2322.418030994363
HK_dRAD21	148.94868797498748	0.32350868419091194	1023.3556562942155
HK_dRAD21	130.12587837891564	0.4176443232321966	1114.9205881730663
HK_dRAD21	130.96375011236293	0.7067245631601388	936.9647396750747
HK_dRAD21	96.81759380783843	0.6421237559681325	993.6879328943727
HK_dRAD21	148.76875061029773	0.5852480157992186	1083.3598712231267
HK_dRAD21	157.89201638361368	0.8819285394628811	1065.2059158129941
HK_dRAD21	105.10554836994297	0.4434008098017458	898.286005072699
HK_dRAD21	102.19098199078834	0.43497665070602554	825.5326583699165
HK_dRAD21	159.09458490999106	0.8750125101150358	1010.2856174278787
HK_dRAD21	209.36730575931966	0.9512383410666919	1133.3784574417857
HK_dRAD21	101.4485730170021	0.4165401888101571	1017.8948786953964
HK_dRAD21	82.76511242294471	0.40261735928017406	701.742136459311
HK_dRAD21	106.16616869057361	0.5238141350497173	950.5176747642471
HK_dRAD21	114.99575968909895	0.7153449054460501	1167.9930298754055
HK_dRAD21	93.05515458274708	0.7965202985531337	879.7033876071104
HK_dRAD21	295.04472447232706	0.9440863601707644	3527.486926795189
HK_dRAD21	211.90537864320507	0.8819154909761084	1315.408369168196
HK_dRAD21	227.4172796580843	0.8697042106246031	1351.9128859272037
HK_dRAD21	148.95759875398522	0.27191306052843656	1069.9044355437245
HK_dRAD21	103.08211770850318	0.8245311383181486	860.7527454505208
HK_dRAD21	153.29583902572784	0.7956811441744143	1203.0190024224958
HK_dRAD21	151.87399036133343	0.6944583503331776	974.1020390582439
HK_dRAD21	177.461929601358	0.8246861846258625	841.4034166851903
HK_dRAD21	144.47897123331677	0.5654965898417869	1217.2106718363314
HK_dRAD21	116.19922816872771	0.5154742213767982	1036.7764140147071
HK_dRAD21	186.3923954953453	0.8519276851151768	1839.3906343309768
HK_dRAD21	123.19529400654042	0.801777538203784	863.9567017853943
HK_dRAD21	186.2964387770863	0.7974198433773345	1109.8577248799893
HK_dRAD21	152.9651633135554	0.5267912200332046	1146.7006889383294
HK_dRAD21	127.8484039957933	0.8158929246942104	1088.475146607923
HK_dRAD21	81.35772828013587	0.37034790951483354	817.871077560077
HK_dRAD21	104.87522566247826	0.548682495850523	1144.41012007247
HK_dRAD21	169.92289363986202	0.8319325445006472	958.9018735098797
HK_dRAD21	95.47997868507129	0.8280337098083345	689.245048973883
HK_dRAD21	113.20970094960794	0.7594323134071359	834.3245741885586
HK_dRAD21	116.7225080308532	0.7334608584547919	1032.3228884754997
HK_dRAD21	155.33892589640377	0.7294721394619734	1413.1458978785736
HK_dRAD21	234.8169051558252	0.9674058336349991	1189.4738053725575
HK_dRAD21	95.43959630244827	0.5024256358536463	1095.2170588537742
HK_dRAD21	116.55840335123759	0.6116922243744034	912.9052991689274
HK_dRAD21	134.37960944635864	0.8346574531015549	1027.822476155623
HK_dRAD21	104.14537052594567	0.09777582657598705	891.794572371372
HK_dRAD21	138.87761773236517	0.6428605624495093	1149.511616179882
HK_dRAD21	99.79230674289306	0.598422028516167	882.1728482770312
HK_dRAD21	164.4470469545087	0.6358896940099452	1040.56453066657
HK_dRAD21	131.44124886486208	0.46497305433269875	1284.958282674314
HK_dRAD21	166.06310920252236	0.894499832163325	1107.0696380542515
HK_dRAD21	118.26052937696994	0.7225911449909275	992.2616640156427
HK_dRAD21	113.32591656573675	0.2752820551450358	1063.056330941739
HK_dRAD21	143.9328424393808	0.5636944834449049	1205.1256005457255
HK_dRAD21	180.59226363273072	0.803946597610599	923.9552327963498
HK_dRAD21	144.53650319486934	0.6224780463783408	1003.4811049331223
HK_dRAD21	162.9166156675658	0.9224574380889471	994.8048626196013
HK_dRAD21	128.89430262903613	0.7657966150653553	1147.7280099645527
HK_dRAD21	131.51003178594408	0.3833998270636263	1154.2415717569147
HK_dRAD21	103.77700089453398	0.7185238334741497	1094.1641465021414
HK_dRAD21	122.48358080464776	0.7899649369576422	1095.455634722502
HK_dRAD21	108.87427669171058	0.506011656978274	1077.2013007188837
HK_dRAD21	111.18702011498236	0.7465523996051089	1085.705751843291
HK_dRAD21	107.64507958353983	0.6693953902822497	848.2425395184245
HK_dRAD21	155.63685878046846	0.3492933092546352	896.9887092750598
HK_dRAD21	119.18987781173628	0.4522878835948537	914.1463433077417
HK_dRAD21	113.74363896656823	0.8508728581172349	834.0215083851372
HK_dRAD21	179.010323765475	0.9448775930867318	781.2342466665604
HK_dRAD21	113.48484370573242	0.6552503794810685	949.6818170993879
HK_dRAD21	195.0090596217847	0.7969449410920745	1382.2983666857722
HK_dRAD21	152.32469788625446	0.6427513332501492	975.9039295736344
HK_dRAD21	137.68488877463028	0.350165041676183	933.9732216391291
HK_dRAD21	90.62307123526328	0.7422346210077795	843.6498566213534
HK_dRAD21	157.81219376025237	0.6587813252043031	1169.8002822536018
HK_dRAD21	135.01235033841922	0.9072365379160119	1035.1833378405734
HK_dRAD21	107.67378189246631	0.8538777591187896	993.9911826002742
HK_dRAD21	150.28098640370882	0.8682588720382816	1027.746901746918
HK_dRAD21	118.85252166489347	0.3449155867803143	833.7082311888056
HK_dRAD21	115.32708007836473	0.8310975311999487	1215.9661318041728
HK_dRAD21	128.55732002049356	0.8025556682479777	1140.5412476917888
HK_dRAD21	193.81343252138234	0.6187875309163826	1157.9957548682742
HK_dRAD21	202.6609524665093	0.9331982417758912	1130.6758111087072
HK_dRAD21	155.49103763991113	0.865295878370063	971.1505437854022
HK_dRAD21	155.02146374831653	0.3741386623746418	1099.2414965685402
HK_dRAD21	151.2778980480133	0.7536260349077748	1137.7245128143506
HK_dRAD21	124.59896067375776	0.4854933175309546	888.6185658134477
HK_dRAD21	130.19601014716451	0.8528432995353101	1098.3236842780536
HK_dRAD21	145.67923909023474	0.6677657502573594	1151.0515213728206
HK_dRAD21	153.25547952593155	0.7596285476846982	1043.029253733474
HK_dRAD21	159.22017914640995	0.7563037125575003	895.6725614194718
HK_dRAD21	124.33612588326056	0.31492338907906803	1109.2642672922696
HK_dRAD21	120.2817597586194	0.626434484904145	1114.55128978128
HK_dRAD21	134.24596543311094	0.4770265904142471	1304.2531558479757
HK_dRAD21	111.84876338181509	0.8632348036333284	803.6937175929972
HK_dRAD21	88.47685635091153	0.6046921958480765	784.8152628895539
HK_dRAD21	95.66689820492765	0.44405068721730045	1007.4518386312955
HK_dRAD21	132.46785089213168	0.3627580941327371	1179.9841174478179
HK_dRAD21	106.25105155321495	0.593039464856062	1034.3597365954238
HK_dRAD21	168.22423876545233	0.8531262231029556	932.3120898909123
HK_dRAD21	124.8939763035035	0.6795166100968779	1001.5613225486698
HK_dRAD21	198.06196976568586	0.9374281063228423	1044.189306764584
HK_dRAD21	99.45287506281257	0.5899211813093224	762.9389808673434
HK_dRAD21	134.06320206670253	0.7732482858855009	820.3133937066563
HK_dRAD21	148.89651538339155	0.9092830712112988	927.8167550921007
HK_dRAD21	289.4145601863531	0.9266791358135062	1427.0606004006354
HK_dRAD21	113.69979186830541	0.6486802049299799	748.7258791162125
HK_dRAD21	74.41683042267347	0.5982220400076836	731.3339656949412
HK_dRAD21	90.36324182591824	0.31114769600245806	986.8257549615438
HK_dRAD21	139.79254046127713	0.39005981672032397	1042.8282525032257
HK_dRAD21	134.13013780841354	0.6535461587227229	1257.5887081975895
HK_dRAD21	143.54757526404978	0.7460208601820668	799.5973311497299
HK_dRAD21	136.01980408921213	0.7299037587317556	1066.1233694696784
HK_dRAD21	164.1929622254455	0.6415278647343383	1314.346898306968
HK_dRAD21	229.02536638661186	0.9041146784443884	1982.589527644152
HK_dRAD21	157.75184670661065	0.8602777884022688	1043.3913661909232
HK_dRAD21	296.9928275747157	0.9743694765890486	1357.638036150469
HK_dRAD21	133.8095653542133	0.7855444319126148	882.4295294946487
HK_dRAD21	278.6664433227415	0.8969996994343264	1897.0119137271736
HK_dRAD21	177.28537365140795	0.8002158052103178	1326.0116458818939
HK_dRAD21	170.7066128742693	0.7039655150747144	1299.3045639997808
HK_dRAD21	151.65635996049352	0.7134313380701638	1370.8970966608297
HK_dRAD21	125.57879947635939	0.7486969080420952	835.859357035746
HK_dRAD21	89.92853459144247	0.5968525052232132	867.1719947055732
HK_dRAD21	123.2940665935993	0.7502749699850264	999.2901235286541
HK_dRAD21	119.43818794998636	0.8463259302360293	764.4747392868932
HK_dRAD21	109.45739658161831	0.6392897706413883	882.20147182979
HK_dRAD21	133.45489826319437	0.7888210692186242	1148.7009125956974
HK_dRAD21	194.83134757958578	0.6544965146145493	1578.7429899868164
HK_dRAD21	186.60000914867408	0.8063692701431469	1366.4336874822357
HK_dRAD21	174.5972531665293	0.8690283492140114	1224.8977509331705
HK_dRAD21	147.74904422111825	0.42607945549691195	1327.3408853383494
HK_dRAD21	187.48301964932156	0.7043606283582439	1499.4694421796607
HK_dRAD21	131.48725946308966	0.7629235855298708	1136.152179558429
HK_dRAD21	238.78802287926095	0.8114597594921853	1480.5272091050506
HK_dRAD21	198.3176601474363	0.8463163274984152	1209.5376769343052
HK_dRAD21	136.54762727611126	0.5402259912717058	1294.8415683562625
HK_dRAD21	159.27813335717127	0.46002730787763446	1167.2804378050364
HK_dRAD21	127.20812578852205	0.7993455350893048	1139.6401021511253
HK_dRAD21	170.54377086165925	0.29557198330458256	1276.637212738723
HK_dRAD21	187.3085596644289	0.8566638912752722	1021.853819800416
HK_dRAD21	142.16560803848202	0.8739199648810554	1496.9742738695727
HK_dRAD21	162.24549162147872	0.7169609797370763	1299.4312461183836
HK_dRAD21	152.31136081978133	0.5901248071969776	1376.3979007991522
HK_dRAD21	114.84084327860575	0.6830070855124847	1218.5185121610411
HK_dRAD21	133.84818819943314	0.7626616836825156	983.0936669487104
HK_dRAD21	149.11137295549065	0.7667356104629484	1423.5345675910983
HK_dRAD21	177.06991221908703	0.6166469774600454	1267.7396538734074
HK_dRAD21	150.8017675342113	0.5383785018890347	1517.5360524869259
HK_dRAD21	118.21952868438413	0.6901631687307712	1049.4881151274776
HK_dRAD21	130.48177788872533	0.6756472058585153	1308.149598996162
HK_dRAD21	153.44952956468478	0.5967520372849413	1284.9311699874413
HK_dRAD21	151.52404531399682	0.6149552940211089	1141.4679820309732
HK_dRAD21	183.915554642321	0.9113231707889621	1223.302151468076
HK_dRAD21	217.13202857599495	0.6308824628876643	1385.8837068509552
HK_dRAD21	132.94021384766606	0.30364512011607125	850.2214089846425
HK_dRAD21	107.51700578115393	0.5140525888638356	1053.271982762081
HK_dRAD21	102.76055763480207	0.28798862242960843	1009.6605796000968
HK_dRAD21	134.5269502264544	0.5278781880813997	1275.5308057508266
HK_dRAD21	174.4949618469443	0.6828996690400191	1188.210727821637
HK_dRAD21	122.57192322355847	0.5492670668230035	925.1296896545867
HK_dRAD21	164.4729528346487	0.7676367680425904	1545.7937196383211
HK_dRAD21	190.96894041540628	0.952033589707911	961.2341055729415
HK_dRAD21	131.2917526309504	0.6587749872937589	1022.6062168445644
HK_dRAD21	108.29909383153657	0.6375664529936587	850.1844076529444
HK_dRAD21	127.42958937104409	0.6494189572744721	1170.1042208667304
HK_dRAD21	92.28292051920396	0.7163934551951248	1022.4647837497538
HK_dRAD21	146.31635718228816	0.15267366583452247	1079.2062873295627
HK_dRAD21	102.24009686987662	0.3791516114248813	829.4383686079426
HK_dRAD21	107.32593502106873	0.681820309190091	953.2291273335977
HK_dRAD21	142.95600488362567	0.8617679706655584	1115.954815609977
HK_dRAD21	128.34908785077852	0.7239812106165543	912.4835873160656
HK_dRAD21	137.48684102168968	0.45829894653461567	887.9017156963758
HK_dRAD21	114.15113524279501	0.13884501182574382	967.6103301168109
HK_dRAD21	126.39744697466	0.5149688743713956	866.5852945352362
HK_dRAD21	150.64014098129897	0.571138436695904	962.3625334524273
HK_dRAD21	140.48056007873595	0.48656807542022196	1095.6543585396848
HK_dRAD21	168.33538962638914	0.7750772642081476	915.6779762506075
HK_dRAD21	256.71676337549775	0.9617196902586231	2357.462225910148
HK_dRAD21	134.5475063613347	0.8704061820667361	1004.9932693855635
HK_dRAD21	104.92913734350581	0.7581449680681928	795.7788673199041
HK_dRAD21	127.97501201047409	0.729125719910514	877.9264386577796
HK_dRAD21	84.13473940404293	0.6421951171652209	652.7046869891022
HK_dRAD21	164.85349747805012	0.6929465210930701	1021.7951298446496
HK_dRAD21	136.67748575639453	0.7161466426301604	898.2745121447555
HK_dRAD21	111.56307393502128	0.7119917307536028	781.1352324607726
HK_dRAD21	113.47324706904811	0.516650444385688	1214.7502651112648
HK_dRAD21	285.0650595842202	0.9024273733787206	2805.5720670505425
HK_dRAD21	146.49274079126943	0.6355808726990244	1315.406652536796
HK_dRAD21	149.8574246911964	0.6505179138713255	1171.6335479946729
HK_dRAD21	129.14110060892807	0.708417238834921	1104.8922942040617
HK_dRAD21	150.64756736675804	0.8044741031669047	986.3689395158835
HK_dRAD21	116.36306858406188	0.5832034733907105	1151.68770289474
HK_dRAD21	258.46177142888405	0.9764336993651156	1080.5358382011939
HK_dRAD21	108.6112208477137	0.7537565350944171	1008.3465537672741
HK_dRAD21	85.24544265556379	0.7673211580704999	998.9354349186113
HK_dRAD21	148.58632668949832	0.7416391988574299	946.1115346222623
HK_dRAD21	112.04197128323788	0.42959998151435685	910.1076534426479
HK_dRAD21	157.02998297591716	0.13404262764339492	1103.1891555165455
HK_dRAD21	181.88829526925127	0.8709335434114959	957.8674784992165
HK_dRAD21	137.06050422009875	0.7779662996919915	942.3790631217668
HK_dRAD21	72.99616651408978	0.4696041744683247	809.2376228868944
HK_dRAD21	103.99749130806346	0.7656227173149898	874.0288668042995
HK_dRAD21	171.7817336959689	0.6818896949613527	1107.1375230863005
HK_dRAD21	197.6837806719781	0.9192092579696073	1086.6087668009975
HK_dRAD21	127.52769290349147	0.8797761141017632	938.0101074332214
HK_dRAD21	99.43831465025222	0.8338617887480604	856.1173074374032
HK_dRAD21	121.21667787798157	0.5948348460394184	1017.7262515289024
HK_dRAD21	155.44879190125832	0.7796085968999907	1028.0744054156778
HK_dRAD21	122.58213210250572	0.703158534383958	1230.4719732051385
HK_dRAD21	145.46464367765284	0.774794007063667	1102.7890248269389
HK_dRAD21	112.78231051033123	0.42047617933100734	1115.4509611227734
HK_dRAD21	140.98774257153318	0.6047318116887873	1210.9473092448636
HK_dRAD21	171.83806177630237	0.8116861266882723	1360.627253677957
HK_dRAD21	122.18743443116472	0.7952160319278327	1159.3709610657236
HK_dRAD21	95.42404270273644	0.8349231491157854	861.7131367671232
HK_dRAD21	129.64458888474348	0.1433611309131244	957.5253722606897
HK_dRAD21	91.69854444658964	0.6837658762109274	881.8398984569261
HK_dRAD21	182.76280442684003	0.9554392624035954	1127.4859240953224
HK_dRAD21	131.93827943943808	0.4989873822687523	1051.274459014414
HK_dRAD21	101.97480452156361	0.6549800975161333	1036.809915608684
HK_dRAD21	94.4147335475452	0.6875368473080501	688.6180831466676
HK_dRAD21	90.50961818910608	0.5833069997239286	861.3295719755557
HK_dRAD21	174.22623461653382	0.6259366471252221	1401.6321107061135
HK_dRAD21	104.00633794433615	0.2863849710871287	904.1197692091871
HK_dRAD21	179.44751054192236	0.9474085497231104	1030.8470097109441
HK_dRAD21	112.25894798045714	0.7703897667619604	668.5927344554204
HK_dRAD21	158.92724768834407	0.9533936347313327	747.6284010503756
HK_dRAD21	117.04721962409381	0.27948751029061425	855.5405857692286
HK_dRAD21	161.95159676707956	0.6901937245757485	987.0843438750037
HK_dRAD21	154.21667264468041	0.8122291523316019	1232.3440366621114
HK_dRAD21	317.41545506782705	0.9600249766126561	3325.5390128810577
HK_dRAD21	127.60919567078798	0.3852224369149243	841.0111181616828
HK_dRAD21	148.9034651175424	0.7510095432587874	981.043740750201
HK_dRAD21	137.1288326345068	0.7701038790045205	1051.6771073630769
HK_dRAD21	123.68718784241709	0.4727609481351599	1168.390499284422
HK_dRAD21	108.2948772728506	0.412885693210429	951.9485668365253
HK_dRAD21	239.64627232739457	0.7504425159539903	1346.9000872048944
HK_dRAD21	211.97995848227328	0.9573793427796026	1016.5430580211407
HK_dRAD21	102.10210943534697	0.5400918340623412	1055.9190838457448
HK_dRAD21	173.6470451238666	0.8030542253760651	1021.5905636396051
HK_dRAD21	96.86903783270493	0.7512392956789467	1043.2976419329314
HK_dRAD21	126.71250753037866	0.5898253163384823	1047.768859870446
HK_dRAD21	95.02439954424233	0.48860511642418203	935.3563224615845
HK_dRAD21	135.33190056903067	0.46961884130052	1352.1437704865534
HK_dRAD21	156.37499029298692	0.6954243180236402	2134.5749000963856
HK_dRAD21	156.41990099298945	0.7946432199089368	1447.5876074988792
HK_dRAD21	120.06201482377496	0.16903149776196702	1361.465972948004
HK_dRAD21	149.5869985549549	0.7827957713420926	1263.236782462966
HK_dRAD21	130.72225005379445	0.6186523962940723	1149.6709210125393
HK_dRAD21	137.4028041275132	0.752060632555066	1323.627617601495
HK_dRAD21	133.61053127676303	0.7843203258430631	799.5890154745011
HK_dRAD21	144.69819328246456	0.8991912094011536	1153.2572276093804
HK_dRAD21	132.73763525024	0.5311098288680292	1166.8003966153078
HK_dRAD21	193.70912773734483	0.8807504286398355	1027.862115049734
HK_dRAD21	193.97336929734487	0.5776431601680747	1062.9741619315766
HK_dRAD21	106.23651105320572	0.7784584133894679	891.5874346578211
HK_dRAD21	93.66233629657462	0.2518158130003484	952.8135520993616
HK_dRAD21	182.3697932748745	0.8232320617756568	1091.6630199320687
HK_dRAD21	93.4566208198161	0.716720928355596	734.8861970999669
HK_dRAD21	125.44304990366177	0.8439739994580764	747.5743432034211
HK_dRAD21	75.37149319998417	0.44591636437476223	819.3776196978762
HK_dRAD21	114.34667940198302	0.7119675983015857	951.2899830784825
HK_dRAD21	167.80521038374442	0.3898356284564588	1845.1722807722324
HK_dRAD21	152.5709074237738	0.6956278366648248	1401.0395493447386
HK_dRAD21	173.4205930776057	0.8575232473206729	1069.8979970252874
HK_dRAD21	110.00641386833541	0.7421304511961667	799.2851467343576
HK_dRAD21	127.08360700152956	0.3079697715835863	797.7894265538222
HK_dRAD21	135.19224155986157	0.6957289892975047	927.3224248746121
HK_dRAD21	143.4918837498334	0.5205550358349176	1066.9371387016079
HK_dRAD21	181.8295329181831	0.8687872655172569	1103.0031085433677
HK_dRAD21	151.31443311597943	0.6374114401075668	1578.270332101009
HK_dRAD21	136.02406991179657	0.9065524263135634	807.7285699399158
HK_dRAD21	94.2999999080673	0.6667844431615403	838.3586345661095
HK_dRAD21	80.48929998704067	0.7720024776870049	630.7823359358097
HK_dRAD21	267.51223754100965	0.9613256804311763	1349.5567114440005
HK_dRAD21	123.92284890501013	0.6776703085628248	1028.7497553643502
HK_dRAD21	118.05554183575781	0.7289190256750592	942.1229421857931
HK_dRAD21	98.83678503202016	0.34775054465299926	1234.8584521997316
HK_dRAD21	123.39041054958973	0.5608320224189126	1186.3917170800776
HK_dRAD21	90.06591895012251	0.745324169194172	776.1386743917644
HK_dRAD21	184.51904725914926	0.9215897374816093	1183.4036811331578
HK_dRAD21	104.70071477143259	0.7776659469498841	852.4394026950752
HK_dRAD21	126.1563192928731	0.613810986635632	809.510377520833
HK_dRAD21	207.92105685825786	0.8181879194446464	2033.6847919904862
HK_dRAD21	102.64743772358692	0.7514010826015067	871.6713657004582
HK_dRAD21	112.73694355186038	0.46122717291050885	1055.520633419965
HK_dRAD21	143.2136878352532	0.5548548834816569	1490.2779114391117
HK_dRAD21	141.11941274409764	0.7745540180642223	1008.7579117729531
HK_dRAD21	91.4438037737428	0.7203513949840226	921.3018386314199
HK_dRAD21	122.87170569491148	0.7408743854245743	1062.9932874063747
HK_dRAD21	133.60964298799146	0.31610221572004715	1015.0649304196269
HK_dRAD21	142.66647461316956	0.8403889386028848	1018.3147240617388
HK_dRAD21	131.49828551057303	0.6185124499244306	1115.6447758764625
HK_dRAD21	142.67167494851768	0.8701231948864026	1004.1813040594164
HK_dRAD21	200.29548610125013	0.9004972166805054	1286.5860660503745
HK_dRAD21	131.47338289315152	0.5213369832187145	841.844226482533
HK_dRAD21	117.50116135215875	0.665658588367469	1042.6771913160574
HK_dRAD21	115.00734102019318	0.7183130506519801	966.1826356895347
HK_dRAD21	136.6954470285243	0.4723999577205369	979.3365978324633
HK_dRAD21	103.6998466980064	0.7544166612065659	896.2146882875954
HK_dRAD21	152.58232504879103	0.5671648253180808	1187.2158009344419
HK_dRAD21	157.23973813388534	0.8747169755608988	992.5308481153397
HK_dRAD21	149.29922210093937	0.4582399002141383	1096.017915191967
HK_dRAD21	133.90267644344638	0.5490752804493857	1104.3988772425885
HK_dRAD21	105.35536389126591	0.29956620224479114	1029.3461404564116
HK_dRAD21	125.0959863588367	0.8214322739563477	780.8933734518233
HK_dRAD21	136.89259196630317	0.7285222097403308	1018.2587502582917
HK_dRAD21	250.17290350439072	0.6571869511449135	2359.915220615046
HK_dRAD21	153.54441747948363	0.6204413908179451	864.5207154801247
HK_dRAD21	144.76692504321264	0.6669784254374036	1198.2397375361818
HK_dRAD21	107.48488714518027	0.7713992896046472	711.4650929279856
HK_dRAD21	132.3258666131634	0.868809708593141	952.324917498544
HK_dRAD21	115.36414453362352	0.6691857287755354	1199.3094187830013
HK_dRAD21	131.447360056635	0.7639575876127604	754.7957430950989
HK_dRAD21	139.3904479891381	0.5146410996419799	1014.9232996185315
HK_dRAD21	132.99738094312121	0.5584241367890899	1140.3896191959982
HK_dRAD21	156.17184884303043	0.9226612370545284	1252.6989761743666
HK_dRAD21	120.3568027456422	0.5513407078670122	1048.233873807248
HK_dRAD21	180.48333763382368	0.8830802670802187	1342.4837629257058
HK_dRAD21	151.3931786249384	0.6588794402694262	1330.1661207738603
HK_dRAD21	99.64522717207466	0.34816684481687854	1071.7292445366477
HK_dRAD21	152.6067951713011	0.8704096172172375	1051.419363149964
HK_dRAD21	91.06163978736349	0.710787155995602	795.0986936312115
HK_dRAD21	193.99651360839405	0.8638553534774582	2037.0176389246428
HK_dRAD21	152.18522166931723	0.8111353445112844	949.2993644178667
HK_dRAD21	214.0168493303502	0.8207226948732094	1219.7471907659924
HK_dRAD21	120.05588858780146	0.9216067308069757	1137.9874687493018
HK_dRAD21	196.2863721750043	0.7533300589550048	1105.1482170937038
HK_dRAD21	227.60086523506942	0.809625911997403	1288.5723083227203
HK_dRAD21	153.17320213081828	0.7730534290925368	1049.4805259984253
HK_dRAD21	109.51180609856608	0.8431389969641356	911.3483300053624
HK_dRAD21	127.05151474050761	0.8083538979260869	774.7034874493552
HK_dRAD21	131.93535724805318	0.5113067958926931	1007.7486930090979
HK_dRAD21	129.78433141505036	0.5090433767716542	1092.422271742587
HK_dRAD21	131.703946257811	0.8102294501170755	1279.2347337092917
HK_dRAD21	305.1813302879659	0.8736168432793339	2897.6350028158545
HK_dRAD21	109.21222163242554	0.7478028105570413	779.1228084981018
HK_dRAD21	174.07141830622572	0.5801108782493325	1203.9397368942946
HK_dRAD21	101.98852275968848	0.5258362078547002	791.5357339933444
HK_dRAD21	139.84553013078568	0.8797557591482945	1206.6595189007705
HK_dRAD21	82.40024749798106	0.6842810971915626	664.2481802556973
HK_dRAD21	97.71351581411328	0.7892103182354656	1084.802318918195
HK_dRAD21	129.96697090117243	0.7312304766606029	812.9055697210074
HK_dRAD21	123.6960209117122	0.7649079811369763	915.4516127683219
HK_dRAD21	146.95032592410618	0.7003500116390936	948.4157287431274
HK_dRAD21	240.4546866259793	0.755644298463542	2315.101659688595
HK_dRAD21	145.9314998053971	0.6727891283201728	945.2403891027237
HK_dRAD21	120.33049113268449	0.7252587866189233	1181.186635178274
HK_dRAD21	115.7001546121734	0.7049304015118164	1123.0588000905545
HK_dRAD21	120.04995568407662	0.8656972768867125	731.4616093996199
HK_dRAD21	104.54931562696065	0.8098893840787602	931.7508537802099
HK_dRAD21	216.81981208382328	0.9507044898010446	968.7865144486602
HK_dRAD21	162.48097270516274	0.30635274894999864	1378.878498102938
HK_dRAD21	136.80525651729616	0.8008727778870525	848.02702518655
HK_dRAD21	123.1684050375721	0.4842108633497225	925.8960907476954
HK_dRAD21	136.16621748360916	0.6309271439330624	1182.7624838818185
HK_dRAD21	120.6400657475266	0.8328895045343314	902.2876773453362
HK_dRAD21	120.05757723565783	0.530820267155334	1053.437291665698
HK_dRAD21	126.72693838776082	0.5927662130613158	980.7167973911032
HK_dRAD21	107.1759211831449	0.6681365354918147	829.0431059743202
HK_dRAD21	77.67716438841045	0.5207205420956704	778.8219230225683
HK_dRAD21	164.65878162491128	0.898389419240498	1062.457996767309
HK_dRAD21	134.8599602501037	0.3856533150519863	1037.0127422124197
HK_dRAD21	123.91943897302832	0.6404608479518936	975.6123044540057
HK_dRAD21	141.22547283401136	0.6669088603169913	1018.4861917160595
HK_dRAD21	138.73740584516753	0.6278729508116825	1177.771238869111
HK_dRAD21	106.48907467598426	0.4842832117871515	1081.1139394041493
HK_dRAD21	98.14665680581182	0.5846848428907261	937.1748074614685
HK_dRAD21	110.41296902122333	0.6699994017607103	767.1081629568744
HK_dRAD21	121.60812942552232	0.6935804222637632	881.68059246158
HK_dRAD21	115.14479247568305	0.7994705152886187	842.5363792694633
HK_dRAD21	148.58627264580093	0.7567533969484309	1236.5255503807361
HK_dRAD21	124.68037239990726	0.43556900252185893	972.9252980633615
HK_dRAD21	152.86646904635776	0.6751313093031893	1228.4632280254605
HK_dRAD21	221.21804436186724	0.8250091140156766	1358.9562914112676
HK_dRAD21	177.2789160184897	0.8581660493146979	1098.4975854934983
HK_dRAD21	140.4641934126599	0.5948605283824662	1444.3833145202589
HK_dRAD21	222.13319931714844	0.8044313918083306	1315.1108738368698
HK_dRAD21	117.1295239047006	0.4489146653416711	1119.9047640708632
HK_dRAD21	128.90456222593852	0.852796401567816	1020.8083494431193
HK_dRAD21	159.386714836606	0.8710865128693083	977.3042618372813
HK_dRAD21	113.98163100910466	0.7448397581644406	1041.5861391491167
HK_dRAD21	99.21203384869486	0.36770472588747116	894.5605429356142
HK_dRAD21	107.28606811989705	0.4283596031310942	1060.4788451123086
HK_dRAD21	218.1085965289781	0.6976815889764236	1206.5029989944474
HK_dRAD21	112.27883367038194	0.14998371359748386	1092.2749196074556
HK_dRAD21	118.82384818991949	0.7189706755941887	1132.3189202779397
HK_dRAD21	125.48839948191004	0.8309492138994741	644.8172649036393
HK_dRAD21	100.49591590464539	0.7503630457767969	993.3587226784209
HK_dRAD21	102.5912650376288	0.7069450609571397	825.2693461661619
HK_dRAD21	139.90803497441684	0.3114444307108878	1147.6557608488438
HK_dRAD21	108.38507201597587	0.6335212265793809	941.896270124645
HK_dRAD21	177.01595420163383	0.9056568793761489	1056.4350306300753
HK_dRAD21	239.6611228092194	0.9552540779618831	1263.63924845693
HK_dRAD21	265.57732720044396	0.9699533864892965	1614.403592122165
HK_dRAD21	133.45760659606248	0.7906894147674738	900.7446168468505
HK_dRAD21	133.09013851168524	0.12791910119001682	957.8713114002202
HK_dRAD21	139.6319747054404	0.7752325092228637	1105.0320699963554
HK_dRAD21	112.80702483152585	0.31577054964906526	1007.4743768787064
HK_dRAD21	106.95713980353376	0.6408803381321764	939.5967635475771
HK_dRAD21	108.1589724595718	0.41904581205224267	922.0401991317857
HK_dRAD21	117.42080363949862	0.10208519450441966	995.3918888264229
HK_dRAD21	154.6397449872399	0.8150836007619904	769.0539986961475
HK_dRAD21	137.891473148207	0.820360098209827	923.2367806811637
HK_dRAD21	156.41976245501996	0.7429937125228858	1097.4459502824354
HK_dRAD21	112.14633442095881	0.7301481020086824	878.5547518576391
HK_dRAD21	134.23206226467494	0.3979285795602916	1082.1005583731408
HK_dRAD21	148.57823473860583	0.8153221940594992	949.1465307434743
HK_dRAD21	131.59149370206399	0.6977574428506108	1190.868550484758
HK_dRAD21	89.02560024873792	0.4852280001192527	963.85278330256
HK_dRAD21	172.16225956340875	0.18304931415444714	1218.6712748794162
HK_dRAD21	109.25608286213773	0.6577767171277606	1032.7600793418687
HK_dRAD21	129.9012552344519	0.6835542095306395	1008.1141411774182
HK_dRAD21	109.87973889096757	0.846513263832254	704.225756034641
HK_dRAD21	95.6043514209075	0.5932789820039095	814.0568429715971
HK_dRAD21	164.7072142490029	0.7890820686349802	1197.030400724053
HK_dRAD21	102.15015533710431	0.6166521504351932	988.4474947331464
HK_dRAD21	205.89159571272086	0.841753944020185	1197.9812160814504
HK_dRAD21	137.19552127776825	0.8888519261171735	1016.2289541672369
HK_dRAD21	194.47937811971764	0.9648030882665719	898.6198328865274
HK_dRAD21	102.03189420263303	0.5382547953823626	944.3186953983752
HK_dRAD21	138.76551197495704	0.839074193604971	823.2582151251371
HK_dRAD21	124.32763978365942	0.6361633868673346	1171.2172959223237
HK_dRAD21	116.63928628156918	0.8032109411697812	745.1423661980086
HK_dRAD21	145.53926198253447	0.7555843845661362	1134.519483432225
HK_dRAD21	144.8445431425138	0.8542052068299777	889.7246971853756
HK_dRAD21	158.48656649944303	0.7413704996318207	973.9059527633594
HK_dRAD21	117.01026850250203	0.6524740474765398	907.0900401138636
HK_dRAD21	149.60105500529718	0.9010907708238987	898.0253545556973
HK_dRAD21	141.68369338356493	0.6838610202391768	1056.3971385389718
HK_dRAD21	114.14090292139811	0.5381312551655225	907.363101431888
HK_dRAD21	82.847268636283	0.48027523141545014	815.6055597821369
HK_dRAD21	77.24533345124998	0.37553082812308203	690.8936733457815
HK_dRAD21	110.16862452414658	0.6043842066699876	1008.4102495316183
HK_dRAD21	106.97243037465388	0.3238156379136369	837.9614095992933
HK_dRAD21	87.05128564430035	0.4161356428368156	869.1773130265555
HK_dRAD21	111.65941676545934	0.8296450681713452	1061.8494785285382
HK_dRAD21	88.00375301835945	0.44984599180423535	1061.3562352375952
HK_dRAD21	111.84599630998767	0.6824112134687521	872.8180346228094
HK_dRAD21	126.17870653831241	0.588602196880671	1156.4592991607262
HK_dRAD21	96.57776776395096	0.5401261214662204	836.9568705385274
HK_dRAD21	125.32359726423917	0.5589020593330308	910.5415831422164
HK_dRAD21	167.5971707024993	0.7339245110351503	1396.280430942768
HK_dRAD21	137.9811650935769	0.6638135563102716	1209.827675369344
HK_dRAD21	86.31598973743489	0.16991156861767764	976.7751249372943
HK_dRAD21	112.72778801444825	0.7490102650341259	978.7518456832164
HK_dRAD21	107.47348439458887	0.6575133013556211	1062.5262066866846
HK_dRAD21	49.33268885330315	0.3716515092670609	486.162519476013
HK_dRAD21	78.91510309871337	0.7380463520968621	652.0488506343709
HK_dRAD21	203.37103292398012	0.8905887555861886	1511.1461682330405
HK_dRAD21	154.13527914940306	0.9023372477070618	869.9024938679777
HK_dRAD21	135.84168142296497	0.5608768057181388	892.1386920847367
HK_dRAD21	72.1690313702406	0.6943762107023081	685.5287253054898
HK_dRAD21	183.42007958501245	0.7043704802749318	1376.6644004488633
HK_dRAD21	108.0681598364262	0.6455088190462657	1044.4043855920163
HK_dRAD21	112.91899797863827	0.49618964594820325	769.4539664115405
HK_dRAD21	135.5085062815525	0.8494305356122361	1043.057139462532
HK_dRAD21	146.036086449541	0.24910068301834265	1241.0462395193179
HK_dRAD21	115.6808270744093	0.4942005949872368	1069.1348058785445
HK_dRAD21	78.59170904831247	0.24493327724879088	620.8064398831231
HK_dRAD21	136.9171822244703	0.8209006734198577	945.5769248072788
HK_dRAD21	92.48477941945222	0.8203127222554105	701.1990881945636
HK_dRAD21	136.20303969532495	0.34440924002941675	1100.9845533430705
HK_dRAD21	89.17789336879574	0.6893087830888781	806.9879346869284
HK_dRAD21	266.86973127851	0.9357786903500149	1620.699989593896
HK_dRAD21	112.12369749918334	0.503281201222669	876.1372799989144
HK_dRAD21	136.39262705191763	0.26056623601000073	1324.5118268703254
HK_dRAD21	89.10893207209888	0.6965911898054504	822.1920695369582
HK_dRAD21	227.78057397206805	0.8575639220056209	1420.102498944997
HK_dRAD21	47.833658639948766	0.5000977850747199	481.7434603566286
HK_dRAD21	221.51782754476488	0.937188909640809	1213.9300247417282
HK_dRAD21	83.47474492427368	0.9527533802371246	520.1328284399025
HK_dRAD21	138.68380846403667	0.8673621377930282	1196.9226451797574
HK_dRAD21	176.3129634828696	0.8633005053116409	1024.3861015347422
HK_dRAD21	65.30065881769569	0.7606156124097856	520.72632815423
HK_dRAD21	92.76233482909352	0.5081732936240944	881.39182633896
HK_dRAD21	199.47940807265135	0.8947980089423194	1390.1017013224075
HK_dRAD21	86.7176867940737	0.5255694191434561	853.0374148903084
HK_dRAD21	89.76399929887653	0.8370949331240627	672.8077776098319
HK_dRAD21	74.94438382295345	0.4794534826847605	769.3926624610394
HK_dRAD21	128.80060653220798	0.8050637340724452	864.4273552129853
HK_dRAD21	156.62939828339336	0.889643508237244	1049.5031513816803
HK_dRAD21	129.69740033605345	0.5904870448607942	1046.9435219738343
HK_dRAD21	105.80549717069002	0.48157428473021346	776.6280801095703
HK_dRAD21	136.052847636177	0.7094353327137659	1107.8947510415562
HK_dRAD21	77.0347899072435	0.3129026287801596	875.4409663329582
HK_dRAD21	150.34174393930076	0.9297637563107509	812.6886906575548
HK_dRAD21	113.0470776492462	0.5009613451049965	1235.7394518572685
HK_dRAD21	104.53681149929456	0.7829633739856466	788.8603559353655
HK_dRAD21	98.22155702282205	0.9180882616785084	928.7769813020662
HK_dRAD21	135.95763984265773	0.8860931467368379	725.8219877494872
HK_dRAD21	100.72559599067539	0.67905636967149	849.6449728952077
HK_dRAD21	90.00181862270486	0.8082479850746617	723.4005817954803
HK_dRAD21	130.40240118581877	0.7739516858653078	1168.7209838200777
HK_dRAD21	180.26984551477273	0.39834750412677766	1719.4133767271253
HK_dRAD21	136.40375139678298	0.8130238126281415	740.2622464580065
HK_dRAD21	167.81325408776195	0.8101733584268671	1423.7758724594423
HK_dRAD21	102.88739991558795	0.6003800288681749	931.6940590050425
HK_dRAD21	123.16798367172451	0.8588888103862083	676.7538887920447
HK_dRAD21	98.67012209026335	0.8856147901072139	797.9072193754314
HK_dRAD21	116.78400449306777	0.8251615124942391	1004.1988985194926
HK_dRAD21	71.45834762410807	0.336721354728454	728.1734853499463
HK_dRAD21	104.35534726393891	0.7394659262245423	937.9883779325678
HK_dRAD21	133.9496026215924	0.2997945460007856	882.4985828874015
HK_dRAD21	94.66723885995538	0.20390393545375785	988.6309139938435
HK_dRAD21	134.28820739016103	0.7018217348632025	1076.1387741873627
HK_dRAD21	123.76040268088835	0.6935433700973808	681.0340755964835
HK_dRAD21	136.08808157904232	0.8991836936357696	726.7244809415561
HK_dRAD21	162.9856658938829	0.7320434183247417	1018.8461449233334
HK_dRAD21	221.81241233832745	0.8858371722638116	1162.1549248635267
HK_dRAD21	112.33876912907941	0.5106657896643315	1134.2844476258788
HK_dRAD21	156.13963498206456	0.6949363240921205	1021.2393516138083
HK_dRAD21	156.91397630020188	0.9036706259098506	1114.1052938395037
HK_dRAD21	128.0795887322624	0.6075047194562091	1122.5926686547784
HK_dRAD21	106.01647300933458	0.8332549717362413	799.2671873202816
HK_dRAD21	202.29353153295912	0.9657130272430312	908.2937104424277
HK_dRAD21	159.7765634667611	0.8767361136539256	1007.4671845649312
HK_dRAD21	94.06724179330126	0.8520278447373619	765.78919242996
HK_dRAD21	107.98216154759854	0.8054768580824456	797.8062391194359
HK_dRAD21	109.21305109173647	0.7594593819761004	811.1217852664561
HK_dRAD21	101.47569150370416	0.7470112460065493	928.2725823386021
HK_dRAD21	110.42978118296239	0.6986075862050216	965.8225739896309
HK_dRAD21	167.2142918626329	0.9431195838308896	1047.3594190712868
HK_dRAD21	155.8702718009144	0.8861269749681275	1021.9033523091264
HK_dRAD21	122.2050187603395	0.6442831836541268	928.5065107776388
HK_dRAD21	156.30033531716919	0.6455526533269966	946.1317425275514
HK_dRAD21	67.83715523473796	0.6412709823655602	700.4705664130972
HK_dRAD21	107.89921419660611	0.4178396683184472	953.4841574197742
HK_dRAD21	71.64792381765542	0.6521651907382316	655.4239986541688
HK_dRAD21	131.51726347525351	0.6151328088352329	955.2113731838067
HK_dRAD21	134.72333021625752	0.8392281219683075	1088.5240077725098
HK_dRAD21	171.62127066088613	0.8672590511512646	825.2454281394209
HK_dRAD21	143.75666250719073	0.7654383567129186	1216.352300695665
HK_dRAD21	191.29730800537942	0.9742547961751462	800.4455201450374
HK_dRAD21	148.94964151061666	0.9247389575497212	869.7037454642033
HK_dRAD21	138.72107448417543	0.8769439909343215	1020.0661573254142
HK_dRAD21	117.0742071136982	0.6206901624062362	856.528187188154
HK_dRAD21	114.16410501171143	0.6722866419375294	919.5473395704975
HK_dRAD21	122.76246535139666	0.8448118348554774	867.4112101229229
HK_dRAD21	214.51314497088404	0.7966362557317395	2501.114305400859
HK_dRAD21	129.82265745549697	0.7812533796407486	1364.2737913899962
HK_dRAD21	129.61514025663746	0.6402306711399508	1039.4491251361778
HK_dRAD21	124.37012858015527	0.5779302889949874	995.8870379872938
HK_dRAD21	108.82763565887339	0.7191681483948001	839.1129260104566
HK_dRAD21	88.49491710929706	0.5364314262666593	868.6881710040994
HK_dRAD21	117.46861200482198	0.7794194808936562	956.6719733459718
HK_dRAD21	107.8674526212426	0.2896112444113844	1169.5083672457918
HK_dRAD21	92.15179511243807	0.638002401170264	873.9753174136945
HK_dRAD21	108.79010277670149	0.8365078370683222	716.8477130930424
HK_dRAD21	144.92463709792452	0.7511337544430337	1107.4351658399032
HK_dRAD21	132.45547608497083	0.6514686473749562	1082.1513845196764
HK_dRAD21	160.72785555821235	0.6898980735120036	943.2763745810571
HK_dRAD21	97.48640255247196	0.42236586155612577	977.7300005812702
HK_dRAD21	117.14510409354632	0.7332233805384375	1100.8186191606105
HK_dRAD21	174.07324509923177	0.7780122016886482	911.400544884153
HK_dRAD21	101.93559748075643	0.8826139571032708	925.2300745448549
HK_dRAD21	122.57624768808213	0.7143355684836576	791.8140909084067
HK_dRAD21	383.7695807100191	0.9456915679777061	2575.599786218972
HK_dRAD21	144.84387130398335	0.721495426166523	930.2428983574799
HK_dRAD21	136.5191080959396	0.8327750379083732	797.6250458348495
HK_dRAD21	201.78287046096975	0.9852857846345627	961.0427341824876
HK_dRAD21	109.03538742443374	0.738826358336251	932.2786208916863
HK_dRAD21	119.2994662388789	0.800433696276397	766.8310710547348
HK_dRAD21	154.89307793504912	0.9293714734367091	975.5727726648614
HK_dRAD21	116.69431885873215	0.6759439546568831	1027.2770196034262
HK_dRAD21	145.48233118927334	0.8223530621244831	987.7280468999869
HK_dRAD21	103.94324189221787	0.7650072786805449	784.2811124462957
HK_dRAD21	161.38058598069557	0.8801454635030231	746.3096049693078
HK_dRAD21	149.98866526585496	0.6174597287713999	1300.421182842777
HK_dRAD21	119.8005180233427	0.46879087838897426	914.094565154193
HK_dRAD21	147.5839551118019	0.7755062235599299	1084.2106214719638
HK_dRAD21	124.85003258845171	0.519029224465001	1290.0537272516635
HK_dRAD21	257.12539013168174	0.7996456698536967	2332.1701418711136
HK_dRAD21	89.01471153268335	0.6537672075794146	686.8744114010861
HK_dRAD21	158.99925963829136	0.44623475450111105	1286.0738826655297
HK_dRAD21	343.2788215642066	0.9484239582853724	1576.2695742706417
HK_dRAD21	76.93124519963371	0.4706458784552342	765.5020716880862
HK_dRAD21	65.14010772031105	0.7322384780184317	637.4661162689649
HK_dRAD21	207.72358321054404	0.7961965458685031	2165.233168015101
HK_dRAD21	153.32193788063535	0.6642710184064756	1083.0091889921405
HK_dRAD21	101.17740863391005	0.6796486374314749	968.7259524664386
HK_dRAD21	133.61939652588734	0.8953143287752275	848.8824369613435
HK_dRAD21	95.57974674799698	0.4430072526161739	935.9628671148004
HK_dRAD21	91.44235334618224	0.41408702451419654	948.5414743877142
HK_dRAD21	227.19852782105085	0.8514118005755622	1095.05716616379
HK_dRAD21	241.16305814915756	0.915999401067945	1159.1515628495442
HK_dRAD21	74.25066061270853	0.6937058409296148	684.5451611279557
HK_dRAD21	199.3671044972146	0.9269297766084679	1056.0514354786387
HK_dRAD21	152.28485180452307	0.6057813998436381	1504.4286797448747
HK_dRAD21	149.891445379388	0.8454673447502403	1251.0445821029107
HK_dRAD21	126.14372905799738	0.49523439819090187	1174.476423008084
HK_dRAD21	88.23862356462388	0.2789271256272673	829.7105915268809
HK_dRAD21	77.99939819255725	0.5758219791856867	864.8205655317291
HK_dRAD21	183.19973968426768	0.8471482063373115	1213.0812399904241
HK_dRAD21	109.43749255302153	0.6498266298706031	784.3016329298672
HK_dRAD21	180.20289150178817	0.9377862694594661	1190.1448270200863
HK_dRAD21	129.17126778463242	0.786287204652727	1122.0946412794829
HK_dRAD21	80.27353721223021	0.8004912626161058	828.4518930683939
HK_dRAD21	172.8422068578701	0.5644774580204557	1292.8855807406096
HK_dRAD21	77.3098390506195	0.4456213334310979	1011.9241093707229
HK_dRAD21	113.70785256712165	0.7535616179999061	657.808245848014
HK_dRAD21	166.1286586160094	0.8500140958848721	993.477901024258
HK_dRAD21	168.2878223443249	0.877780653657142	1223.7438686451333
HK_dRAD21	127.93947023199772	0.64277051143752	981.603416057305
HK_dRAD21	44.10678049988647	0.5960577532432321	558.506543448853
HK_dRAD21	137.75888962251096	0.88265763280921	1074.1334916450746
HK_dRAD21	118.85107201122509	0.5122290567309609	1021.4389568440668
HK_dRAD21	52.40246304710267	0.7718402821979536	469.96949772759797
HK_dRAD21	94.98297917807645	0.7793413448077681	831.5412824450954
HK_dRAD21	100.76637958718351	0.6862707594236761	788.4925700662124
HK_dRAD21	131.4502621392284	0.9280521719719165	1008.9084995903377
HK_dRAD21	90.87183768777545	0.8092155288383192	720.7164094921311
HK_dRAD21	124.52714303801689	0.5084557752171348	1332.0093260401277
HK_dRAD21	56.66491229332475	0.7439984050785927	745.6364761121287
HK_dRAD21	123.112770843201	0.4213156116627351	1001.3958504179438
HK_dRAD21	117.75044482995311	0.7274833876819917	896.0138298041215
HK_dRAD21	96.14575024464905	0.5898946542181662	825.2782393232669
HK_dRAD21	118.11075234777314	0.7290678966068938	1107.177013457696
HK_dRAD21	113.42880383623601	0.8914340952151805	580.8545410131205
HK_dRAD21	168.59133060189734	0.1901441834533194	1082.2698567115333
HK_dRAD21	81.46193776507326	0.6709439671454471	692.0863453998969
HK_dRAD21	116.13662221966717	0.8517893282237652	727.1093283949667
HK_dRAD21	131.0332794502089	0.7295790290099948	860.3383923771721
HK_dRAD21	84.43731743468098	0.41644978565255164	669.6344835732988
HK_dRAD21	227.11775627536375	0.6636517328612153	1164.2047067979804
HK_dRAD21	127.51163061260738	0.8360977187944377	979.1117193750417
HK_dRAD21	120.68243702045038	0.6714355783158501	1013.3041543851887
HK_dRAD21	125.87960155726837	0.7111477845546781	851.6846194884328
HK_dRAD21	114.33288212544242	0.9415814728659921	893.1111097883519
HK_dRAD21	159.10623169709163	0.9200821580095372	764.0390250565958
HK_dRAD21	95.62357886804281	0.40434656798735336	1246.2193028145591
HK_dRAD21	102.85886915254714	0.4873270216416955	1062.3266054771116
HK_dRAD21	133.82701793013896	0.7416514164091218	1009.1391092921616
HK_dRAD21	124.69218654513055	0.35929336870640605	1078.3625177541269
HK_dRAD21	131.49167208474776	0.683756563238304	1092.1633251979777
HK_dRAD21	369.11484182823733	0.55849235985205	3817.4743672647824
HK_dRAD21	107.39790979651131	0.8032334120488579	989.4705700317423
HK_dRAD21	117.76414178333255	0.8776282352480651	969.6625586786009
HK_dRAD21	91.21617174697452	0.6510619481086342	697.5661387888618
HK_dRAD21	103.01375914605406	0.9012582629721302	783.8374402711052
HK_dRAD21	83.36273899968813	0.4468497752412025	932.3822808353439
HK_dRAD21	231.38857231016382	0.9676705902606644	2301.4514502546804
HK_dRAD21	97.19763959951639	0.8057578980662624	1018.0738406499995
HK_dRAD21	88.31050313187869	0.5344414838051739	659.0328609756504
HK_dRAD21	342.3639231239073	0.9708875349739426	1694.8431423155491
HK_dRAD21	158.8671192774056	0.974716459194877	1072.2545055711018
HK_dRAD21	88.44747265425599	0.23566576754377377	922.8231162559916
HK_dRAD21	193.42118805759765	0.8349459097589534	1177.2060137874362
HK_dRAD21	269.4034725059472	0.9335286507620101	2300.7663560734704
HK_dRAD21	87.42161683997621	0.341076338275106	705.4218793281866
HK_dRAD21	122.680856136616	0.7837809248976412	1158.5800978202676
HK_dRAD21	117.53012629395931	0.8796271968602258	819.333924881033
HK_dRAD21	137.03495392460513	0.7644889283306076	1088.1473602785757
HK_dRAD21	122.56100784096078	0.854034965262615	993.1655827728589
HK_dRAD21	89.93682235244036	0.8087083326338338	653.790564214657
HK_dRAD21	63.595728498617184	0.5377880167998419	626.0701779771443
HK_dRAD21	235.40760675510572	0.9404646357337815	1745.2156376475646
HK_dRAD21	166.40601509158878	0.8591827559179219	1347.7267067768446
HK_dRAD21	113.22051419965067	0.6359518818180427	1306.4939568165553
HK_dRAD21	155.79555169473826	0.7353153511051472	968.677796230656
HK_dRAD21	152.66445467401655	0.5661936330309301	1076.7208922985633
HK_dRAD21	107.02225411957473	0.8121288986959553	812.4148429873679
HK_dRAD21	152.87685251865608	0.801882133283228	1676.7310251223103
HK_dRAD21	135.73132058041455	0.8820947762049506	1057.6074370637282
HK_dRAD21	136.69459125708667	0.8278432472390442	986.0289462131225
HK_dRAD21	124.14491537324	0.6533191839326613	1232.4823217600822
HK_dRAD21	211.21509333529826	0.7265958404823318	1335.1394763962771
HK_dRAD21	113.13201946060946	0.42045090478718516	998.7390979300865
HK_dRAD21	113.64173790739258	0.7075775308945234	845.7330219283566
HK_dRAD21	153.09908605277903	0.8697726712391636	1095.585155337296
HK_dRAD21	101.73050893820765	0.45998826350301936	969.6235508361682
HK_dRAD21	134.64357061083277	0.8374548550398809	932.2916098666781
HK_dRAD21	274.4394692042836	0.9600445011655419	1238.9864760429753
HK_dRAD21	226.14155942338326	0.9206120957128637	1289.0195714881024
HK_dRAD21	115.0861780474723	0.8675996769344633	698.2916238967437
HK_dRAD21	139.58170066269926	0.9126309812028959	772.401259831443
HK_dRAD21	113.5137797460965	0.4925158517809557	931.9020465525678
HK_dRAD21	134.70613318001722	0.8473298501573541	792.8602790851714
HK_dRAD21	125.67343751409659	0.6642559934760234	1183.1457104466783
HK_dRAD21	81.81220770373614	0.5782899742214203	768.5509998318489
HK_dRAD21	166.86537728756247	0.2953720322510829	942.7471536043006
HK_dRAD21	153.02524868628487	0.875588782301648	1240.8093133449424
HK_dRAD21	318.8748592461983	0.9325238058015167	2459.508926706626
HK_dRAD21	142.25081970668097	0.5775549364433064	843.7193511899261
HK_dRAD21	76.50963202431353	0.4334064958719621	784.804244100598
HK_dRAD21	67.85514377835266	0.06938207322177659	658.0190518944229
HK_dRAD21	85.78764865469051	0.7847809366761672	853.5168483399614
HK_dRAD21	174.4684958416089	0.5633363074095283	1171.2783533219415
HK_dRAD21	133.321242728994	0.6353608542666648	1165.7933807761422
HK_dRAD21	93.57458835042556	0.5596996253856541	839.7136598378479
HK_dRAD21	134.0438791813413	0.724622417659947	913.9379110720379
HK_dRAD21	154.3890581122088	0.5433105812853435	1251.3089375453776
HK_dRAD21	96.94795919706498	0.1552080648923736	756.1888199547244
HK_dRAD21	146.79625423322346	0.896448820202092	869.7462505910181
HK_dRAD21	72.46919889994705	0.5879650763848627	918.1867640497317
HK_dRAD21	128.42587141961695	0.542420043241551	1010.6287663090288
HK_dRAD21	88.18572528122183	0.8425236365516255	583.8749416865384
HK_dRAD21	110.24755971411538	0.6468824383004478	893.0333431213284
HK_dRAD21	80.67969081105167	0.8612464135464566	598.1662944392716
HK_dRAD21	167.58958149978378	0.5659126584547547	1367.517336152926
HK_dRAD21	95.76188556315462	0.44863826265259443	1112.4755824942936
HK_dRAD21	126.34362340618996	0.5920045323026814	1268.3620564353105
HK_dRAD21	195.0345637811742	0.9044501346529223	1406.1635387319243
HK_dRAD21	136.63106018441908	0.8306382349805721	911.3099061060085
HK_dRAD21	64.02088995399015	0.5636800654539169	672.0646823157533
HK_dRAD21	195.857201573411	0.3914595696977987	1510.4002020925802
HK_dRAD21	119.30404139721699	0.8882284710034741	995.3592905349476
HK_dRAD21	189.65891614968822	0.5237130343545244	1519.2260782120436
HK_dRAD21	185.17236967357331	0.886542197542017	1093.1982632140134
HK_dRAD21	150.89162008626386	0.5380110892268848	1183.3618924705265
HK_dRAD21	89.7702689625018	0.7899820405165452	949.45324084185
HK_dRAD21	126.67659091444155	0.5228998150090519	897.1904336353521
HK_dRAD21	104.90311677397113	0.8687133940171992	904.166198646524
HK_dRAD21	131.30294613619537	0.26555433149511964	1071.6471545649922
HK_dRAD21	86.37821315791766	0.5637412410434702	896.9483926657372
HK_dRAD21	181.10331287245214	0.8944939967648018	1078.6888254607713
HK_dRAD21	103.46483967798059	0.5360082144611047	821.4893786511876
HK_dRAD21	145.55819060632496	0.8025387211043855	1065.0797185604956
HK_dRAD21	121.67546108883698	0.9191690256689448	706.3665754415787
HK_dRAD21	87.71668441298642	0.4735407680540693	972.1709745572858
HK_dRAD21	143.5488518935205	0.9407269787084706	1226.2550838400898
HK_dRAD21	111.37752899406226	0.8118152368954774	702.4782934751856
HK_dRAD21	146.25755453403363	0.6861040107181491	932.0418424315319
HK_dRAD21	96.7096602041623	0.7155438525532474	1000.3034550427247
HK_dRAD21	89.87760266088519	0.6332692368303459	641.7820339224133
HK_dRAD21	90.02898901371077	0.4046154761358416	715.0036913137517
HK_dRAD21	82.39194693614779	0.2680137030363047	816.5429181751142
HK_dRAD21	239.79597063659838	0.8908823933880979	1418.8994291166039
HK_dRAD21	85.79120180939337	0.5174716405460701	832.5239952938853
HK_dRAD21	112.25980175477795	0.821428170075512	693.20920278732
HK_dRAD21	145.34504288435676	0.8081199030865972	840.4485654920112
HK_dRAD21	172.3849683494601	0.7764781265614005	1330.6076678798358
HK_dRAD21	62.07053368819692	0.3128523759428474	580.8549894204696
HK_dRAD21	177.79367433700875	0.9667162039371839	1470.3314519254375
HK_dRAD21	136.21216131836277	0.8160425164796312	1243.9409508879571
HK_dRAD21	97.04407718651126	0.5321872896003288	802.3376157700663
HK_dRAD21	115.1982210912166	0.8593086219411223	859.4493904204614
HK_dRAD21	213.5671079569101	0.89470515276209	1266.584261166798
HK_dRAD21	139.73016746455386	0.5248156626438184	918.6683486732402
HK_dRAD21	184.50770668871303	0.9327783944568265	1180.417625451677
HK_dRAD21	139.60639204636013	0.47986085996257455	1048.747463333129
HK_dRAD21	127.43171798384313	0.5708616320964723	1124.8545274238695
HK_dRAD21	183.49108071862386	0.8909440666140457	1217.3553665639286
HK_dRAD21	99.80366421879964	0.5277324497715151	843.7197235422516
HK_dRAD21	78.81169481093703	0.6686931285588784	674.2440499234467
HK_dRAD21	131.98544279409498	0.7519224801277369	896.2189075827059
HK_dRAD21	158.86509106914403	0.9029616714538863	1144.6692030498841
HK_dRAD21	146.81728540861877	0.8024276460523753	833.0833333850986
HK_dRAD21	177.23881332616762	0.9006439379477161	1083.2802055161796
HK_dRAD21	114.25110414846435	0.691302722845469	985.7270677327268
HK_dRAD21	107.86162578879895	0.5076451481045525	993.5206289065386
HK_dRAD21	114.41759536679669	0.3624112779796145	1016.9360729765083
HK_dRAD21	141.50929497382373	0.6278540984093914	1179.8072095051355
HK_dRAD21	129.47411701607837	0.6075673766549011	1065.3868688222165
HK_dRAD21	139.7180793498428	0.4187950715677641	1025.6132830453942
HK_dRAD21	139.64278227903222	0.13390510578081682	1077.4171526882415
HK_dRAD21	189.98048048705382	0.9047849712989096	1150.8828689802144
HK_dRAD21	186.47197138628022	0.9676519701366018	838.9486464417917
HK_dRAD21	164.92544284720023	0.8546888573505519	877.0579074208573
HK_dRAD21	146.16729958653076	0.9240790326506185	1029.7127067338724
HK_dRAD21	118.28682563789798	0.7408979555175604	1111.0064694749997
HK_dRAD21	122.8259012872781	0.6963306771117603	1312.8459119613988
HK_dRAD21	135.49963422551636	0.7132023262308018	1145.8663229171696
HK_dRAD21	68.1624820429381	0.6268786664271304	592.6372068675871
HK_dRAD21	156.46663290882407	0.5639511195853841	1105.9455169588116
HK_dRAD21	259.777895343912	0.86537302052261	2228.3546821352747
HK_dRAD21	149.01810036521778	0.8061008700888972	1032.702250801839
HK_dRAD21	88.2514381817696	0.8318478095210021	640.0190091038935
HK_dRAD21	69.69776537029085	0.5237564986114466	667.0224489787132
HK_dRAD21	104.63289650965402	0.4120489269899107	952.6077937875878
HK_dRAD21	125.08876420447477	0.5235865686046268	1157.730930975579
HK_dRAD21	209.72888688873545	0.6959962155300667	1422.0930868115404
HK_dRAD21	145.60856154227085	0.8781834684964009	897.4371491675959
HK_dRAD21	112.6209231009336	0.7201826454841009	947.7403699091933
HK_dRAD21	156.57289504610708	0.1209469842977241	1121.9880404796425
HK_dRAD21	89.7298442969658	0.7515333916651628	838.1302503111415
HK_dRAD21	340.72902286483554	0.9652291405138049	4617.3673122102055
HK_dRAD21	184.66622311877504	0.9417981395290874	899.5445821675872
HK_dRAD21	156.21050749257768	0.5072209885692488	1737.5108852539215
HK_dRAD21	123.00461246794217	0.5482071262209675	1162.01069096314
HK_dRAD21	121.20062680444303	0.6537092352491589	1144.6836946719582
HK_dRAD21	124.13963599752725	0.7903359003501558	863.3572224993347
HK_dRAD21	150.42745672020467	0.8615124912058771	844.5634342615816
HK_dRAD21	113.22955150905652	0.6875181070206473	908.4606531551053
HK_dRAD21	109.46983460696869	0.47511262672341137	1132.6137615704788
HK_dRAD21	126.93731588067389	0.5960697500046064	982.1052475346117
HK_dRAD21	131.6374539207694	0.873739439587262	902.3067487009182
HK_dRAD21	120.49706070834169	0.770959038164239	677.8180842255406
HK_dRAD21	74.35564433775592	0.49816402751280575	679.0487633233706
HK_dRAD21	159.31745939359266	0.3093572186318838	1432.8856268047775
HK_dRAD21	94.1705211411453	0.6147094199973631	784.4349812938592
HK_dRAD21	95.65365872543423	0.8507770933703467	723.879409270945
HK_dRAD21	44.424752183333204	0.2454571633393965	505.14896808320594
HK_dRAD21	57.73968835536085	0.7787492276011174	777.4213189469041
[truncated: 205 more rows]
