# Supplementary material for: Nanoscale 3D DNA tracing in non-denatured cells resolves the Cohesin-dependent loop architecture of the genome in situ
Source: Nat Commun. 2025 Jul 19;16:6673. doi: 10.1038/s41467-025-61689-y (PMC12276220; doi:10.1038/s41467-025-61689-y)
Supplement: Supplementary file 6 — Source Data [file 41467_2025_61689_MOESM6_ESM.zip › Fig5c.csv]

cell_type	region	contacts
HKWT	Chr2-A	1
HKWT	Chr2-A	5
HKWT	Chr2-A	1
HKWT	Chr2-A	5
HKWT	Chr2-A	2
HKWT	Chr2-A	2
HKWT	Chr2-A	4
HKWT	Chr2-A	3
HKWT	Chr2-A	6
HKWT	Chr2-A	11
HKWT	Chr2-A	1
HKWT	Chr2-A	2
HKWT	Chr2-A	2
HKWT	Chr2-A	1
HKWT	Chr2-A	2
HKWT	Chr2-A	1
HKWT	Chr2-A	1
HKWT	Chr2-A	0
HKWT	Chr2-A	6
HKWT	Chr2-A	1
HKWT	Chr2-A	2
HKWT	Chr2-A	7
HKWT	Chr2-A	1
HKWT	Chr2-A	4
HKWT	Chr2-A	7
HKWT	Chr2-A	1
HKWT	Chr2-A	7
HKWT	Chr2-A	8
HKWT	Chr2-A	6
HKWT	Chr2-A	1
HKWT	Chr2-A	1
HKWT	Chr2-A	11
HKWT	Chr2-A	2
HKWT	Chr2-A	23
HKWT	Chr2-A	3
HKWT	Chr2-A	10
HKWT	Chr2-A	3
HKWT	Chr2-A	9
HKWT	Chr2-A	1
HKWT	Chr2-A	1
HKWT	Chr2-A	3
HKWT	Chr2-A	2
HKWT	Chr2-A	4
HKWT	Chr2-A	1
HKWT	Chr2-A	1
HKWT	Chr2-A	1
HKWT	Chr2-A	1
HKWT	Chr2-A	2
HKWT	Chr2-A	0
HKWT	Chr2-A	4
HKWT	Chr2-A	3
HKWT	Chr2-A	1
HKWT	Chr2-A	2
HKWT	Chr2-A	1
HKWT	Chr2-A	3
HKWT	Chr2-A	3
HKWT	Chr2-A	3
HKWT	Chr2-A	5
HKWT	Chr2-A	0
HKWT	Chr2-A	3
HKWT	Chr2-A	3
HKWT	Chr2-A	5
HKWT	Chr2-A	0
HKWT	Chr2-A	4
HKWT	Chr2-A	1
HKWT	Chr2-A	2
HKWT	Chr2-A	4
HKWT	Chr2-A	1
HKWT	Chr2-A	1
HKWT	Chr2-A	0
HKWT	Chr2-A	2
HKWT	Chr2-A	0
HKWT	Chr2-A	3
HKWT	Chr2-A	2
HKWT	Chr2-A	0
HKWT	Chr2-A	1
HKWT	Chr2-A	1
HKWT	Chr2-A	2
HKWT	Chr2-A	2
HKWT	Chr2-A	1
HKWT	Chr2-A	3
HKWT	Chr2-A	3
HKWT	Chr2-A	2
HKWT	Chr2-A	6
HKWT	Chr2-A	7
HKWT	Chr2-A	1
HKWT	Chr2-A	2
HKWT	Chr2-A	7
HKWT	Chr2-A	3
HKWT	Chr2-A	2
HKWT	Chr2-A	10
HKWT	Chr2-A	1
HKWT	Chr2-A	2
HKWT	Chr2-A	2
HKWT	Chr2-A	0
HKWT	Chr2-A	5
HKWT	Chr2-A	8
HKWT	Chr2-A	1
HKWT	Chr2-A	2
HKWT	Chr2-A	2
HKWT	Chr2-A	4
HKWT	Chr2-A	5
HKWT	Chr2-A	29
HKWT	Chr2-A	4
HKWT	Chr2-A	2
HKWT	Chr2-A	5
HKWT	Chr2-A	2
HKWT	Chr2-A	1
HKWT	Chr2-A	0
HKWT	Chr2-A	2
HKWT	Chr2-A	1
HKWT	Chr2-A	0
HKWT	Chr2-A	2
HKWT	Chr2-A	2
HKWT	Chr2-A	1
HKWT	Chr2-A	1
HKWT	Chr2-A	1
HKWT	Chr2-A	0
HKWT	Chr2-A	2
HKWT	Chr2-A	5
HKWT	Chr2-A	1
HKWT	Chr2-A	4
HKWT	Chr2-A	2
HKWT	Chr2-A	1
HKWT	Chr2-A	1
HKWT	Chr2-A	2
HKWT	Chr2-A	7
HKWT	Chr2-A	0
HKWT	Chr2-A	3
HKWT	Chr2-A	1
HKWT	Chr2-A	0
HKWT	Chr2-A	4
HKWT	Chr2-A	3
HKWT	Chr2-A	2
HKWT	Chr2-A	2
HKWT	Chr2-A	3
HKWT	Chr2-A	3
HKWT	Chr2-A	2
HKWT	Chr2-A	1
HKWT	Chr2-A	1
HKWT	Chr2-A	4
HKWT	Chr2-A	2
HKWT	Chr2-A	1
HKWT	Chr2-A	2
HKWT	Chr2-A	1
HKWT	Chr2-A	3
HKWT	Chr2-A	1
HKWT	Chr2-A	2
HKWT	Chr2-A	3
HKWT	Chr2-A	2
HKWT	Chr2-A	3
HKWT	Chr2-A	0
HKWT	Chr2-A	4
HKWT	Chr2-A	1
HKWT	Chr2-A	4
HKWT	Chr2-A	3
HKWT	Chr2-A	0
HKWT	Chr2-A	1
HKWT	Chr2-A	4
HKWT	Chr2-A	8
HKWT	Chr2-A	0
HKWT	Chr2-A	7
HKWT	Chr2-A	1
HKWT	Chr2-A	1
HKWT	Chr2-A	8
HKWT	Chr2-A	6
HKWT	Chr2-A	1
HKWT	Chr2-A	2
HKWT	Chr2-A	3
HKWT	Chr2-A	7
HKWT	Chr2-A	0
HKWT	Chr2-A	2
HKWT	Chr2-A	2
HKWT	Chr2-A	2
HKWT	Chr2-A	0
HKWT	Chr2-A	1
HKWT	Chr2-A	3
HKWT	Chr2-A	8
HKWT	Chr2-A	6
HKWT	Chr2-A	6
HKWT	Chr2-A	3
HKWT	Chr2-A	1
HKWT	Chr2-A	2
HKWT	Chr2-A	10
HKWT	Chr2-A	2
HKWT	Chr2-A	3
HKWT	Chr2-A	3
HKWT	Chr2-A	2
HKWT	Chr2-A	2
HKWT	Chr2-A	7
HKWT	Chr2-A	1
HKWT	Chr2-A	2
HKWT	Chr2-A	1
HKWT	Chr2-A	0
HKWT	Chr2-A	14
HKWT	Chr2-A	3
HKWT	Chr2-A	2
HKWT	Chr2-A	4
HKWT	Chr2-A	1
HKWT	Chr2-A	0
HKWT	Chr2-A	2
HKWT	Chr2-A	0
HKWT	Chr2-A	2
HKWT	Chr2-A	1
HKWT	Chr2-A	1
HKWT	Chr2-A	0
HKWT	Chr2-A	2
HKWT	Chr2-A	3
HKWT	Chr2-A	4
HKWT	Chr2-A	3
HKWT	Chr2-A	2
HKWT	Chr2-A	3
HKWT	Chr2-A	2
HKWT	Chr2-A	2
HKWT	Chr2-A	1
HKWT	Chr2-A	1
HKWT	Chr2-A	1
HKWT	Chr2-A	3
HKWT	Chr2-A	4
HKWT	Chr2-A	2
HKWT	Chr2-A	3
HKWT	Chr2-A	2
HKWT	Chr2-A	0
HKWT	Chr2-A	4
HKWT	Chr2-A	2
HKWT	Chr2-A	1
HKWT	Chr2-A	0
HKWT	Chr2-A	0
HKWT	Chr2-A	2
HKWT	Chr2-A	4
HKWT	Chr2-A	2
HKWT	Chr2-A	6
HKWT	Chr2-A	4
HKWT	Chr2-A	5
HKWT	Chr2-A	4
HKWT	Chr2-A	1
HKWT	Chr2-A	2
HKWT	Chr2-A	2
HKWT	Chr2-A	1
HKWT	Chr2-A	2
HKWT	Chr2-A	1
HKWT	Chr2-A	0
HKWT	Chr2-A	2
HKWT	Chr2-A	1
HKWT	Chr2-A	1
HKWT	Chr2-A	0
HKWT	Chr2-A	6
HKWT	Chr2-A	5
HKWT	Chr2-A	2
HKWT	Chr2-A	2
HKWT	Chr2-A	1
HKWT	Chr2-A	3
HKWT	Chr2-A	2
HKWT	Chr2-A	2
HKWT	Chr2-A	4
HKWT	Chr2-A	5
HKWT	Chr2-A	3
HKWT	Chr2-A	1
HKWT	Chr2-A	3
HKWT	Chr2-A	2
HKWT	Chr2-A	3
HKWT	Chr2-A	5
HKWT	Chr2-A	2
HKWT	Chr2-A	4
HKWT	Chr2-A	5
HKWT	Chr2-A	1
HKWT	Chr2-A	7
HKWT	Chr2-A	0
HKWT	Chr2-A	1
HKWT	Chr2-A	1
HKWT	Chr2-A	5
HKWT	Chr2-A	9
HKWT	Chr2-A	2
HKWT	Chr2-A	2
HKWT	Chr2-A	5
HKWT	Chr2-A	2
HKWT	Chr2-A	3
HKWT	Chr2-A	0
HKWT	Chr2-A	2
HKWT	Chr2-A	3
HKWT	Chr2-A	1
HKWT	Chr2-A	1
HKWT	Chr2-A	5
HKWT	Chr2-A	6
HKWT	Chr2-A	2
HKWT	Chr2-A	1
HKWT	Chr2-A	4
HKWT	Chr2-A	4
HKWT	Chr2-A	0
HKWT	Chr2-A	5
HKWT	Chr2-A	5
HKWT	Chr2-A	4
HKWT	Chr2-A	3
HKWT	Chr2-A	7
HKWT	Chr2-A	0
HKWT	Chr2-A	1
HKWT	Chr2-A	0
HKWT	Chr2-A	1
HKWT	Chr2-A	0
HKWT	Chr2-A	1
HKWT	Chr2-A	2
HKWT	Chr2-A	8
HKWT	Chr2-A	2
HKWT	Chr2-A	3
HKWT	Chr2-A	3
HKWT	Chr2-A	1
HKWT	Chr2-A	1
HKWT	Chr2-A	0
HKWT	Chr2-A	2
HKWT	Chr2-A	1
HKWT	Chr2-A	11
HKWT	Chr2-A	0
HKWT	Chr2-A	2
HKWT	Chr2-A	2
HKWT	Chr2-A	2
HKWT	Chr2-A	1
HKWT	Chr2-A	3
HKWT	Chr2-A	4
HKWT	Chr2-A	3
HKWT	Chr2-A	2
HKWT	Chr2-A	4
HKWT	Chr2-A	2
HKWT	Chr2-A	2
HKWT	Chr2-A	4
HKWT	Chr2-A	3
HKWT	Chr2-A	3
HKWT	Chr2-A	3
HKWT	Chr2-A	0
HKWT	Chr2-A	1
HKWT	Chr2-A	3
HKWT	Chr2-A	3
HKWT	Chr2-A	2
HKWT	Chr2-A	1
HKWT	Chr2-A	3
HKWT	Chr2-A	3
HKWT	Chr2-A	2
HKWT	Chr2-A	2
HKWT	Chr2-A	2
HKWT	Chr2-A	2
HKWT	Chr2-A	4
HKWT	Chr2-A	0
HKWT	Chr2-A	4
HKWT	Chr2-A	2
HKWT	Chr2-A	1
HKWT	Chr2-A	0
HKWT	Chr2-A	1
HKWT	Chr2-A	1
HKWT	Chr2-A	0
HKWT	Chr2-A	2
HKWT	Chr2-A	3
HKWT	Chr2-A	1
HKWT	Chr2-A	3
HKWT	Chr2-A	2
HKWT	Chr2-A	4
HKWT	Chr2-A	1
HKWT	Chr2-A	2
HKWT	Chr2-A	2
HKWT	Chr2-A	3
HKWT	Chr2-A	3
HKWT	Chr2-A	1
HKWT	Chr2-A	1
HKWT	Chr2-A	1
HKWT	Chr2-A	0
HKWT	Chr2-A	2
HKWT	Chr2-A	2
HKWT	Chr2-A	2
HKWT	Chr2-A	1
HKWT	Chr2-A	4
HKWT	Chr2-A	5
HKWT	Chr2-A	1
HKWT	Chr2-A	1
HKWT	Chr2-A	1
HKWT	Chr2-A	2
HKWT	Chr2-A	3
HKWT	Chr2-A	2
HKWT	Chr2-A	0
HKWT	Chr2-A	1
HKWT	Chr2-A	2
HKWT	Chr2-A	0
HKWT	Chr2-A	1
HKWT	Chr2-A	2
HKWT	Chr2-A	1
HKWT	Chr2-A	0
HKWT	Chr2-A	0
HKWT	Chr2-A	0
HKWT	Chr2-A	1
HKWT	Chr2-A	1
HKWT	Chr2-A	2
HKWT	Chr2-A	2
HKWT	Chr2-A	2
HKWT	Chr2-A	1
HKWT	Chr2-A	0
HKWT	Chr2-A	0
HKWT	Chr2-A	3
HKWT	Chr2-A	1
HKWT	Chr2-A	1
HKWT	Chr2-A	2
HKWT	Chr2-A	1
HKWT	Chr2-A	0
HKWT	Chr2-A	3
HKWT	Chr2-A	4
HKWT	Chr2-A	1
HKWT	Chr2-A	4
HKWT	Chr2-A	1
HKWT	Chr2-A	1
HKWT	Chr2-A	2
HKWT	Chr2-A	4
HKWT	Chr2-A	0
HKWT	Chr2-A	1
HKWT	Chr2-A	3
HKWT	Chr2-A	1
HKWT	Chr2-A	0
HKWT	Chr2-A	2
HKWT	Chr2-A	4
HKWT	Chr2-A	1
HKWT	Chr2-A	1
HKWT	Chr2-A	6
HKWT	Chr2-A	3
HKWT	Chr2-A	8
HKWT	Chr2-A	6
HKWT	Chr2-A	1
HKWT	Chr2-A	0
HKWT	Chr2-A	12
HKWT	Chr2-A	5
HKWT	Chr2-A	4
HKWT	Chr2-A	3
HKWT	Chr2-A	5
HKWT	Chr2-A	3
HKWT	Chr2-A	4
HKWT	Chr2-A	4
HKWT	Chr2-A	25
HKWT	Chr2-A	2
HKWT	Chr2-A	4
HKWT	Chr2-A	5
HKWT	Chr2-A	2
HKWT	Chr2-A	1
HKWT	Chr2-A	3
HKWT	Chr2-A	1
HKWT	Chr2-A	1
HKWT	Chr2-A	3
HKWT	Chr2-A	0
HKWT	Chr2-A	3
HKWT	Chr2-A	1
HKWT	Chr2-A	2
HKWT	Chr2-A	1
HKWT	Chr2-A	0
HKWT	Chr2-A	1
HKWT	Chr2-A	4
HKWT	Chr2-A	2
HKWT	Chr2-A	2
HKWT	Chr2-A	6
HKWT	Chr2-A	1
HKWT	Chr2-A	2
HKWT	Chr2-A	2
HKWT	Chr2-A	0
HKWT	Chr2-A	3
HKWT	Chr2-A	4
HKWT	Chr2-A	6
HKWT	Chr2-A	0
HKWT	Chr2-A	5
HKWT	Chr2-A	7
HKWT	Chr2-A	3
HKWT	Chr2-A	0
HKWT	Chr2-A	1
HKWT	Chr2-A	0
HKWT	Chr2-A	1
HKWT	Chr2-A	1
HKWT	Chr2-A	1
HKWT	Chr2-A	1
HKWT	Chr2-A	3
HKWT	Chr2-A	1
HKWT	Chr2-A	3
HKWT	Chr2-A	1
HKWT	Chr2-A	6
HKWT	Chr2-A	3
HKWT	Chr2-A	0
HKWT	Chr2-A	8
HKWT	Chr2-A	5
HKWT	Chr2-A	0
HKWT	Chr2-A	2
HKWT	Chr2-A	0
HKWT	Chr2-A	1
HKWT	Chr2-A	2
HKWT	Chr2-A	4
HKWT	Chr2-A	3
HKWT	Chr2-A	3
HKWT	Chr2-A	2
HKWT	Chr2-A	1
HKWT	Chr2-A	4
HKWT	Chr2-A	4
HKWT	Chr2-A	3
HKWT	Chr2-A	1
HKWT	Chr2-A	2
HKWT	Chr2-A	2
HKWT	Chr2-A	1
HKWT	Chr2-A	1
HKWT	Chr2-A	5
HKWT	Chr2-A	6
HKWT	Chr2-A	4
HKWT	Chr2-A	1
HKWT	Chr2-A	4
HKWT	Chr2-A	5
HKWT	Chr2-A	4
HKWT	Chr2-A	0
HKWT	Chr2-A	4
HKWT	Chr2-A	1
HKWT	Chr2-A	3
HKWT	Chr2-A	2
HKWT	Chr2-A	0
HKWT	Chr2-A	1
HKWT	Chr2-A	2
HKWT	Chr2-A	4
HKWT	Chr2-A	0
HKWT	Chr2-A	2
HKWT	Chr2-A	2
HKWT	Chr2-A	3
HKWT	Chr2-A	1
HKWT	Chr2-A	16
HKWT	Chr2-A	3
HKWT	Chr2-A	2
HKWT	Chr2-A	0
HKWT	Chr2-A	3
HKWT	Chr2-A	2
HKWT	Chr2-A	2
HKWT	Chr2-A	4
HKWT	Chr2-A	1
HKWT	Chr2-A	4
HKWT	Chr2-A	6
HKWT	Chr2-A	0
HKWT	Chr2-A	4
HKWT	Chr2-A	1
HKWT	Chr2-A	1
HKWT	Chr2-A	1
HKWT	Chr2-A	2
HKWT	Chr2-A	2
HKWT	Chr2-A	0
HKWT	Chr2-A	2
HKWT	Chr2-A	4
HKWT	Chr2-A	5
HKWT	Chr2-A	1
HKWT	Chr2-A	0
HKWT	Chr2-A	7
HKWT	Chr2-A	1
HKWT	Chr2-A	6
HKWT	Chr2-A	2
HKWT	Chr2-A	4
HKWT	Chr2-A	4
HKWT	Chr2-A	1
HKWT	Chr2-A	2
HKWT	Chr2-A	0
HKWT	Chr2-A	2
HKWT	Chr2-A	0
HKWT	Chr2-A	3
HKWT	Chr2-A	3
HKWT	Chr2-A	1
HKWT	Chr2-A	2
HKWT	Chr2-A	3
HKWT	Chr2-A	2
HKWT	Chr2-A	1
HKWT	Chr2-A	10
HKWT	Chr2-A	9
HKWT	Chr2-A	4
HKWT	Chr2-A	2
HKWT	Chr2-A	2
HKWT	Chr2-A	1
HKWT	Chr2-A	0
HKWT	Chr2-A	1
HKWT	Chr2-A	0
HKWT	Chr2-A	4
HKWT	Chr2-A	1
HKWT	Chr2-A	2
HKWT	Chr2-A	1
HKWT	Chr2-A	0
HKWT	Chr2-A	3
HKWT	Chr2-A	1
HKWT	Chr2-A	3
HKWT	Chr2-A	1
HKWT	Chr2-A	0
HKWT	Chr2-A	3
HKWT	Chr2-A	3
HKWT	Chr2-A	0
HKWT	Chr2-A	2
HKWT	Chr2-A	1
HKWT	Chr2-A	2
HKWT	Chr2-A	3
HKWT	Chr2-A	2
HKWT	Chr2-A	2
HKWT	Chr2-A	1
HKWT	Chr2-A	2
HKWT	Chr2-A	2
HKWT	Chr2-A	3
HKWT	Chr2-A	1
HKWT	Chr2-A	12
HKWT	Chr2-A	1
HKWT	Chr2-A	4
HKWT	Chr2-A	4
HKWT	Chr2-A	1
HKWT	Chr2-A	2
HKWT	Chr2-A	3
HKWT	Chr2-A	2
HKWT	Chr2-A	1
HKWT	Chr2-A	1
HKWT	Chr2-A	1
HKWT	Chr2-A	2
HKWT	Chr2-A	8
HKWT	Chr2-A	2
HKWT	Chr2-A	0
HKWT	Chr2-A	4
HKWT	Chr2-A	3
HKWT	Chr2-A	0
HKWT	Chr2-A	8
HKWT	Chr2-A	6
HKWT	Chr2-A	1
HKWT	Chr2-A	2
HKWT	Chr2-A	1
HKWT	Chr2-A	1
HKWT	Chr2-A	13
HKWT	Chr2-A	0
HKWT	Chr2-A	13
HKWT	Chr2-A	1
HKWT	Chr2-A	3
HKWT	Chr2-A	2
HKWT	Chr2-A	5
HKWT	Chr2-A	2
HKWT	Chr2-A	2
HKWT	Chr2-A	2
HKWT	Chr2-A	12
HKWT	Chr2-A	2
HKWT	Chr2-A	13
HKWT	Chr2-A	0
HKWT	Chr2-A	2
HKWT	Chr2-A	2
HKWT	Chr2-A	1
HKWT	Chr2-A	10
HKWT	Chr2-A	4
HKWT	Chr2-A	3
HKWT	Chr2-A	3
HKWT	Chr2-A	3
HKWT	Chr2-A	3
HKWT	Chr2-A	3
HKWT	Chr2-A	2
HKWT	Chr2-A	1
HKWT	Chr2-A	2
HKWT	Chr2-A	4
HKWT	Chr2-A	0
HKWT	Chr2-A	3
HKWT	Chr2-A	3
HKWT	Chr2-A	1
HKWT	Chr2-A	3
HKWT	Chr2-A	4
HKWT	Chr2-A	1
HKWT	Chr2-A	4
HKWT	Chr2-A	0
HKWT	Chr2-A	4
HKWT	Chr2-A	4
HKWT	Chr2-A	2
HKWT	Chr2-A	2
HKWT	Chr2-A	2
HKWT	Chr2-A	1
HKWT	Chr2-A	3
HKWT	Chr2-A	3
HKWT	Chr2-A	3
HKWT	Chr2-A	9
HKWT	Chr2-A	1
HKWT	Chr2-A	2
HKWT	Chr2-A	2
HKWT	Chr2-A	1
HKWT	Chr2-A	4
HKWT	Chr2-A	2
HKWT	Chr2-A	2
HKWT	Chr2-A	1
HKWT	Chr2-A	3
HKWT	Chr2-A	3
HKWT	Chr2-A	1
HKWT	Chr2-A	3
HKWT	Chr2-A	7
HKWT	Chr2-A	1
HKWT	Chr2-A	0
HKWT	Chr2-A	4
HKWT	Chr2-A	0
HKWT	Chr2-A	3
HKWT	Chr2-A	1
HKWT	Chr2-A	1
HKWT	Chr2-A	0
HKWT	Chr2-A	10
HKWT	Chr2-A	2
HKWT	Chr2-A	3
HKWT	Chr2-A	0
HKWT	Chr2-A	1
HKWT	Chr2-A	2
HKWT	Chr2-A	2
HKWT	Chr2-A	1
HKWT	Chr2-A	1
HKWT	Chr2-A	1
HKWT	Chr2-A	1
HKWT	Chr2-A	2
HKWT	Chr2-A	0
HKWT	Chr2-A	1
HKWT	Chr2-A	1
HKWT	Chr2-A	1
HKWT	Chr2-A	3
HKWT	Chr2-A	1
HKWT	Chr2-A	2
HKWT	Chr2-A	1
HKWT	Chr2-A	1
HKWT	Chr2-A	1
HKWT	Chr2-A	2
HKWT	Chr2-A	1
HKWT	Chr2-A	0
HKWT	Chr2-A	1
HKWT	Chr2-A	1
HKWT	Chr2-A	0
HKWT	Chr2-A	1
HKWT	Chr2-A	1
HKWT	Chr2-A	2
HKWT	Chr2-A	3
HKWT	Chr2-A	2
HKWT	Chr2-A	1
HKWT	Chr2-A	0
HKWT	Chr2-A	5
HKWT	Chr2-A	2
HKWT	Chr2-A	1
HKWT	Chr2-A	3
HKWT	Chr2-A	4
HKWT	Chr2-A	1
HKWT	Chr2-A	5
HKWT	Chr2-A	3
HKWT	Chr2-A	2
HKWT	Chr2-A	2
HKWT	Chr2-A	2
HKWT	Chr2-A	4
HKWT	Chr2-A	3
HKWT	Chr2-A	8
HKWT	Chr2-A	2
HKWT	Chr2-A	2
HKWT	Chr2-A	2
HKWT	Chr2-A	3
HKWT	Chr2-A	0
HKWT	Chr2-A	4
HKWT	Chr2-A	0
HKWT	Chr2-A	0
HKWT	Chr2-A	5
HKWT	Chr2-A	5
HKWT	Chr2-A	0
HKWT	Chr2-A	3
HKWT	Chr2-A	1
HKWT	Chr2-A	2
HKWT	Chr2-A	7
HKWT	Chr2-A	1
HKWT	Chr2-A	0
HKWT	Chr2-A	4
HKWT	Chr2-A	0
HKWT	Chr2-A	3
HKWT	Chr2-A	0
HKWT	Chr2-A	1
HKWT	Chr2-A	10
HKWT	Chr2-A	5
HKWT	Chr2-A	3
HKWT	Chr2-A	0
HKWT	Chr2-A	4
HKWT	Chr2-A	1
HKWT	Chr2-A	2
HKWT	Chr2-A	5
HKWT	Chr2-A	0
HKWT	Chr2-A	3
HKWT	Chr2-A	1
HKWT	Chr2-A	3
HKWT	Chr2-A	1
HKWT	Chr2-A	1
HKWT	Chr2-A	3
HKWT	Chr2-A	0
HKWT	Chr2-A	0
HKWT	Chr2-A	1
HKWT	Chr2-A	2
HKWT	Chr2-A	14
HKWT	Chr2-A	2
HKWT	Chr2-A	3
HKWT	Chr2-A	2
HKWT	Chr2-A	1
HKWT	Chr2-A	2
HKWT	Chr2-A	1
HKWT	Chr2-A	2
HKWT	Chr2-A	11
HKWT	Chr2-A	1
HKWT	Chr2-A	0
HKWT	Chr2-A	3
HKWT	Chr2-A	1
HKWT	Chr2-A	5
HKWT	Chr2-A	4
HKWT	Chr2-A	0
HKWT	Chr2-A	6
HKWT	Chr2-A	2
HKWT	Chr2-A	5
HKWT	Chr2-A	3
HKWT	Chr2-A	10
HKWT	Chr2-A	1
HKWT	Chr2-A	2
HKWT	Chr2-A	2
HKWT	Chr2-A	1
HKWT	Chr2-A	9
HKWT	Chr2-A	2
HKWT	Chr2-A	1
HKWT	Chr2-A	3
HKWT	Chr2-A	2
HKWT	Chr2-A	4
HKWT	Chr2-A	5
HKWT	Chr2-A	0
HKWT	Chr2-A	4
HKWT	Chr2-A	6
HKWT	Chr2-A	0
HKWT	Chr2-A	2
HKWT	Chr2-A	7
HKWT	Chr2-A	4
HKWT	Chr2-A	1
HKWT	Chr2-A	2
HKWT	Chr2-A	1
HKWT	Chr2-A	3
HKWT	Chr2-A	3
HKWT	Chr2-A	4
HKWT	Chr2-A	3
HKWT	Chr2-A	2
HKWT	Chr2-A	1
HKWT	Chr2-A	0
HKWT	Chr2-A	5
HKWT	Chr2-A	0
HKWT	Chr2-A	3
HKWT	Chr2-A	4
HKWT	Chr2-A	1
HKWT	Chr2-A	2
HKWT	Chr2-A	6
HKWT	Chr2-A	1
HKWT	Chr2-A	2
HKWT	Chr2-A	1
HKWT	Chr2-A	2
HKWT	Chr2-A	7
HKWT	Chr2-A	1
HKWT	Chr2-A	0
HKWT	Chr2-A	2
HKWT	Chr2-A	7
HKWT	Chr2-A	0
HKWT	Chr2-A	1
HKWT	Chr2-A	1
HKWT	Chr2-A	2
HKWT	Chr2-A	7
HKWT	Chr2-A	2
HKWT	Chr2-A	0
HKWT	Chr2-A	2
HKWT	Chr2-A	1
HKWT	Chr2-A	0
HKWT	Chr2-A	2
HKWT	Chr2-A	0
HKWT	Chr2-A	2
HKWT	Chr2-A	1
HKWT	Chr2-A	1
HK_dRAD21	Chr2-A	0
HK_dRAD21	Chr2-A	1
HK_dRAD21	Chr2-A	1
HK_dRAD21	Chr2-A	1
HK_dRAD21	Chr2-A	0
HK_dRAD21	Chr2-A	0
HK_dRAD21	Chr2-A	1
HK_dRAD21	Chr2-A	0
HK_dRAD21	Chr2-A	1
HK_dRAD21	Chr2-A	2
HK_dRAD21	Chr2-A	1
HK_dRAD21	Chr2-A	1
HK_dRAD21	Chr2-A	0
HK_dRAD21	Chr2-A	2
HK_dRAD21	Chr2-A	4
HK_dRAD21	Chr2-A	0
HK_dRAD21	Chr2-A	1
HK_dRAD21	Chr2-A	1
HK_dRAD21	Chr2-A	1
HK_dRAD21	Chr2-A	1
HK_dRAD21	Chr2-A	1
HK_dRAD21	Chr2-A	0
HK_dRAD21	Chr2-A	1
HK_dRAD21	Chr2-A	1
HK_dRAD21	Chr2-A	0
HK_dRAD21	Chr2-A	1
HK_dRAD21	Chr2-A	0
HK_dRAD21	Chr2-A	1
HK_dRAD21	Chr2-A	4
HK_dRAD21	Chr2-A	4
HK_dRAD21	Chr2-A	0
HK_dRAD21	Chr2-A	5
HK_dRAD21	Chr2-A	0
HK_dRAD21	Chr2-A	0
HK_dRAD21	Chr2-A	1
HK_dRAD21	Chr2-A	1
HK_dRAD21	Chr2-A	0
HK_dRAD21	Chr2-A	3
HK_dRAD21	Chr2-A	1
HK_dRAD21	Chr2-A	0
HK_dRAD21	Chr2-A	0
HK_dRAD21	Chr2-A	1
HK_dRAD21	Chr2-A	1
HK_dRAD21	Chr2-A	0
HK_dRAD21	Chr2-A	0
HK_dRAD21	Chr2-A	1
HK_dRAD21	Chr2-A	1
HK_dRAD21	Chr2-A	1
HK_dRAD21	Chr2-A	0
HK_dRAD21	Chr2-A	7
HK_dRAD21	Chr2-A	1
HK_dRAD21	Chr2-A	2
HK_dRAD21	Chr2-A	0
HK_dRAD21	Chr2-A	11
HK_dRAD21	Chr2-A	1
HK_dRAD21	Chr2-A	0
HK_dRAD21	Chr2-A	0
HK_dRAD21	Chr2-A	1
HK_dRAD21	Chr2-A	1
HK_dRAD21	Chr2-A	1
HK_dRAD21	Chr2-A	1
HK_dRAD21	Chr2-A	0
HK_dRAD21	Chr2-A	1
HK_dRAD21	Chr2-A	10
HK_dRAD21	Chr2-A	0
HK_dRAD21	Chr2-A	3
HK_dRAD21	Chr2-A	0
HK_dRAD21	Chr2-A	1
HK_dRAD21	Chr2-A	0
HK_dRAD21	Chr2-A	1
HK_dRAD21	Chr2-A	0
HK_dRAD21	Chr2-A	0
HK_dRAD21	Chr2-A	4
HK_dRAD21	Chr2-A	1
HK_dRAD21	Chr2-A	1
HK_dRAD21	Chr2-A	0
HK_dRAD21	Chr2-A	1
HK_dRAD21	Chr2-A	5
HK_dRAD21	Chr2-A	2
HK_dRAD21	Chr2-A	2
HK_dRAD21	Chr2-A	0
HK_dRAD21	Chr2-A	11
HK_dRAD21	Chr2-A	1
HK_dRAD21	Chr2-A	0
HK_dRAD21	Chr2-A	0
HK_dRAD21	Chr2-A	1
HK_dRAD21	Chr2-A	1
HK_dRAD21	Chr2-A	1
HK_dRAD21	Chr2-A	1
HK_dRAD21	Chr2-A	0
HK_dRAD21	Chr2-A	2
HK_dCTCF	Chr2-A	3
HK_dCTCF	Chr2-A	0
HK_dCTCF	Chr2-A	4
HK_dCTCF	Chr2-A	2
HK_dCTCF	Chr2-A	8
HK_dCTCF	Chr2-A	0
HK_dCTCF	Chr2-A	0
HK_dCTCF	Chr2-A	0
HK_dCTCF	Chr2-A	2
HK_dCTCF	Chr2-A	4
HK_dCTCF	Chr2-A	0
HK_dCTCF	Chr2-A	1
HK_dCTCF	Chr2-A	2
HK_dCTCF	Chr2-A	0
HK_dCTCF	Chr2-A	1
HK_dCTCF	Chr2-A	1
HK_dCTCF	Chr2-A	2
HK_dCTCF	Chr2-A	0
HK_dCTCF	Chr2-A	1
HK_dCTCF	Chr2-A	4
HK_dCTCF	Chr2-A	4
HK_dCTCF	Chr2-A	1
HK_dCTCF	Chr2-A	4
HK_dCTCF	Chr2-A	1
HK_dCTCF	Chr2-A	3
HK_dCTCF	Chr2-A	1
HK_dCTCF	Chr2-A	8
HK_dCTCF	Chr2-A	2
HK_dCTCF	Chr2-A	3
HK_dCTCF	Chr2-A	5
HK_dCTCF	Chr2-A	1
HK_dCTCF	Chr2-A	5
HK_dCTCF	Chr2-A	13
HK_dCTCF	Chr2-A	1
HK_dCTCF	Chr2-A	2
HK_dCTCF	Chr2-A	3
HK_dCTCF	Chr2-A	4
HK_dCTCF	Chr2-A	2
HK_dCTCF	Chr2-A	1
HK_dCTCF	Chr2-A	1
HK_dCTCF	Chr2-A	2
HK_dCTCF	Chr2-A	0
HK_dCTCF	Chr2-A	7
HK_dCTCF	Chr2-A	5
HK_dCTCF	Chr2-A	1
HK_dCTCF	Chr2-A	3
HK_dCTCF	Chr2-A	1
HK_dCTCF	Chr2-A	2
HK_dCTCF	Chr2-A	5
HK_dCTCF	Chr2-A	2
HK_dCTCF	Chr2-A	1
HK_dCTCF	Chr2-A	2
HK_dCTCF	Chr2-A	0
HK_dCTCF	Chr2-A	0
HK_dCTCF	Chr2-A	3
HK_dCTCF	Chr2-A	2
HK_dCTCF	Chr2-A	4
HK_dCTCF	Chr2-A	1
HK_dCTCF	Chr2-A	2
HK_dCTCF	Chr2-A	4
HK_dCTCF	Chr2-A	1
HK_dCTCF	Chr2-A	1
HK_dCTCF	Chr2-A	1
HK_dCTCF	Chr2-A	2
HK_dCTCF	Chr2-A	1
HK_dCTCF	Chr2-A	2
HK_dCTCF	Chr2-A	1
HK_dCTCF	Chr2-A	0
HK_dCTCF	Chr2-A	1
HK_dCTCF	Chr2-A	2
HK_dCTCF	Chr2-A	1
HK_dCTCF	Chr2-A	2
HK_dCTCF	Chr2-A	1
HK_dCTCF	Chr2-A	2
HK_dCTCF	Chr2-A	0
HK_dCTCF	Chr2-A	1
HK_dCTCF	Chr2-A	2
HK_dCTCF	Chr2-A	2
HK_dCTCF	Chr2-A	0
HK_dCTCF	Chr2-A	11
HK_dCTCF	Chr2-A	4
HK_dCTCF	Chr2-A	1
HK_dCTCF	Chr2-A	3
HK_dCTCF	Chr2-A	1
HK_dCTCF	Chr2-A	8
HK_dCTCF	Chr2-A	2
HK_dCTCF	Chr2-A	3
HK_dCTCF	Chr2-A	5
HK_dCTCF	Chr2-A	1
HK_dCTCF	Chr2-A	5
HK_dCTCF	Chr2-A	13
HK_dCTCF	Chr2-A	1
HK_dCTCF	Chr2-A	2
HK_dCTCF	Chr2-A	3
HK_dCTCF	Chr2-A	4
HK_dCTCF	Chr2-A	2
HK_dCTCF	Chr2-A	4
HK_dCTCF	Chr2-A	1
HKWT	Chr4-B	1
HKWT	Chr4-B	1
HKWT	Chr4-B	2
HKWT	Chr4-B	1
HKWT	Chr4-B	2
HKWT	Chr4-B	0
HKWT	Chr4-B	2
HKWT	Chr4-B	2
HKWT	Chr4-B	0
HKWT	Chr4-B	1
HKWT	Chr4-B	0
HKWT	Chr4-B	2
HKWT	Chr4-B	2
HKWT	Chr4-B	2
HKWT	Chr4-B	1
HKWT	Chr4-B	1
HKWT	Chr4-B	2
HKWT	Chr4-B	1
HKWT	Chr4-B	3
HKWT	Chr4-B	8
HKWT	Chr4-B	2
HKWT	Chr4-B	1
HKWT	Chr4-B	0
HKWT	Chr4-B	2
HKWT	Chr4-B	0
HKWT	Chr4-B	1
HKWT	Chr4-B	0
HKWT	Chr4-B	0
HKWT	Chr4-B	8
HKWT	Chr4-B	1
HKWT	Chr4-B	0
HKWT	Chr4-B	3
HKWT	Chr4-B	8
HKWT	Chr4-B	1
HKWT	Chr4-B	1
HKWT	Chr4-B	1
HKWT	Chr4-B	1
HKWT	Chr4-B	1
HKWT	Chr4-B	1
HKWT	Chr4-B	1
HKWT	Chr4-B	1
HKWT	Chr4-B	2
HKWT	Chr4-B	4
HKWT	Chr4-B	1
HKWT	Chr4-B	0
HKWT	Chr4-B	3
HKWT	Chr4-B	1
HKWT	Chr4-B	20
HKWT	Chr4-B	0
HKWT	Chr4-B	2
HKWT	Chr4-B	3
HKWT	Chr4-B	3
HKWT	Chr4-B	0
HKWT	Chr4-B	0
HKWT	Chr4-B	2
HKWT	Chr4-B	1
HKWT	Chr4-B	4
HKWT	Chr4-B	2
HKWT	Chr4-B	1
HKWT	Chr4-B	0
HKWT	Chr4-B	2
HKWT	Chr4-B	3
HKWT	Chr4-B	4
HKWT	Chr4-B	2
HKWT	Chr4-B	2
HKWT	Chr4-B	8
HKWT	Chr4-B	3
HKWT	Chr4-B	1
HKWT	Chr4-B	2
HKWT	Chr4-B	7
HKWT	Chr4-B	1
HKWT	Chr4-B	1
HKWT	Chr4-B	4
HKWT	Chr4-B	3
HKWT	Chr4-B	7
HKWT	Chr4-B	1
HKWT	Chr4-B	1
HKWT	Chr4-B	4
HKWT	Chr4-B	8
HKWT	Chr4-B	3
HKWT	Chr4-B	2
HKWT	Chr4-B	0
HKWT	Chr4-B	23
HKWT	Chr4-B	1
HKWT	Chr4-B	1
HKWT	Chr4-B	1
HKWT	Chr4-B	2
HKWT	Chr4-B	10
HKWT	Chr4-B	2
HKWT	Chr4-B	0
HKWT	Chr4-B	0
HKWT	Chr4-B	1
HKWT	Chr4-B	1
HKWT	Chr4-B	0
HKWT	Chr4-B	4
HKWT	Chr4-B	1
HKWT	Chr4-B	1
HKWT	Chr4-B	2
HKWT	Chr4-B	3
HKWT	Chr4-B	2
HKWT	Chr4-B	2
HKWT	Chr4-B	2
HKWT	Chr4-B	1
HKWT	Chr4-B	3
HKWT	Chr4-B	3
HKWT	Chr4-B	0
HKWT	Chr4-B	1
HKWT	Chr4-B	4
HKWT	Chr4-B	5
HKWT	Chr4-B	1
HKWT	Chr4-B	1
HKWT	Chr4-B	4
HKWT	Chr4-B	3
HKWT	Chr4-B	3
HKWT	Chr4-B	4
HKWT	Chr4-B	2
HKWT	Chr4-B	1
HKWT	Chr4-B	0
HKWT	Chr4-B	0
HKWT	Chr4-B	1
HKWT	Chr4-B	1
HKWT	Chr4-B	1
HKWT	Chr4-B	2
HKWT	Chr4-B	5
HKWT	Chr4-B	2
HKWT	Chr4-B	0
HKWT	Chr4-B	4
HKWT	Chr4-B	4
HKWT	Chr4-B	1
HKWT	Chr4-B	0
HKWT	Chr4-B	10
HKWT	Chr4-B	1
HKWT	Chr4-B	1
HKWT	Chr4-B	2
HKWT	Chr4-B	1
HKWT	Chr4-B	3
HKWT	Chr4-B	3
HKWT	Chr4-B	5
HKWT	Chr4-B	0
HKWT	Chr4-B	0
HKWT	Chr4-B	1
HKWT	Chr4-B	1
HKWT	Chr4-B	1
HKWT	Chr4-B	3
HKWT	Chr4-B	2
HKWT	Chr4-B	5
HKWT	Chr4-B	2
HKWT	Chr4-B	2
HKWT	Chr4-B	2
HKWT	Chr4-B	3
HKWT	Chr4-B	1
HKWT	Chr4-B	0
HKWT	Chr4-B	2
HKWT	Chr4-B	0
HKWT	Chr4-B	3
HKWT	Chr4-B	1
HKWT	Chr4-B	4
HKWT	Chr4-B	9
HKWT	Chr4-B	2
HKWT	Chr4-B	3
HKWT	Chr4-B	3
HKWT	Chr4-B	2
HKWT	Chr4-B	3
HKWT	Chr4-B	1
HKWT	Chr4-B	1
HKWT	Chr4-B	2
HKWT	Chr4-B	1
HKWT	Chr4-B	1
HKWT	Chr4-B	2
HKWT	Chr4-B	5
HKWT	Chr4-B	1
HKWT	Chr4-B	2
HKWT	Chr4-B	2
HKWT	Chr4-B	0
HKWT	Chr4-B	2
HKWT	Chr4-B	3
HKWT	Chr4-B	1
HKWT	Chr4-B	3
HKWT	Chr4-B	6
HKWT	Chr4-B	1
HKWT	Chr4-B	0
HKWT	Chr4-B	1
HKWT	Chr4-B	1
HKWT	Chr4-B	1
HKWT	Chr4-B	1
HKWT	Chr4-B	0
HKWT	Chr4-B	3
HKWT	Chr4-B	2
HKWT	Chr4-B	0
HKWT	Chr4-B	0
HKWT	Chr4-B	1
HKWT	Chr4-B	2
HKWT	Chr4-B	2
HKWT	Chr4-B	4
HKWT	Chr4-B	4
HKWT	Chr4-B	2
HKWT	Chr4-B	2
HKWT	Chr4-B	2
HKWT	Chr4-B	1
HKWT	Chr4-B	4
HKWT	Chr4-B	2
HKWT	Chr4-B	5
HKWT	Chr4-B	0
HKWT	Chr4-B	2
HKWT	Chr4-B	1
HKWT	Chr4-B	0
HKWT	Chr4-B	2
HKWT	Chr4-B	1
HKWT	Chr4-B	1
HKWT	Chr4-B	9
HKWT	Chr4-B	5
HKWT	Chr4-B	0
HKWT	Chr4-B	3
HKWT	Chr4-B	1
HKWT	Chr4-B	1
HKWT	Chr4-B	1
HKWT	Chr4-B	7
HKWT	Chr4-B	1
HKWT	Chr4-B	2
HKWT	Chr4-B	2
HKWT	Chr4-B	1
HKWT	Chr4-B	1
HKWT	Chr4-B	1
HKWT	Chr4-B	3
HKWT	Chr4-B	1
HKWT	Chr4-B	2
HKWT	Chr4-B	2
HKWT	Chr4-B	2
HKWT	Chr4-B	0
HKWT	Chr4-B	0
HKWT	Chr4-B	1
HKWT	Chr4-B	0
HKWT	Chr4-B	2
HKWT	Chr4-B	3
HKWT	Chr4-B	4
HKWT	Chr4-B	2
HKWT	Chr4-B	1
HKWT	Chr4-B	0
HKWT	Chr4-B	0
HKWT	Chr4-B	4
HKWT	Chr4-B	1
HKWT	Chr4-B	0
HKWT	Chr4-B	1
HKWT	Chr4-B	2
HKWT	Chr4-B	4
HKWT	Chr4-B	3
HKWT	Chr4-B	6
HKWT	Chr4-B	2
HKWT	Chr4-B	2
HKWT	Chr4-B	1
HKWT	Chr4-B	4
HKWT	Chr4-B	1
HKWT	Chr4-B	1
HKWT	Chr4-B	2
HKWT	Chr4-B	2
HKWT	Chr4-B	2
HKWT	Chr4-B	2
HKWT	Chr4-B	4
HKWT	Chr4-B	1
HKWT	Chr4-B	3
HKWT	Chr4-B	0
HKWT	Chr4-B	2
HKWT	Chr4-B	25
HKWT	Chr4-B	2
HKWT	Chr4-B	3
HKWT	Chr4-B	2
HKWT	Chr4-B	1
HKWT	Chr4-B	1
HKWT	Chr4-B	5
HKWT	Chr4-B	4
HKWT	Chr4-B	2
HKWT	Chr4-B	2
HKWT	Chr4-B	5
HKWT	Chr4-B	1
HKWT	Chr4-B	3
HKWT	Chr4-B	5
HKWT	Chr4-B	3
HKWT	Chr4-B	0
HKWT	Chr4-B	2
HKWT	Chr4-B	1
HKWT	Chr4-B	1
HKWT	Chr4-B	0
HKWT	Chr4-B	17
HKWT	Chr4-B	3
HKWT	Chr4-B	1
HKWT	Chr4-B	3
HKWT	Chr4-B	0
HKWT	Chr4-B	1
HKWT	Chr4-B	0
HKWT	Chr4-B	2
HKWT	Chr4-B	1
HKWT	Chr4-B	2
HKWT	Chr4-B	2
HKWT	Chr4-B	4
HKWT	Chr4-B	3
HKWT	Chr4-B	0
HKWT	Chr4-B	1
HKWT	Chr4-B	1
HKWT	Chr4-B	4
HKWT	Chr4-B	4
HKWT	Chr4-B	2
HKWT	Chr4-B	6
HKWT	Chr4-B	4
HKWT	Chr4-B	2
HKWT	Chr4-B	2
HKWT	Chr4-B	0
HKWT	Chr4-B	3
HKWT	Chr4-B	2
HKWT	Chr4-B	2
HKWT	Chr4-B	0
HKWT	Chr4-B	3
HKWT	Chr4-B	0
HKWT	Chr4-B	4
HKWT	Chr4-B	1
HKWT	Chr4-B	1
HKWT	Chr4-B	1
HKWT	Chr4-B	1
HKWT	Chr4-B	2
HKWT	Chr4-B	0
HKWT	Chr4-B	3
HKWT	Chr4-B	2
HKWT	Chr4-B	2
HKWT	Chr4-B	1
HKWT	Chr4-B	5
HKWT	Chr4-B	2
HKWT	Chr4-B	5
HKWT	Chr4-B	0
HKWT	Chr4-B	1
HKWT	Chr4-B	3
HKWT	Chr4-B	10
HKWT	Chr4-B	0
HKWT	Chr4-B	2
HKWT	Chr4-B	1
HKWT	Chr4-B	1
HKWT	Chr4-B	0
HKWT	Chr4-B	1
HKWT	Chr4-B	1
HKWT	Chr4-B	2
HKWT	Chr4-B	1
HKWT	Chr4-B	2
HKWT	Chr4-B	3
HKWT	Chr4-B	0
HKWT	Chr4-B	2
HKWT	Chr4-B	2
HKWT	Chr4-B	2
HKWT	Chr4-B	1
HKWT	Chr4-B	2
HKWT	Chr4-B	1
HKWT	Chr4-B	2
HKWT	Chr4-B	5
HKWT	Chr4-B	2
HKWT	Chr4-B	1
HKWT	Chr4-B	0
HKWT	Chr4-B	1
HKWT	Chr4-B	2
HKWT	Chr4-B	1
HKWT	Chr4-B	4
HKWT	Chr4-B	1
HKWT	Chr4-B	2
HKWT	Chr4-B	2
HKWT	Chr4-B	3
HKWT	Chr4-B	4
HKWT	Chr4-B	0
HKWT	Chr4-B	1
HKWT	Chr4-B	2
HKWT	Chr4-B	1
HKWT	Chr4-B	4
HKWT	Chr4-B	0
HKWT	Chr4-B	2
HKWT	Chr4-B	1
HKWT	Chr4-B	1
HKWT	Chr4-B	3
HKWT	Chr4-B	1
HKWT	Chr4-B	3
HKWT	Chr4-B	4
HKWT	Chr4-B	2
HKWT	Chr4-B	1
HKWT	Chr4-B	2
HKWT	Chr4-B	8
HKWT	Chr4-B	3
HKWT	Chr4-B	1
HKWT	Chr4-B	1
HKWT	Chr4-B	3
HKWT	Chr4-B	2
HKWT	Chr4-B	3
HKWT	Chr4-B	0
HKWT	Chr4-B	1
HKWT	Chr4-B	5
HKWT	Chr4-B	0
HKWT	Chr4-B	3
HKWT	Chr4-B	2
HKWT	Chr4-B	1
HKWT	Chr4-B	0
HKWT	Chr4-B	2
HKWT	Chr4-B	3
HKWT	Chr4-B	2
HKWT	Chr4-B	0
HKWT	Chr4-B	0
HKWT	Chr4-B	0
HKWT	Chr4-B	1
HKWT	Chr4-B	4
HKWT	Chr4-B	2
HKWT	Chr4-B	3
HKWT	Chr4-B	2
HKWT	Chr4-B	2
HKWT	Chr4-B	2
HKWT	Chr4-B	0
HKWT	Chr4-B	6
HKWT	Chr4-B	2
HKWT	Chr4-B	4
HKWT	Chr4-B	3
HKWT	Chr4-B	5
HKWT	Chr4-B	3
HKWT	Chr4-B	7
HKWT	Chr4-B	0
HKWT	Chr4-B	1
HKWT	Chr4-B	2
HKWT	Chr4-B	9
HKWT	Chr4-B	0
HKWT	Chr4-B	7
HKWT	Chr4-B	3
HKWT	Chr4-B	1
HKWT	Chr4-B	1
HKWT	Chr4-B	5
HKWT	Chr4-B	2
HKWT	Chr4-B	4
HKWT	Chr4-B	5
HKWT	Chr4-B	4
HKWT	Chr4-B	2
HKWT	Chr4-B	0
HKWT	Chr4-B	1
HKWT	Chr4-B	1
HKWT	Chr4-B	2
HKWT	Chr4-B	2
HKWT	Chr4-B	1
HKWT	Chr4-B	1
HKWT	Chr4-B	6
HKWT	Chr4-B	0
HKWT	Chr4-B	3
HKWT	Chr4-B	1
HKWT	Chr4-B	0
HKWT	Chr4-B	1
HKWT	Chr4-B	0
HKWT	Chr4-B	3
HKWT	Chr4-B	5
HKWT	Chr4-B	0
HKWT	Chr4-B	7
HKWT	Chr4-B	2
HKWT	Chr4-B	0
HKWT	Chr4-B	2
HKWT	Chr4-B	6
HKWT	Chr4-B	1
HKWT	Chr4-B	1
HKWT	Chr4-B	1
HKWT	Chr4-B	2
HKWT	Chr4-B	1
HKWT	Chr4-B	1
HKWT	Chr4-B	1
HKWT	Chr4-B	2
HKWT	Chr4-B	3
HKWT	Chr4-B	1
HKWT	Chr4-B	2
HKWT	Chr4-B	7
HKWT	Chr4-B	5
HKWT	Chr4-B	3
HKWT	Chr4-B	2
HKWT	Chr4-B	2
HKWT	Chr4-B	1
HKWT	Chr4-B	1
HKWT	Chr4-B	2
HKWT	Chr4-B	4
HKWT	Chr4-B	0
HKWT	Chr4-B	3
HKWT	Chr4-B	4
HKWT	Chr4-B	1
HKWT	Chr4-B	2
HKWT	Chr4-B	0
HKWT	Chr4-B	2
HKWT	Chr4-B	0
HKWT	Chr4-B	0
HKWT	Chr4-B	2
HKWT	Chr4-B	2
HKWT	Chr4-B	1
HKWT	Chr4-B	1
HKWT	Chr4-B	16
HKWT	Chr4-B	0
HKWT	Chr4-B	1
HKWT	Chr4-B	3
HKWT	Chr4-B	0
HKWT	Chr4-B	3
HKWT	Chr4-B	1
HKWT	Chr4-B	2
HKWT	Chr4-B	2
HKWT	Chr4-B	5
HKWT	Chr4-B	3
HKWT	Chr4-B	12
HKWT	Chr4-B	2
HKWT	Chr4-B	2
HKWT	Chr4-B	3
HKWT	Chr4-B	1
HKWT	Chr4-B	2
HKWT	Chr4-B	1
HKWT	Chr4-B	0
HKWT	Chr4-B	1
HKWT	Chr4-B	13
HKWT	Chr4-B	3
HKWT	Chr4-B	0
HKWT	Chr4-B	4
HKWT	Chr4-B	0
HKWT	Chr4-B	3
HKWT	Chr4-B	1
HKWT	Chr4-B	2
HKWT	Chr4-B	2
HKWT	Chr4-B	1
HKWT	Chr4-B	1
HKWT	Chr4-B	0
HKWT	Chr4-B	1
HKWT	Chr4-B	0
HKWT	Chr4-B	2
HKWT	Chr4-B	1
HKWT	Chr4-B	1
HKWT	Chr4-B	1
HKWT	Chr4-B	4
HKWT	Chr4-B	2
HKWT	Chr4-B	0
HKWT	Chr4-B	15
HKWT	Chr4-B	0
HKWT	Chr4-B	1
HKWT	Chr4-B	1
HKWT	Chr4-B	0
HKWT	Chr4-B	1
HKWT	Chr4-B	1
HKWT	Chr4-B	1
HKWT	Chr4-B	1
HKWT	Chr4-B	1
HKWT	Chr4-B	1
HKWT	Chr4-B	2
HKWT	Chr4-B	4
HKWT	Chr4-B	1
HKWT	Chr4-B	2
HKWT	Chr4-B	1
HKWT	Chr4-B	2
HKWT	Chr4-B	3
HKWT	Chr4-B	3
HKWT	Chr4-B	3
HKWT	Chr4-B	2
HKWT	Chr4-B	0
HKWT	Chr4-B	1
HKWT	Chr4-B	1
HKWT	Chr4-B	4
HKWT	Chr4-B	3
HKWT	Chr4-B	15
HKWT	Chr4-B	1
HKWT	Chr4-B	2
HKWT	Chr4-B	1
HKWT	Chr4-B	2
HKWT	Chr4-B	2
HKWT	Chr4-B	1
HKWT	Chr4-B	2
HKWT	Chr4-B	5
HKWT	Chr4-B	2
HKWT	Chr4-B	1
HKWT	Chr4-B	0
HKWT	Chr4-B	5
HKWT	Chr4-B	1
HKWT	Chr4-B	2
HKWT	Chr4-B	1
HKWT	Chr4-B	1
HKWT	Chr4-B	3
HKWT	Chr4-B	3
HKWT	Chr4-B	11
HKWT	Chr4-B	1
HKWT	Chr4-B	2
HKWT	Chr4-B	0
HKWT	Chr4-B	1
HKWT	Chr4-B	1
HKWT	Chr4-B	3
HKWT	Chr4-B	3
HKWT	Chr4-B	1
HKWT	Chr4-B	1
HKWT	Chr4-B	2
HKWT	Chr4-B	7
HKWT	Chr4-B	0
HKWT	Chr4-B	1
HKWT	Chr4-B	2
HKWT	Chr4-B	6
HKWT	Chr4-B	3
HKWT	Chr4-B	0
HKWT	Chr4-B	3
HKWT	Chr4-B	1
HKWT	Chr4-B	1
HKWT	Chr4-B	2
HKWT	Chr4-B	4
HKWT	Chr4-B	0
HKWT	Chr4-B	6
HKWT	Chr4-B	1
HKWT	Chr4-B	1
HKWT	Chr4-B	1
HKWT	Chr4-B	0
HKWT	Chr4-B	1
HKWT	Chr4-B	0
HKWT	Chr4-B	1
HKWT	Chr4-B	3
HKWT	Chr4-B	1
HKWT	Chr4-B	0
HKWT	Chr4-B	1
HKWT	Chr4-B	2
HKWT	Chr4-B	1
HKWT	Chr4-B	4
HKWT	Chr4-B	3
HKWT	Chr4-B	3
HKWT	Chr4-B	0
HKWT	Chr4-B	1
HKWT	Chr4-B	3
HKWT	Chr4-B	3
HKWT	Chr4-B	0
HKWT	Chr4-B	1
HKWT	Chr4-B	2
HKWT	Chr4-B	2
HKWT	Chr4-B	1
HKWT	Chr4-B	1
HKWT	Chr4-B	3
HKWT	Chr4-B	4
HKWT	Chr4-B	3
HKWT	Chr4-B	1
HKWT	Chr4-B	3
HKWT	Chr4-B	2
HKWT	Chr4-B	1
HKWT	Chr4-B	11
HKWT	Chr4-B	2
HKWT	Chr4-B	4
HKWT	Chr4-B	4
HKWT	Chr4-B	8
HKWT	Chr4-B	2
HKWT	Chr4-B	0
HKWT	Chr4-B	1
HKWT	Chr4-B	5
HKWT	Chr4-B	7
HKWT	Chr4-B	2
HKWT	Chr4-B	4
HKWT	Chr4-B	1
HKWT	Chr4-B	0
HKWT	Chr4-B	2
HKWT	Chr4-B	3
HKWT	Chr4-B	12
HKWT	Chr4-B	2
HKWT	Chr4-B	5
HKWT	Chr4-B	0
HKWT	Chr4-B	4
HKWT	Chr4-B	1
HKWT	Chr4-B	5
HKWT	Chr4-B	0
HKWT	Chr4-B	2
HKWT	Chr4-B	1
HKWT	Chr4-B	5
HKWT	Chr4-B	2
HKWT	Chr4-B	5
HKWT	Chr4-B	1
HKWT	Chr4-B	6
HKWT	Chr4-B	2
HKWT	Chr4-B	1
HKWT	Chr4-B	0
HKWT	Chr4-B	1
HKWT	Chr4-B	2
HKWT	Chr4-B	2
HKWT	Chr4-B	0
HKWT	Chr4-B	1
HKWT	Chr4-B	0
HKWT	Chr4-B	1
HKWT	Chr4-B	3
HKWT	Chr4-B	1
HKWT	Chr4-B	2
HKWT	Chr4-B	0
HKWT	Chr4-B	1
HKWT	Chr4-B	1
HKWT	Chr4-B	2
HKWT	Chr4-B	0
HKWT	Chr4-B	2
HKWT	Chr4-B	1
HKWT	Chr4-B	1
HKWT	Chr4-B	0
HKWT	Chr4-B	0
HKWT	Chr4-B	1
HKWT	Chr4-B	1
HKWT	Chr4-B	3
HKWT	Chr4-B	1
HKWT	Chr4-B	0
HKWT	Chr4-B	2
HKWT	Chr4-B	3
HKWT	Chr4-B	3
HKWT	Chr4-B	2
HKWT	Chr4-B	1
HKWT	Chr4-B	0
HKWT	Chr4-B	1
HKWT	Chr4-B	5
HKWT	Chr4-B	10
HKWT	Chr4-B	2
HKWT	Chr4-B	0
HKWT	Chr4-B	2
HKWT	Chr4-B	2
HKWT	Chr4-B	2
HKWT	Chr4-B	1
HKWT	Chr4-B	0
HKWT	Chr4-B	2
HKWT	Chr4-B	0
HKWT	Chr4-B	5
HKWT	Chr4-B	1
HKWT	Chr4-B	1
HKWT	Chr4-B	2
HKWT	Chr4-B	1
HKWT	Chr4-B	1
HKWT	Chr4-B	1
HKWT	Chr4-B	4
HKWT	Chr4-B	4
HKWT	Chr4-B	2
HKWT	Chr4-B	1
HKWT	Chr4-B	3
HKWT	Chr4-B	0
HKWT	Chr4-B	1
HKWT	Chr4-B	1
HKWT	Chr4-B	4
HKWT	Chr4-B	1
HKWT	Chr4-B	0
HKWT	Chr4-B	1
HKWT	Chr4-B	2
HKWT	Chr4-B	1
HKWT	Chr4-B	1
HKWT	Chr4-B	11
HKWT	Chr4-B	4
HKWT	Chr4-B	8
HKWT	Chr4-B	2
HKWT	Chr4-B	1
HKWT	Chr4-B	3
HKWT	Chr4-B	3
HKWT	Chr4-B	4
HKWT	Chr4-B	2
HKWT	Chr4-B	3
HKWT	Chr4-B	0
HKWT	Chr4-B	3
HKWT	Chr4-B	1
HKWT	Chr4-B	3
HKWT	Chr4-B	0
HKWT	Chr4-B	0
HKWT	Chr4-B	1
HKWT	Chr4-B	1
HKWT	Chr4-B	4
HKWT	Chr4-B	0
HKWT	Chr4-B	6
HKWT	Chr4-B	2
HKWT	Chr4-B	1
HKWT	Chr4-B	1
HKWT	Chr4-B	0
HKWT	Chr4-B	1
HKWT	Chr4-B	0
HKWT	Chr4-B	1
HKWT	Chr4-B	1
HKWT	Chr4-B	2
HKWT	Chr4-B	1
HKWT	Chr4-B	1
HKWT	Chr4-B	0
HKWT	Chr4-B	1
HKWT	Chr4-B	7
HKWT	Chr4-B	0
HKWT	Chr4-B	4
HKWT	Chr4-B	1
HKWT	Chr4-B	2
HKWT	Chr4-B	4
HKWT	Chr4-B	2
HKWT	Chr4-B	1
HKWT	Chr4-B	0
HKWT	Chr4-B	7
HKWT	Chr4-B	0
HKWT	Chr4-B	1
HKWT	Chr4-B	2
HKWT	Chr4-B	1
HKWT	Chr4-B	2
HKWT	Chr4-B	2
HKWT	Chr4-B	1
HKWT	Chr4-B	2
HKWT	Chr4-B	2
HKWT	Chr4-B	3
HKWT	Chr4-B	4
HKWT	Chr4-B	3
HKWT	Chr4-B	0
HKWT	Chr4-B	3
HKWT	Chr4-B	0
HKWT	Chr4-B	1
HKWT	Chr4-B	2
HKWT	Chr4-B	2
HKWT	Chr4-B	2
HKWT	Chr4-B	7
HKWT	Chr4-B	1
HKWT	Chr4-B	2
HKWT	Chr4-B	3
HKWT	Chr4-B	8
HKWT	Chr4-B	4
HKWT	Chr4-B	0
HKWT	Chr4-B	1
HKWT	Chr4-B	2
HKWT	Chr4-B	1
HKWT	Chr4-B	0
HKWT	Chr4-B	1
HKWT	Chr4-B	0
HKWT	Chr4-B	3
HKWT	Chr4-B	0
HKWT	Chr4-B	4
HKWT	Chr4-B	1
HKWT	Chr4-B	1
HKWT	Chr4-B	5
HKWT	Chr4-B	3
HKWT	Chr4-B	4
HKWT	Chr4-B	6
HKWT	Chr4-B	1
HKWT	Chr4-B	2
HKWT	Chr4-B	1
HKWT	Chr4-B	6
HKWT	Chr4-B	0
HKWT	Chr4-B	1
HKWT	Chr4-B	3
HKWT	Chr4-B	1
HKWT	Chr4-B	1
HKWT	Chr4-B	1
HKWT	Chr4-B	3
HKWT	Chr4-B	2
HKWT	Chr4-B	1
HKWT	Chr4-B	1
HKWT	Chr4-B	2
HKWT	Chr4-B	5
HKWT	Chr4-B	1
HKWT	Chr4-B	2
HKWT	Chr4-B	1
HKWT	Chr4-B	5
HKWT	Chr4-B	3
HKWT	Chr4-B	2
HKWT	Chr4-B	1
HKWT	Chr4-B	2
HKWT	Chr4-B	6
HKWT	Chr4-B	2
HKWT	Chr4-B	1
HKWT	Chr4-B	1
HKWT	Chr4-B	2
HKWT	Chr4-B	2
HKWT	Chr4-B	1
HKWT	Chr4-B	1
HKWT	Chr4-B	4
HKWT	Chr4-B	0
HKWT	Chr4-B	1
HKWT	Chr4-B	2
HK_dRAD21	Chr4-B	1
HK_dRAD21	Chr4-B	1
HK_dRAD21	Chr4-B	1
HK_dRAD21	Chr4-B	0
HK_dRAD21	Chr4-B	2
HK_dRAD21	Chr4-B	1
HK_dRAD21	Chr4-B	2
HK_dRAD21	Chr4-B	0
HK_dRAD21	Chr4-B	0
HK_dRAD21	Chr4-B	1
HK_dRAD21	Chr4-B	1
HK_dRAD21	Chr4-B	4
HK_dRAD21	Chr4-B	0
HK_dRAD21	Chr4-B	1
HK_dRAD21	Chr4-B	15
HK_dRAD21	Chr4-B	1
HK_dRAD21	Chr4-B	0
HK_dRAD21	Chr4-B	1
HK_dRAD21	Chr4-B	2
HK_dRAD21	Chr4-B	1
HK_dRAD21	Chr4-B	1
HK_dRAD21	Chr4-B	0
HK_dRAD21	Chr4-B	6
HK_dRAD21	Chr4-B	2
HK_dRAD21	Chr4-B	0
HK_dRAD21	Chr4-B	4
HK_dRAD21	Chr4-B	0
HK_dRAD21	Chr4-B	2
HK_dRAD21	Chr4-B	9
HK_dRAD21	Chr4-B	0
HK_dRAD21	Chr4-B	2
HK_dRAD21	Chr4-B	2
HK_dRAD21	Chr4-B	2
HK_dRAD21	Chr4-B	0
HK_dRAD21	Chr4-B	5
HK_dRAD21	Chr4-B	2
HK_dRAD21	Chr4-B	1
HK_dRAD21	Chr4-B	0
HK_dRAD21	Chr4-B	0
HK_dRAD21	Chr4-B	1
HK_dRAD21	Chr4-B	6
HK_dRAD21	Chr4-B	1
HK_dRAD21	Chr4-B	5
HK_dRAD21	Chr4-B	0
HK_dRAD21	Chr4-B	1
HK_dRAD21	Chr4-B	1
HK_dRAD21	Chr4-B	1
HK_dRAD21	Chr4-B	0
HK_dRAD21	Chr4-B	0
HK_dRAD21	Chr4-B	0
HK_dRAD21	Chr4-B	0
HK_dRAD21	Chr4-B	6
HK_dRAD21	Chr4-B	1
HK_dRAD21	Chr4-B	3
HK_dRAD21	Chr4-B	1
HK_dRAD21	Chr4-B	1
HK_dRAD21	Chr4-B	0
HK_dRAD21	Chr4-B	1
HK_dRAD21	Chr4-B	2
HK_dRAD21	Chr4-B	1
HK_dRAD21	Chr4-B	0
HK_dRAD21	Chr4-B	1
HK_dRAD21	Chr4-B	0
HK_dRAD21	Chr4-B	3
HK_dRAD21	Chr4-B	5
HK_dRAD21	Chr4-B	0
HK_dRAD21	Chr4-B	2
HK_dRAD21	Chr4-B	3
HK_dRAD21	Chr4-B	19
HK_dRAD21	Chr4-B	1
HK_dRAD21	Chr4-B	3
HK_dRAD21	Chr4-B	1
HK_dRAD21	Chr4-B	2
HK_dRAD21	Chr4-B	0
HK_dRAD21	Chr4-B	0
HK_dRAD21	Chr4-B	16
HK_dRAD21	Chr4-B	3
HK_dRAD21	Chr4-B	1
HK_dRAD21	Chr4-B	0
HK_dRAD21	Chr4-B	3
HK_dRAD21	Chr4-B	3
HK_dRAD21	Chr4-B	1
HK_dRAD21	Chr4-B	5
HK_dRAD21	Chr4-B	1
HK_dRAD21	Chr4-B	0
HK_dRAD21	Chr4-B	0
HK_dRAD21	Chr4-B	1
HK_dRAD21	Chr4-B	14
HK_dRAD21	Chr4-B	0
HK_dRAD21	Chr4-B	2
HK_dRAD21	Chr4-B	9
HK_dRAD21	Chr4-B	0
HK_dRAD21	Chr4-B	0
HK_dRAD21	Chr4-B	0
HK_dRAD21	Chr4-B	1
HK_dRAD21	Chr4-B	1
HK_dRAD21	Chr4-B	2
HK_dRAD21	Chr4-B	1
HK_dRAD21	Chr4-B	0
HK_dRAD21	Chr4-B	1
HK_dRAD21	Chr4-B	0
HK_dRAD21	Chr4-B	3
HK_dRAD21	Chr4-B	5
HK_dRAD21	Chr4-B	0
HK_dRAD21	Chr4-B	2
HK_dRAD21	Chr4-B	3
HK_dRAD21	Chr4-B	1
HK_dRAD21	Chr4-B	2
[truncated: 2,875 more rows]
