# Supplementary material for: Nanoscale 3D DNA tracing in non-denatured cells resolves the Cohesin-dependent loop architecture of the genome in situ
Source: Nat Commun. 2025 Jul 19;16:6673. doi: 10.1038/s41467-025-61689-y (PMC12276220; doi:10.1038/s41467-025-61689-y)
Supplement: Supplementary file 6 — Source Data [file 41467_2025_61689_MOESM6_ESM.zip › Fig6c.csv]

region	cell_type	pearson_dist
MEOX1	HKWT	0.9463507249569132
MEOX1	HKWT	0.915180047911448
MEOX1	HKWT	1.028728029802236
MEOX1	HKWT	0.9886978173002317
MEOX1	HKWT	1.0136777156823926
MEOX1	HKWT	1.0166139209388396
MEOX1	HKWT	0.9459128663896254
MEOX1	HKWT	0.8333296855905852
MEOX1	HKWT	0.9723645543007796
MEOX1	HKWT	0.880573611080627
MEOX1	HKWT	0.9096129859982736
MEOX1	HKWT	0.962599613400568
MEOX1	HKWT	0.8124987984431767
MEOX1	HKWT	0.7362697838529229
MEOX1	HKWT	0.9530310687044832
MEOX1	HKWT	1.047809200166462
MEOX1	HKWT	1.0071885863693089
MEOX1	HKWT	0.8751182908799545
MEOX1	HKWT	0.9744521909669676
MEOX1	HKWT	0.8495306590161845
MEOX1	HKWT	0.9614895642747018
MEOX1	HKWT	0.9421850484493348
MEOX1	HKWT	0.8502551564287648
MEOX1	HKWT	1.0063610432490075
MEOX1	HKWT	1.0316926739046433
MEOX1	HKWT	0.7106758589519473
MEOX1	HKWT	0.8753840316607162
MEOX1	HKWT	1.0097002854224235
MEOX1	HKWT	0.931101075139712
MEOX1	HKWT	0.925699807833548
MEOX1	HKWT	1.001089789107395
MEOX1	HKWT	0.7431293385843786
MEOX1	HKWT	1.0631555578383312
MEOX1	HKWT	0.8712837114745221
MEOX1	HKWT	0.9233624483705872
MEOX1	HKWT	0.9549540599520812
MEOX1	HKWT	1.0340601444759951
MEOX1	HKWT	0.5110878401920851
MEOX1	HKWT	1.0682251271426058
MEOX1	HKWT	0.9366423742204314
MEOX1	HKWT	1.006105544457761
MEOX1	HKWT	1.09802423813311
MEOX1	HKWT	0.9403907688129008
MEOX1	HKWT	1.0675848032141086
MEOX1	HKWT	1.0533411143563998
MEOX1	HKWT	0.935828774326162
MEOX1	HKWT	0.7667358096957886
MEOX1	HKWT	1.0193216397911344
MEOX1	HKWT	0.8302325577105185
MEOX1	HKWT	0.905839287064681
MEOX1	HKWT	1.057544059349994
MEOX1	HKWT	0.8721979268684589
MEOX1	HKWT	0.9247103677496632
MEOX1	HKWT	0.9003251982511676
MEOX1	HKWT	0.8794920481850047
MEOX1	HKWT	0.9615288881387858
MEOX1	HKWT	1.0134606073258947
MEOX1	HKWT	1.0616440220936174
MEOX1	HKWT	0.9032100997275492
MEOX1	HKWT	1.0368599992777117
MEOX1	HKWT	0.9665469068902404
MEOX1	HKWT	0.9702099782458052
MEOX1	HKWT	0.8384578359359174
MEOX1	HKWT	1.0145335417192314
MEOX1	HKWT	0.9009606728197098
MEOX1	HKWT	0.9800987943339324
MEOX1	HKWT	0.906554914772384
MEOX1	HKWT	0.9474881536197682
MEOX1	HKWT	0.8806815942352038
MEOX1	HKWT	0.956821776108049
MEOX1	HKWT	0.8815231266985389
MEOX1	HKWT	0.8489268168699824
MEOX1	HKWT	0.9436320090348652
MEOX1	HKWT	0.9738120682205396
MEOX1	HKWT	0.820008415486632
MEOX1	HKWT	0.9093242888991652
MEOX1	HKWT	0.8217719019156409
MEOX1	HKWT	1.0522516849445285
MEOX1	HKWT	1.0431013407182903
MEOX1	HKWT	1.0227211228267756
MEOX1	HKWT	1.021887743364221
MEOX1	HKWT	1.0556874247171757
MEOX1	HKWT	0.6406218241499879
MEOX1	HKWT	0.9255781322452512
MEOX1	HKWT	1.0316580534110171
MEOX1	HKWT	0.8169415324814173
MEOX1	HKWT	1.0181847640458774
MEOX1	HKWT	0.7973961147666375
MEOX1	HKWT	0.9636677853432484
MEOX1	HKWT	0.8910711529187383
MEOX1	HKWT	1.011227010250866
MEOX1	HKWT	0.8595742261839717
MEOX1	HKWT	0.8931414773485531
MEOX1	HKWT	1.0378996283988955
MEOX1	HKWT	1.0168459824286882
MEOX1	HKWT	0.8663390957721416
MEOX1	HKWT	0.856444154369455
MEOX1	HKWT	0.9002853275062404
MEOX1	HKWT	0.7366697770293688
MEOX1	HKWT	0.931297642176218
MEOX1	HKWT	0.8875634134937029
MEOX1	HKWT	0.9950149968655227
MEOX1	HKWT	1.0199110630030577
MEOX1	HKWT	1.0082575343703917
MEOX1	HKWT	0.7256226465420925
MEOX1	HKWT	0.8473210673962155
MEOX1	HKWT	1.046767109533661
MEOX1	HKWT	0.9419595390067494
MEOX1	HKWT	0.921402609293538
MEOX1	HKWT	1.1188765401266083
MEOX1	HKWT	0.800800867827503
MEOX1	HKWT	1.0563490332704204
MEOX1	HKWT	0.9105157001254264
MEOX1	HKWT	1.063387411893466
MEOX1	HKWT	0.9804989610637572
MEOX1	HKWT	0.9795575160620894
MEOX1	HKWT	1.0447934430940256
MEOX1	HKWT	1.035229991522237
MEOX1	HKWT	0.9480670238009012
MEOX1	HKWT	1.0597990302852875
MEOX1	HKWT	0.4900534276657142
MEOX1	HKWT	0.6895186256182393
MEOX1	HKWT	0.7793772673666932
MEOX1	HKWT	0.9864007675664604
MEOX1	HKWT	0.766046731406236
MEOX1	HKWT	1.0118001785535324
MEOX1	HKWT	0.90064482777496
MEOX1	HKWT	1.0350265348153678
MEOX1	HKWT	0.9535061609200114
MEOX1	HKWT	0.9015851623464232
MEOX1	HKWT	0.913114791900152
MEOX1	HKWT	0.9860099450626348
MEOX1	HKWT	0.9236221380878168
MEOX1	HKWT	0.9630814028793444
MEOX1	HKWT	1.0186006886975358
MEOX1	HKWT	0.8474023036484071
MEOX1	HKWT	0.9497831008088472
MEOX1	HKWT	1.099993649687347
MEOX1	HKWT	1.053356751276287
MEOX1	HKWT	0.845211233726853
MEOX1	HKWT	0.7375247599856061
MEOX1	HKWT	1.0934972703480073
MEOX1	HKWT	0.5547938702472898
MEOX1	HKWT	0.9039724956418028
MEOX1	HKWT	0.905514168314158
MEOX1	HKWT	0.9847764957670196
MEOX1	HKWT	0.877081030410213
MEOX1	HKWT	0.9574184238587716
MEOX1	HKWT	1.022720651766985
MEOX1	HKWT	1.0495581690912108
MEOX1	HKWT	0.8981831193599904
MEOX1	HKWT	0.9927242028500802
MEOX1	HKWT	0.8660560153759534
MEOX1	HKWT	0.98635022904317
MEOX1	HKWT	0.9697518356922892
MEOX1	HKWT	0.872086945737847
MEOX1	HKWT	0.8807425851885777
MEOX1	HKWT	0.9703667352768706
MEOX1	HKWT	1.0713131474638415
MEOX1	HKWT	0.9764998889576052
MEOX1	HKWT	0.9064805056687736
MEOX1	HKWT	1.0247475071642849
MEOX1	HKWT	0.9796062472930508
MEOX1	HKWT	0.9063313612685494
MEOX1	HKWT	0.9845476969233564
MEOX1	HKWT	0.7297091141652401
MEOX1	HKWT	0.9990000764671476
MEOX1	HKWT	0.886626638541819
MEOX1	HKWT	0.8866538672214872
MEOX1	HKWT	1.066508553233824
MEOX1	HKWT	1.067137003976682
MEOX1	HKWT	0.7503410746654714
MEOX1	HKWT	0.937671937695164
MEOX1	HKWT	0.7119346260820001
MEOX1	HKWT	0.8022409170472034
MEOX1	HKWT	1.004667922292979
MEOX1	HKWT	0.8584292463441877
MEOX1	HKWT	0.947905339346036
MEOX1	HKWT	1.015834245210684
MEOX1	HKWT	0.8325374016668913
MEOX1	HKWT	1.038100491992307
MEOX1	HKWT	0.9915150691202874
MEOX1	HKWT	1.0019453019501467
MEOX1	HKWT	0.7098295253741712
MEOX1	HKWT	0.8954254761185441
MEOX1	HKWT	0.8084725936224485
MEOX1	HKWT	0.9393584535345222
MEOX1	HKWT	0.8445427360626164
MEOX1	HKWT	0.961161843796414
MEOX1	HKWT	1.092864929470173
MEOX1	HKWT	0.9237126311353058
MEOX1	HKWT	0.7431802125929866
MEOX1	HKWT	0.9685289012452926
MEOX1	HKWT	1.009634589390401
MEOX1	HKWT	0.930281174595393
MEOX1	HKWT	0.854467314691072
MEOX1	HKWT	0.9513479148390704
MEOX1	HKWT	0.9719792619999646
MEOX1	HKWT	0.9727901131533648
MEOX1	HKWT	0.9047131069419688
MEOX1	HKWT	0.9556023258903306
MEOX1	HKWT	1.0087918387585764
MEOX1	HKWT	1.004757261340389
MEOX1	HKWT	0.8645539013032217
MEOX1	HKWT	1.0084982782304772
MEOX1	HKWT	0.8724344830455685
MEOX1	HKWT	0.8702266946088728
MEOX1	HKWT	0.9116930922310442
MEOX1	HKWT	0.6231525118298883
MEOX1	HKWT	0.8982352549626679
MEOX1	HKWT	1.040993541573955
MEOX1	HKWT	0.9958043043070676
MEOX1	HKWT	0.9371698821436444
MEOX1	HKWT	0.9535921035608032
MEOX1	HKWT	0.8192476571226961
MEOX1	HKWT	0.894397691429866
MEOX1	HKWT	1.0194736742559365
MEOX1	HKWT	0.9226555298796774
MEOX1	HKWT	1.0025185021110758
MEOX1	HKWT	0.834821707269135
MEOX1	HKWT	0.8062376432983844
MEOX1	HKWT	0.949264930014732
MEOX1	HKWT	0.9915261560238652
MEOX1	HKWT	1.0203574216150706
MEOX1	HKWT	1.0178393731734967
MEOX1	HKWT	0.9306638782861876
MEOX1	HKWT	0.8999207346786958
MEOX1	HKWT	0.8337906362786757
MEOX1	HKWT	1.0178008889857064
MEOX1	HKWT	0.7490885881673592
MEOX1	HKWT	0.990899859654726
MEOX1	HKWT	0.8717453128419218
MEOX1	HKWT	0.9825714285096387
MEOX1	HKWT	0.9184153048193948
MEOX1	HKWT	0.9276380129831692
MEOX1	HKWT	0.8944371794083552
MEOX1	HKWT	0.9366299284255768
MEOX1	HKWT	0.96729506953478
MEOX1	HKWT	0.8230122195332453
MEOX1	HKWT	0.8219909384598818
MEOX1	HKWT	0.9199674537484092
MEOX1	HKWT	1.0928763484740338
MEOX1	HKWT	1.0367793257440103
MEOX1	HKWT	0.9781713824143536
MEOX1	HKWT	0.8360256487272275
MEOX1	HKWT	0.9375010702767732
MEOX1	HKWT	1.0435810009282538
MEOX1	HKWT	0.7787930767078844
MEOX1	HKWT	0.9573575132422606
MEOX1	HKWT	0.9549218399376026
MEOX1	HKWT	1.000414222058926
MEOX1	HKWT	0.9304932016863648
MEOX1	HKWT	1.047779923107929
MEOX1	HKWT	0.8609393203578654
MEOX1	HKWT	0.9782317710363202
MEOX1	HKWT	0.9695894746524868
MEOX1	HKWT	0.8040605799407756
MEOX1	HKWT	1.080739063046785
MEOX1	HKWT	0.99854716439561
MEOX1	HKWT	0.9397088983347484
MEOX1	HKWT	0.9904615213120496
MEOX1	HKWT	0.9075986023366482
MEOX1	HKWT	0.988315801701118
MEOX1	HKWT	0.9688457830559012
MEOX1	HKWT	1.0234155588383822
MEOX1	HKWT	0.9839368079284072
MEOX1	HKWT	0.9771745664330548
MEOX1	HKWT	0.9142650545171142
MEOX1	HKWT	0.8285562048428845
MEOX1	HKWT	0.9196310956524496
MEOX1	HKWT	0.823104803963162
MEOX1	HKWT	0.9130681374750552
MEOX1	HKWT	0.8420689217748273
MEOX1	HKWT	0.8891752610762863
MEOX1	HKWT	0.913239993953999
MEOX1	HKWT	0.8525218370790802
MEOX1	HKWT	1.0195550461854164
MEOX1	HKWT	0.88336014656049
MEOX1	HKWT	0.9405897110265092
MEOX1	HKWT	0.9234795305209575
MEOX1	HKWT	0.7729103294421135
MEOX1	HKWT	1.0419802530981703
MEOX1	HKWT	0.8990163112314581
MEOX1	HKWT	1.0407094404356314
MEOX1	HKWT	0.6888774179878867
MEOX1	HKWT	0.7411659924390269
MEOX1	HKWT	1.008827319005338
MEOX1	HKWT	0.7635312070808444
MEOX1	HKWT	0.8333758414059749
MEOX1	HKWT	0.8424008427062395
MEOX1	HKWT	0.9729326900037378
MEOX1	HKWT	1.0210829028819477
MEOX1	HKWT	1.0148128214953085
MEOX1	HKWT	0.9472375266932204
MEOX1	HKWT	0.8856661961713995
MEOX1	HKWT	0.8463619000847296
MEOX1	HKWT	0.9854148098017264
MEOX1	HKWT	0.909241412836754
MEOX1	HKWT	0.7347877937022367
MEOX1	HKWT	0.9624079054947634
MEOX1	HKWT	0.9973450333006222
MEOX1	HKWT	0.8713455567133813
MEOX1	HKWT	0.923693658059278
MEOX1	HKWT	1.0022315137633522
MEOX1	HKWT	0.8447056164059449
MEOX1	HKWT	0.8056656556544349
MEOX1	HKWT	1.0311330701267225
MEOX1	HKWT	0.9230381389951362
MEOX1	HKWT	0.9086236323556188
MEOX1	HKWT	0.95479381260507
MEOX1	HKWT	1.0746153835741985
MEOX1	HKWT	1.0452325601719932
MEOX1	HKWT	1.0866842832313248
MEOX1	HKWT	0.9556415914086648
MEOX1	HKWT	1.0129176252292085
MEOX1	HKWT	1.044002564805963
MEOX1	HKWT	0.9078412933590324
MEOX1	HKWT	0.9162307735538094
MEOX1	HKWT	0.90547465369297
MEOX1	HKWT	0.9618770673933004
MEOX1	HKWT	0.8162988319377079
MEOX1	HKWT	0.9764893423577334
MEOX1	HKWT	0.9440229079782854
MEOX1	HKWT	1.0437581104866047
MEOX1	HKWT	0.890325598292099
MEOX1	HKWT	0.8423455935548937
MEOX1	HKWT	0.9663675869224024
MEOX1	HKWT	1.0371083181346024
MEOX1	HKWT	1.0413755084265193
MEOX1	HKWT	0.9057155879234188
MEOX1	HKWT	0.828126789548344
MEOX1	HKWT	0.9482998559134526
MEOX1	HKWT	0.8455350720466559
MEOX1	HKWT	0.9193265760935826
MEOX1	HKWT	0.7218185213878967
MEOX1	HKWT	0.9734443929081074
MEOX1	HKWT	0.9875503772380244
MEOX1	HKWT	0.933092774410582
MEOX1	HKWT	0.9215391761535634
MEOX1	HKWT	1.0203608841405438
MEOX1	HKWT	0.854586093206689
MEOX1	HKWT	0.9149202303502888
MEOX1	HKWT	0.8873726411111167
MEOX1	HKWT	0.9031513695366576
MEOX1	HKWT	0.7477748208794038
MEOX1	HKWT	0.8348371514993135
MEOX1	HKWT	0.8558669920136681
MEOX1	HKWT	0.6338365976238388
MEOX1	HKWT	0.9741733095396592
MEOX1	HKWT	0.8555265781766438
MEOX1	HKWT	0.8815798582753258
MEOX1	HKWT	0.9032919196922774
MEOX1	HKWT	0.9532799905126048
MEOX1	HKWT	0.8232291781801415
MEOX1	HKWT	0.8382930223427945
MEOX1	HKWT	0.9599959023229836
MEOX1	HKWT	0.934355731967954
MEOX1	HKWT	0.9434283832477204
MEOX1	HKWT	0.8553905468064631
MEOX1	HKWT	0.898647937030417
MEOX1	HKWT	0.8603897426446151
MEOX1	HKWT	0.79394639294668
MEOX1	HKWT	0.7031313646958164
MEOX1	HKWT	0.8770897715238749
MEOX1	HKWT	0.9465053189327132
MEOX1	HKWT	0.7618061336903549
MEOX1	HKWT	0.8962711378346527
MEOX1	HKWT	0.9902663180129764
MEOX1	HKWT	0.9372465950709618
MEOX1	HKWT	0.929192133730087
MEOX1	HKWT	0.9402092906048672
MEOX1	HKWT	0.9616842159725112
MEOX1	HKWT	0.9278608130318552
MEOX1	HKWT	0.9406232206763526
MEOX1	HKWT	0.9077351496111392
MEOX1	HKWT	0.907081555705654
MEOX1	HKWT	1.0195910821497365
MEOX1	HKWT	0.7926237147128374
MEOX1	HKWT	0.8607895817894521
MEOX1	HKWT	0.9851509664146004
MEOX1	HKWT	1.0005884538162244
MEOX1	HKWT	0.9643726263259152
MEOX1	HKWT	1.0603496933663328
MEOX1	HKWT	0.8862049854453161
MEOX1	HKWT	0.9599768702148608
MEOX1	HKWT	1.0955945771064053
MEOX1	HKWT	0.966620659339955
MEOX1	HKWT	1.064324416788736
MEOX1	HKWT	1.0137179553817637
MEOX1	HKWT	0.9080094321108424
MEOX1	HKWT	0.9691097322510672
MEOX1	HKWT	0.9565567318794724
MEOX1	HKWT	1.0222303273316526
MEOX1	HKWT	0.687100800671414
MEOX1	HKWT	0.9648194250004684
MEOX1	HKWT	0.98404003208062
MEOX1	HKWT	0.6841406574419607
MEOX1	HKWT	0.8734008850933522
MEOX1	HKWT	1.0156208962159814
MEOX1	HKWT	0.8864962648366899
MEOX1	HKWT	0.8663377982559939
MEOX1	HKWT	1.066751589896647
MEOX1	HKWT	1.0085131203889426
MEOX1	HKWT	0.8943765417372459
MEOX1	HKWT	0.8579866368307878
MEOX1	HKWT	0.891520936993393
MEOX1	HKWT	0.9357108606349872
MEOX1	HKWT	0.9995848557317968
MEOX1	HKWT	0.8973191315079273
MEOX1	HKWT	0.962924264572422
MEOX1	HKWT	0.8380202538002317
MEOX1	HKWT	0.8780519037101155
MEOX1	HKWT	0.9121347375402008
MEOX1	HKWT	1.0079416168479367
MEOX1	HKWT	0.6611970063091304
MEOX1	HKWT	0.6603637859390729
MEOX1	HKWT	0.900043937444984
MEOX1	HKWT	0.9625386568006428
MEOX1	HKWT	0.9737000624891992
MEOX1	HKWT	1.0342494104031716
MEOX1	HKWT	0.8658599168213653
MEOX1	HKWT	0.8780488613018027
MEOX1	HKWT	0.888895160397481
MEOX1	HKWT	0.9149997633407037
MEOX1	HKWT	0.825944493088231
MEOX1	HKWT	0.8064280472412027
MEOX1	HKWT	0.9091882934551536
MEOX1	HKWT	0.9942719702769928
MEOX1	HKWT	0.921043032219006
MEOX1	HKWT	0.968184922873144
MEOX1	HKWT	0.8710795292042367
MEOX1	HKWT	1.0317649066456902
MEOX1	HKWT	0.8207201591781975
MEOX1	HKWT	0.8538780123372796
MEOX1	HKWT	0.9392879107437552
MEOX1	HKWT	0.7615386498398218
MEOX1	HKWT	0.914624804949975
MEOX1	HKWT	0.9974955978404092
MEOX1	HKWT	0.9930046958041168
MEOX1	HKWT	0.8063708861917994
MEOX1	HKWT	0.9204455617821108
MEOX1	HKWT	0.9013619508447788
MEOX1	HKWT	1.0140093532290326
MEOX1	HKWT	0.9306899966063028
MEOX1	HKWT	0.9997003947780272
MEOX1	HKWT	0.8679942242487211
MEOX1	HKWT	0.8356640587735555
MEOX1	HKWT	0.8215511023381415
MEOX1	HKWT	0.8230912306605924
MEOX1	HKWT	1.0598972990401752
MEOX1	HKWT	0.947979284466788
MEOX1	HKWT	0.9415111189408746
MEOX1	HKWT	0.9471395693606348
MEOX1	HKWT	0.92515717686108
MEOX1	HKWT	0.9721029277613225
MEOX1	HKWT	0.854788490469144
MEOX1	HKWT	0.859529584805066
MEOX1	HKWT	0.9799487467402568
MEOX1	HKWT	0.905212699468136
MEOX1	HKWT	0.6887688683423143
MEOX1	HKWT	0.9280792080565342
MEOX1	HKWT	0.76177758740893
MEOX1	HKWT	0.9432090874947582
MEOX1	HKWT	0.68047870542488
MEOX1	HKWT	0.7509283881042726
MEOX1	HKWT	0.9026451180682724
MEOX1	HKWT	1.0084740908030354
MEOX1	HKWT	0.8785443543754946
MEOX1	HKWT	0.8048181696086983
MEOX1	HKWT	0.8514920485434154
MEOX1	HKWT	0.9640072193372524
MEOX1	HKWT	0.6151733429107288
MEOX1	HKWT	0.9548570292967222
MEOX1	HKWT	0.904726405538126
MEOX1	HKWT	0.8101887090263258
MEOX1	HKWT	0.8303050738479761
MEOX1	HKWT	0.9311320055234514
MEOX1	HKWT	0.9051325736237524
MEOX1	HKWT	0.9367169741123192
MEOX1	HKWT	0.8899935088189411
MEOX1	HKWT	0.9684676708326048
MEOX1	HKWT	0.910601104789052
MEOX1	HKWT	0.8213201847648656
MEOX1	HKWT	0.8861361039741289
MEOX1	HKWT	0.7751639095178783
MEOX1	HKWT	1.0256575426662091
MEOX1	HKWT	0.9622391080135224
MEOX1	HKWT	0.9747973899061672
MEOX1	HKWT	1.069668309087908
MEOX1	HKWT	0.849689068759749
MEOX1	HKWT	0.5039541013072877
MEOX1	HKWT	0.8213331533126469
MEOX1	HKWT	0.8843785189148261
MEOX1	HKWT	0.8595311118222545
MEOX1	HKWT	0.8808333632421145
MEOX1	HKWT	0.9049444481775996
MEOX1	HKWT	0.974357542073857
MEOX1	HKWT	0.935711150066702
MEOX1	HKWT	1.0463784182547824
MEOX1	HKWT	0.8616634524623624
MEOX1	HKWT	0.9618582612506886
MEOX1	HKWT	0.807104984928081
MEOX1	HKWT	1.0306547969561584
MEOX1	HKWT	0.9229476551288044
MEOX1	HKWT	1.060928015395913
MEOX1	HKWT	0.8368627432723292
MEOX1	HKWT	0.9380339553712518
MEOX1	HKWT	0.8460295202234229
MEOX1	HKWT	0.847184095827904
MEOX1	HKWT	0.8920735949612647
MEOX1	HKWT	0.9344692144385792
MEOX1	HKWT	0.9961734152822846
MEOX1	HKWT	0.9533745189698374
MEOX1	HKWT	0.8275769026299049
MEOX1	HKWT	0.8366125637750218
MEOX1	HKWT	0.9368809475747508
MEOX1	HKWT	0.9572910668392424
MEOX1	HKWT	0.9350479364764676
MEOX1	HKWT	1.0425237204410267
MEOX1	HKWT	1.0144732993976997
MEOX1	HKWT	0.8491088683883307
MEOX1	HKWT	0.8949682436107664
MEOX1	HKWT	1.0183393954894089
MEOX1	HKWT	1.0443240283040118
MEOX1	HKWT	0.9487780357984832
MEOX1	HKWT	0.7602468746085116
MEOX1	HKWT	0.74787571385111
MEOX1	HKWT	0.9983037727120176
MEOX1	HKWT	0.9660999940630902
MEOX1	HKWT	0.8905297444310846
MEOX1	HKWT	0.975108797793526
MEOX1	HKWT	0.8337807093778256
MEOX1	HKWT	0.8820638227644165
MEOX1	HKWT	1.0342777580462124
MEOX1	HKWT	0.9808306061439644
MEOX1	HKWT	0.941266058763403
MEOX1	HKWT	1.04963546687074
MEOX1	HKWT	0.9650112817683948
MEOX1	HKWT	0.8331474252075299
MEOX1	HKWT	0.8968286302555557
MEOX1	HKWT	0.8229768177235846
MEOX1	HKWT	0.5827296245735067
MEOX1	HKWT	0.7940216603688929
MEOX1	HKWT	0.9519954883623296
MEOX1	HKWT	0.980728090001828
MEOX1	HKWT	0.9244298329371448
MEOX1	HKWT	0.9100593239522936
MEOX1	HKWT	0.9723690437813036
MEOX1	HKWT	1.0261270465564265
MEOX1	HKWT	0.7863522212881915
MEOX1	HKWT	0.8313397230977122
MEOX1	HKWT	0.8995953596774388
MEOX1	HKWT	0.9881950723390904
MEOX1	HKWT	0.9426171348302684
MEOX1	HKWT	0.9660681911328426
MEOX1	HKWT	0.997102531886197
MEOX1	HKWT	0.9420451982240556
MEOX1	HKWT	0.9419451942626912
MEOX1	HKWT	1.0063611800480106
MEOX1	HKWT	0.9990120263080629
MEOX1	HKWT	1.0007460248007782
MEOX1	HKWT	0.971722240183105
MEOX1	HKWT	0.7467825484043453
MEOX1	HKWT	0.8555063262861593
MEOX1	HKWT	0.9705995946344362
MEOX1	HKWT	0.8096055178179382
MEOX1	HKWT	0.8950685421967691
MEOX1	HKWT	0.8294589496313475
MEOX1	HKWT	0.9679935507590904
MEOX1	HKWT	0.8770302874333425
MEOX1	HKWT	1.0072124214851037
MEOX1	HKWT	0.8622324937054454
MEOX1	HKWT	0.9248041001947982
MEOX1	HKWT	1.0084604234142518
MEOX1	HKWT	0.9442021300753028
MEOX1	HKWT	0.8709178598811175
MEOX1	HKWT	0.9455308448425128
MEOX1	HKWT	0.9769164852735092
MEOX1	HKWT	0.9543358773150618
MEOX1	HKWT	0.851916171253324
MEOX1	HKWT	1.00441273540223
MEOX1	HKWT	0.6530947290739499
MEOX1	HKWT	1.05710580941616
MEOX1	HKWT	0.8837813788662671
MEOX1	HKWT	1.0331656762556896
MEOX1	HKWT	0.8713600593212198
MEOX1	HKWT	0.8477470489459027
MEOX1	HKWT	0.9532714025150768
MEOX1	HKWT	0.9603525862173872
MEOX1	HKWT	0.9724930355807592
MEOX1	HKWT	0.9666367223511704
MEOX1	HKWT	1.0072774890039249
MEOX1	HKWT	0.9993920500900376
MEOX1	HKWT	0.931714157642718
MEOX1	HKWT	0.8601099110821468
MEOX1	HKWT	0.7751069257962466
MEOX1	HKWT	0.7858200015227521
MEOX1	HKWT	1.1154070274634549
MEOX1	HKWT	0.988994383745166
MEOX1	HKWT	0.8873036457639268
MEOX1	HKWT	0.8771477480408999
MEOX1	HKWT	0.8323680496212105
MEOX1	HKWT	0.9449859782875558
MEOX1	HKWT	0.8268529068013318
MEOX1	HKWT	0.7921737499187306
MEOX1	HKWT	0.910451348783352
MEOX1	HKWT	0.8810409936032041
MEOX1	HKWT	0.8579675423786366
MEOX1	HKWT	0.7469925169848791
MEOX1	HKWT	0.9048377122900584
MEOX1	HKWT	0.9134517915695036
MEOX1	HKWT	0.7908159031373632
MEOX1	HKWT	0.8489200822972597
MEOX1	HKWT	0.9880985472345424
MEOX1	HKWT	0.8668442374826135
MEOX1	HKWT	0.903514646462136
MEOX1	HKWT	0.7614539655922692
MEOX1	HKWT	1.0414551710518525
MEOX1	HKWT	0.903280801205898
MEOX1	HKWT	0.6986017793239799
MEOX1	HKWT	0.9177138074368054
MEOX1	HKWT	0.9307495726032956
MEOX1	HKWT	0.9480041242133852
MEOX1	HKWT	0.9895240420792486
MEOX1	HKWT	0.9633409324522912
MEOX1	HKWT	0.9922274656117368
MEOX1	HKWT	1.1064417554325807
MEOX1	HKWT	0.942510092322824
MEOX1	HKWT	0.816320852725966
MEOX1	HKWT	0.8103048967071137
MEOX1	HKWT	0.7441204274292654
MEOX1	HKWT	0.6881528924561031
MEOX1	HKWT	0.9356152251225224
MEOX1	HKWT	0.8157735253324491
MEOX1	HKWT	0.6928146055109388
MEOX1	HKWT	0.8392101053816753
MEOX1	HKWT	1.075907161563489
MEOX1	HKWT	0.8345652392752745
MEOX1	HKWT	0.9203597134540484
MEOX1	HKWT	0.7260734995893172
MEOX1	HKWT	0.9208827050486756
MEOX1	HKWT	0.9237172511706684
MEOX1	HKWT	0.8539948485401592
MEOX1	HKWT	0.9833909682051232
MEOX1	HKWT	0.8011161159482765
MEOX1	HKWT	0.8835334768940848
MEOX1	HKWT	0.918898337937404
MEOX1	HKWT	0.8541594118947015
MEOX1	HKWT	0.8779514227350437
MEOX1	HKWT	0.8895494898589005
MEOX1	HKWT	0.9064988281461538
MEOX1	HKWT	0.996971325807562
MEOX1	HKWT	0.8531575236898625
MEOX1	HKWT	0.9072815321285754
MEOX1	HKWT	0.9338874055659696
MEOX1	HKWT	0.8975415565039527
MEOX1	HKWT	0.8120173423238297
MEOX1	HKWT	0.8947265971295528
MEOX1	HKWT	0.9367884396524586
MEOX1	HKWT	0.8160523175772192
MEOX1	HKWT	0.8655549626237108
MEOX1	HKWT	0.917517875173094
MEOX1	HKWT	0.9994916133913878
MEOX1	HKWT	0.7417929339625484
MEOX1	HKWT	0.845493337335465
MEOX1	HKWT	0.9263628032276662
MEOX1	HKWT	0.8835318428847531
MEOX1	HKWT	0.8736950303071005
MEOX1	HKWT	0.8871076300884964
MEOX1	HKWT	0.9497716347091196
MEOX1	HKWT	0.9108727026735044
MEOX1	HKWT	0.8926542423234893
MEOX1	HKWT	0.8903900235481617
MEOX1	HKWT	0.9039765787029412
MEOX1	HKWT	0.9477851349809688
MEOX1	HKWT	0.9743440319458356
MEOX1	HKWT	0.7118514444977802
MEOX1	HKWT	0.913916076973434
MEOX1	HKWT	1.0099613375566887
MEOX1	HKWT	1.0283135038932725
MEOX1	HKWT	0.8512438801450806
MEOX1	HKWT	1.0650601003919358
MEOX1	HKWT	0.8061765988187028
MEOX1	HKWT	0.8869721594507745
MEOX1	HKWT	1.0134234200835923
MEOX1	HKWT	0.8028813617984462
MEOX1	HKWT	0.9262678371479364
MEOX1	HKWT	0.8844144454897168
MEOX1	HKWT	0.8224189375182387
MEOX1	HKWT	0.8197478810641786
MEOX1	HKWT	0.9543192741528972
MEOX1	HKWT	0.9344939210185216
MEOX1	HKWT	0.739650485879864
MEOX1	HKWT	1.0608179108889804
MEOX1	HKWT	0.8331118197423447
MEOX1	HKWT	0.9449735337432776
MEOX1	HKWT	0.9322346223685052
MEOX1	HKWT	0.7205147207511671
MEOX1	HKWT	0.9523123854669318
MEOX1	HKWT	0.8720587323919441
MEOX1	HKWT	0.9717546801867716
MEOX1	HKWT	0.9080610316300428
MEOX1	HKWT	0.8568809250835365
MEOX1	HKWT	0.9067299589229476
MEOX1	HKWT	0.873476194577577
MEOX1	HKWT	1.0634034333434492
MEOX1	HKWT	0.9655010684090668
MEOX1	HKWT	0.8364776094427695
MEOX1	HKWT	0.9008440043499432
MEOX1	HKWT	0.8504172822540047
MEOX1	HKWT	0.8115570125589658
MEOX1	HKWT	0.7733816215053724
MEOX1	HKWT	0.8068875737816626
MEOX1	HKWT	0.8267131647280533
MEOX1	HKWT	1.0091763930780124
MEOX1	HKWT	1.067644063775493
MEOX1	HKWT	0.8841195728880119
MEOX1	HKWT	0.737363366166947
MEOX1	HKWT	0.8924279086673906
MEOX1	HKWT	1.0221264566417012
MEOX1	HKWT	0.869705328679034
MEOX1	HKWT	0.910496156990698
MEOX1	HKWT	0.6966138812376633
MEOX1	HKWT	0.8964646200412342
MEOX1	HKWT	0.8277959033255298
MEOX1	HKWT	0.877717567093798
MEOX1	HKWT	0.941611765552342
MEOX1	HKWT	0.9001684598186233
MEOX1	HKWT	0.5390719450745316
MEOX1	HKWT	0.9389427762977351
MEOX1	HKWT	1.0268332250062933
MEOX1	HKWT	0.9326475818701772
MEOX1	HKWT	0.9466394315167967
MEOX1	HKWT	0.8065904795292405
MEOX1	HKWT	0.8077227392994746
MEOX1	HKWT	0.8561196999334528
MEOX1	HKWT	0.6709619373778741
MEOX1	HKWT	1.028096150475875
MEOX1	HKWT	0.7112006452071199
MEOX1	HKWT	0.8838553813440962
MEOX1	HKWT	0.9477317808702588
MEOX1	HKWT	0.7910604519740164
MEOX1	HKWT	0.9589145902388978
MEOX1	HKWT	0.9320696436387336
MEOX1	HKWT	0.8788623228878264
MEOX1	HKWT	0.9202618359168772
MEOX1	HKWT	0.9105701290805926
MEOX1	HKWT	0.8283304012122436
MEOX1	HKWT	0.9243033843168272
MEOX1	HKWT	0.8201934912485241
MEOX1	HKWT	0.6939860198936119
MEOX1	HKWT	0.8277026067317749
MEOX1	HKWT	0.8986211530131174
MEOX1	HKWT	0.9081584941867727
MEOX1	HKWT	0.9168008709345
MEOX1	HKWT	0.9118980910374368
MEOX1	HKWT	0.9450830432412968
MEOX1	HKWT	0.7869226086360042
MEOX1	HKWT	0.75041319331108
MEOX1	HKWT	0.9206035711412228
MEOX1	HKWT	0.9058867656030792
MEOX1	HKWT	0.8937048537893925
MEOX1	HKWT	0.8324087773431277
MEOX1	HKWT	0.7769306837195258
MEOX1	HKWT	1.0240463517555007
MEOX1	HKWT	0.8608464493064989
MEOX1	HKWT	0.962464296815472
MEOX1	HKWT	1.013959625346994
MEOX1	HKWT	0.9970709344973756
MEOX1	HKWT	0.9374803468151268
MEOX1	HKWT	0.9781823141370516
MEOX1	HKWT	0.9674716479654164
MEOX1	HKWT	0.8494800424432107
MEOX1	HKWT	0.9339942988822408
MEOX1	HKWT	0.9060979209310832
MEOX1	HKWT	0.7867652900284584
MEOX1	HKWT	0.9176108709561028
MEOX1	HKWT	0.9210356971605144
MEOX1	HKWT	0.878792268025618
MEOX1	HKWT	1.0131159924644757
MEOX1	HKWT	1.0297535669082978
MEOX1	HKWT	0.7990923932787379
MEOX1	HKWT	0.8324555236207429
MEOX1	HKWT	0.9850118686417508
MEOX1	HKWT	0.8873600123439551
MEOX1	HKWT	0.904123584979592
MEOX1	HKWT	1.0223356855467367
MEOX1	HKWT	0.991850437331659
MEOX1	HKWT	0.7819091416307478
MEOX1	HKWT	0.7621759052774094
MEOX1	HKWT	0.6560038688319233
MEOX1	HKWT	0.9651822812005608
MEOX1	HKWT	1.086557568396912
MEOX1	HKWT	0.9920978691322632
MEOX1	HKWT	0.8651917325898703
MEOX1	HKWT	1.052863924714103
MEOX1	HKWT	0.8414413201841855
MEOX1	HKWT	0.9971343249953712
MEOX1	HKWT	1.034334034926666
MEOX1	HKWT	0.9217556727419536
MEOX1	HKWT	0.869270985913959
MEOX1	HKWT	0.9212048118046992
MEOX1	HKWT	1.0290679419537951
MEOX1	HKWT	0.9797374995322944
MEOX1	HKWT	0.7373969002083304
MEOX1	HKWT	0.9404852248959334
MEOX1	HKWT	0.9972197844802816
MEOX1	HKWT	1.0042756320231618
MEOX1	HKWT	1.0872139564693957
MEOX1	HKWT	0.9972259530004242
MEOX1	HKWT	0.9553776605889628
MEOX1	HKWT	0.9766268147576928
MEOX1	HKWT	0.9899890399124026
MEOX1	HKWT	0.751931596417482
MEOX1	HKWT	0.8825867507298729
MEOX1	HKWT	0.942542501756251
MEOX1	HKWT	1.0317756651618843
MEOX1	HKWT	0.9715932437443164
MEOX1	HKWT	0.9316421770787636
MEOX1	HKWT	0.9687334810575176
MEOX1	HKWT	0.8248521657471362
MEOX1	HKWT	0.934555505455871
MEOX1	HKWT	0.9360778517686156
MEOX1	HKWT	0.9783856799574256
MEOX1	HKWT	1.0409287283249324
MEOX1	HKWT	0.9229663357619484
MEOX1	HKWT	0.93054834670779
MEOX1	HKWT	0.9602724855320532
MEOX1	HKWT	0.9481282947599404
MEOX1	HKWT	0.8385866879955076
MEOX1	HKWT	1.029658516105429
MEOX1	HKWT	1.0439325187556387
MEOX1	HKWT	1.0147777487644216
MEOX1	HKWT	0.928714108460098
MEOX1	HKWT	1.0270089999022034
MEOX1	HKWT	0.7716037213569819
MEOX1	HKWT	1.0573930987881628
MEOX1	HKWT	1.0271575236755637
MEOX1	HKWT	1.0351627629546152
MEOX1	HKWT	0.9520565180317784
MEOX1	HKWT	1.0607615576752931
MEOX1	HKWT	0.8536670381543612
MEOX1	HKWT	1.0053166138319245
MEOX1	HKWT	0.9939315553054312
MEOX1	HKWT	0.9301111547571258
MEOX1	HKWT	0.847604925189958
MEOX1	HKWT	0.9132562098592348
MEOX1	HKWT	0.9586936658633064
MEOX1	HKWT	0.7051302667967059
MEOX1	HKWT	0.9211371219157596
MEOX1	HKWT	0.9131502943107286
MEOX1	HKWT	0.9292428775429582
MEOX1	HKWT	1.027098591150345
MEOX1	HKWT	0.9600051431192193
MEOX1	HKWT	0.9693977208411392
MEOX1	HKWT	0.9409714668678704
MEOX1	HKWT	1.0140574655579189
MEOX1	HKWT	0.9948045692137536
MEOX1	HKWT	0.8330929631618448
MEOX1	HKWT	0.7651569123118962
MEOX1	HKWT	1.0558983514961402
MEOX1	HKWT	1.0122441918773653
MEOX1	HKWT	1.0318316063464423
MEOX1	HKWT	1.0000237826728378
MEOX1	HKWT	0.9575232993741264
MEOX1	HKWT	0.9027982732999488
MEOX1	HKWT	0.9323644298608028
MEOX1	HKWT	0.9199975270637304
MEOX1	HKWT	0.9813347931923914
MEOX1	HKWT	0.8986753368747759
MEOX1	HKWT	1.004015788935042
MEOX1	HKWT	1.0519246910247777
MEOX1	HKWT	0.9991934347074432
MEOX1	HKWT	1.007992523820633
MEOX1	HKWT	1.0507244988111732
MEOX1	HKWT	0.9637343183650344
MEOX1	HKWT	1.0874270787920437
MEOX1	HKWT	1.0217368888802534
MEOX1	HKWT	1.0880130691103445
MEOX1	HKWT	0.8954395863458873
MEOX1	HKWT	1.0376500764289305
MEOX1	HKWT	0.99683827960661
MEOX1	HKWT	1.0297282171726645
MEOX1	HKWT	0.9282634405987316
MEOX1	HKWT	0.9862624842378928
MEOX1	HKWT	0.9592924902668772
MEOX1	HKWT	0.8120349835199842
MEOX1	HKWT	1.0167044141718542
MEOX1	HKWT	1.0459682460488955
MEOX1	HKWT	0.7731090379909048
MEOX1	HKWT	0.9236534051454393
MEOX1	HKWT	0.9973692454773556
MEOX1	HKWT	0.9923876056924243
MEOX1	HKWT	0.8991434227742868
MEOX1	HKWT	1.018154372411692
MEOX1	HKWT	1.0911425192541522
MEOX1	HKWT	1.100422034452218
MEOX1	HKWT	1.0077222681961229
MEOX1	HKWT	0.9933366201689376
MEOX1	HKWT	0.9958508218950236
MEOX1	HKWT	1.0456966627336324
MEOX1	HKWT	0.8930453465746777
MEOX1	HKWT	0.6822288959310459
MEOX1	HKWT	0.6616736097326872
MEOX1	HKWT	0.9150922614749308
MEOX1	HKWT	1.041277906463058
MEOX1	HKWT	0.9455790953440542
MEOX1	HKWT	0.9642331862206132
MEOX1	HKWT	0.923754306654192
MEOX1	HKWT	1.0609439480180527
MEOX1	HKWT	0.9916260319640148
MEOX1	HKWT	1.0645785166310509
MEOX1	HKWT	0.942520830473252
MEOX1	HKWT	0.9939775240696334
MEOX1	HKWT	0.8502262886228681
MEOX1	HKWT	0.9613196638883458
MEOX1	HKWT	0.961881045155094
MEOX1	HKWT	1.0126740864313295
MEOX1	HKWT	0.8452792578151507
MEOX1	HKWT	0.9759210614721532
MEOX1	HKWT	0.9530864866637876
MEOX1	HKWT	1.0068733878253482
MEOX1	HKWT	0.9194700285883124
MEOX1	HKWT	0.9915714058149524
MEOX1	HKWT	0.8928741851420634
MEOX1	HKWT	0.9459508184087642
MEOX1	HKWT	0.946800479503019
MEOX1	HKWT	0.998669234798102
MEOX1	HKWT	0.6474039155462248
MEOX1	HKWT	0.8131315194289146
MEOX1	HKWT	0.6014976925598303
MEOX1	HKWT	0.8804054272953724
MEOX1	HKWT	1.0948223885441968
MEOX1	HKWT	0.8444075789436972
MEOX1	HKWT	0.8765642247059611
MEOX1	HKWT	0.8780012229215345
MEOX1	HKWT	0.7119880951285471
MEOX1	HKWT	0.8474439135046121
MEOX1	HKWT	1.0090029494651205
MEOX1	HKWT	0.9902284973866003
MEOX1	HKWT	0.9123634370893255
MEOX1	HKWT	1.084299233620102
MEOX1	HKWT	0.7198441525136614
MEOX1	HKWT	0.8353043340175017
MEOX1	HKWT	0.5289632739920045
MEOX1	HKWT	0.9360787257622571
MEOX1	HKWT	0.9422720746562984
MEOX1	HKWT	0.9933095874988416
MEOX1	HKWT	1.043311351554294
MEOX1	HKWT	0.8372104649854872
MEOX1	HKWT	0.8934342632930695
MEOX1	HKWT	0.8485648329008065
MEOX1	HKWT	0.933596267185528
MEOX1	HKWT	0.8225334890254871
MEOX1	HKWT	0.9384845935061662
MEOX1	HKWT	1.061324114959134
MEOX1	HKWT	1.0232069276088058
MEOX1	HKWT	1.0230621923477687
MEOX1	HKWT	0.8547881921974695
MEOX1	HKWT	0.9201196980871243
MEOX1	HKWT	0.9944739822476538
MEOX1	HKWT	1.0715546067899029
MEOX1	HKWT	0.968057183426846
MEOX1	HKWT	0.9645486837140412
MEOX1	HKWT	1.0204137005834268
MEOX1	HKWT	1.0059509246603144
MEOX1	HKWT	1.030010028280521
MEOX1	HKWT	0.9545982607935048
MEOX1	HKWT	0.9336083445244512
MEOX1	HKWT	0.6971931455301492
MEOX1	HKWT	0.9412894266266292
MEOX1	HKWT	0.9409955673480556
MEOX1	HKWT	1.0313145873237866
MEOX1	HKWT	1.016683760433525
MEOX1	HKWT	1.065825310675622
MEOX1	HKWT	1.019967434786564
MEOX1	HKWT	1.0252117188310363
MEOX1	HKWT	1.0766131623204431
MEOX1	HKWT	1.0254896846520167
MEOX1	HKWT	1.0737051249831857
MEOX1	HKWT	1.0323243241223572
MEOX1	HKWT	1.1009365844741736
MEOX1	HKWT	1.0705871856886184
MEOX1	HKWT	0.9628458180275896
MEOX1	HKWT	0.8961908344339382
MEOX1	HKWT	0.922810553783455
MEOX1	HKWT	1.089274952950312
MEOX1	HKWT	1.0182081174206723
MEOX1	HKWT	0.6628246624853843
MEOX1	HKWT	0.9144845514750606
MEOX1	HKWT	0.7206447913540726
MEOX1	HKWT	0.9325753761905264
MEOX1	HKWT	0.9274218203740529
MEOX1	HKWT	0.837676017321377
MEOX1	HKWT	0.8791673921702786
MEOX1	HKWT	0.959730678922598
MEOX1	HKWT	0.9225845932001492
MEOX1	HKWT	0.8675345538095423
MEOX1	HKWT	0.7506144766099317
MEOX1	HKWT	0.7795730418563352
MEOX1	HKWT	0.8734561104506293
MEOX1	HKWT	0.9837815557004044
MEOX1	HKWT	1.023233985251515
MEOX1	HKWT	0.9135360004204092
MEOX1	HKWT	1.0519870341921511
MEOX1	HKWT	0.8377737449799296
MEOX1	HKWT	0.9268676420153084
MEOX1	HKWT	0.9114702754324868
MEOX1	HKWT	0.8929748133683584
MEOX1	HKWT	0.8774178700565439
MEOX1	HKWT	0.8263577738982375
MEOX1	HKWT	0.9344264125310636
MEOX1	HKWT	0.944062461304828
MEOX1	HKWT	0.9380566597642812
MEOX1	HKWT	0.9428588938715048
MEOX1	HKWT	0.880573279336161
MEOX1	HKWT	0.9917572987666552
MEOX1	HKWT	0.8771637003843445
MEOX1	HKWT	0.9010902438301014
MEOX1	HKWT	0.7639898901109454
MEOX1	HKWT	0.89720912176944
MEOX1	HKWT	0.8330751012729677
MEOX1	HKWT	0.8823201268612582
MEOX1	HKWT	0.6680652372337249
MEOX1	HKWT	0.9938459454708743
MEOX1	HKWT	0.9492540782826135
MEOX1	HKWT	0.9599161325491604
MEOX1	HKWT	0.988429490322238
MEOX1	HKWT	0.8972991216049157
MEOX1	HKWT	0.8103591472367099
MEOX1	HKWT	0.8881331606667295
MEOX1	HKWT	0.8878700918209307
MEOX1	HKWT	0.9695622320431496
MEOX1	HKWT	0.8402182639808421
MEOX1	HKWT	0.9535304356778832
MEOX1	HKWT	0.98582087652781
MEOX1	HKWT	0.9230698244008448
MEOX1	HKWT	0.8749679994294117
MEOX1	HKWT	0.6700896615420826
MEOX1	HKWT	0.8894305879798924
MEOX1	HKWT	0.8184832344639078
MEOX1	HKWT	0.8355496936138328
MEOX1	HKWT	0.7967948051665701
MEOX1	HKWT	0.6048116263737129
MEOX1	HKWT	0.833921517881154
MEOX1	HKWT	0.8197306945308401
MEOX1	HKWT	0.8340190056568976
MEOX1	HKWT	0.94921197198784
MEOX1	HKWT	0.6374142879147326
MEOX1	HKWT	0.8712963011129825
MEOX1	HKWT	0.8749824268417501
MEOX1	HKWT	1.0203681814154344
MEOX1	HKWT	0.8517830780535949
MEOX1	HKWT	0.7571083971951256
MEOX1	HKWT	0.9878686318369756
MEOX1	HKWT	0.9982934136931528
MEOX1	HKWT	0.9086647018984648
MEOX1	HKWT	0.9710555384956596
MEOX1	HKWT	0.8950846784802936
MEOX1	HKWT	0.8123113752256618
MEOX1	HKWT	0.8109292537300729
MEOX1	HKWT	0.8982666626232794
MEOX1	HKWT	0.8913947824446219
MEOX1	HKWT	0.7704115608586747
MEOX1	HKWT	0.927941706871077
MEOX1	HKWT	0.951544411650991
MEOX1	HKWT	0.9676487930821666
MEOX1	HKWT	0.8788808530969061
MEOX1	HKWT	1.011076732674728
MEOX1	HKWT	0.8932949597291788
MEOX1	HKWT	1.043716661453818
MEOX1	HKWT	0.954958687075342
MEOX1	HKWT	0.8937177128835766
MEOX1	HKWT	1.0028123119030474
MEOX1	HKWT	0.8921989277806945
MEOX1	HKWT	0.8103772065452778
MEOX1	HKWT	0.8601947610938669
MEOX1	HKWT	0.8209533130768625
MEOX1	HKWT	0.95199785401481
MEOX1	HKWT	0.8690373402754499
MEOX1	HKWT	0.7924090089555518
MEOX1	HKWT	0.9676966178056788
MEOX1	HKWT	1.0005012969255875
MEOX1	HKWT	0.8744136252001037
MEOX1	HKWT	0.8500674333741907
MEOX1	HKWT	0.9048717092635544
MEOX1	HKWT	0.8280032693419721
MEOX1	HKWT	0.8432916842975252
MEOX1	HKWT	0.882465838581525
MEOX1	HKWT	0.9706594830214114
MEOX1	HKWT	0.9494220299889428
MEOX1	HKWT	1.0087555909982624
MEOX1	HKWT	0.8944899108365219
MEOX1	HKWT	0.9564071123015842
MEOX1	HKWT	1.039113890924832
MEOX1	HKWT	0.8298643371796465
MEOX1	HKWT	0.7270489198940335
MEOX1	HKWT	0.8058179987572813
MEOX1	HKWT	0.7957819194130069
MEOX1	HKWT	0.936207277097424
MEOX1	HKWT	0.8505609967749883
MEOX1	HKWT	0.8431031792227368
MEOX1	HKWT	0.906790704201568
MEOX1	HKWT	0.9735063092815496
MEOX1	HKWT	1.0389891406715173
MEOX1	HKWT	1.011658209693725
MEOX1	HKWT	0.7424054528395772
MEOX1	HKWT	0.9504501969785722
MEOX1	HKWT	0.7896463841994481
MEOX1	HKWT	0.9643272462025112
MEOX1	HKWT	0.7781791713825739
MEOX1	HKWT	0.8289966518182984
MEOX1	HKWT	0.903789007274094
MEOX1	HKWT	0.7368721070857934
MEOX1	HKWT	0.9073524738459628
MEOX1	HKWT	0.951808674676945
MEOX1	HKWT	0.9602927864284232
MEOX1	HKWT	0.8512673774677404
MEOX1	HKWT	0.6956917048452798
MEOX1	HKWT	0.917362137089358
MEOX1	HKWT	0.9538690329332056
MEOX1	HKWT	0.9947462407369204
MEOX1	HKWT	0.8243275569669593
MEOX1	HKWT	0.7163497831604264
MEOX1	HKWT	0.7413476235768112
MEOX1	HKWT	0.7671680448427854
MEOX1	HKWT	1.012025802744
MEOX1	HKWT	0.7989971296248356
MEOX1	HKWT	0.6505490364086158
MEOX1	HKWT	0.8858567787726467
MEOX1	HKWT	0.8136969906615045
MEOX1	HKWT	0.9624529509996146
MEOX1	HKWT	0.9405801112234808
MEOX1	HKWT	0.9856774838237878
MEOX1	HKWT	0.6240049384639395
MEOX1	HKWT	0.9680045223311656
MEOX1	HKWT	0.5285375915653653
MEOX1	HKWT	1.0004130215421054
MEOX1	HKWT	0.8612644942418368
MEOX1	HKWT	0.876763453966332
MEOX1	HKWT	0.7122791522073152
MEOX1	HKWT	0.8474448123813273
MEOX1	HKWT	0.9385621834513398
MEOX1	HKWT	0.90433908087327
MEOX1	HKWT	0.6281492833537934
MEOX1	HKWT	0.982334914682388
MEOX1	HKWT	0.7983286438982414
MEOX1	HKWT	0.7884558916083597
MEOX1	HKWT	0.8386785031600719
MEOX1	HKWT	0.9540213809586444
MEOX1	HKWT	0.8934319028586201
MEOX1	HKWT	0.8776496147753227
MEOX1	HKWT	0.6389565192815567
MEOX1	HKWT	1.0025409551885731
MEOX1	HKWT	0.712792073376879
MEOX1	HKWT	1.0790512523523
MEOX1	HKWT	0.925352946914352
MEOX1	HKWT	0.944804846797697
MEOX1	HKWT	1.0274609227302895
MEOX1	HKWT	1.014237371479404
MEOX1	HKWT	0.9361743511289832
MEOX1	HKWT	0.897860132850593
MEOX1	HKWT	0.9173626282027584
MEOX1	HKWT	0.7704195397704787
MEOX1	HKWT	0.825719407864784
MEOX1	HKWT	1.0052987246498362
MEOX1	HKWT	0.9206848869971164
MEOX1	HKWT	0.9201049157032212
MEOX1	HKWT	0.9506784614524912
MEOX1	HKWT	1.0438891842751523
MEOX1	HKWT	0.8060522526452997
MEOX1	HKWT	0.9964552176549184
MEOX1	HKWT	0.9546230530508532
MEOX1	HKWT	1.0270986911380822
MEOX1	HKWT	0.9829247257852646
MEOX1	HKWT	1.0506382342366325
MEOX1	HKWT	1.0056491735834456
MEOX1	HKWT	0.8231017440327331
MEOX1	HKWT	0.8862473701768406
MEOX1	HKWT	1.1164462511558526
MEOX1	HKWT	0.8963192198528444
MEOX1	HKWT	0.939067770512662
MEOX1	HKWT	0.970283462577585
MEOX1	HKWT	0.6541702379361969
MEOX1	HKWT	0.9166925812495946
MEOX1	HKWT	0.9159124192266476
MEOX1	HKWT	0.999954281568408
MEOX1	HKWT	0.9919216783830576
MEOX1	HKWT	0.9420161496179325
MEOX1	HKWT	0.8644339975363208
MEOX1	HKWT	0.5907692017319969
MEOX1	HKWT	0.9285917120992444
MEOX1	HKWT	0.828697757817686
MEOX1	HKWT	0.9072189959112626
MEOX1	HKWT	0.84517451969161
MEOX1	HKWT	0.7880155674567968
MEOX1	HKWT	0.950091684885604
MEOX1	HKWT	1.0483238063967286
MEOX1	HKWT	0.9645380926761578
MEOX1	HKWT	1.094049071874966
MEOX1	HKWT	0.841211585600103
MEOX1	HKWT	0.7774302992103251
MEOX1	HKWT	0.798280741322354
MEOX1	HKWT	0.98212257121548
MEOX1	HKWT	0.8054412347821174
MEOX1	HKWT	0.9821578297950369
MEOX1	HKWT	0.8078497033164022
MEOX1	HKWT	0.9800546954106116
MEOX1	HKWT	0.9954585461055736
MEOX1	HKWT	0.964319901689199
MEOX1	HKWT	0.9029285687819616
MEOX1	HKWT	0.8185565459985571
MEOX1	HKWT	0.8377617295411607
MEOX1	HKWT	0.7341629501747774
MEOX1	HKWT	0.9145621192869304
MEOX1	HKWT	0.8931307353362589
MEOX1	HKWT	0.9631473497920808
MEOX1	HKWT	0.9612091570368888
MEOX1	HKWT	0.9619307850071616
MEOX1	HKWT	0.6583937931743559
MEOX1	HKWT	1.005848076898456
MEOX1	HKWT	0.975641030379922
MEOX1	HKWT	0.8866962461470074
MEOX1	HKWT	0.887685368693889
MEOX1	HKWT	0.8975260145030687
MEOX1	HKWT	1.0192255906031755
MEOX1	HKWT	0.7642987186292305
MEOX1	HKWT	0.8985911525982413
MEOX1	HKWT	0.9269450295713654
MEOX1	HKWT	0.7960473967968339
MEOX1	HKWT	0.941154139002715
MEOX1	HKWT	0.8101374901006267
MEOX1	HKWT	1.0443206254377897
MEOX1	HKWT	0.9472711824092168
MEOX1	HKWT	0.932003573441944
MEOX1	HKWT	0.877238057522942
MEOX1	HKWT	0.8553175312203862
MEOX1	HKWT	0.9894801493281364
MEOX1	HKWT	0.8425346653917638
MEOX1	HKWT	0.9231929998698366
MEOX1	HKWT	0.9951112143904768
MEOX1	HKWT	0.8864562728829976
MEOX1	HKWT	0.7036996416047552
MEOX1	HKWT	0.8189706288933382
MEOX1	HKWT	0.790547032582309
MEOX1	HKWT	0.7722798148365059
MEOX1	HKWT	0.623209989362541
MEOX1	HKWT	0.8526928087737768
MEOX1	HKWT	0.6382120212814394
MEOX1	HKWT	0.892291860486301
MEOX1	HKWT	0.9419397456960544
MEOX1	HKWT	0.9530327651028724
MEOX1	HKWT	1.0400402206398014
MEOX1	HKWT	0.8945752524431044
MEOX1	HKWT	0.97977354822501
MEOX1	HKWT	0.7163139536464005
MEOX1	HKWT	0.9526826956403048
MEOX1	HKWT	0.7427795965699474
MEOX1	HKWT	0.9610449733931684
MEOX1	HKWT	0.8105686282790615
MEOX1	HKWT	0.8746296311136044
MEOX1	HKWT	1.0281693483994132
MEOX1	HKWT	0.6968392345895487
MEOX1	HKWT	0.7824841501096573
MEOX1	HKWT	0.7751494464077588
MEOX1	HKWT	0.8497354479745205
MEOX1	HKWT	0.9144075091642336
MEOX1	HKWT	0.9383693357464518
MEOX1	HKWT	1.0018343436163235
MEOX1	HKWT	0.8372332593952219
MEOX1	HKWT	0.8261565367493923
MEOX1	HKWT	0.8381840619885276
MEOX1	HKWT	0.8349637665882449
MEOX1	HKWT	0.9130803288139558
MEOX1	HKWT	0.8793104146317536
MEOX1	HKWT	1.0146379539740773
MEOX1	HKWT	0.9363212548498728
MEOX1	HKWT	0.7783909507137982
MEOX1	HKWT	0.899535470607098
MEOX1	HKWT	0.7418768513473819
MEOX1	HKWT	1.0026856862897695
MEOX1	HKWT	0.8130339759938159
MEOX1	HKWT	1.0463263559077114
MEOX1	HKWT	0.8324906721251291
MEOX1	HKWT	0.8930959826622359
MEOX1	HKWT	0.6959646926996563
MEOX1	HKWT	0.9981729836117794
MEOX1	HKWT	0.9835059344017152
MEOX1	HKWT	0.9593780955137428
MEOX1	HKWT	0.8997322060058546
MEOX1	HKWT	1.0423857482310013
MEOX1	HKWT	1.003797441314478
MEOX1	HKWT	1.0043777484441927
MEOX1	HKWT	0.7872009370030052
MEOX1	HKWT	0.8484034462769925
MEOX1	HKWT	0.845349650772466
MEOX1	HKWT	0.9888041137528464
MEOX1	HKWT	0.9412913177435024
MEOX1	HKWT	0.7734650523830062
MEOX1	HKWT	0.8843633943863113
MEOX1	HKWT	0.9718516214019564
MEOX1	HKWT	0.996520633253178
MEOX1	HKWT	0.8588148191046926
MEOX1	HKWT	0.9600774045207988
MEOX1	HKWT	0.696756578830078
MEOX1	HKWT	0.8854811261202692
MEOX1	HKWT	0.7455657156671507
MEOX1	HKWT	0.9553796123824624
MEOX1	HKWT	0.7210168583569051
MEOX1	HKWT	0.8876930264523026
MEOX1	HKWT	0.7272444673428295
MEOX1	HKWT	0.9537740525834408
MEOX1	HKWT	0.9062539681655228
MEOX1	HKWT	0.7778572738377352
MEOX1	HKWT	0.8298041225544065
MEOX1	HKWT	0.7611343238197988
MEOX1	HKWT	0.7281464572391925
MEOX1	HKWT	0.8975570691736162
MEOX1	HKWT	0.8850479166383187
MEOX1	HKWT	0.8750215510565316
MEOX1	HKWT	0.5921655899007707
MEOX1	HKWT	0.9925854309220136
MEOX1	HKWT	0.9807299888265648
MEOX1	HKWT	0.9213126798494238
MEOX1	HKWT	0.8162445577184856
MEOX1	HKWT	1.009711696631198
MEOX1	HKWT	0.7048690877661383
MEOX1	HKWT	0.9150924769807532
MEOX1	HKWT	0.7107794810645799
MEOX1	HKWT	0.8794121136013785
MEOX1	HKWT	0.8674068832293069
MEOX1	HKWT	0.7906897953904803
MEOX1	HKWT	0.9161836492205394
MEOX1	HKWT	0.9717399901761464
MEOX1	HKWT	0.9660093227226172
MEOX1	HKWT	0.8744114285324383
MEOX1	HKWT	0.9131096380659705
MEOX1	HKWT	0.8491469108441427
MEOX1	HKWT	0.986767705905364
MEOX1	HKWT	0.670712515760244
MEOX1	HKWT	0.811214770157563
MEOX1	HKWT	0.8839077881459625
MEOX1	HKWT	0.8961558607277138
MEOX1	HKWT	1.0088124579687496
MEOX1	HKWT	0.8942934761366672
MEOX1	HKWT	0.9034594350067868
MEOX1	HKWT	1.041301256631795
MEOX1	HKWT	0.9035216966379532
MEOX1	HKWT	0.9663482115301728
MEOX1	HKWT	0.8675726497708637
MEOX1	HKWT	0.832990305954954
MEOX1	HKWT	0.7987639529400667
MEOX1	HKWT	0.8130506002766099
MEOX1	HKWT	0.9858315790613086
MEOX1	HKWT	0.8576931815499801
MEOX1	HKWT	1.0159397764625968
MEOX1	HKWT	0.9428677662224844
MEOX1	HKWT	0.8844244523335657
MEOX1	HKWT	1.0001348684221365
MEOX1	HKWT	0.6314672197142707
MEOX1	HKWT	0.9875888508539108
MEOX1	HKWT	0.9742157878264612
MEOX1	HKWT	1.048044334523522
MEOX1	HKWT	0.9318632592387236
MEOX1	HKWT	0.8012110340292224
MEOX1	HKWT	1.0795342319342691
MEOX1	HKWT	0.7817799058438155
MEOX1	HKWT	0.9963007986414736
MEOX1	HKWT	0.9709766544380756
MEOX1	HKWT	0.9081185738455628
MEOX1	HKWT	0.8639132013619796
MEOX1	HKWT	0.6780502172152483
MEOX1	HKWT	0.9846682045039996
MEOX1	HKWT	0.925400891467281
MEOX1	HKWT	0.9273550529322298
MEOX1	HKWT	1.0232561972499663
MEOX1	HKWT	1.043212309972969
MEOX1	HKWT	1.024344076884185
MEOX1	HKWT	1.0117356554644743
MEOX1	HKWT	1.1082867287390734
MEOX1	HKWT	1.0448732467538402
MEOX1	HKWT	0.975218707934912
MEOX1	HKWT	1.0776302197604584
MEOX1	HKWT	1.030073747174721
MEOX1	HKWT	1.0592439993716167
MEOX1	HKWT	1.0345942125923226
MEOX1	HKWT	1.026356673162535
MEOX1	HKWT	1.005253088121431
MEOX1	HKWT	1.0461201016656947
MEOX1	HKWT	0.9057515203432038
MEOX1	HKWT	1.0763436625921097
MEOX1	HKWT	0.971122504482139
MEOX1	HKWT	1.081687507551342
MEOX1	HKWT	1.0719587976597007
MEOX1	HKWT	1.0124573299461752
MEOX1	HKWT	0.9274549910757371
MEOX1	HKWT	0.973418612005712
MEOX1	HKWT	1.1153633222106123
MEOX1	HKWT	1.0856468621946953
MEOX1	HKWT	0.9609497588532312
MEOX1	HKWT	1.012787994794864
MEOX1	HKWT	0.942510978296312
MEOX1	HKWT	1.0119870152834043
MEOX1	HKWT	1.0113310045631083
MEOX1	HKWT	0.9910653325928876
MEOX1	HKWT	1.0351593955307294
MEOX1	HKWT	1.0703464271364975
MEOX1	HKWT	0.9895000340474976
MEOX1	HKWT	0.9818373339280037
MEOX1	HKWT	1.0747731612925135
MEOX1	HKWT	0.868000412282344
MEOX1	HKWT	0.9930581018511766
MEOX1	HKWT	1.0675023339394436
MEOX1	HKWT	1.0453324951631753
MEOX1	HKWT	0.9827740225669228
MEOX1	HKWT	1.0251567288251675
MEOX1	HKWT	0.9698134714809186
MEOX1	HKWT	0.8008071006405415
MEOX1	HKWT	1.0401728000102008
MEOX1	HKWT	1.0393144869008792
MEOX1	HKWT	0.9625493376522328
MEOX1	HKWT	0.9148942776470452
MEOX1	HKWT	0.9911595740112988
MEOX1	HKWT	1.0807853650516406
MEOX1	HKWT	0.9875688801103124
MEOX1	HKWT	0.8821807419239495
MEOX1	HKWT	1.08392227139968
MEOX1	HKWT	1.0865904616558564
MEOX1	HKWT	1.0324988721132204
MEOX1	HKWT	1.018083222531979
MEOX1	HKWT	1.0314464555550142
MEOX1	HKWT	1.0521306106167785
MEOX1	HKWT	1.0152027180364438
MEOX1	HKWT	1.0941473413297
MEOX1	HKWT	1.054860752761875
MEOX1	HKWT	1.0156412813822742
MEOX1	HKWT	0.9454480676152056
MEOX1	HKWT	1.1005977050106706
MEOX1	HKWT	1.0404107249626997
MEOX1	HKWT	0.9478465459225522
MEOX1	HKWT	0.9698305455948092
MEOX1	HKWT	0.9900334935324216
MEOX1	HKWT	1.0190560938414146
MEOX1	HKWT	1.033064002469339
MEOX1	HKWT	0.9360063501677386
MEOX1	HKWT	1.017560850137542
MEOX1	HKWT	1.1058372289036569
MEOX1	HKWT	1.0053191581632188
MEOX1	HKWT	1.062544809772505
MEOX1	HKWT	1.0621060089749463
MEOX1	HKWT	1.0977899202254988
MEOX1	HKWT	1.040962535766916
MEOX1	HKWT	1.0654811922268426
MEOX1	HKWT	1.0600501756711076
MEOX1	HKWT	1.019890905798551
MEOX1	HKWT	0.9562446121733484
MEOX1	HKWT	0.9775317459064378
MEOX1	HKWT	0.888217139861017
MEOX1	HKWT	1.0470100480926188
MEOX1	HKWT	1.0861784589211416
MEOX1	HKWT	1.013357057809775
MEOX1	HKWT	1.019403723141757
MEOX1	HKWT	1.086986956398803
MEOX1	HKWT	1.0336968255408618
MEOX1	HKWT	1.0578789147797982
MEOX1	HKWT	1.021078900168266
MEOX1	HKWT	1.056999643790529
MEOX1	HKWT	0.982751901217807
MEOX1	HKWT	1.005297648605358
MEOX1	HKWT	0.9765885342027186
MEOX1	HKWT	0.8917047999109309
MEOX1	HKWT	1.1034345295836956
MEOX1	HKWT	1.0050242944083423
MEOX1	HKWT	1.0223366554844773
MEOX1	HKWT	0.9249892267591764
MEOX1	HKWT	0.9391114326619776
MEOX1	HKWT	0.9332461239773626
MEOX1	HKWT	0.9548145959108326
MEOX1	HKWT	1.0307084113727183
MEOX1	HKWT	1.0316049434863934
MEOX1	HKWT	1.0348568597848895
MEOX1	HKWT	1.0958415985176135
MEOX1	HKWT	1.049310332811691
MEOX1	HKWT	0.9386243031218158
MEOX1	HKWT	0.8853045988944704
MEOX1	HKWT	1.0877022791909652
MEOX1	HKWT	1.032084825626203
MEOX1	HKWT	0.9613938773315136
MEOX1	HKWT	1.0167736690193627
MEOX1	HKWT	1.0017418533135096
MEOX1	HKWT	0.9461885322818638
MEOX1	HKWT	1.069400877620679
MEOX1	HKWT	0.8883087959557887
MEOX1	HKWT	1.1038317137409053
MEOX1	HKWT	1.0829099567388245
MEOX1	HKWT	1.040256974696691
MEOX1	HKWT	1.0173166343180815
MEOX1	HKWT	1.0086181097370372
MEOX1	HKWT	1.0733624950983942
MEOX1	HKWT	1.0727293559177158
MEOX1	HKWT	0.858988529149837
MEOX1	HKWT	1.026411345290507
MEOX1	HKWT	1.0676635725081558
MEOX1	HKWT	1.0222558561413146
MEOX1	HKWT	0.9060561069802878
MEOX1	HKWT	0.982983778772528
MEOX1	HKWT	1.04143500420088
MEOX1	HKWT	1.007011530199584
MEOX1	HKWT	1.1014397290620124
MEOX1	HKWT	1.0785819337187317
MEOX1	HKWT	1.0643776759165566
MEOX1	HKWT	0.9793382614462772
MEOX1	HKWT	1.0955175549136151
MEOX1	HKWT	1.0042715811676153
MEOX1	HKWT	1.0687614295132823
MEOX1	HKWT	1.0851088447564197
MEOX1	HKWT	1.01587778765672
MEOX1	HKWT	0.9720752541013016
MEOX1	HKWT	1.0473332163318447
MEOX1	HKWT	1.0889820556489611
MEOX1	HKWT	1.010996761338467
MEOX1	HKWT	1.0888773980357649
MEOX1	HKWT	1.0487004803264806
MEOX1	HKWT	1.0991895403768757
MEOX1	HKWT	1.071484155881944
MEOX1	HKWT	0.9777355503148546
MEOX1	HKWT	0.9844864975638082
MEOX1	HKWT	1.043133075030208
MEOX1	HKWT	1.0537918295625357
MEOX1	HKWT	1.0556239839013346
MEOX1	HKWT	0.9850572311351924
MEOX1	HKWT	1.068109352232833
MEOX1	HKWT	1.040572762162029
MEOX1	HKWT	0.997225810471668
MEOX1	HKWT	0.9165845476675072
MEOX1	HKWT	0.8191927922840845
MEOX1	HKWT	0.954389566348748
MEOX1	HKWT	1.0674582331332032
MEOX1	HKWT	1.0112767407263537
MEOX1	HKWT	1.0658378535359092
MEOX1	HKWT	0.7002770986765631
MEOX1	HKWT	1.041686958494641
MEOX1	HKWT	0.9838919102177974
MEOX1	HKWT	1.0229928437769369
MEOX1	HKWT	0.9919690406838771
MEOX1	HKWT	1.0139882817818018
MEOX1	HKWT	1.0258705645722672
MEOX1	HKWT	0.9474175924878248
MEOX1	HKWT	0.9121710226347998
MEOX1	HKWT	1.0562627275945222
MEOX1	HKWT	1.0139999747248825
MEOX1	HKWT	1.056404774042567
MEOX1	HKWT	0.9169841614329508
MEOX1	HKWT	0.887318845995261
MEOX1	HKWT	1.0094728656120642
MEOX1	HKWT	1.0560567125600515
MEOX1	HKWT	1.0540937075394703
MEOX1	HKWT	0.8661226930203573
MEOX1	HKWT	1.044848783812439
MEOX1	HKWT	0.9761031037945886
MEOX1	HKWT	0.9627830387792106
MEOX1	HKWT	1.0650095897081626
MEOX1	HKWT	1.0438232863915895
MEOX1	HKWT	1.0689475663077452
MEOX1	HKWT	0.980671032343588
MEOX1	HKWT	1.0303063317278642
MEOX1	HKWT	0.9564430957737032
MEOX1	HKWT	0.9344605364941396
MEOX1	HKWT	0.8926686620799045
MEOX1	HKWT	1.0021806708976433
MEOX1	HKWT	0.9278987752620896
MEOX1	HKWT	0.971138105433392
MEOX1	HKWT	1.0445048214709791
MEOX1	HKWT	0.9066191476291112
MEOX1	HKWT	1.114864463873419
MEOX1	HKWT	0.9829896861109924
MEOX1	HKWT	1.064886545494136
MEOX1	HKWT	0.7800547904574094
MEOX1	HKWT	0.7817036688753247
MEOX1	HKWT	0.9960864601058476
MEOX1	HKWT	1.1077062121591377
MEOX1	HKWT	1.0001515703633572
MEOX1	HKWT	1.021685896740968
MEOX1	HKWT	0.9627852026527788
MEOX1	HKWT	0.9362290972473348
MEOX1	HKWT	0.8713266415188349
MEOX1	HKWT	1.0763341945212788
MEOX1	HKWT	0.9746403055613072
MEOX1	HKWT	0.9802047542736936
MEOX1	HKWT	0.7322337927182034
MEOX1	HKWT	0.9828614134958402
MEOX1	HKWT	0.9947117104773536
MEOX1	HKWT	1.0200512398796882
MEOX1	HKWT	0.9412629303037509
MEOX1	HKWT	1.022440946372955
MEOX1	HKWT	0.9769658243742873
MEOX1	HKWT	0.9306253476696
MEOX1	HKWT	0.9744706997720572
MEOX1	HKWT	0.8728464841676369
MEOX1	HKWT	1.0624538250769064
MEOX1	HKWT	1.0731058243496414
MEOX1	HKWT	0.9846383701195938
MEOX1	HKWT	0.514558895725311
MEOX1	HKWT	0.8903548949169533
MEOX1	HKWT	1.0429724669835847
MEOX1	HKWT	0.9059349995893308
MEOX1	HKWT	1.001742984268482
MEOX1	HKWT	0.887518975568888
MEOX1	HKWT	0.9966928740929488
MEOX1	HKWT	0.8382262623044361
MEOX1	HKWT	0.9813076110899542
MEOX1	HKWT	0.9222276514085808
MEOX1	HKWT	0.950982735248582
MEOX1	HKWT	1.0516323841209123
MEOX1	HKWT	0.7716768986037531
MEOX1	HKWT	1.014918663857607
MEOX1	HKWT	0.9694130610531188
MEOX1	HKWT	0.971770803447682
MEOX1	HKWT	0.9136688029091262
MEOX1	HKWT	0.9803414092271804
MEOX1	HKWT	1.0338503578391134
MEOX1	HKWT	0.921626272715726
MEOX1	HKWT	0.983770941012265
MEOX1	HKWT	0.9938835724306716
MEOX1	HKWT	1.0123875541714695
MEOX1	HKWT	0.9637148949830776
MEOX1	HKWT	0.7739536060338291
MEOX1	HKWT	0.6331788260755962
MEOX1	HKWT	0.8309122263445679
MEOX1	HKWT	0.9841600037943212
MEOX1	HKWT	0.9283785578338092
MEOX1	HKWT	0.7228731009459333
MEOX1	HKWT	0.9111910303019816
MEOX1	HKWT	1.0211469238213406
MEOX1	HKWT	1.0140268883780976
MEOX1	HKWT	0.9729348170902136
MEOX1	HKWT	0.9354543366567644
MEOX1	HKWT	1.0445901711456431
MEOX1	HKWT	0.4892867442278051
MEOX1	HKWT	0.9391391156163312
MEOX1	HKWT	1.0564025039175726
MEOX1	HKWT	0.986347029277722
MEOX1	HKWT	0.9004587810807492
MEOX1	HKWT	1.0436976180157356
MEOX1	HKWT	1.03823819939026
MEOX1	HKWT	0.8693832981822615
MEOX1	HKWT	0.9562150339800456
MEOX1	HKWT	0.8853617199675593
MEOX1	HKWT	0.9755691764834756
MEOX1	HKWT	0.9983910236512056
MEOX1	HKWT	1.0331766179991548
MEOX1	HKWT	0.92530265704739
MEOX1	HKWT	0.9237352924252225
MEOX1	HKWT	1.0087403330023776
MEOX1	HKWT	0.8012249313994759
MEOX1	HKWT	1.0276482377805864
MEOX1	HKWT	0.947458272373506
MEOX1	HKWT	1.0153417650088186
MEOX1	HKWT	0.962876331033198
MEOX1	HKWT	0.9189767175385104
MEOX1	HKWT	0.7341503494330086
MEOX1	HKWT	0.8675949113759349
MEOX1	HKWT	1.0355349726264094
MEOX1	HKWT	1.0470328873962291
MEOX1	HKWT	1.0202632526636248
MEOX1	HKWT	1.1211832050508046
MEOX1	HKWT	1.0126119159070368
MEOX1	HKWT	0.9370247937266472
MEOX1	HKWT	0.9022404450583285
MEOX1	HKWT	1.082387259098327
MEOX1	HKWT	0.8959772201640104
MEOX1	HKWT	0.9558620415765682
MEOX1	HKWT	1.066986365134023
MEOX1	HKWT	0.9557772275284844
MEOX1	HKWT	0.9863441405997646
MEOX1	HKWT	0.9678342589142004
MEOX1	HKWT	0.9131112490842892
MEOX1	HKWT	0.863773482385042
MEOX1	HKWT	0.8840445647377894
MEOX1	HKWT	1.0196393119316705
MEOX1	HKWT	0.7454694335780376
MEOX1	HKWT	0.9321807041125912
MEOX1	HKWT	0.9285017587378916
MEOX1	HKWT	0.9324095950449014
MEOX1	HKWT	1.003363249890853
MEOX1	HKWT	0.9466771065435924
MEOX1	HKWT	1.0529808638260902
MEOX1	HKWT	0.8821195810722913
MEOX1	HKWT	0.6110685918730808
MEOX1	HKWT	0.8832733967547454
MEOX1	HKWT	1.0104032215267067
MEOX1	HKWT	0.5410708954385427
MEOX1	HKWT	0.9336343000924036
MEOX1	HKWT	1.076326258730592
MEOX1	HKWT	0.9676712360316004
MEOX1	HKWT	0.975630453970846
MEOX1	HKWT	0.58815601459989
MEOX1	HKWT	1.0644941295754593
MEOX1	HKWT	0.8590679938113652
MEOX1	HKWT	0.958375476634285
MEOX1	HKWT	0.8906075984304956
MEOX1	HKWT	0.7756118892579391
MEOX1	HKWT	0.9532270921779352
MEOX1	HKWT	0.8761803655488664
MEOX1	HKWT	0.9974590002402872
MEOX1	HKWT	0.9638431599169438
MEOX1	HKWT	0.9350444187273887
MEOX1	HKWT	0.720100698788864
MEOX1	HKWT	0.9305401403869052
MEOX1	HKWT	0.8490733875178097
MEOX1	HKWT	1.0300143249017912
MEOX1	HKWT	0.9103992823926552
MEOX1	HKWT	0.9435095757540026
MEOX1	HKWT	0.8516355029591718
MEOX1	HKWT	1.009202278557176
MEOX1	HKWT	1.052309923968494
MEOX1	HKWT	0.9713802279148938
MEOX1	HKWT	1.0795658666875438
MEOX1	HKWT	0.986083772338191
MEOX1	HKWT	0.8551826385708722
MEOX1	HKWT	0.9247495257812582
MEOX1	HKWT	0.8295147989880969
MEOX1	HKWT	0.9232082375920256
MEOX1	HKWT	0.8626251376114827
MEOX1	HKWT	0.7510074400835123
MEOX1	HKWT	1.0771808282661843
MEOX1	HKWT	1.0084679429399972
MEOX1	HKWT	1.0063731484607343
MEOX1	HKWT	0.9670331054373872
MEOX1	HKWT	0.9415673820061612
MEOX1	HKWT	0.846742335718104
MEOX1	HKWT	1.055198744980809
MEOX1	HKWT	0.9764825051847836
MEOX1	HKWT	0.7698295731877091
MEOX1	HKWT	1.0283949038663494
MEOX1	HKWT	1.0009005350991913
MEOX1	HKWT	0.9869313860247504
MEOX1	HKWT	0.9504014325139174
MEOX1	HKWT	0.9872829354812684
MEOX1	HKWT	0.9684729510866404
MEOX1	HKWT	1.0923379252773218
MEOX1	HKWT	0.8416501833591808
MEOX1	HKWT	0.9312938585185362
MEOX1	HKWT	0.9286460843857732
MEOX1	HKWT	0.983025029132681
MEOX1	HKWT	1.0297154884400903
MEOX1	HKWT	0.9336271175911208
MEOX1	HKWT	0.9308934681916116
MEOX1	HKWT	0.9562145966858494
MEOX1	HKWT	0.7951659912659038
MEOX1	HKWT	1.0150981021557588
MEOX1	HKWT	1.0171555189919124
MEOX1	HKWT	1.0020665971198677
MEOX1	HKWT	1.050734478115478
MEOX1	HKWT	0.9905007863594658
MEOX1	HKWT	0.964222177037404
MEOX1	HKWT	0.5238359785278254
MEOX1	HKWT	0.9637470135149194
MEOX1	HKWT	0.998667141633098
MEOX1	HKWT	0.856866976807975
MEOX1	HKWT	0.9528071553599275
MEOX1	HKWT	0.8797413952634473
MEOX1	HKWT	0.7801870049583675
MEOX1	HKWT	0.8947769967340907
MEOX1	HKWT	0.79942529807195
MEOX1	HKWT	0.7140791264229429
MEOX1	HKWT	0.921631524030892
MEOX1	HKWT	0.9686824740090214
MEOX1	HKWT	0.8914507622745212
MEOX1	HKWT	0.8191124230999202
MEOX1	HKWT	0.8958281184239849
MEOX1	HKWT	0.9791483232722944
MEOX1	HKWT	1.0006775779395811
MEOX1	HKWT	0.9796432033936864
MEOX1	HKWT	0.8201260723045375
MEOX1	HKWT	0.9192189180884756
MEOX1	HKWT	0.8609572435337264
MEOX1	HKWT	0.8324431393814862
MEOX1	HKWT	0.8675660189048081
MEOX1	HKWT	0.952780059530932
MEOX1	HKWT	0.8634193166525693
MEOX1	HKWT	0.9162730008618536
MEOX1	HKWT	0.8910648776127074
MEOX1	HKWT	0.9617506307007704
MEOX1	HKWT	0.9686035096444224
MEOX1	HKWT	0.925161962106794
MEOX1	HKWT	0.7964663451366893
MEOX1	HKWT	0.9267025867040742
MEOX1	HKWT	0.8347177873288165
MEOX1	HKWT	0.771922510198547
MEOX1	HKWT	0.8986169897546081
MEOX1	HKWT	0.9115075639499414
MEOX1	HKWT	0.9152476989517944
MEOX1	HKWT	1.0270653280154596
MEOX1	HKWT	0.9913982942695062
MEOX1	HKWT	0.8482019830254846
MEOX1	HKWT	0.7986635837654171
MEOX1	HKWT	1.012099774279661
MEOX1	HKWT	0.8308118309057123
MEOX1	HKWT	0.7709447202791869
MEOX1	HKWT	0.924542450247714
MEOX1	HKWT	0.9590042343664392
MEOX1	HKWT	0.8681746751610507
MEOX1	HKWT	0.9361933078572032
MEOX1	HKWT	0.6906000237807169
MEOX1	HKWT	0.927228106786273
MEOX1	HKWT	0.6918247284361766
MEOX1	HKWT	0.6793726010168896
MEOX1	HKWT	0.9239260529469576
MEOX1	HKWT	0.6340642665615486
MEOX1	HKWT	0.7841864379930081
MEOX1	HKWT	0.9275413084997536
MEOX1	HKWT	0.8305734039889736
MEOX1	HKWT	0.9693590684941918
MEOX1	HKWT	1.05310788171362
MEOX1	HKWT	0.9047989336559156
MEOX1	HKWT	0.8417172992979925
MEOX1	HKWT	0.8929496913464429
MEOX1	HKWT	0.672204974255086
MEOX1	HKWT	0.7731549684582941
MEOX1	HKWT	0.9332274417301144
MEOX1	HKWT	0.8984637158043951
MEOX1	HKWT	0.8911233953678924
MEOX1	HKWT	0.9790465915650658
MEOX1	HKWT	0.8998934282657365
MEOX1	HKWT	0.7894066553232844
MEOX1	HKWT	0.7440977694075808
MEOX1	HKWT	0.8998770740696043
MEOX1	HKWT	0.8067996579097975
MEOX1	HKWT	0.8604025096141945
MEOX1	HKWT	0.948006307925243
MEOX1	HKWT	0.9160512353399726
MEOX1	HKWT	0.8193236282847194
MEOX1	HKWT	0.8746261048285184
MEOX1	HKWT	0.985215339087187
MEOX1	HKWT	0.7757984584733714
MEOX1	HKWT	0.993839966982738
MEOX1	HKWT	0.9329603141176892
MEOX1	HKWT	0.9435592022590434
MEOX1	HKWT	0.9777538941314504
MEOX1	HKWT	0.9543802689258056
MEOX1	HKWT	0.8157062734163959
MEOX1	HKWT	0.9311940147381282
MEOX1	HKWT	0.7739664610243793
MEOX1	HKWT	0.9128228362280374
MEOX1	HKWT	0.9317849616305222
MEOX1	HKWT	0.9507397569170676
MEOX1	HKWT	0.9836463309902076
MEOX1	HKWT	0.9928873803793968
MEOX1	HKWT	0.9148093800616582
MEOX1	HKWT	0.7804759536530427
MEOX1	HKWT	0.9588594433566358
MEOX1	HKWT	0.7859391381368127
MEOX1	HKWT	0.8759628391472218
MEOX1	HKWT	1.0327178967973702
MEOX1	HKWT	0.9196129315863586
MEOX1	HKWT	0.8674504174618092
MEOX1	HKWT	0.9046832744609532
MEOX1	HKWT	0.915315452314106
MEOX1	HKWT	1.0397544488489243
MEOX1	HKWT	0.987099787189846
MEOX1	HKWT	0.7651114859424827
MEOX1	HKWT	0.8455031949767446
MEOX1	HKWT	1.0180086975997236
MEOX1	HKWT	0.5876716039271455
MEOX1	HKWT	0.6919427762795523
MEOX1	HKWT	0.7373319937001536
MEOX1	HKWT	0.8407399874393163
MEOX1	HKWT	0.8055905237603549
MEOX1	HKWT	0.990172423812376
MEOX1	HKWT	1.0187148320720705
MEOX1	HKWT	1.0149076315216892
MEOX1	HKWT	0.7331869709430019
MEOX1	HKWT	0.9586673579121716
MEOX1	HKWT	0.8197903566114829
MEOX1	HKWT	0.935378433846879
MEOX1	HKWT	0.8340280102063913
MEOX1	HKWT	0.7814382346160665
MEOX1	HKWT	0.8591227432658941
MEOX1	HKWT	0.7674155866974649
MEOX1	HKWT	0.9932599270148016
MEOX1	HKWT	0.9100700734061392
MEOX1	HKWT	0.8076876604461383
MEOX1	HKWT	0.8493563628215715
MEOX1	HKWT	0.686848619863287
MEOX1	HKWT	0.8371932963287054
MEOX1	HKWT	0.9172462826345366
MEOX1	HKWT	0.9774593669658868
MEOX1	HKWT	0.9163399031470476
MEOX1	HKWT	0.7450602486453174
MEOX1	HKWT	0.7701263104584624
MEOX1	HKWT	0.9172570365950728
MEOX1	HKWT	0.9251362182286548
MEOX1	HKWT	0.760360029336313
MEOX1	HKWT	0.5369191411761273
MEOX1	HKWT	0.9681015893813086
MEOX1	HKWT	1.000482699648742
MEOX1	HKWT	0.935682028912061
MEOX1	HKWT	0.8363590745418252
MEOX1	HKWT	1.0139303375473
MEOX1	HKWT	0.6200746005830724
MEOX1	HKWT	1.0066335621382103
MEOX1	HKWT	0.5957344247225775
MEOX1	HKWT	0.7960220178844017
MEOX1	HKWT	0.8197923170053839
MEOX1	HKWT	0.927987988175868
MEOX1	HKWT	0.727371357510904
MEOX1	HKWT	0.8230452815435999
MEOX1	HKWT	0.8033828584558151
MEOX1	HKWT	1.015374471643443
MEOX1	HKWT	0.6893599992117058
MEOX1	HKWT	0.9692309042415912
MEOX1	HKWT	1.0444295273336266
MEOX1	HKWT	0.6074540863154338
MEOX1	HKWT	0.8194816610667639
MEOX1	HKWT	0.8339062785500643
MEOX1	HKWT	0.5872857992921322
MEOX1	HKWT	0.97973068876692
MEOX1	HKWT	0.6520004775565804
MEOX1	HKWT	0.9841670756304194
MEOX1	HKWT	0.7918947556042298
MEOX1	HKWT	0.9048863076177324
MEOX1	HKWT	0.925638662250046
MEOX1	HKWT	0.9974512885803538
MEOX1	HKWT	1.0530388443681924
MEOX1	HKWT	0.9861253265761086
MEOX1	HKWT	0.9966197635675708
MEOX1	HKWT	0.8787155224405029
MEOX1	HKWT	0.820157642110118
MEOX1	HKWT	0.8897866620456378
MEOX1	HKWT	0.8669508522847075
MEOX1	HKWT	0.9369405500171208
MEOX1	HKWT	0.9500376704293644
MEOX1	HKWT	0.9474354142016854
MEOX1	HKWT	0.9167845067328074
MEOX1	HKWT	1.0420023609209923
MEOX1	HKWT	0.7430711179870603
MEOX1	HKWT	0.9036216225973078
MEOX1	HKWT	0.9287635866390748
MEOX1	HKWT	0.8939470601073949
MEOX1	HKWT	0.9639817744694832
MEOX1	HKWT	0.9575607076496958
MEOX1	HKWT	1.1074018368578409
MEOX1	HKWT	0.9224058420316176
MEOX1	HKWT	0.9346027556563518
MEOX1	HKWT	0.95882044443061
MEOX1	HKWT	0.9862217376610009
MEOX1	HKWT	0.7863378476712578
MEOX1	HKWT	0.9419427935671733
MEOX1	HKWT	0.9778878015940508
MEOX1	HKWT	0.9700949415513912
MEOX1	HKWT	0.9761897019762126
MEOX1	HKWT	1.0683263086429784
MEOX1	HKWT	1.0323299562856658
MEOX1	HKWT	0.8247854499863485
MEOX1	HKWT	0.8163171097697721
MEOX1	HKWT	0.91177148134531
MEOX1	HKWT	0.8556375538200464
MEOX1	HKWT	0.9457189592350904
MEOX1	HKWT	0.9671633851635998
MEOX1	HKWT	0.9116019535962024
MEOX1	HKWT	0.9510950338563304
MEOX1	HKWT	1.0520296871220918
MEOX1	HKWT	0.9552821000461696
MEOX1	HKWT	0.8039572927641163
MEOX1	HKWT	0.9782227415224553
MEOX1	HKWT	0.8790743943644774
MEOX1	HKWT	1.0135593598443666
MEOX1	HKWT	0.8610720563969888
MEOX1	HKWT	1.0744352086692794
MEOX1	HKWT	0.8220274394385687
MEOX1	HKWT	1.0395444521732375
MEOX1	HKWT	0.9905428138034492
MEOX1	HKWT	0.9687286064382978
MEOX1	HKWT	0.8965218092610958
MEOX1	HKWT	0.9472405571087712
MEOX1	HKWT	0.8070679884969054
MEOX1	HKWT	1.0217522178983152
MEOX1	HKWT	0.9542181848761596
MEOX1	HKWT	0.9575041186321492
MEOX1	HKWT	0.8274166929993568
MEOX1	HKWT	1.029226585066897
MEOX1	HKWT	1.0070795911133847
MEOX1	HKWT	0.8530544956367146
MEOX1	HKWT	0.9411755444819908
MEOX1	HKWT	0.9272279186206442
MEOX1	HKWT	0.9163584053373084
MEOX1	HKWT	1.0054521535639656
MEOX1	HKWT	0.8630375727313647
MEOX1	HKWT	0.91854931750092
MEOX1	HKWT	0.9188295602898224
MEOX1	HKWT	0.8530168298233657
MEOX1	HKWT	0.8613946712235266
MEOX1	HKWT	1.0119653588150852
MEOX1	HKWT	1.038134127243302
MEOX1	HKWT	1.0551865294095075
MEOX1	HKWT	0.9849278708140596
MEOX1	HKWT	0.9325557758346162
MEOX1	HKWT	0.958903426669616
[truncated: 77,601 more rows]
