# Supplementary material for: Nanoscale 3D DNA tracing in non-denatured cells resolves the Cohesin-dependent loop architecture of the genome in situ
Source: Nat Commun. 2025 Jul 19;16:6673. doi: 10.1038/s41467-025-61689-y (PMC12276220; doi:10.1038/s41467-025-61689-y)
Supplement: Supplementary file 6 — Source Data [file 41467_2025_61689_MOESM6_ESM.zip › Fig6d.csv]

cell_type	id	euclidean
rouse	['H03', 'H13']	375.2943959601163
rouse	['H03', 'H13']	117.3949217521517
rouse	['H03', 'H13']	126.31392633156545
rouse	['H03', 'H13']	284.1773290634956
rouse	['H03', 'H13']	101.88692755591083
rouse	['H03', 'H13']	182.78759290385872
rouse	['H03', 'H13']	165.34030748470153
rouse	['H03', 'H13']	139.34582631475703
rouse	['H03', 'H13']	62.582595603849846
rouse	['H03', 'H13']	171.26147761025007
rouse	['H03', 'H13']	267.37456156017186
rouse	['H03', 'H13']	179.06668281014888
rouse	['H03', 'H13']	230.59893534283498
rouse	['H03', 'H13']	152.8585038542876
rouse	['H03', 'H13']	204.71651113537933
rouse	['H03', 'H13']	39.23253705941886
rouse	['H03', 'H13']	48.76513432305434
rouse	['H03', 'H13']	84.18075326353508
rouse	['H03', 'H13']	184.35249492582716
rouse	['H03', 'H13']	357.79645211385946
rouse	['H03', 'H13']	226.46094316994163
rouse	['H03', 'H13']	502.0830948484024
rouse	['H03', 'H13']	146.91769377562574
rouse	['H03', 'H13']	127.41551971856583
rouse	['H03', 'H13']	275.143131079364
rouse	['H03', 'H13']	356.9995098283311
rouse	['H03', 'H13']	328.16306885713425
rouse	['H03', 'H13']	326.5304241866388
rouse	['H03', 'H13']	394.01436479164664
rouse	['H03', 'H13']	89.06608032689186
rouse	['H03', 'H13']	277.6744048099124
rouse	['H03', 'H13']	305.3424118268343
rouse	['H03', 'H13']	352.615827884942
rouse	['H03', 'H13']	231.74545549135934
rouse	['H03', 'H13']	232.85844504442503
rouse	['H03', 'H13']	239.20972550709135
rouse	['H03', 'H13']	279.1927846390963
rouse	['H03', 'H13']	459.49337829993596
rouse	['H03', 'H13']	195.81846356176234
rouse	['H03', 'H13']	94.21570795742878
rouse	['H03', 'H13']	23.344948705551523
rouse	['H03', 'H13']	48.76022565735273
rouse	['H03', 'H13']	47.503455041821915
rouse	['H03', 'H13']	79.89054523152348
rouse	['H03', 'H13']	72.03137136252482
rouse	['H03', 'H13']	76.22211628759858
rouse	['H03', 'H13']	103.75613579990934
rouse	['H03', 'H13']	61.10434697752664
rouse	['H03', 'H13']	146.70646768654254
rouse	['H03', 'H13']	70.38571044858753
rouse	['H03', 'H13']	161.01698061214677
rouse	['H03', 'H13']	170.9797083602888
rouse	['H03', 'H13']	341.95483688101376
rouse	['H03', 'H13']	182.74854144788134
rouse	['H03', 'H13']	295.80497121452805
rouse	['H03', 'H13']	125.61996483001418
rouse	['H03', 'H13']	549.5940053379784
rouse	['H03', 'H13']	238.24838725476326
rouse	['H03', 'H13']	398.80650189745523
rouse	['H03', 'H13']	137.17307760064566
rouse	['H03', 'H13']	65.83857589725254
rouse	['H03', 'H13']	61.07427339388948
rouse	['H03', 'H13']	43.098996347533884
rouse	['H03', 'H13']	41.266419760455264
rouse	['H03', 'H13']	39.80153623669128
rouse	['H03', 'H13']	95.36206256687974
rouse	['H03', 'H13']	88.41357791066218
rouse	['H03', 'H13']	50.980765454292126
rouse	['H03', 'H13']	48.86719791231584
rouse	['H03', 'H13']	44.097344471596195
rouse	['H03', 'H13']	66.61154998232207
rouse	['H03', 'H13']	366.15676424504375
rouse	['H03', 'H13']	327.1031660960964
rouse	['H03', 'H13']	223.47952251887068
rouse	['H03', 'H13']	84.36538894092487
rouse	['H03', 'H13']	223.4043471980904
rouse	['H03', 'H13']	404.4104197263315
rouse	['H03', 'H13']	103.26525236352047
rouse	['H03', 'H13']	345.86850708941
rouse	['H03', 'H13']	106.38843605115254
rouse	['H03', 'H13']	355.14123269694454
rouse	['H03', 'H13']	356.9990419043717
rouse	['H03', 'H13']	157.42845910183448
rouse	['H03', 'H13']	175.76427774561748
rouse	['H03', 'H13']	272.3003411462043
rouse	['H03', 'H13']	413.381199871714
rouse	['H03', 'H13']	334.6927957999243
rouse	['H03', 'H13']	359.03482844918494
rouse	['H03', 'H13']	241.8269450397058
rouse	['H03', 'H13']	67.41457941727853
rouse	['H03', 'H13']	280.3748160964183
rouse	['H03', 'H13']	507.8565970654845
rouse	['H03', 'H13']	522.077856339623
rouse	['H03', 'H13']	377.87430643483964
rouse	['H03', 'H13']	364.85601900292147
rouse	['H03', 'H13']	338.0123171089884
rouse	['H03', 'H13']	368.10449073122186
rouse	['H03', 'H13']	269.47184953222796
rouse	['H03', 'H13']	357.5872859365705
rouse	['H03', 'H13']	282.0066080579572
rouse	['H03', 'H13']	103.24704826766772
rouse	['H03', 'H13']	119.06621428948253
rouse	['H03', 'H13']	145.95497875311244
rouse	['H03', 'H13']	37.731353367735466
rouse	['H03', 'H13']	74.86048001526227
rouse	['H03', 'H13']	133.60551677253358
rouse	['H03', 'H13']	65.61286379079856
rouse	['H03', 'H13']	27.593910640824937
rouse	['H03', 'H13']	46.91283716690911
rouse	['H03', 'H13']	72.78307526528893
rouse	['H03', 'H13']	534.2448615520562
rouse	['H03', 'H13']	390.92432374998526
rouse	['H03', 'H13']	224.20735591858815
rouse	['H03', 'H13']	456.1808006423024
rouse	['H03', 'H13']	501.6845314356762
rouse	['H03', 'H13']	359.1540149295782
rouse	['H03', 'H13']	307.51549020380145
rouse	['H03', 'H13']	273.70500196991685
rouse	['H03', 'H13']	130.1195963845548
rouse	['H03', 'H13']	91.31325728987177
rouse	['H03', 'H13']	243.9458279047324
rouse	['H03', 'H13']	166.25203642074135
rouse	['H03', 'H13']	391.97608307305285
rouse	['H03', 'H13']	328.02880877841295
rouse	['H03', 'H13']	78.388711891671
rouse	['H03', 'H13']	357.7658663386309
rouse	['H03', 'H13']	301.094667607495
rouse	['H03', 'H13']	278.0492858706258
rouse	['H03', 'H13']	209.3095352748818
rouse	['H03', 'H13']	156.8598077408075
rouse	['H03', 'H13']	148.22909791762825
rouse	['H03', 'H13']	222.66428521936447
rouse	['H03', 'H13']	172.05941354603462
rouse	['H03', 'H13']	239.4477385878784
rouse	['H03', 'H13']	271.60823089008215
rouse	['H03', 'H13']	105.17710701480874
rouse	['H03', 'H13']	282.6782484267226
rouse	['H03', 'H13']	423.12939763320395
rouse	['H03', 'H13']	197.21181409312695
rouse	['H03', 'H13']	229.3713539336164
rouse	['H03', 'H13']	42.19168933036121
rouse	['H03', 'H13']	119.66508498673956
rouse	['H03', 'H13']	53.23921138112886
rouse	['H03', 'H13']	87.79386286980181
rouse	['H03', 'H13']	60.86327714170389
rouse	['H03', 'H13']	94.53033617279229
rouse	['H03', 'H13']	51.6351308738964
rouse	['H03', 'H13']	48.81742146676182
rouse	['H03', 'H13']	62.10488650915764
rouse	['H03', 'H13']	49.19886316222302
rouse	['H03', 'H13']	335.75796851632435
rouse	['H03', 'H13']	415.8424852351433
rouse	['H03', 'H13']	298.2199104693021
rouse	['H03', 'H13']	158.35209233693132
rouse	['H03', 'H13']	134.83527561179238
rouse	['H03', 'H13']	110.25033714203313
rouse	['H03', 'H13']	233.8966465095319
rouse	['H03', 'H13']	101.46010670901994
rouse	['H03', 'H13']	333.9533592062035
rouse	['H03', 'H13']	248.93066833277945
rouse	['H03', 'H13']	258.08952659871704
rouse	['H03', 'H13']	179.09408192264306
rouse	['H03', 'H13']	116.63803409977736
rouse	['H03', 'H13']	157.7676839168901
rouse	['H03', 'H13']	352.57822018293325
rouse	['H03', 'H13']	260.99507935115776
rouse	['H03', 'H13']	328.10677815225984
rouse	['H03', 'H13']	228.32252690518817
rouse	['H03', 'H13']	93.50324831041809
rouse	['H03', 'H13']	305.78597987105053
rouse	['H03', 'H13']	45.85972021972196
rouse	['H03', 'H13']	121.68608528696156
rouse	['H03', 'H13']	58.757564918681695
rouse	['H03', 'H13']	53.86903889314011
rouse	['H03', 'H13']	90.34393077185062
rouse	['H03', 'H13']	58.73323769123497
rouse	['H03', 'H13']	39.617069954561785
rouse	['H03', 'H13']	90.95743429884894
rouse	['H03', 'H13']	81.90972538549708
rouse	['H03', 'H13']	61.638188387527194
rouse	['H03', 'H13']	46.00097057216147
rouse	['H03', 'H13']	74.51114413066202
rouse	['H03', 'H13']	30.77418004445045
rouse	['H03', 'H13']	67.39178754037822
rouse	['H03', 'H13']	68.9379778267455
rouse	['H03', 'H13']	39.983928488325844
rouse	['H03', 'H13']	59.06765509276971
rouse	['H03', 'H13']	70.18175027646802
rouse	['H03', 'H13']	48.31254238831858
rouse	['H03', 'H13']	65.49851983943984
rouse	['H03', 'H13']	210.74169976752245
rouse	['H03', 'H13']	209.32477670275196
rouse	['H03', 'H13']	371.8952941951399
rouse	['H03', 'H13']	106.56239772202328
rouse	['H03', 'H13']	139.41451087940206
rouse	['H03', 'H13']	185.91753390605993
rouse	['H03', 'H13']	79.281962306487
rouse	['H03', 'H13']	247.73274341447473
rouse	['H03', 'H13']	169.28861802544142
rouse	['H03', 'H13']	139.90676038573332
rouse	['H03', 'H13']	102.93399457165269
rouse	['H03', 'H13']	186.697576425396
rouse	['H03', 'H13']	300.3311279522423
rouse	['H03', 'H13']	100.506698777648
rouse	['H03', 'H13']	126.5434776722705
rouse	['H03', 'H13']	277.9273070546562
rouse	['H03', 'H13']	184.98731481272938
rouse	['H03', 'H13']	198.7539972389159
rouse	['H03', 'H13']	153.65460863313183
rouse	['H03', 'H13']	152.77048660950325
rouse	['H03', 'H13']	467.22433157045907
rouse	['H03', 'H13']	102.09678822523591
rouse	['H03', 'H13']	181.8196963283635
rouse	['H03', 'H13']	258.1785242194879
rouse	['H03', 'H13']	377.7431538533095
rouse	['H03', 'H13']	165.31764541335266
rouse	['H03', 'H13']	136.6454294823661
rouse	['H03', 'H13']	190.10545045566295
rouse	['H03', 'H13']	375.4943490103218
rouse	['H03', 'H13']	311.1387222293146
rouse	['H03', 'H13']	104.73383211868357
rouse	['H03', 'H13']	88.34137222282202
rouse	['H03', 'H13']	58.78071235566261
rouse	['H03', 'H13']	19.80945973277013
rouse	['H03', 'H13']	50.50747702522968
rouse	['H03', 'H13']	49.821600324490674
rouse	['H03', 'H13']	70.89561421036674
rouse	['H03', 'H13']	39.37227283869053
rouse	['H03', 'H13']	77.33096117582431
rouse	['H03', 'H13']	105.27659665577109
rouse	['H03', 'H13']	154.60786606485436
rouse	['H03', 'H13']	91.59993578635145
rouse	['H03', 'H13']	224.78633649694808
rouse	['H03', 'H13']	227.29148825399727
rouse	['H03', 'H13']	110.80884864353499
rouse	['H03', 'H13']	261.58689607535075
rouse	['H03', 'H13']	103.4516893177546
rouse	['H03', 'H13']	212.60288733074137
rouse	['H03', 'H13']	150.43532142494982
rouse	['H03', 'H13']	151.46539240301738
rouse	['H03', 'H13']	150.09448000536727
rouse	['H03', 'H13']	146.97280988994413
rouse	['H03', 'H13']	249.10435036773765
rouse	['H03', 'H13']	212.91471659398323
rouse	['H03', 'H13']	217.72273305011893
rouse	['H03', 'H13']	179.45983229179745
rouse	['H03', 'H13']	258.7982284127512
rouse	['H03', 'H13']	260.36083837716296
rouse	['H03', 'H13']	185.4052810246321
rouse	['H03', 'H13']	156.10650620503466
rouse	['H03', 'H13']	509.30074687082544
rouse	['H03', 'H13']	341.1950931991265
rouse	['H03', 'H13']	491.03162396529143
rouse	['H03', 'H13']	448.9632720553875
rouse	['H03', 'H13']	436.42763509302813
rouse	['H03', 'H13']	188.96642328669338
rouse	['H03', 'H13']	395.61954477396415
rouse	['H03', 'H13']	345.2945117736313
rouse	['H03', 'H13']	58.1990489506681
rouse	['H03', 'H13']	81.7842394283117
rouse	['H03', 'H13']	50.19809176998246
rouse	['H03', 'H13']	352.3478629459581
rouse	['H03', 'H13']	133.0029661071766
rouse	['H03', 'H13']	451.27949820362073
rouse	['H03', 'H13']	280.2526404127872
rouse	['H03', 'H13']	131.3320476389827
rouse	['H03', 'H13']	140.54148463746446
rouse	['H03', 'H13']	219.4843767635155
rouse	['H03', 'H13']	95.87584594603774
rouse	['H03', 'H13']	407.780678539267
rouse	['H03', 'H13']	336.44799079363133
rouse	['H03', 'H13']	319.7680073331665
rouse	['H03', 'H13']	180.34197900774694
rouse	['H03', 'H13']	247.13230030751834
rouse	['H03', 'H13']	178.92751436782808
rouse	['H03', 'H13']	207.08928712748175
rouse	['H03', 'H13']	129.334489439145
rouse	['H03', 'H13']	109.14036266655009
rouse	['H03', 'H13']	253.92853257266967
rouse	['H03', 'H13']	389.27578213599
rouse	['H03', 'H13']	91.49525462077875
rouse	['H03', 'H13']	162.21332625887172
rouse	['H03', 'H13']	71.67865293361513
rouse	['H03', 'H13']	149.70500950025382
rouse	['H03', 'H13']	178.29534236955595
rouse	['H03', 'H13']	205.55616635190523
rouse	['H03', 'H13']	263.41010779979894
rouse	['H03', 'H13']	163.58500094293765
rouse	['H03', 'H13']	139.5859271079572
rouse	['H03', 'H13']	248.52947339165655
rouse	['H03', 'H13']	183.69151531947722
rouse	['H03', 'H13']	228.8020469935185
rouse	['H03', 'H13']	307.9306827275244
rouse	['H03', 'H13']	327.7773205863292
rouse	['H03', 'H13']	358.8958893304296
rouse	['H03', 'H13']	151.26146112893048
rouse	['H03', 'H13']	149.63846630752212
rouse	['H03', 'H13']	309.8688347808548
rouse	['H03', 'H13']	342.7446742458339
rouse	['H03', 'H13']	726.372635416261
rouse	['H03', 'H13']	388.4341219844615
rouse	['H03', 'H13']	352.1891569580355
rouse	['H03', 'H13']	372.95781176893246
rouse	['H03', 'H13']	375.68228599710903
rouse	['H03', 'H13']	352.3462340753681
rouse	['H03', 'H13']	176.94183032174197
rouse	['H03', 'H13']	333.408199780691
rouse	['H03', 'H13']	207.5731748085204
rouse	['H03', 'H13']	191.56758973384208
rouse	['H03', 'H13']	230.36205619056759
rouse	['H03', 'H13']	327.3526943621627
rouse	['H03', 'H13']	181.48376327266018
rouse	['H03', 'H13']	203.5299215384796
rouse	['H03', 'H13']	280.4160490572437
rouse	['H03', 'H13']	253.35718542114464
rouse	['H03', 'H13']	71.23447809446449
rouse	['H03', 'H13']	235.92797781728933
rouse	['H03', 'H13']	385.0660072982736
rouse	['H03', 'H13']	519.1181448250827
rouse	['H03', 'H13']	300.0577153327095
rouse	['H03', 'H13']	91.02355925350258
rouse	['H03', 'H13']	123.97268962857656
rouse	['H03', 'H13']	248.05911537789967
rouse	['H03', 'H13']	121.5216622729128
rouse	['H03', 'H13']	219.5016575972857
rouse	['H03', 'H13']	122.3428694357295
rouse	['H03', 'H13']	59.15104881491565
rouse	['H03', 'H13']	150.66451608245214
rouse	['H03', 'H13']	125.08483580895074
rouse	['H03', 'H13']	81.95905807840464
rouse	['H03', 'H13']	27.168507253049164
rouse	['H03', 'H13']	108.12549842778982
rouse	['H03', 'H13']	278.29012329916134
rouse	['H03', 'H13']	183.61755508960434
rouse	['H03', 'H13']	287.727113096965
rouse	['H03', 'H13']	123.96847610653766
rouse	['H03', 'H13']	323.4905815942808
rouse	['H03', 'H13']	425.45431207356387
rouse	['H03', 'H13']	99.51932874702815
rouse	['H03', 'H13']	259.9186730689546
rouse	['H03', 'H13']	151.21677536313666
rouse	['H03', 'H13']	143.2741320496055
rouse	['H03', 'H13']	315.998511156733
rouse	['H03', 'H13']	467.87410194054314
rouse	['H03', 'H13']	373.8954262255838
rouse	['H03', 'H13']	321.361274930193
rouse	['H03', 'H13']	248.15703843807972
rouse	['H03', 'H13']	278.205150507792
rouse	['H03', 'H13']	178.85556619299862
rouse	['H03', 'H13']	282.1779680190862
rouse	['H03', 'H13']	468.17049148722
rouse	['H03', 'H13']	264.6531058218681
rouse	['H03', 'H13']	205.61191216324485
rouse	['H03', 'H13']	394.86545808764464
rouse	['H03', 'H13']	298.00370568045315
rouse	['H03', 'H13']	608.3465599244104
rouse	['H03', 'H13']	335.6042063694975
rouse	['H03', 'H13']	386.40496707497897
rouse	['H03', 'H13']	144.248901826263
rouse	['H03', 'H13']	147.46630382374067
rouse	['H03', 'H13']	423.9129935524461
rouse	['H03', 'H13']	277.74679421324817
rouse	['H03', 'H13']	387.65024629884664
rouse	['H03', 'H13']	76.75521786881063
rouse	['H03', 'H13']	248.33776927527464
rouse	['H03', 'H13']	314.46221063231764
rouse	['H03', 'H13']	329.81473753153693
rouse	['H03', 'H13']	307.72111299367793
rouse	['H03', 'H13']	266.4507274099607
rouse	['H03', 'H13']	215.76527719643363
rouse	['H03', 'H13']	298.91130637363864
rouse	['H03', 'H13']	266.98763728726436
rouse	['H03', 'H13']	192.93452214281757
rouse	['H03', 'H13']	177.56584545233784
rouse	['H03', 'H13']	259.1903755012049
rouse	['H03', 'H13']	190.82767968524598
rouse	['H03', 'H13']	132.86462235973173
rouse	['H03', 'H13']	170.0051085492845
rouse	['H03', 'H13']	206.89627560069644
rouse	['H03', 'H13']	275.5779411362895
rouse	['H03', 'H13']	261.22331295573923
rouse	['H03', 'H13']	183.38535916372038
rouse	['H03', 'H13']	361.6090949406642
rouse	['H03', 'H13']	155.60882157071924
rouse	['H03', 'H13']	273.029264107466
rouse	['H03', 'H13']	241.8297909682437
rouse	['H03', 'H13']	339.3884826590121
rouse	['H03', 'H13']	311.60178153929155
rouse	['H03', 'H13']	217.4462732894225
rouse	['H03', 'H13']	130.54738392666576
rouse	['H03', 'H13']	50.91893201496236
rouse	['H03', 'H13']	61.386570735931855
rouse	['H03', 'H13']	69.92901989301232
rouse	['H03', 'H13']	55.642625584940035
rouse	['H03', 'H13']	45.90562126239468
rouse	['H03', 'H13']	60.278038344593604
rouse	['H03', 'H13']	57.700086099980204
rouse	['H03', 'H13']	49.15272344491248
rouse	['H03', 'H13']	57.93000670831997
rouse	['H03', 'H13']	72.66535097310233
rouse	['H03', 'H13']	87.4874886320681
rouse	['H03', 'H13']	47.79960796111517
rouse	['H03', 'H13']	68.60904247306472
rouse	['H03', 'H13']	26.34328561596667
rouse	['H03', 'H13']	49.15601906661312
rouse	['H03', 'H13']	44.42536613583579
rouse	['H03', 'H13']	38.63991735118778
rouse	['H03', 'H13']	33.616963014372814
rouse	['H03', 'H13']	77.26292028932794
rouse	['H03', 'H13']	44.212613190271206
rouse	['H03', 'H13']	493.58068729513474
rouse	['H03', 'H13']	246.35015341584108
rouse	['H03', 'H13']	430.92220747841594
rouse	['H03', 'H13']	198.67788451227398
rouse	['H03', 'H13']	340.38205116796377
rouse	['H03', 'H13']	220.0863766546925
rouse	['H03', 'H13']	297.42376112714516
rouse	['H03', 'H13']	256.6723748189193
rouse	['H03', 'H13']	436.6809529009107
rouse	['H03', 'H13']	232.95200169021737
rouse	['H03', 'H13']	239.1205218989556
rouse	['H03', 'H13']	233.1000899877562
rouse	['H03', 'H13']	292.44737704570923
rouse	['H03', 'H13']	261.93005898938947
rouse	['H03', 'H13']	368.0122855977578
rouse	['H03', 'H13']	160.25024191605618
rouse	['H03', 'H13']	520.6394419072177
rouse	['H03', 'H13']	113.04122454529498
rouse	['H03', 'H13']	208.19545164453817
rouse	['H03', 'H13']	451.1142786954841
rouse	['H03', 'H13']	34.40162511309397
rouse	['H03', 'H13']	52.90712295508191
rouse	['H03', 'H13']	85.36804942866578
rouse	['H03', 'H13']	33.98859907869906
rouse	['H03', 'H13']	110.84112813961558
rouse	['H03', 'H13']	96.8211029337545
rouse	['H03', 'H13']	79.7609411571524
rouse	['H03', 'H13']	106.2352801292613
rouse	['H03', 'H13']	38.91500519822921
rouse	['H03', 'H13']	55.22335085235987
rouse	['H03', 'H13']	272.26249179965913
rouse	['H03', 'H13']	458.8211828848317
rouse	['H03', 'H13']	145.5409163953511
rouse	['H03', 'H13']	272.7001671685579
rouse	['H03', 'H13']	277.3845305428353
rouse	['H03', 'H13']	123.95327770688696
rouse	['H03', 'H13']	192.54316733243823
rouse	['H03', 'H13']	244.78866525547554
rouse	['H03', 'H13']	332.0263262896654
rouse	['H03', 'H13']	221.37294934499465
rouse	['H03', 'H13']	25.532451010927264
rouse	['H03', 'H13']	74.82172055495109
rouse	['H03', 'H13']	50.56551122035477
rouse	['H03', 'H13']	53.861125817207984
rouse	['H03', 'H13']	58.63527949424797
rouse	['H03', 'H13']	76.01993716652105
rouse	['H03', 'H13']	41.30401929913193
rouse	['H03', 'H13']	45.2653356689336
rouse	['H03', 'H13']	77.2993939449969
rouse	['H03', 'H13']	47.02706718741924
rouse	['H03', 'H13']	224.16221482862113
rouse	['H03', 'H13']	300.3461290249174
rouse	['H03', 'H13']	349.37094201766365
rouse	['H03', 'H13']	262.69430528389273
rouse	['H03', 'H13']	496.3808698514479
rouse	['H03', 'H13']	62.62968589708128
rouse	['H03', 'H13']	221.82948625987595
rouse	['H03', 'H13']	214.31910269231173
rouse	['H03', 'H13']	121.28462192879222
rouse	['H03', 'H13']	369.87692301573315
rouse	['H03', 'H13']	64.10130969497644
rouse	['H03', 'H13']	43.64404223858306
rouse	['H03', 'H13']	128.41961972444088
rouse	['H03', 'H13']	63.512278267006344
rouse	['H03', 'H13']	45.391903767414185
rouse	['H03', 'H13']	31.386160039201677
rouse	['H03', 'H13']	80.41045562165364
rouse	['H03', 'H13']	60.53204760774933
rouse	['H03', 'H13']	46.80946711455428
rouse	['H03', 'H13']	82.36739975167153
rouse	['H03', 'H13']	64.83942116980243
rouse	['H03', 'H13']	123.89889072435805
rouse	['H03', 'H13']	91.7715280483493
rouse	['H03', 'H13']	30.444347259535498
rouse	['H03', 'H13']	68.46876196976376
rouse	['H03', 'H13']	43.983484182566414
rouse	['H03', 'H13']	92.87679513482718
rouse	['H03', 'H13']	18.088856601864453
rouse	['H03', 'H13']	56.15399046225392
rouse	['H03', 'H13']	58.7268090322012
rouse	['H03', 'H13']	348.38737759437896
rouse	['H03', 'H13']	357.0917225941392
rouse	['H03', 'H13']	124.34910188263271
rouse	['H03', 'H13']	316.88367570219583
rouse	['H03', 'H13']	255.81628870759934
rouse	['H03', 'H13']	413.0087623503752
rouse	['H03', 'H13']	285.2973849269569
rouse	['H03', 'H13']	151.41835451309623
rouse	['H03', 'H13']	507.36703085651743
rouse	['H03', 'H13']	135.40747185214585
rouse	['H03', 'H13']	277.9950028230133
rouse	['H03', 'H13']	95.87214759941679
rouse	['H03', 'H13']	284.339915605302
rouse	['H03', 'H13']	391.64806438963
rouse	['H03', 'H13']	152.8947836120639
rouse	['H03', 'H13']	450.5415637082704
rouse	['H03', 'H13']	110.80674414002489
rouse	['H03', 'H13']	147.8594415350975
rouse	['H03', 'H13']	328.7649197029055
rouse	['H03', 'H13']	151.68740984841645
rouse	['H03', 'H13']	212.29673688210244
rouse	['H03', 'H13']	192.54342138696845
rouse	['H03', 'H13']	467.33081948662345
rouse	['H03', 'H13']	155.38013982098582
rouse	['H03', 'H13']	475.77877969732197
rouse	['H03', 'H13']	570.1525269768364
rouse	['H03', 'H13']	139.65521445116212
rouse	['H03', 'H13']	308.5108897430516
rouse	['H03', 'H13']	346.4615024680405
rouse	['H03', 'H13']	313.61854073114466
rouse	['H03', 'H13']	206.4732854322058
rouse	['H03', 'H13']	213.75698111706944
rouse	['H03', 'H13']	165.3850819778153
rouse	['H03', 'H13']	211.7222991934324
rouse	['H03', 'H13']	244.65766859290397
rouse	['H03', 'H13']	286.505774188686
rouse	['H03', 'H13']	423.8830036001198
rouse	['H03', 'H13']	418.3371639442422
rouse	['H03', 'H13']	259.9444275932198
rouse	['H03', 'H13']	160.35828933975154
rouse	['H03', 'H13']	115.66185953199685
rouse	['H03', 'H13']	385.0062481063296
rouse	['H03', 'H13']	162.66125280503832
rouse	['H03', 'H13']	268.1456066487876
rouse	['H03', 'H13']	388.61685977759277
rouse	['H03', 'H13']	363.17133077264964
rouse	['H03', 'H13']	189.10660949367045
rouse	['H03', 'H13']	79.265622969666
rouse	['H03', 'H13']	266.1108365518885
rouse	['H03', 'H13']	186.2157061167045
rouse	['H03', 'H13']	111.04076167705884
rouse	['H03', 'H13']	70.17501191076899
rouse	['H03', 'H13']	77.72246068479517
rouse	['H03', 'H13']	34.490896232284534
rouse	['H03', 'H13']	100.55557477666274
rouse	['H03', 'H13']	72.121803747378
rouse	['H03', 'H13']	70.93083971736606
rouse	['H03', 'H13']	75.76534813529734
rouse	['H03', 'H13']	73.67188759360653
rouse	['H03', 'H13']	69.03818724265136
rouse	['H03', 'H13']	419.23645860227236
rouse	['H03', 'H13']	271.59362553183894
rouse	['H03', 'H13']	183.57692129681612
rouse	['H03', 'H13']	234.97164851118492
rouse	['H03', 'H13']	201.33880404148013
rouse	['H03', 'H13']	170.54404243159993
rouse	['H03', 'H13']	89.53425243969286
rouse	['H03', 'H13']	230.6466480791707
rouse	['H03', 'H13']	270.9293532985514
rouse	['H03', 'H13']	234.83565015045124
rouse	['H03', 'H13']	214.9893057900413
rouse	['H03', 'H13']	96.3665496907931
rouse	['H03', 'H13']	314.18917371416313
rouse	['H03', 'H13']	72.28603012703466
rouse	['H03', 'H13']	109.42331382340942
rouse	['H03', 'H13']	119.6307992399244
rouse	['H03', 'H13']	122.29113072798302
rouse	['H03', 'H13']	191.18963379308153
rouse	['H03', 'H13']	53.01911350134502
rouse	['H03', 'H13']	100.34593451409249
rouse	['H03', 'H13']	181.84381647360823
rouse	['H03', 'H13']	95.2622689822429
rouse	['H03', 'H13']	199.10918930315663
rouse	['H03', 'H13']	131.6123373447198
rouse	['H03', 'H13']	139.07080649172494
rouse	['H03', 'H13']	236.8837924088091
rouse	['H03', 'H13']	93.82674951211334
rouse	['H03', 'H13']	113.13931194897037
rouse	['H03', 'H13']	104.03436243055609
rouse	['H03', 'H13']	139.517061797061
rouse	['H03', 'H13']	217.44338074565948
rouse	['H03', 'H13']	135.53254497109867
rouse	['H03', 'H13']	162.13354107899235
rouse	['H03', 'H13']	332.3846510802349
rouse	['H03', 'H13']	149.30546460751404
rouse	['H03', 'H13']	119.71897785806709
rouse	['H03', 'H13']	137.61822551034356
rouse	['H03', 'H13']	132.91716150927485
rouse	['H03', 'H13']	77.87144952446076
rouse	['H03', 'H13']	53.27659485578149
rouse	['H03', 'H13']	160.56036655123373
rouse	['H03', 'H13']	169.53659407503375
rouse	['H03', 'H13']	128.69525124920509
rouse	['H03', 'H13']	110.46263985674982
rouse	['H03', 'H13']	239.6313829551558
rouse	['H03', 'H13']	113.0259665960499
rouse	['H03', 'H13']	249.3068519201835
rouse	['H03', 'H13']	279.66903064289437
rouse	['H03', 'H13']	206.25430102658888
rouse	['H03', 'H13']	200.52871437938938
rouse	['H03', 'H13']	133.51289323157164
rouse	['H03', 'H13']	245.25845161242975
rouse	['H03', 'H13']	132.01808688980785
rouse	['H03', 'H13']	108.80711406382673
rouse	['H03', 'H13']	115.66717539294142
rouse	['H03', 'H13']	207.51757919182637
rouse	['H03', 'H13']	103.19269345142011
rouse	['H03', 'H13']	107.2158306263469
rouse	['H03', 'H13']	94.67260777086926
rouse	['H03', 'H13']	152.66489920193231
rouse	['H03', 'H13']	39.32614160594402
rouse	['H03', 'H13']	49.76104393145222
rouse	['H03', 'H13']	86.92361375986304
rouse	['H03', 'H13']	41.1701336001818
rouse	['H03', 'H13']	106.01446527794843
rouse	['H03', 'H13']	55.04493020438526
rouse	['H03', 'H13']	42.97964834976577
rouse	['H03', 'H13']	61.09634702243739
rouse	['H03', 'H13']	46.716154091178964
rouse	['H03', 'H13']	25.176214428566826
rouse	['H03', 'H13']	178.7905508713694
rouse	['H03', 'H13']	171.79548864318872
rouse	['H03', 'H13']	286.356064909488
rouse	['H03', 'H13']	211.4299795553052
rouse	['H03', 'H13']	115.91277461179358
rouse	['H03', 'H13']	345.16718297979406
rouse	['H03', 'H13']	301.9539157384862
rouse	['H03', 'H13']	215.95290583876792
rouse	['H03', 'H13']	291.1221597321829
rouse	['H03', 'H13']	129.22673806758775
rouse	['H03', 'H13']	294.52146044325
rouse	['H03', 'H13']	479.694033969139
rouse	['H03', 'H13']	338.5650976192471
rouse	['H03', 'H13']	116.80983508088612
rouse	['H03', 'H13']	208.26035092199453
rouse	['H03', 'H13']	258.85490113085655
rouse	['H03', 'H13']	329.1357208435331
rouse	['H03', 'H13']	335.91166173851923
rouse	['H03', 'H13']	166.1277819667018
rouse	['H03', 'H13']	653.4968431075702
rouse	['H03', 'H13']	215.16015229223572
rouse	['H03', 'H13']	107.35838099428442
rouse	['H03', 'H13']	242.62143976668372
rouse	['H03', 'H13']	213.29485534863852
rouse	['H03', 'H13']	195.3897419115997
rouse	['H03', 'H13']	356.6756778180812
rouse	['H03', 'H13']	72.67817336340026
rouse	['H03', 'H13']	136.11182393785666
rouse	['H03', 'H13']	130.42058147466648
rouse	['H03', 'H13']	126.66334313789913
rouse	['H03', 'H13']	238.18040969370193
rouse	['H03', 'H13']	293.38405316073533
rouse	['H03', 'H13']	148.84185468765364
rouse	['H03', 'H13']	379.32505776756466
rouse	['H03', 'H13']	84.08878997467582
rouse	['H03', 'H13']	419.25189361538025
rouse	['H03', 'H13']	272.55517981434105
rouse	['H03', 'H13']	85.58076462291443
rouse	['H03', 'H13']	245.06826123765438
rouse	['H03', 'H13']	241.80036482462054
rouse	['H03', 'H13']	234.65748369695604
rouse	['H03', 'H13']	226.2439679653391
rouse	['H03', 'H13']	363.1505164876613
rouse	['H03', 'H13']	217.0815785863021
rouse	['H03', 'H13']	55.56027960389468
rouse	['H03', 'H13']	127.34654575883125
rouse	['H03', 'H13']	212.49769035866453
rouse	['H03', 'H13']	219.02688365654575
rouse	['H03', 'H13']	229.5507478675429
rouse	['H03', 'H13']	230.68661135504965
rouse	['H03', 'H13']	170.38455629850247
rouse	['H03', 'H13']	97.89242122682951
rouse	['H03', 'H13']	82.01983618897971
rouse	['H03', 'H13']	258.7131068890762
rouse	['H03', 'H13']	155.18163265762493
rouse	['H03', 'H13']	233.81199524522788
rouse	['H03', 'H13']	76.68406973605494
rouse	['H03', 'H13']	180.8849297144898
rouse	['H03', 'H13']	229.41003034960733
rouse	['H03', 'H13']	272.05176238492464
rouse	['H03', 'H13']	312.7383189785545
rouse	['H03', 'H13']	313.6420658307316
rouse	['H03', 'H13']	121.66687022687357
rouse	['H03', 'H13']	113.86081746173237
rouse	['H03', 'H13']	226.4246135809282
rouse	['H03', 'H13']	321.4366777777771
rouse	['H03', 'H13']	259.9015223070039
rouse	['H03', 'H13']	188.56321630629404
rouse	['H03', 'H13']	264.7380838194414
rouse	['H03', 'H13']	231.71249346520568
rouse	['H03', 'H13']	143.54189481148634
rouse	['H03', 'H13']	271.6950194314665
rouse	['H03', 'H13']	115.1897805389689
rouse	['H03', 'H13']	285.41108455841953
rouse	['H03', 'H13']	462.04035488459624
rouse	['H03', 'H13']	250.02476994794324
rouse	['H03', 'H13']	220.5781267584649
rouse	['H03', 'H13']	272.1838525116448
rouse	['H03', 'H13']	445.25647421305473
rouse	['H03', 'H13']	407.0318149037474
rouse	['H03', 'H13']	33.03474692945434
rouse	['H03', 'H13']	65.82819600369383
rouse	['H03', 'H13']	61.50844355587969
rouse	['H03', 'H13']	67.4766224955516
rouse	['H03', 'H13']	64.2587329281177
rouse	['H03', 'H13']	34.62254447642594
rouse	['H03', 'H13']	32.84105938282865
rouse	['H03', 'H13']	32.82196548129044
rouse	['H03', 'H13']	37.86009238119512
rouse	['H03', 'H13']	100.4746221374478
rouse	['H03', 'H13']	161.01363431096274
rouse	['H03', 'H13']	266.5500643062108
rouse	['H03', 'H13']	138.62385419020995
rouse	['H03', 'H13']	210.8827749433406
rouse	['H03', 'H13']	231.09627198694045
rouse	['H03', 'H13']	67.08865057305732
rouse	['H03', 'H13']	247.46035048854014
rouse	['H03', 'H13']	170.37767657920443
rouse	['H03', 'H13']	86.96795354336433
rouse	['H03', 'H13']	240.14079480674837
rouse	['H03', 'H13']	260.77800077986853
rouse	['H03', 'H13']	261.83920666185435
rouse	['H03', 'H13']	177.89569176567602
rouse	['H03', 'H13']	285.55496660687453
rouse	['H03', 'H13']	57.78021547145233
rouse	['H03', 'H13']	410.1781142243754
rouse	['H03', 'H13']	293.73912211298773
rouse	['H03', 'H13']	236.90795785325312
rouse	['H03', 'H13']	166.1559916927209
rouse	['H03', 'H13']	299.8320164649392
rouse	['H03', 'H13']	193.2482796989367
rouse	['H03', 'H13']	138.59851460465538
rouse	['H03', 'H13']	149.27711814271586
rouse	['H03', 'H13']	111.92635628740031
rouse	['H03', 'H13']	114.19965781780036
rouse	['H03', 'H13']	64.7983724492537
rouse	['H03', 'H13']	100.67027462505075
rouse	['H03', 'H13']	182.14306801369295
rouse	['H03', 'H13']	184.38971550838156
rouse	['H03', 'H13']	152.74161903127708
rouse	['H03', 'H13']	70.90081204315082
rouse	['H03', 'H13']	64.82086418755098
rouse	['H03', 'H13']	59.7929897915609
rouse	['H03', 'H13']	38.16539971240647
rouse	['H03', 'H13']	67.84380165363537
rouse	['H03', 'H13']	118.93996135201343
rouse	['H03', 'H13']	96.46406383841709
rouse	['H03', 'H13']	81.37316374047644
rouse	['H03', 'H13']	53.09197850147647
rouse	['H03', 'H13']	85.86537079036911
rouse	['H03', 'H13']	196.73239745881307
rouse	['H03', 'H13']	413.17779557361473
rouse	['H03', 'H13']	358.58003943097276
rouse	['H03', 'H13']	362.23360141422256
rouse	['H03', 'H13']	93.49073592582472
rouse	['H03', 'H13']	116.37957807109204
rouse	['H03', 'H13']	218.26184614212175
rouse	['H03', 'H13']	198.0932681445376
rouse	['H03', 'H13']	361.4447619650761
rouse	['H03', 'H13']	433.7911407480019
rouse	['H03', 'H13']	169.14887661359674
rouse	['H03', 'H13']	227.6525364026012
rouse	['H03', 'H13']	176.35102122744033
rouse	['H03', 'H13']	286.30380031959265
rouse	['H03', 'H13']	170.33851375030878
rouse	['H03', 'H13']	190.89806363003692
rouse	['H03', 'H13']	384.6345217469793
rouse	['H03', 'H13']	349.9028375986494
rouse	['H03', 'H13']	291.2634360079589
rouse	['H03', 'H13']	245.76606886783767
rouse	['H03', 'H13']	156.66757175245527
rouse	['H03', 'H13']	301.7617486520215
rouse	['H03', 'H13']	68.78865905560679
rouse	['H03', 'H13']	115.02131992266358
rouse	['H03', 'H13']	236.05368122616073
rouse	['H03', 'H13']	85.22228015244097
rouse	['H03', 'H13']	249.67949388689414
rouse	['H03', 'H13']	238.3539176602426
rouse	['H03', 'H13']	220.22548102600928
rouse	['H03', 'H13']	234.78341370609306
rouse	['H03', 'H13']	373.5250613639634
rouse	['H03', 'H13']	248.77615116099022
rouse	['H03', 'H13']	246.5110266034909
rouse	['H03', 'H13']	168.6781402779014
rouse	['H03', 'H13']	330.2871190642558
rouse	['H03', 'H13']	212.95852705724755
rouse	['H03', 'H13']	348.22557928954365
rouse	['H03', 'H13']	245.7417315199422
rouse	['H03', 'H13']	211.2072226516449
rouse	['H03', 'H13']	392.29948817031743
rouse	['H03', 'H13']	269.96061537740474
rouse	['H03', 'H13']	242.82164116435763
rouse	['H03', 'H13']	365.3779362944168
rouse	['H03', 'H13']	161.36032010954096
rouse	['H03', 'H13']	312.7677015210801
rouse	['H03', 'H13']	355.0763033917916
rouse	['H03', 'H13']	186.52909585806825
rouse	['H03', 'H13']	400.4860440763869
rouse	['H03', 'H13']	75.28559111202657
rouse	['H03', 'H13']	235.64681430513772
rouse	['H03', 'H13']	49.46954349104547
rouse	['H03', 'H13']	69.38243059918669
rouse	['H03', 'H13']	93.80770899699081
rouse	['H03', 'H13']	80.34486699514653
rouse	['H03', 'H13']	46.673219408957
rouse	['H03', 'H13']	74.19856017785246
rouse	['H03', 'H13']	47.268122104068645
rouse	['H03', 'H13']	57.004416200450535
rouse	['H03', 'H13']	36.42000242125404
rouse	['H03', 'H13']	89.75840102682776
rouse	['H03', 'H13']	204.21180316487505
rouse	['H03', 'H13']	158.1247058811735
rouse	['H03', 'H13']	127.22322948665266
rouse	['H03', 'H13']	146.5496287211593
rouse	['H03', 'H13']	93.24922843352344
rouse	['H03', 'H13']	102.06561917282758
rouse	['H03', 'H13']	125.87607045606323
rouse	['H03', 'H13']	255.82028144898234
rouse	['H03', 'H13']	186.38168483978933
rouse	['H03', 'H13']	131.94302285619145
rouse	['H03', 'H13']	71.34377606489718
rouse	['H03', 'H13']	200.72460347900588
rouse	['H03', 'H13']	80.68445591258751
rouse	['H03', 'H13']	215.7859530274281
rouse	['H03', 'H13']	159.66721441775476
rouse	['H03', 'H13']	111.3510715075841
rouse	['H03', 'H13']	174.76332675748378
rouse	['H03', 'H13']	284.4690595417365
rouse	['H03', 'H13']	272.2329957866525
rouse	['H03', 'H13']	235.38342740793115
rouse	['H03', 'H13']	326.2658214470567
rouse	['H03', 'H13']	131.22192024782782
rouse	['H03', 'H13']	443.86226025166013
rouse	['H03', 'H13']	334.9481609723221
rouse	['H03', 'H13']	319.6272498545048
rouse	['H03', 'H13']	344.44806867190255
rouse	['H03', 'H13']	303.08727098586934
rouse	['H03', 'H13']	213.437637048347
rouse	['H03', 'H13']	108.88023257439417
rouse	['H03', 'H13']	462.2556058459195
rouse	['H03', 'H13']	55.481389638691205
rouse	['H03', 'H13']	72.80787306622162
rouse	['H03', 'H13']	82.93969756051112
rouse	['H03', 'H13']	71.39347458624297
rouse	['H03', 'H13']	47.18558455012318
rouse	['H03', 'H13']	52.03647861611917
rouse	['H03', 'H13']	15.242996169113846
rouse	['H03', 'H13']	64.63121665210785
rouse	['H03', 'H13']	90.04372831305763
rouse	['H03', 'H13']	48.25509248530639
rouse	['H03', 'H13']	142.37457931577288
rouse	['H03', 'H13']	167.678694068287
rouse	['H03', 'H13']	163.24811642836306
rouse	['H03', 'H13']	93.67828633740972
rouse	['H03', 'H13']	219.4863229682542
rouse	['H03', 'H13']	161.20962811514121
rouse	['H03', 'H13']	226.64880130680544
rouse	['H03', 'H13']	310.0376572675847
rouse	['H03', 'H13']	106.81722451956932
rouse	['H03', 'H13']	274.1623751989647
rouse	['H03', 'H13']	572.9764557678249
rouse	['H03', 'H13']	292.7027645910607
rouse	['H03', 'H13']	218.56568001738208
rouse	['H03', 'H13']	312.4831775882911
rouse	['H03', 'H13']	482.1980286519542
rouse	['H03', 'H13']	302.6904454429769
rouse	['H03', 'H13']	80.61092630442378
rouse	['H03', 'H13']	407.52134442797995
rouse	['H03', 'H13']	268.0780403999751
rouse	['H03', 'H13']	219.75038881671782
rouse	['H03', 'H13']	26.90744150048809
rouse	['H03', 'H13']	15.071207720184804
rouse	['H03', 'H13']	78.60286086370321
rouse	['H03', 'H13']	72.72181005823006
rouse	['H03', 'H13']	60.7123561862151
rouse	['H03', 'H13']	29.595050184364197
rouse	['H03', 'H13']	130.37300839093328
rouse	['H03', 'H13']	67.65616109288275
rouse	['H03', 'H13']	41.543264896267395
rouse	['H03', 'H13']	105.97308180724391
rouse	['H03', 'H13']	142.5622401746433
rouse	['H03', 'H13']	30.875912795268324
rouse	['H03', 'H13']	67.26388764991631
rouse	['H03', 'H13']	215.63853587670948
rouse	['H03', 'H13']	189.74006459357076
rouse	['H03', 'H13']	188.68308873528284
rouse	['H03', 'H13']	117.53529219098267
rouse	['H03', 'H13']	305.7721699273558
rouse	['H03', 'H13']	148.27696500219807
rouse	['H03', 'H13']	86.07533206300778
rouse	['H03', 'H13']	315.5086983722836
rouse	['H03', 'H13']	330.1106057815167
rouse	['H03', 'H13']	448.0784444604385
rouse	['H03', 'H13']	461.0828474811737
rouse	['H03', 'H13']	262.7534248132413
rouse	['H03', 'H13']	580.9658354608242
rouse	['H03', 'H13']	408.1925297837528
rouse	['H03', 'H13']	234.35929792983788
rouse	['H03', 'H13']	279.5497499934735
rouse	['H03', 'H13']	148.64702596350773
rouse	['H03', 'H13']	101.09922364976676
rouse	['H03', 'H13']	215.9862708886686
rouse	['H03', 'H13']	226.83923475180583
rouse	['H03', 'H13']	248.2064510078954
rouse	['H03', 'H13']	183.43571107608915
rouse	['H03', 'H13']	39.21800774942636
rouse	['H03', 'H13']	207.48617875131254
rouse	['H03', 'H13']	280.61229857977236
rouse	['H03', 'H13']	203.60995712071036
rouse	['H03', 'H13']	207.67048248691734
rouse	['H03', 'H13']	103.55459357437252
rouse	['H03', 'H13']	170.41175966592172
rouse	['H03', 'H13']	210.67391888404237
rouse	['H03', 'H13']	298.948164612294
rouse	['H03', 'H13']	40.351758005697405
rouse	['H03', 'H13']	107.67634803521516
rouse	['H03', 'H13']	114.91944139503369
rouse	['H03', 'H13']	155.64655043453877
rouse	['H03', 'H13']	115.19854203467646
rouse	['H03', 'H13']	362.1911607116981
rouse	['H03', 'H13']	32.8313126753887
rouse	['H03', 'H13']	268.8852191171371
rouse	['H03', 'H13']	181.2133848055839
rouse	['H03', 'H13']	217.38846413003193
rouse	['H03', 'H13']	194.3528418508051
rouse	['H03', 'H13']	290.7186310544625
rouse	['H03', 'H13']	187.0543856933873
rouse	['H03', 'H13']	93.39349097161396
rouse	['H03', 'H13']	264.2719951917696
rouse	['H03', 'H13']	194.30474348246338
rouse	['H03', 'H13']	90.2140688027376
rouse	['H03', 'H13']	19.38753346156975
rouse	['H03', 'H13']	47.01350969505599
rouse	['H03', 'H13']	27.763052426354136
rouse	['H03', 'H13']	84.84255552549693
rouse	['H03', 'H13']	66.87246668502284
rouse	['H03', 'H13']	103.31948232187554
rouse	['H03', 'H13']	28.957894766530423
rouse	['H03', 'H13']	86.6529588239556
rouse	['H03', 'H13']	78.19847786565508
rouse	['H03', 'H13']	73.91614569520775
rouse	['H03', 'H13']	25.312157866935582
rouse	['H03', 'H13']	33.63188630036151
rouse	['H03', 'H13']	26.851077566804843
rouse	['H03', 'H13']	47.16394009082825
rouse	['H03', 'H13']	70.72111658158991
rouse	['H03', 'H13']	76.40350718226753
rouse	['H03', 'H13']	18.54752452435574
rouse	['H03', 'H13']	58.944951121544456
rouse	['H03', 'H13']	53.939960133015795
rouse	['H03', 'H13']	67.17819844502247
rouse	['H03', 'H13']	78.7004947872498
rouse	['H03', 'H13']	52.583990917618685
rouse	['H03', 'H13']	34.92166584414513
rouse	['H03', 'H13']	87.48060630945687
rouse	['H03', 'H13']	36.270631915981156
rouse	['H03', 'H13']	98.97576282778748
rouse	['H03', 'H13']	95.51075107724661
rouse	['H03', 'H13']	65.78612126375532
rouse	['H03', 'H13']	68.02314253401492
rouse	['H03', 'H13']	186.61808483213824
rouse	['H03', 'H13']	364.29702744508785
rouse	['H03', 'H13']	106.74040547870187
rouse	['H03', 'H13']	262.3725660378133
rouse	['H03', 'H13']	196.750665794268
rouse	['H03', 'H13']	99.52896005737175
rouse	['H03', 'H13']	237.51792196455858
rouse	['H03', 'H13']	204.96491846722037
rouse	['H03', 'H13']	165.59430731053527
rouse	['H03', 'H13']	122.37212464583095
rouse	['H03', 'H13']	133.30361522880767
rouse	['H03', 'H13']	70.94654712747916
rouse	['H03', 'H13']	28.235497951567414
rouse	['H03', 'H13']	28.549221373477344
rouse	['H03', 'H13']	78.08604866183094
rouse	['H03', 'H13']	62.84866424841633
rouse	['H03', 'H13']	15.701995305466264
rouse	['H03', 'H13']	77.18129860311922
rouse	['H03', 'H13']	70.92888167111997
rouse	['H03', 'H13']	98.97520018248841
rouse	['H03', 'H13']	180.63743907716278
rouse	['H03', 'H13']	108.33755172644425
rouse	['H03', 'H13']	164.7762225105965
rouse	['H03', 'H13']	170.63541141584912
rouse	['H03', 'H13']	198.05852304587037
rouse	['H03', 'H13']	121.83418420864678
rouse	['H03', 'H13']	48.15062226571851
rouse	['H03', 'H13']	99.31687713274414
rouse	['H03', 'H13']	63.972988904380166
rouse	['H03', 'H13']	133.88793163780267
rouse	['H03', 'H13']	31.07102468997672
rouse	['H03', 'H13']	157.91692128732134
rouse	['H03', 'H13']	402.0978620605991
rouse	['H03', 'H13']	143.96526024791072
rouse	['H03', 'H13']	44.60675523515148
rouse	['H03', 'H13']	573.6292731323443
rouse	['H03', 'H13']	384.260338032798
rouse	['H03', 'H13']	442.788030908897
rouse	['H03', 'H13']	266.74563966430406
rouse	['H03', 'H13']	285.69682884129224
rouse	['H03', 'H13']	360.05190175340493
rouse	['H03', 'H13']	181.6633014625374
rouse	['H03', 'H13']	133.28227698906778
rouse	['H03', 'H13']	334.2527675065801
rouse	['H03', 'H13']	411.10821794672836
rouse	['H03', 'H13']	65.6093481128648
rouse	['H03', 'H13']	526.7829317844113
rouse	['H03', 'H13']	322.50289321108636
rouse	['H03', 'H13']	162.4409308884364
rouse	['H03', 'H13']	310.25548292665957
rouse	['H03', 'H13']	280.50460296122617
rouse	['H03', 'H13']	474.5006481586529
rouse	['H03', 'H13']	303.5378174091279
rouse	['H03', 'H13']	196.95426515557162
rouse	['H03', 'H13']	293.24242051749314
rouse	['H03', 'H13']	329.5555579489117
rouse	['H03', 'H13']	456.89655765251973
rouse	['H03', 'H13']	390.38448750728446
rouse	['H03', 'H13']	438.8564293585055
rouse	['H03', 'H13']	414.9205934118984
rouse	['H03', 'H13']	407.98481912621685
rouse	['H03', 'H13']	373.2217128147446
rouse	['H03', 'H13']	233.90049551936693
rouse	['H03', 'H13']	168.80017092149248
rouse	['H03', 'H13']	352.943134158352
rouse	['H03', 'H13']	240.17994709545988
rouse	['H03', 'H13']	320.2659097291422
rouse	['H03', 'H13']	181.34023966307177
rouse	['H03', 'H13']	151.61596092656046
rouse	['H03', 'H13']	384.6924732339309
rouse	['H03', 'H13']	117.26209752948924
rouse	['H03', 'H13']	66.8688238551287
rouse	['H03', 'H13']	80.10716903799714
rouse	['H03', 'H13']	61.10010479177958
rouse	['H03', 'H13']	104.71180284473678
rouse	['H03', 'H13']	186.56806427819117
rouse	['H03', 'H13']	80.07713528526837
rouse	['H03', 'H13']	46.41347173902732
rouse	['H03', 'H13']	45.85265761430924
rouse	['H03', 'H13']	57.12070452080743
rouse	['H03', 'H13']	214.40111453887002
rouse	['H03', 'H13']	306.4270762911495
rouse	['H03', 'H13']	225.54361759280607
rouse	['H03', 'H13']	122.75837311485651
rouse	['H03', 'H13']	156.64742120682962
rouse	['H03', 'H13']	136.21887180341773
rouse	['H03', 'H13']	200.66098972014132
rouse	['H03', 'H13']	329.2583498940507
rouse	['H03', 'H13']	97.36600545538401
rouse	['H03', 'H13']	148.0273851872378
rouse	['H03', 'H13']	128.93275583630313
rouse	['H03', 'H13']	338.38327022401785
rouse	['H03', 'H13']	104.05551881625497
rouse	['H03', 'H13']	329.1946686241575
rouse	['H03', 'H13']	267.0860619417792
rouse	['H03', 'H13']	273.60648009491393
rouse	['H03', 'H13']	334.9281208074518
rouse	['H03', 'H13']	190.20009734794064
rouse	['H03', 'H13']	308.7788820875226
rouse	['H03', 'H13']	193.02178311480674
rouse	['H03', 'H13']	61.88278587295056
rouse	['H03', 'H13']	68.96477559694308
rouse	['H03', 'H13']	59.746142090706975
rouse	['H03', 'H13']	79.75488560054525
rouse	['H03', 'H13']	58.94056646947789
rouse	['H03', 'H13']	73.56343216592018
rouse	['H03', 'H13']	98.94556080664192
rouse	['H03', 'H13']	61.48832664064895
rouse	['H03', 'H13']	114.65696044504615
rouse	['H03', 'H13']	38.283807520963016
rouse	['H03', 'H13']	117.24348785927396
rouse	['H03', 'H13']	103.68686627809913
rouse	['H03', 'H13']	344.2659870666731
rouse	['H03', 'H13']	185.251494778592
rouse	['H03', 'H13']	283.81994361537176
rouse	['H03', 'H13']	316.2818961577535
rouse	['H03', 'H13']	328.58488654920814
rouse	['H03', 'H13']	431.3599616909699
rouse	['H03', 'H13']	469.6209216787861
rouse	['H03', 'H13']	377.6886075032225
rouse	['H03', 'H13']	358.52335253658265
rouse	['H03', 'H13']	191.2642256101912
rouse	['H03', 'H13']	224.5673279191919
rouse	['H03', 'H13']	262.7491131092719
rouse	['H03', 'H13']	226.77227022395078
rouse	['H03', 'H13']	236.63946593386544
rouse	['H03', 'H13']	263.07306124276585
rouse	['H03', 'H13']	494.28345965270773
rouse	['H03', 'H13']	119.92257534663703
rouse	['H03', 'H13']	269.9808699219842
rouse	['H03', 'H13']	99.09704053946095
rouse	['H03', 'H13']	218.08511759282706
rouse	['H03', 'H13']	123.26024436051175
rouse	['H03', 'H13']	443.4895779288818
rouse	['H03', 'H13']	193.71137637424323
rouse	['H03', 'H13']	367.88610667641814
rouse	['H03', 'H13']	119.16404869341733
rouse	['H03', 'H13']	137.92695204618528
rouse	['H03', 'H13']	19.006999666812668
rouse	['H03', 'H13']	57.9703412965174
rouse	['H03', 'H13']	442.2662966020529
rouse	['H03', 'H13']	237.49862927637494
rouse	['H03', 'H13']	238.95129847322625
rouse	['H03', 'H13']	540.2590755367473
rouse	['H03', 'H13']	521.8694221260362
rouse	['H03', 'H13']	248.8054060487149
rouse	['H03', 'H13']	277.5044136520671
rouse	['H03', 'H13']	461.66932179605527
rouse	['H03', 'H13']	213.72030320375828
rouse	['H03', 'H13']	214.26628616267783
rouse	['H03', 'H13']	44.016612252198755
rouse	['H03', 'H13']	52.71368471474652
rouse	['H03', 'H13']	43.29510698629521
rouse	['H03', 'H13']	32.031468476554615
rouse	['H03', 'H13']	81.09492563421456
rouse	['H03', 'H13']	106.35944314154155
rouse	['H03', 'H13']	26.778501855706487
rouse	['H03', 'H13']	71.38646134271258
rouse	['H03', 'H13']	39.027590266695455
rouse	['H03', 'H13']	89.92615101804724
rouse	['H03', 'H13']	44.63141010170295
rouse	['H03', 'H13']	64.45739920947601
rouse	['H03', 'H13']	56.98322497601865
rouse	['H03', 'H13']	69.71227395242032
rouse	['H03', 'H13']	119.38858247133854
rouse	['H03', 'H13']	85.86105969437924
rouse	['H03', 'H13']	41.07691869173315
rouse	['H03', 'H13']	53.002243560821974
rouse	['H03', 'H13']	93.98798207765164
rouse	['H03', 'H13']	101.28120510998298
rouse	['H03', 'H13']	123.15393629030858
rouse	['H03', 'H13']	82.18283904732687
rouse	['H03', 'H13']	328.52300679277636
rouse	['H03', 'H13']	407.98813688450105
rouse	['H03', 'H13']	275.2648322183604
rouse	['H03', 'H13']	222.64779946637242
rouse	['H03', 'H13']	106.2482971864118
rouse	['H03', 'H13']	375.1741128932268
rouse	['H03', 'H13']	118.52318302718528
rouse	['H03', 'H13']	133.05781510183752
rouse	['H03', 'H13']	71.30877766169937
rouse	['H03', 'H13']	72.96774311675757
rouse	['H03', 'H13']	51.29187056765293
rouse	['H03', 'H13']	42.08002084705719
rouse	['H03', 'H13']	33.28944385572577
rouse	['H03', 'H13']	54.069619073468715
rouse	['H03', 'H13']	42.441399252087386
rouse	['H03', 'H13']	80.41831912682454
rouse	['H03', 'H13']	51.577441842773894
rouse	['H03', 'H13']	38.73660342614114
rouse	['H03', 'H13']	268.5728341696373
rouse	['H03', 'H13']	360.3859901405552
rouse	['H03', 'H13']	464.91152877447206
rouse	['H03', 'H13']	276.8107949630939
rouse	['H03', 'H13']	303.7990761328155
rouse	['H03', 'H13']	316.1418267976135
rouse	['H03', 'H13']	23.011312683634916
rouse	['H03', 'H13']	418.6203901992401
rouse	['H03', 'H13']	153.0995833131908
rouse	['H03', 'H13']	106.22182382034073
rouse	['H03', 'H13']	160.57051571169322
rouse	['H03', 'H13']	214.43494363500585
rouse	['H03', 'H13']	256.11387547195943
rouse	['H03', 'H13']	341.9941104242891
rouse	['H03', 'H13']	133.3206777627606
rouse	['H03', 'H13']	278.3586673959103
rouse	['H03', 'H13']	105.92177975708073
rouse	['H03', 'H13']	495.0278978033873
rouse	['H03', 'H13']	338.19580565177944
rouse	['H03', 'H13']	305.3688736067865
rouse	['H03', 'H13']	86.75499548446882
rouse	['H03', 'H13']	56.80641107740007
rouse	['H03', 'H13']	43.3401671731966
rouse	['H03', 'H13']	73.66887957224083
rouse	['H03', 'H13']	39.810536414267226
rouse	['H03', 'H13']	71.61439082367659
rouse	['H03', 'H13']	83.36052206831808
rouse	['H03', 'H13']	33.47146713825957
rouse	['H03', 'H13']	84.84540772418764
rouse	['H03', 'H13']	17.54501365949677
rouse	['H03', 'H13']	84.27656196464143
rouse	['H03', 'H13']	107.29190316209412
rouse	['H03', 'H13']	44.22846765678573
rouse	['H03', 'H13']	72.34521390344422
rouse	['H03', 'H13']	36.12289856916448
rouse	['H03', 'H13']	54.83647402589999
rouse	['H03', 'H13']	64.07496237147681
rouse	['H03', 'H13']	87.6463154702794
rouse	['H03', 'H13']	7.308491280236503
rouse	['H03', 'H13']	81.72704442114686
rouse	['H03', 'H13']	128.04514442879145
rouse	['H03', 'H13']	107.99123011667123
rouse	['H03', 'H13']	18.44775078754097
rouse	['H03', 'H13']	16.30277209024215
rouse	['H03', 'H13']	62.940795114895835
rouse	['H03', 'H13']	70.05621450306577
rouse	['H03', 'H13']	37.764677397188606
rouse	['H03', 'H13']	78.19500216973653
rouse	['H03', 'H13']	33.931677473669716
rouse	['H03', 'H13']	88.41892202996867
rouse	['H03', 'H13']	380.71204490450367
rouse	['H03', 'H13']	160.13462403656663
rouse	['H03', 'H13']	264.48437177951575
rouse	['H03', 'H13']	251.89317840724044
rouse	['H03', 'H13']	200.63446708773242
rouse	['H03', 'H13']	317.65826544170403
rouse	['H03', 'H13']	284.985782409607
rouse	['H03', 'H13']	218.45156959232972
rouse	['H03', 'H13']	209.17534881836238
rouse	['H03', 'H13']	149.10310473970222
rouse	['H03', 'H13']	130.04267482523943
rouse	['H03', 'H13']	187.7619220066019
rouse	['H03', 'H13']	206.31285762302133
rouse	['H03', 'H13']	209.13922000344934
rouse	['H03', 'H13']	322.1059283592382
rouse	['H03', 'H13']	137.82006722273357
rouse	['H03', 'H13']	173.96357307105245
rouse	['H03', 'H13']	125.29648063911549
rouse	['H03', 'H13']	350.002003066312
rouse	['H03', 'H13']	118.9802642688452
rouse	['H03', 'H13']	43.236796836613316
rouse	['H03', 'H13']	48.63446885658451
rouse	['H03', 'H13']	140.2154509413481
rouse	['H03', 'H13']	55.25896864073622
rouse	['H03', 'H13']	56.783541733934854
rouse	['H03', 'H13']	34.8143883875625
rouse	['H03', 'H13']	51.72266445470172
rouse	['H03', 'H13']	81.1828725963108
rouse	['H03', 'H13']	76.72066572860717
rouse	['H03', 'H13']	100.18411555664512
rouse	['H03', 'H13']	404.51167625619604
rouse	['H03', 'H13']	323.28983298791087
rouse	['H03', 'H13']	405.21169766065015
rouse	['H03', 'H13']	375.1080572393548
rouse	['H03', 'H13']	317.05620233261266
rouse	['H03', 'H13']	317.7295730020368
rouse	['H03', 'H13']	133.70717605439438
rouse	['H03', 'H13']	157.8363288315276
rouse	['H03', 'H13']	220.9454075031684
rouse	['H03', 'H13']	213.34532040256062
rouse	['H03', 'H13']	341.7704909853548
rouse	['H03', 'H13']	305.99282353549336
rouse	['H03', 'H13']	298.0377033018388
rouse	['H03', 'H13']	149.47424113411682
rouse	['H03', 'H13']	336.54750521474756
rouse	['H03', 'H13']	405.9389750129933
rouse	['H03', 'H13']	157.84292763501202
rouse	['H03', 'H13']	336.4114133249938
rouse	['H03', 'H13']	123.26149914005727
rouse	['H03', 'H13']	194.926886646002
rouse	['H03', 'H13']	170.3083627487112
rouse	['H03', 'H13']	186.52768871097717
rouse	['H03', 'H13']	100.73680744904368
rouse	['H03', 'H13']	112.63674708561307
rouse	['H03', 'H13']	173.57115988026476
rouse	['H03', 'H13']	229.7880778841627
rouse	['H03', 'H13']	173.64045719269848
rouse	['H03', 'H13']	208.96024778816158
rouse	['H03', 'H13']	242.15240404056547
rouse	['H03', 'H13']	160.0196729651376
rouse	['H03', 'H13']	69.2529019592697
rouse	['H03', 'H13']	32.65901351832556
rouse	['H03', 'H13']	87.05280053065542
rouse	['H03', 'H13']	65.87569302970314
rouse	['H03', 'H13']	72.61602057189626
rouse	['H03', 'H13']	88.96790750518367
rouse	['H03', 'H13']	114.63711606131045
rouse	['H03', 'H13']	77.66340331514823
rouse	['H03', 'H13']	68.15101452824953
rouse	['H03', 'H13']	82.62672876430885
rouse	['H03', 'H13']	383.3769491210616
rouse	['H03', 'H13']	388.5321907353492
rouse	['H03', 'H13']	382.34789287355414
rouse	['H03', 'H13']	241.07474813648795
rouse	['H03', 'H13']	180.061307995652
rouse	['H03', 'H13']	260.6317064433169
rouse	['H03', 'H13']	228.25367886540425
rouse	['H03', 'H13']	267.6222607044991
rouse	['H03', 'H13']	349.1556161484634
rouse	['H03', 'H13']	228.31637587401423
rouse	['H03', 'H13']	222.93417233205497
rouse	['H03', 'H13']	233.62735871447418
rouse	['H03', 'H13']	122.7257823042054
rouse	['H03', 'H13']	218.23410488912887
rouse	['H03', 'H13']	319.9203700144512
rouse	['H03', 'H13']	240.78484463522048
rouse	['H03', 'H13']	144.05494865374752
rouse	['H03', 'H13']	246.02647629144667
rouse	['H03', 'H13']	323.10692244180507
rouse	['H03', 'H13']	229.20281607472225
rouse	['H03', 'H13']	94.04518847668338
rouse	['H03', 'H13']	259.1226212224789
rouse	['H03', 'H13']	189.66423982719283
rouse	['H03', 'H13']	203.48375792321477
rouse	['H03', 'H13']	152.24350383094335
rouse	['H03', 'H13']	247.49622593146754
rouse	['H03', 'H13']	427.15905252982066
rouse	['H03', 'H13']	90.6646265926496
rouse	['H03', 'H13']	356.7006967609965
rouse	['H03', 'H13']	189.7896814364469
rouse	['H03', 'H13']	79.03400136812401
rouse	['H03', 'H13']	76.88886561465368
rouse	['H03', 'H13']	56.57473471870903
rouse	['H03', 'H13']	32.25647148208506
rouse	['H03', 'H13']	72.07881930334835
rouse	['H03', 'H13']	71.67311054138611
rouse	['H03', 'H13']	35.6490240651608
rouse	['H03', 'H13']	84.7954073556182
rouse	['H03', 'H13']	40.4411693454101
rouse	['H03', 'H13']	57.332382284097356
rouse	['H03', 'H13']	31.00545284100027
rouse	['H03', 'H13']	65.5599760428639
rouse	['H03', 'H13']	85.2883121416661
rouse	['H03', 'H13']	79.18458387706004
rouse	['H03', 'H13']	112.7486207264716
rouse	['H03', 'H13']	74.11030636977962
rouse	['H03', 'H13']	70.77500504220033
rouse	['H03', 'H13']	80.03958922343855
rouse	['H03', 'H13']	100.79627334981161
rouse	['H03', 'H13']	56.958889888798524
rouse	['H03', 'H13']	61.251717718253666
rouse	['H03', 'H13']	125.1181799260715
rouse	['H03', 'H13']	54.675399449062525
rouse	['H03', 'H13']	41.09002036570181
rouse	['H03', 'H13']	85.53448894052451
rouse	['H03', 'H13']	96.96362744956805
rouse	['H03', 'H13']	81.67351178136605
rouse	['H03', 'H13']	28.218519733577157
rouse	['H03', 'H13']	64.72684836375608
rouse	['H03', 'H13']	58.06479223108395
rouse	['H03', 'H13']	57.006096038328266
rouse	['H03', 'H13']	178.65603308943633
rouse	['H03', 'H13']	153.5512758400807
rouse	['H03', 'H13']	140.79453622882642
rouse	['H03', 'H13']	158.55801568940396
rouse	['H03', 'H13']	72.55004895900083
rouse	['H03', 'H13']	358.1050526952288
rouse	['H03', 'H13']	222.5252030265715
rouse	['H03', 'H13']	212.4773366032415
rouse	['H03', 'H13']	176.05141855435846
rouse	['H03', 'H13']	286.5106768367534
rouse	['H03', 'H13']	232.38995227912952
rouse	['H03', 'H13']	291.7844637632178
rouse	['H03', 'H13']	163.56273864125038
rouse	['H03', 'H13']	250.00588955565686
rouse	['H03', 'H13']	360.43239602903463
rouse	['H03', 'H13']	312.9131525627237
rouse	['H03', 'H13']	143.37736774722413
rouse	['H03', 'H13']	220.25599874296276
rouse	['H03', 'H13']	286.56113483413975
rouse	['H03', 'H13']	39.66282029533215
rouse	['H03', 'H13']	66.43654650720073
rouse	['H03', 'H13']	67.17045744189505
rouse	['H03', 'H13']	38.372485101781926
rouse	['H03', 'H13']	59.839394887441564
rouse	['H03', 'H13']	69.96111686900936
rouse	['H03', 'H13']	66.4967539564369
rouse	['H03', 'H13']	76.154427302939
rouse	['H03', 'H13']	94.92939828033786
rouse	['H03', 'H13']	94.64057015444688
rouse	['H03', 'H13']	385.78888827304104
rouse	['H03', 'H13']	317.22765481019997
rouse	['H03', 'H13']	367.5903874486912
rouse	['H03', 'H13']	229.37484037801286
rouse	['H03', 'H13']	126.38575700651666
rouse	['H03', 'H13']	470.3875972750572
rouse	['H03', 'H13']	238.92381615920777
rouse	['H03', 'H13']	371.05365853856404
rouse	['H03', 'H13']	338.8087265409786
rouse	['H03', 'H13']	322.7407966277412
rouse	['H03', 'H13']	231.96702302453195
rouse	['H03', 'H13']	351.1304765016568
rouse	['H03', 'H13']	473.2671070877226
rouse	['H03', 'H13']	322.1674782351527
rouse	['H03', 'H13']	237.18746160006333
rouse	['H03', 'H13']	382.12630177252856
rouse	['H03', 'H13']	503.29639235828284
rouse	['H03', 'H13']	331.4355443973829
rouse	['H03', 'H13']	356.18020187079526
rouse	['H03', 'H13']	187.62459779721536
rouse	['H03', 'H13']	26.41773840748815
rouse	['H03', 'H13']	71.7301910002241
rouse	['H03', 'H13']	55.61912423030496
rouse	['H03', 'H13']	115.90736139920864
rouse	['H03', 'H13']	82.53922061055923
rouse	['H03', 'H13']	36.752503643190146
rouse	['H03', 'H13']	56.753541959894754
rouse	['H03', 'H13']	21.72738530297862
rouse	['H03', 'H13']	69.66865511823713
rouse	['H03', 'H13']	76.02905026722148
rouse	['H03', 'H13']	148.07646904202272
rouse	['H03', 'H13']	80.28851239784969
rouse	['H03', 'H13']	53.046792872056415
rouse	['H03', 'H13']	64.6812698579108
rouse	['H03', 'H13']	57.38053156325857
rouse	['H03', 'H13']	67.26327715139045
rouse	['H03', 'H13']	49.126868637626785
rouse	['H03', 'H13']	49.12537508112363
rouse	['H03', 'H13']	53.39208428664207
rouse	['H03', 'H13']	70.68263923575873
rouse	['H03', 'H13']	68.55114519878725
rouse	['H03', 'H13']	88.78786125934435
rouse	['H03', 'H13']	31.057280848574802
rouse	['H03', 'H13']	12.897675647985672
rouse	['H03', 'H13']	34.17821184366001
rouse	['H03', 'H13']	82.92439517971036
rouse	['H03', 'H13']	85.91520010077406
rouse	['H03', 'H13']	49.37267449942044
rouse	['H03', 'H13']	78.62048357920152
rouse	['H03', 'H13']	36.09904654247582
rouse	['H03', 'H13']	69.47827551883654
rouse	['H03', 'H13']	21.112101049978612
rouse	['H03', 'H13']	100.85395884221812
rouse	['H03', 'H13']	82.48286171164177
rouse	['H03', 'H13']	83.26810832168091
rouse	['H03', 'H13']	100.14707377948
rouse	['H03', 'H13']	42.74444415070662
rouse	['H03', 'H13']	73.03837359308793
rouse	['H03', 'H13']	86.09507034418091
rouse	['H03', 'H13']	70.45435693538808
rouse	['H03', 'H13']	94.03921060980835
rouse	['H03', 'H13']	59.24015078213504
rouse	['H03', 'H13']	62.47520916305085
rouse	['H03', 'H13']	87.3586660751879
rouse	['H03', 'H13']	60.66271887266306
rouse	['H03', 'H13']	48.10618159202687
rouse	['H03', 'H13']	77.90362845193417
rouse	['H03', 'H13']	48.10699305368551
rouse	['H03', 'H13']	99.9721784949253
rouse	['H03', 'H13']	80.73739303167785
rouse	['H03', 'H13']	88.96447763569239
rouse	['H03', 'H13']	157.5309404327484
rouse	['H03', 'H13']	223.63645675678433
rouse	['H03', 'H13']	122.74206614086376
rouse	['H03', 'H13']	158.28515700169424
rouse	['H03', 'H13']	205.92406025948833
rouse	['H03', 'H13']	111.8559708494286
rouse	['H03', 'H13']	175.17198882875988
rouse	['H03', 'H13']	112.083496155627
rouse	['H03', 'H13']	323.2282015338443
rouse	['H03', 'H13']	322.25001814483267
rouse	['H03', 'H13']	183.36152230034855
rouse	['H03', 'H13']	257.8959169842997
rouse	['H03', 'H13']	623.0478019115155
rouse	['H03', 'H13']	157.3473363817861
rouse	['H03', 'H13']	356.77334238587264
rouse	['H03', 'H13']	283.5562568482308
rouse	['H03', 'H13']	350.22800903408694
rouse	['H03', 'H13']	139.2581364580155
rouse	['H03', 'H13']	279.2214514619655
rouse	['H03', 'H13']	449.3284341878275
rouse	['H03', 'H13']	263.39560197013407
rouse	['H03', 'H13']	323.94057692009795
rouse	['H03', 'H13']	141.41053888768317
rouse	['H03', 'H13']	466.36323744932207
rouse	['H03', 'H13']	166.0369453708749
rouse	['H03', 'H13']	440.0388530159693
rouse	['H03', 'H13']	183.09237456717273
rouse	['H03', 'H13']	90.98861762229093
rouse	['H03', 'H13']	179.36388944021243
rouse	['H03', 'H13']	201.05705463802354
rouse	['H03', 'H13']	326.4897154803825
rouse	['H03', 'H13']	227.1580124132059
rouse	['H03', 'H13']	234.91052912217245
rouse	['H03', 'H13']	70.65507794392828
rouse	['H03', 'H13']	105.95068035493104
rouse	['H03', 'H13']	172.49836366387382
rouse	['H03', 'H13']	226.4225182731151
rouse	['H03', 'H13']	229.83476227374956
rouse	['H03', 'H13']	304.2157318581531
rouse	['H03', 'H13']	323.0749501958584
rouse	['H03', 'H13']	153.80374123072434
rouse	['H03', 'H13']	215.0696219595874
rouse	['H03', 'H13']	241.51888905079815
rouse	['H03', 'H13']	361.46234724820204
rouse	['H03', 'H13']	407.97751567419186
rouse	['H03', 'H13']	46.992855077488834
rouse	['H03', 'H13']	195.19855007263703
rouse	['H03', 'H13']	253.12870943951145
rouse	['H03', 'H13']	249.23741681901507
rouse	['H03', 'H13']	444.8787851036595
rouse	['H03', 'H13']	280.33174979102455
rouse	['H03', 'H13']	180.90662203282534
rouse	['H03', 'H13']	414.51256047329264
rouse	['H03', 'H13']	172.70562692221094
rouse	['H03', 'H13']	364.99876142357607
rouse	['H03', 'H13']	277.3264901995266
rouse	['H03', 'H13']	486.5544389714657
rouse	['H03', 'H13']	216.06654174694899
rouse	['H03', 'H13']	277.5015258664977
rouse	['H03', 'H13']	296.0372829150032
rouse	['H03', 'H13']	504.4021966886796
rouse	['H03', 'H13']	364.9218807906379
rouse	['H03', 'H13']	358.92739927512264
rouse	['H03', 'H13']	312.9729436310362
rouse	['H03', 'H13']	120.8597110408884
rouse	['H03', 'H13']	123.62961493883883
rouse	['H03', 'H13']	278.203480886978
rouse	['H03', 'H13']	225.41773774964926
rouse	['H03', 'H13']	239.16856250229057
rouse	['H03', 'H13']	193.36133921480973
rouse	['H03', 'H13']	151.85970992667004
rouse	['H03', 'H13']	179.85951024409704
rouse	['H03', 'H13']	280.5604317978793
rouse	['H03', 'H13']	428.1067307139304
rouse	['H03', 'H13']	152.6438015502088
rouse	['H03', 'H13']	210.07638374845328
rouse	['H03', 'H13']	171.20407321450344
rouse	['H03', 'H13']	257.2215960769098
rouse	['H03', 'H13']	156.8641501559746
rouse	['H03', 'H13']	22.89346437894856
rouse	['H03', 'H13']	75.0807508150004
rouse	['H03', 'H13']	71.16746291804483
rouse	['H03', 'H13']	52.559572364570904
rouse	['H03', 'H13']	116.50682097167842
rouse	['H03', 'H13']	84.60719799911821
rouse	['H03', 'H13']	43.66762154335626
rouse	['H03', 'H13']	149.45693944820977
rouse	['H03', 'H13']	33.85328011937469
rouse	['H03', 'H13']	110.13054288990011
rouse	['H03', 'H13']	61.763794924649275
rouse	['H03', 'H13']	27.96788691900793
rouse	['H03', 'H13']	78.65741372170461
rouse	['H03', 'H13']	67.71991374509015
rouse	['H03', 'H13']	48.46424835911062
rouse	['H03', 'H13']	89.44933264403814
rouse	['H03', 'H13']	105.32354969702344
rouse	['H03', 'H13']	90.8343320917056
rouse	['H03', 'H13']	22.181977389961762
rouse	['H03', 'H13']	12.819783322604229
rouse	['H03', 'H13']	567.3035306586211
rouse	['H03', 'H13']	222.82052577677086
rouse	['H03', 'H13']	302.13931935329185
rouse	['H03', 'H13']	178.98293687062366
rouse	['H03', 'H13']	221.67036141523877
rouse	['H03', 'H13']	99.90386311522867
rouse	['H03', 'H13']	301.20010584000386
rouse	['H03', 'H13']	390.2929961715482
rouse	['H03', 'H13']	257.90884973913916
rouse	['H03', 'H13']	75.9791159745575
rouse	['H03', 'H13']	219.17736587762735
rouse	['H03', 'H13']	194.5046141594222
rouse	['H03', 'H13']	251.92295204227506
rouse	['H03', 'H13']	250.50141848327414
rouse	['H03', 'H13']	267.60320479606037
rouse	['H03', 'H13']	328.3768033373404
rouse	['H03', 'H13']	332.1333468531098
rouse	['H03', 'H13']	324.89459658282743
rouse	['H03', 'H13']	320.08720887414654
rouse	['H03', 'H13']	191.44108825108674
rouse	['H03', 'H13']	81.69491365428038
rouse	['H03', 'H13']	69.75411015000473
rouse	['H03', 'H13']	48.076842410367114
rouse	['H03', 'H13']	76.66339632836699
rouse	['H03', 'H13']	65.13503062738889
rouse	['H03', 'H13']	108.09613011953748
rouse	['H03', 'H13']	95.9153700539558
rouse	['H03', 'H13']	77.74405212849008
rouse	['H03', 'H13']	66.69030780009828
rouse	['H03', 'H13']	111.8317966590229
rouse	['H03', 'H13']	271.10749661522766
rouse	['H03', 'H13']	370.42760007713457
rouse	['H03', 'H13']	144.2810865660778
rouse	['H03', 'H13']	226.43936258854382
rouse	['H03', 'H13']	107.52365893435109
rouse	['H03', 'H13']	256.71298800766914
rouse	['H03', 'H13']	558.1613529830579
rouse	['H03', 'H13']	144.10422414682017
rouse	['H03', 'H13']	324.9433311070597
rouse	['H03', 'H13']	86.9618526564691
rouse	['H03', 'H13']	361.10667732878085
rouse	['H03', 'H13']	77.71640437709154
rouse	['H03', 'H13']	390.49006988241325
rouse	['H03', 'H13']	594.3248698079095
rouse	['H03', 'H13']	107.33802080918333
rouse	['H03', 'H13']	370.6735279885137
rouse	['H03', 'H13']	175.7731585642875
rouse	['H03', 'H13']	166.1816678650698
rouse	['H03', 'H13']	280.31306126411704
rouse	['H03', 'H13']	174.20157861411707
rouse	['H03', 'H13']	72.44645442015795
rouse	['H03', 'H13']	60.074499079396645
rouse	['H03', 'H13']	55.55568112636564
rouse	['H03', 'H13']	56.596387130772186
rouse	['H03', 'H13']	48.25093428438501
rouse	['H03', 'H13']	48.3868368299153
rouse	['H03', 'H13']	23.423727460191852
rouse	['H03', 'H13']	97.4585140918386
rouse	['H03', 'H13']	60.92016768235975
rouse	['H03', 'H13']	72.39831008741162
rouse	['H03', 'H13']	428.8855984776105
rouse	['H03', 'H13']	332.65998992141067
rouse	['H03', 'H13']	180.61966660354855
rouse	['H03', 'H13']	458.01758184868663
rouse	['H03', 'H13']	231.2349258822046
rouse	['H03', 'H13']	214.83356185266356
rouse	['H03', 'H13']	221.2634499729121
rouse	['H03', 'H13']	181.99836185370722
rouse	['H03', 'H13']	255.69958740643557
rouse	['H03', 'H13']	265.7932013718554
rouse	['H03', 'H13']	247.63900999367095
rouse	['H03', 'H13']	298.4449524497763
rouse	['H03', 'H13']	230.4167926388842
rouse	['H03', 'H13']	116.37394109496002
rouse	['H03', 'H13']	294.67605417534145
rouse	['H03', 'H13']	318.0198784531514
rouse	['H03', 'H13']	171.43412707523993
rouse	['H03', 'H13']	308.3326049436259
rouse	['H03', 'H13']	278.5849826994244
rouse	['H03', 'H13']	253.66500434884523
rouse	['H03', 'H13']	136.66366412779934
rouse	['H03', 'H13']	227.16610963244713
rouse	['H03', 'H13']	282.8106552740619
rouse	['H03', 'H13']	198.1462569882611
rouse	['H03', 'H13']	476.53955531642833
rouse	['H03', 'H13']	355.0409137929607
rouse	['H03', 'H13']	506.9112025392254
rouse	['H03', 'H13']	222.05226001205347
rouse	['H03', 'H13']	402.2917508945845
rouse	['H03', 'H13']	382.36650224323904
rouse	['H03', 'H13']	308.1722074778885
rouse	['H03', 'H13']	520.7677761345213
rouse	['H03', 'H13']	174.661202293051
rouse	['H03', 'H13']	386.30306076980344
rouse	['H03', 'H13']	189.64339857584665
rouse	['H03', 'H13']	301.6659112973255
rouse	['H03', 'H13']	426.7906751523012
rouse	['H03', 'H13']	340.0737823699591
rouse	['H03', 'H13']	254.40302168482833
rouse	['H03', 'H13']	268.4239402510534
rouse	['H03', 'H13']	60.53646162817294
rouse	['H03', 'H13']	82.4088301906502
rouse	['H03', 'H13']	162.606854379845
rouse	['H03', 'H13']	143.1243275652563
rouse	['H03', 'H13']	240.8756435044127
rouse	['H03', 'H13']	233.7128997051606
rouse	['H03', 'H13']	200.77813412080357
rouse	['H03', 'H13']	92.89952843307668
rouse	['H03', 'H13']	299.72172890768763
rouse	['H03', 'H13']	140.72742558370066
rouse	['H03', 'H13']	217.27882608751258
rouse	['H03', 'H13']	366.4304167155998
rouse	['H03', 'H13']	398.8008500942495
rouse	['H03', 'H13']	281.15687635458454
rouse	['H03', 'H13']	324.0516699783955
rouse	['H03', 'H13']	274.73116934009863
rouse	['H03', 'H13']	352.00032378111024
rouse	['H03', 'H13']	195.97909669310351
rouse	['H03', 'H13']	331.43664728386915
rouse	['H03', 'H13']	297.66544547153177
rouse	['H03', 'H13']	41.45013454067589
rouse	['H03', 'H13']	186.08949153405777
rouse	['H03', 'H13']	146.188010856252
rouse	['H03', 'H13']	159.4980366354877
rouse	['H03', 'H13']	93.4593507962191
rouse	['H03', 'H13']	297.9452647091669
rouse	['H03', 'H13']	164.21302747810515
rouse	['H03', 'H13']	186.88732215913396
rouse	['H03', 'H13']	111.82260700953817
rouse	['H03', 'H13']	158.8260323076962
rouse	['H03', 'H13']	585.9249458182184
rouse	['H03', 'H13']	286.97308077593107
rouse	['H03', 'H13']	189.9357363170708
rouse	['H03', 'H13']	263.9435559965046
rouse	['H03', 'H13']	488.30998890309326
rouse	['H03', 'H13']	138.19754393942048
rouse	['H03', 'H13']	301.7173045970908
rouse	['H03', 'H13']	572.40202874413
rouse	['H03', 'H13']	432.9664614131285
rouse	['H03', 'H13']	248.95440025612865
rouse	['H03', 'H13']	182.0416158353469
rouse	['H03', 'H13']	201.3348471825333
rouse	['H03', 'H13']	144.42006829949736
rouse	['H03', 'H13']	85.99857143416506
rouse	['H03', 'H13']	114.47890452326278
rouse	['H03', 'H13']	101.04541323443115
rouse	['H03', 'H13']	216.00470105474602
rouse	['H03', 'H13']	105.38639987564608
rouse	['H03', 'H13']	139.02374771830245
rouse	['H03', 'H13']	41.348658336359875
rouse	['H03', 'H13']	277.1637686228125
rouse	['H03', 'H13']	310.9957662855687
rouse	['H03', 'H13']	452.1170653049242
rouse	['H03', 'H13']	239.63490059834632
rouse	['H03', 'H13']	211.53919962238976
rouse	['H03', 'H13']	251.72847178958554
rouse	['H03', 'H13']	197.40928893965724
rouse	['H03', 'H13']	147.6363375547273
rouse	['H03', 'H13']	341.62150547169887
rouse	['H03', 'H13']	127.16570213302398
rouse	['H03', 'H13']	80.51279528623525
rouse	['H03', 'H13']	42.34354140493911
rouse	['H03', 'H13']	58.5112261108606
rouse	['H03', 'H13']	133.04274493753758
rouse	['H03', 'H13']	64.85169877080297
rouse	['H03', 'H13']	66.42948065771341
rouse	['H03', 'H13']	29.478493564188604
rouse	['H03', 'H13']	48.78120799796083
rouse	['H03', 'H13']	66.16612195175007
rouse	['H03', 'H13']	22.18586698757883
rouse	['H03', 'H13']	266.14986159870966
rouse	['H03', 'H13']	141.26693300867103
rouse	['H03', 'H13']	127.6044044539143
rouse	['H03', 'H13']	259.3203100167205
rouse	['H03', 'H13']	244.0961621241102
rouse	['H03', 'H13']	221.62027730477232
rouse	['H03', 'H13']	125.24458016588945
rouse	['H03', 'H13']	434.22496525139263
rouse	['H03', 'H13']	385.4185462781743
rouse	['H03', 'H13']	290.62993466949075
rouse	['H03', 'H13']	259.8171866817613
rouse	['H03', 'H13']	194.46539581112944
rouse	['H03', 'H13']	163.84634718263277
rouse	['H03', 'H13']	285.67808378698095
rouse	['H03', 'H13']	159.7864383854655
rouse	['H03', 'H13']	175.78421213994915
rouse	['H03', 'H13']	199.40387424727285
rouse	['H03', 'H13']	267.0745430728158
rouse	['H03', 'H13']	152.24615646969696
rouse	['H03', 'H13']	184.63339216456535
rouse	['H03', 'H13']	96.30753273768114
rouse	['H03', 'H13']	310.81346813620775
rouse	['H03', 'H13']	235.51326344220686
rouse	['H03', 'H13']	159.7803807581794
rouse	['H03', 'H13']	280.00613500968774
rouse	['H03', 'H13']	313.5393621962719
rouse	['H03', 'H13']	342.7689930203611
rouse	['H03', 'H13']	184.81238757993552
rouse	['H03', 'H13']	161.22675560694
rouse	['H03', 'H13']	420.5116956689555
rouse	['H03', 'H13']	160.5927860761405
rouse	['H03', 'H13']	208.48488575930307
rouse	['H03', 'H13']	26.672782548727536
rouse	['H03', 'H13']	182.98073825832495
rouse	['H03', 'H13']	125.19038602569634
rouse	['H03', 'H13']	203.445914665164
rouse	['H03', 'H13']	180.19573274920876
rouse	['H03', 'H13']	55.56979152107879
rouse	['H03', 'H13']	75.06894862584133
rouse	['H03', 'H13']	154.40195383112987
rouse	['H03', 'H13']	56.65731272369749
rouse	['H03', 'H13']	55.49063653268046
rouse	['H03', 'H13']	89.07800375373549
rouse	['H03', 'H13']	17.00801341379338
rouse	['H03', 'H13']	92.39373906548046
rouse	['H03', 'H13']	60.49079568480824
rouse	['H03', 'H13']	61.343849149562395
rouse	['H03', 'H13']	31.536320915575367
rouse	['H03', 'H13']	49.374848691647024
rouse	['H03', 'H13']	19.001457413044403
rouse	['H03', 'H13']	32.39650298476985
rouse	['H03', 'H13']	24.577861217443377
rouse	['H03', 'H13']	52.979406965004365
rouse	['H03', 'H13']	45.41394213714459
rouse	['H03', 'H13']	72.36860690051338
rouse	['H03', 'H13']	73.00830341411873
rouse	['H03', 'H13']	98.48550488626964
rouse	['H03', 'H13']	26.87533112151048
rouse	['H03', 'H13']	78.05625775186367
rouse	['H03', 'H13']	51.27586652193012
rouse	['H03', 'H13']	61.23763817484164
rouse	['H03', 'H13']	19.099814503887266
rouse	['H03', 'H13']	27.828612721909646
rouse	['H03', 'H13']	85.31733435363466
rouse	['H03', 'H13']	65.26666880031328
rouse	['H03', 'H13']	67.15185246294081
rouse	['H03', 'H13']	73.12132138181846
rouse	['H03', 'H13']	70.3247286015262
rouse	['H03', 'H13']	39.42279639946224
rouse	['H03', 'H13']	77.45017851880594
rouse	['H03', 'H13']	65.44747098168698
rouse	['H03', 'H13']	26.889809480829804
rouse	['H03', 'H13']	85.5084867855803
rouse	['H03', 'H13']	83.13788519158314
rouse	['H03', 'H13']	77.84134535847406
rouse	['H03', 'H13']	33.35906549091298
rouse	['H03', 'H13']	35.576990754849255
rouse	['H03', 'H13']	111.92537747839083
rouse	['H03', 'H13']	21.16746248345841
rouse	['H03', 'H13']	50.409537160913295
rouse	['H03', 'H13']	165.97557055865724
rouse	['H03', 'H13']	112.92209453077727
rouse	['H03', 'H13']	262.2229738542946
rouse	['H03', 'H13']	424.91172741827035
rouse	['H03', 'H13']	109.75172341625237
rouse	['H03', 'H13']	252.40709072710084
rouse	['H03', 'H13']	175.56117791403616
rouse	['H03', 'H13']	274.3953036356147
rouse	['H03', 'H13']	197.83091698021838
rouse	['H03', 'H13']	149.833464733833
rouse	['H03', 'H13']	115.37672886166592
rouse	['H03', 'H13']	72.79443335735554
rouse	['H03', 'H13']	52.79167297930946
rouse	['H03', 'H13']	82.76410788448864
rouse	['H03', 'H13']	96.34244632556447
rouse	['H03', 'H13']	62.0113051937412
rouse	['H03', 'H13']	54.336970627347014
rouse	['H03', 'H13']	78.85969070517046
rouse	['H03', 'H13']	28.063708132577915
rouse	['H03', 'H13']	85.2026684616589
rouse	['H03', 'H13']	51.11666039003579
rouse	['H03', 'H13']	93.2547934410909
rouse	['H03', 'H13']	46.4529403359694
rouse	['H03', 'H13']	57.257042649040194
rouse	['H03', 'H13']	75.98430933293014
rouse	['H03', 'H13']	48.596963108249135
rouse	['H03', 'H13']	35.37623709497769
rouse	['H03', 'H13']	65.37826816097521
rouse	['H03', 'H13']	81.31212260540646
rouse	['H03', 'H13']	40.92604362519231
rouse	['H03', 'H13']	237.90265745804072
rouse	['H03', 'H13']	356.2182379659542
rouse	['H03', 'H13']	357.42459323187995
rouse	['H03', 'H13']	347.6361929875023
rouse	['H03', 'H13']	442.14745003728814
rouse	['H03', 'H13']	145.8440226696745
rouse	['H03', 'H13']	438.0642823248005
rouse	['H03', 'H13']	88.05222728525885
rouse	['H03', 'H13']	266.6949112461698
rouse	['H03', 'H13']	241.5865417228019
rouse	['H03', 'H13']	75.17900510293647
rouse	['H03', 'H13']	25.54945446974627
rouse	['H03', 'H13']	55.34489096013379
rouse	['H03', 'H13']	47.84380691669339
rouse	['H03', 'H13']	129.2427414439969
rouse	['H03', 'H13']	89.2659615489579
rouse	['H03', 'H13']	83.74775993253549
rouse	['H03', 'H13']	35.39001205244457
rouse	['H03', 'H13']	66.08835372322153
rouse	['H03', 'H13']	98.15250116348483
rouse	['H03', 'H13']	210.3573122717406
rouse	['H03', 'H13']	264.41730475103316
rouse	['H03', 'H13']	147.20944287108495
rouse	['H03', 'H13']	136.72304185410692
rouse	['H03', 'H13']	61.70663737992796
rouse	['H03', 'H13']	177.04218312933014
rouse	['H03', 'H13']	150.26760174733496
rouse	['H03', 'H13']	83.14621733736861
rouse	['H03', 'H13']	152.96241068811295
rouse	['H03', 'H13']	193.06461242571248
rouse	['H03', 'H13']	149.01646363018656
rouse	['H03', 'H13']	153.83919902518798
rouse	['H03', 'H13']	151.80509945698898
rouse	['H03', 'H13']	230.36484799713537
rouse	['H03', 'H13']	113.77412217736187
rouse	['H03', 'H13']	172.34730933596947
rouse	['H03', 'H13']	334.32884777811347
rouse	['H03', 'H13']	210.84396055025692
rouse	['H03', 'H13']	272.62556845966554
rouse	['H03', 'H13']	230.15271326018134
rouse	['H03', 'H13']	71.3368631711777
rouse	['H03', 'H13']	304.04614250585723
rouse	['H03', 'H13']	71.50595634250938
rouse	['H03', 'H13']	493.9144743976013
rouse	['H03', 'H13']	446.950611689189
rouse	['H03', 'H13']	307.39415153860165
rouse	['H03', 'H13']	232.10895155056517
rouse	['H03', 'H13']	224.9989920118093
rouse	['H03', 'H13']	154.78134109821735
rouse	['H03', 'H13']	231.60260295724132
rouse	['H03', 'H13']	307.73885224467324
rouse	['H03', 'H13']	199.61261147256442
rouse	['H03', 'H13']	421.646639880747
rouse	['H03', 'H13']	354.4883531939821
rouse	['H03', 'H13']	395.87722553851216
rouse	['H03', 'H13']	179.50569588932416
rouse	['H03', 'H13']	289.6314624226395
rouse	['H03', 'H13']	366.7525106867763
rouse	['H03', 'H13']	162.8157589349435
rouse	['H03', 'H13']	124.58454248818714
rouse	['H03', 'H13']	284.33466816866064
rouse	['H03', 'H13']	190.27736090118103
rouse	['H03', 'H13']	132.45326661638435
rouse	['H03', 'H13']	130.65099777164508
rouse	['H03', 'H13']	151.39012642217273
rouse	['H03', 'H13']	290.35533757282894
rouse	['H03', 'H13']	210.2210678625133
rouse	['H03', 'H13']	241.74844739836618
rouse	['H03', 'H13']	314.2998146979911
rouse	['H03', 'H13']	142.87266398090566
rouse	['H03', 'H13']	347.2497785599898
rouse	['H03', 'H13']	196.35657160808648
rouse	['H03', 'H13']	379.6073455513805
rouse	['H03', 'H13']	178.00059002056906
rouse	['H03', 'H13']	344.3494016904741
rouse	['H03', 'H13']	383.89911814923636
rouse	['H03', 'H13']	265.20004688235707
rouse	['H03', 'H13']	242.9453768431756
rouse	['H03', 'H13']	175.57407110891359
rouse	['H03', 'H13']	196.89562067840197
rouse	['H03', 'H13']	275.83494680859474
rouse	['H03', 'H13']	89.33082176550867
rouse	['H03', 'H13']	268.1346564030016
rouse	['H03', 'H13']	283.4327615749467
rouse	['H03', 'H13']	88.64624270467296
rouse	['H03', 'H13']	151.4432036575141
rouse	['H03', 'H13']	128.54605463526758
rouse	['H03', 'H13']	127.56536916155058
rouse	['H03', 'H13']	220.9849440079392
rouse	['H03', 'H13']	254.03346477057377
rouse	['H03', 'H13']	338.81675374596443
rouse	['H03', 'H13']	196.8488267593551
rouse	['H03', 'H13']	235.73634066917472
rouse	['H03', 'H13']	183.482870663788
rouse	['H03', 'H13']	194.32292394510898
rouse	['H03', 'H13']	458.42803499297366
rouse	['H03', 'H13']	348.10293627617824
rouse	['H03', 'H13']	206.51468634279806
rouse	['H03', 'H13']	288.27638936758717
rouse	['H03', 'H13']	451.24561647194827
rouse	['H03', 'H13']	255.74486583470315
rouse	['H03', 'H13']	420.310629679526
rouse	['H03', 'H13']	220.44420532047786
rouse	['H03', 'H13']	157.58071015329696
rouse	['H03', 'H13']	251.83527526159028
rouse	['H03', 'H13']	294.8266047559401
rouse	['H03', 'H13']	272.69588981259176
rouse	['H03', 'H13']	553.8545587411752
rouse	['H03', 'H13']	275.367141017553
rouse	['H03', 'H13']	238.35453472982465
rouse	['H03', 'H13']	44.46695986305425
rouse	['H03', 'H13']	46.372277184251125
rouse	['H03', 'H13']	100.89440116313064
rouse	['H03', 'H13']	104.22268464325295
rouse	['H03', 'H13']	30.578794435477736
rouse	['H03', 'H13']	58.512807370307385
rouse	['H03', 'H13']	13.173427002397023
rouse	['H03', 'H13']	90.88410144603992
rouse	['H03', 'H13']	35.90228619352481
rouse	['H03', 'H13']	43.34780709936077
rouse	['H03', 'H13']	396.6210344605326
rouse	['H03', 'H13']	121.97296081435044
rouse	['H03', 'H13']	234.8246050943694
rouse	['H03', 'H13']	152.70979015683068
rouse	['H03', 'H13']	209.05565934922882
rouse	['H03', 'H13']	78.63430055244899
rouse	['H03', 'H13']	225.83499654717568
rouse	['H03', 'H13']	187.86015468342256
rouse	['H03', 'H13']	162.33041500036717
rouse	['H03', 'H13']	173.77634539934152
rouse	['H03', 'H13']	73.67778269054541
rouse	['H03', 'H13']	69.66078554846132
rouse	['H03', 'H13']	53.72657818489144
rouse	['H03', 'H13']	70.17249075178984
rouse	['H03', 'H13']	68.283361972579
rouse	['H03', 'H13']	69.93431211261306
rouse	['H03', 'H13']	40.86714624626438
rouse	['H03', 'H13']	97.69932517074251
rouse	['H03', 'H13']	92.62127882399503
rouse	['H03', 'H13']	44.18099766576913
rouse	['H03', 'H13']	65.38607680859434
rouse	['H03', 'H13']	49.970822329838924
rouse	['H03', 'H13']	30.56559999002773
rouse	['H03', 'H13']	68.44705480683683
rouse	['H03', 'H13']	75.14476858676731
rouse	['H03', 'H13']	97.21975478088937
rouse	['H03', 'H13']	29.288623896162104
rouse	['H03', 'H13']	72.99461248911406
rouse	['H03', 'H13']	37.11858645087786
rouse	['H03', 'H13']	188.32568642708992
rouse	['H03', 'H13']	403.7100164169482
rouse	['H03', 'H13']	78.02406765939007
rouse	['H03', 'H13']	638.5952245617395
rouse	['H03', 'H13']	387.1878609419613
rouse	['H03', 'H13']	249.71487489167515
rouse	['H03', 'H13']	152.89773832138906
rouse	['H03', 'H13']	130.23870056607365
rouse	['H03', 'H13']	291.9379918471928
rouse	['H03', 'H13']	332.3323755164248
rouse	['H03', 'H13']	368.3920231806074
rouse	['H03', 'H13']	26.218050230063714
rouse	['H03', 'H13']	66.22946952410753
rouse	['H03', 'H13']	23.711411285759223
rouse	['H03', 'H13']	40.474474895450584
rouse	['H03', 'H13']	70.2188840602618
rouse	['H03', 'H13']	70.29993566839201
rouse	['H03', 'H13']	68.34317729037336
rouse	['H03', 'H13']	87.8613474603112
rouse	['H03', 'H13']	99.61895228772164
rouse	['H03', 'H13']	93.81663340096942
rouse	['H03', 'H13']	54.17655201993824
rouse	['H03', 'H13']	77.53827957416864
rouse	['H03', 'H13']	63.318935859317946
rouse	['H03', 'H13']	39.38921507877521
rouse	['H03', 'H13']	68.91954139159417
rouse	['H03', 'H13']	76.57537295085011
rouse	['H03', 'H13']	67.25768179273302
rouse	['H03', 'H13']	68.30408095562903
rouse	['H03', 'H13']	68.56485910855635
rouse	['H03', 'H13']	37.91364834875929
rouse	['H03', 'H13']	56.41753693918767
rouse	['H03', 'H13']	35.615672443873436
rouse	['H03', 'H13']	18.880657944024684
rouse	['H03', 'H13']	60.50245455552464
rouse	['H03', 'H13']	33.46692271768115
rouse	['H03', 'H13']	50.63353700238233
rouse	['H03', 'H13']	52.1422607022228
rouse	['H03', 'H13']	35.02935379793645
rouse	['H03', 'H13']	133.64925190033398
[truncated: 28,001 more rows]
