# Supplementary material for: Nanoscale 3D DNA tracing in non-denatured cells resolves the Cohesin-dependent loop architecture of the genome in situ
Source: Nat Commun. 2025 Jul 19;16:6673. doi: 10.1038/s41467-025-61689-y (PMC12276220; doi:10.1038/s41467-025-61689-y)
Supplement: Supplementary file 6 — Source Data [file 41467_2025_61689_MOESM6_ESM.zip › Supplementary_Fig1a.csv]

barcode_id	A_to_BG
1	14.207233111307932
2	7.109151919786898
3	0.7977572251181608
4	0.9868062731536856
5	-0.019226398532511364
6	0.898085633563654
7	4.122217705097783
8	1.660018925391541
9	2.5710461019646087
10	10.023601403804896
11	20.319386297825954
12	34.899218000914466
13	11.396195486135259
14	13.338339449989737
15	4.748737716942596
16	15.350708861095807
17	2.376873168827472
18	0.2562903470078881
19	12.666009021798711
20	8.981940179074224
21	3.136113720617062
22	1.3027474728241402
23	9.157407389656807
24	4.020157100257844
25	5.370480166053536
26	1.045588245094609
27	0.9557435346294801
28	1.6694227854388133
29	1.0865734874142374
30	2.27503216608571
1	1.1356515364302595
2	7.361622183917028
3	2.3878620081578665
4	1.2610541439074203
5	3.582535570568288
6	1.3340870745026858
7	0.20246388465992018
8	4.860707463788282
9	2.391150863906976
10	11.75350170928006
11	3.1881706352044494
12	19.469574510287405
13	7.289032378209378
14	10.757194632966533
15	13.600568014310412
16	8.376119432827501
17	1.5765868623255188
18	1.842820056360983
19	8.657704690404719
20	8.253445255535803
21	1.7096389164255472
22	1.9786120607849904
23	8.023422021627242
24	1.3751267009664923
25	6.740730173782419
26	14.096970126954746
27	8.25212954159881
28	5.350672275992258
29	1.4352294585455727
30	-0.36577336377266445
1	-0.9706756227652928
2	0.8751169999781803
3	11.455927697494095
4	3.135585902726475
5	8.08092403361042
6	10.028632816819915
7	1.247767812559023
8	8.460899745799836
9	1.0578334267544154
10	5.9989243467739435
11	1.460453169520588
12	5.070016575475681
13	3.1079779335456
14	6.74624007522735
15	1.986118998618306
16	6.735718263037905
17	14.507115429890574
18	2.7561946901046825
19	1.5337938943043308
20	3.3053787427276373
21	2.7487182657601776
22	0.23821662393337345
23	12.256987293397865
24	2.4894524932411057
25	12.812784049811365
26	1.1935359331409836
27	0.6972091384296535
28	0.7608182184853589
29	0.852903367281774
30	0.8848118778836656
1	15.42898254864873
2	14.322984624887377
3	7.506893423938311
4	1.1325833045561537
5	1.3941431497575663
6	0.031528986518364645
7	8.685827659462168
8	4.494648654717209
9	1.044701369410262
10	18.44487573675623
11	4.049762027050292
12	22.987198065645394
13	14.412661015028016
14	2.07854563029485
15	4.727949213374882
16	2.083007203418208
17	2.058292472791771
18	2.5255422468016318
19	8.384231498110731
20	11.118812461528048
21	5.517858684327029
22	4.5396936610035175
23	16.72750045017691
24	1.0240257181520591
25	11.434817242695358
26	9.225759164807501
27	11.017526418037539
28	9.269148734148134
29	1.3803067399852844
30	2.6290665729287976
1	2.2482832393045444
2	11.639961039253825
3	2.423060673436733
4	3.869473273955548
5	3.535134551154062
6	0.9405568204106369
7	-1.6854551507220872
8	2.0512495807290896
9	10.165436719616824
10	2.751202630666058
11	3.6524628149071883
12	35.54722048900599
13	10.231238903515028
14	30.153439619167038
15	1.1826249773477024
16	5.948881150938457
17	4.815741285617847
18	0.9510573568962833
19	1.0526042508295599
20	26.85290222020886
21	2.059382744690078
22	1.9574900542622482
23	6.933646927886427
24	1.3055075117598947
25	4.30791318050994
26	3.5219687156461865
27	7.587323099518254
28	1.541790847208806
29	7.534569260993883
30	4.105884363461672
1	8.135595280914881
2	9.159857325680532
3	7.670526885775613
4	1.5441743950560154
5	8.261961568385374
6	0.30968202787751264
7	1.3642243138181902
8	5.110026856846987
9	21.5892837035222
10	8.363508686023396
11	0.28578023278078263
12	2.802468739989125
13	5.4546878509990115
14	7.529474239775167
15	-0.21596263859069584
16	-0.0512264693716266
17	-0.18050140387254976
18	4.226916465338108
19	1.010204386129607
20	20.48360783631944
21	1.0254948240759654
22	2.5164397516938
23	4.5076113465517835
24	-0.990396230669368
25	5.1013761325131775
26	-0.9920850402428114
27	-0.23723576338690652
28	0.33973857671655616
29	0.9442131014454754
30	-0.8801816977618869
1	-2.1315791935062527
2	13.557363063199361
3	-0.9766855990332218
4	3.9014297791946007
5	10.538858802630159
6	2.5731718490905817
7	-0.24791057755475307
8	6.611400086005173
9	2.0850586352414027
10	6.244860229681684
11	8.157508491815406
12	8.90844675708229
13	6.049484226581889
14	2.333461223888628
15	-0.27442320425659256
16	4.433469997397886
17	0.9511013176464505
18	2.8733757671635387
19	6.148201914911821
20	9.315284052137576
21	0.8957960325115315
22	1.8967718022767557
23	1.5525502318984195
24	1.3065275510245322
25	1.1953859830991127
26	2.711864517759843
27	4.392446157508438
28	7.454324540571116
29	5.2250945521172625
30	0.4265430357320467
1	1.6958305463076764
2	29.789823731082993
3	10.108423650432925
4	1.2775184286599766
5	2.0413894622930764
6	5.357425078326616
7	6.532738932135446
8	6.190317981961251
9	0.16111811212277816
10	8.339156492841893
11	7.9454031368177835
12	21.268310883651665
13	17.19083706633852
14	15.743292623828905
15	2.455533050540691
16	6.498188428292554
17	12.660418096351682
18	5.636402392721331
19	9.845367473977173
20	8.301221231273413
21	1.3612662869431336
22	0.9047163711028624
23	24.66421325110696
24	0.9145326715368699
25	2.7894247349370502
26	6.604262872371185
27	4.283958368145216
28	3.6239684076316068
29	1.8427939479878965
30	0.26415099776954226
1	1.4821551103300414
2	4.0932883380003275
3	3.835453700712798
4	0.23173265480308836
5	-0.9619291989818666
6	-0.20080217442271142
7	2.577665578231526
8	17.1308979077806
9	6.633502522973458
10	2.0650829223606446
11	11.32904601504147
12	10.503972796842444
13	3.5187626065224444
14	25.928552496030928
15	0.7699467729480535
16	0.7247066491580216
17	6.767384621076809
18	2.056088410861514
19	9.779404879390567
20	12.78923884738659
21	1.8366451130456483
22	1.9847426442068958
23	16.546990049214227
24	3.8333762926014754
25	5.550376468329938
26	10.752005715398289
27	79.26431310722566
28	1.0118320794080622
29	3.4665032812709073
30	2.404982717410768
1	10.591241956667064
2	9.742931193340723
3	2.122961943918061
4	0.9475776293838079
5	-0.9708876271152362
6	1.3606436061465577
7	2.389187857725408
8	5.607823870395855
9	-1.5885547499288801
10	-0.2609738160170735
11	2.299932532080139
12	6.384599017772062
13	2.094761612383111
14	7.5043301170062975
15	1.330385098865166
16	1.6841316757697669
17	5.770553404518407
18	2.1917995215918875
19	5.69893876016323
20	6.829272248982621
21	1.4580067388709845
22	1.3809779074869664
23	1.2574686779908513
24	0.07427206686875362
25	1.077968297198426
26	13.635113250102593
27	3.6383784406472404
28	0.8780702621113163
29	15.7939206064835
30	0.7191117652979846
1	0.36674172797252647
2	18.919286654456915
3	-0.2373825000720485
4	1.4081932104408499
5	0.16774729200315364
6	-0.1513952520997039
7	0.3421450108527755
8	10.754099357855232
9	3.6799081403119045
10	8.703701168347926
11	2.322734793563915
12	18.66773914350705
13	17.544190535188697
14	27.41857673625885
15	5.841856260234095
16	15.82858787384224
17	6.548307491848272
18	5.299401244269621
19	26.864341750586924
20	20.364227039689442
21	1.3360855190733822
22	-0.3074371528302449
23	14.420292933560715
24	7.989876477276639
25	7.896994046788283
26	10.19749599554654
27	2.210977783469569
28	1.3061157642979244
29	3.200913641607366
30	3.6657396078711866
1	13.365416272379333
2	1.0230342288734362
3	1.303889729270377
4	-0.33229694748430666
5	-0.2762797015420125
6	-0.15749542097438343
7	4.585728583507432
8	3.198112175195281
9	-0.41013457650049295
10	-5.383237964611803
11	7.41475435901905
12	10.827947452604553
13	6.1495949750868455
14	19.161262715699618
15	1.5197482112464205
16	2.0953740016224893
17	4.498921988474515
18	-0.35831381303421866
19	8.011257735852295
20	6.596509442924019
21	-2.122438378697934
22	2.4875110502550712
23	2.789350300149825
24	6.5535555969289545
25	2.8213137602052183
26	6.3091499542979825
27	1.7217485397825376
28	2.5749345998030635
29	4.364306738098513
30	-0.03832158536876892
1	6.315347071046982
2	12.389188733053864
3	17.979593890398622
4	-6.671658956748319
5	1.0588281238699562
6	5.813525617165331
7	0.03434048070042092
8	6.510199606942223
9	1.3807959381280737
10	9.108574234222097
11	19.574343704361198
12	45.45534281426396
13	17.617459016287228
14	9.455302069914632
15	9.823509789215132
16	5.299454077059496
17	5.331428987815118
18	4.532430877747678
19	22.795937924717446
20	6.768954531504095
21	0.9111355634810661
22	5.814491283580102
23	4.361616990961603
24	1.7179986629884019
25	6.149757711261465
26	-0.2618010100229221
27	2.6406374217141964
28	5.285777643670813
29	4.6135920680622196
30	1.3518467743159928
1	3.5035395111875642
2	7.263631989474709
3	1.2347960221184524
4	-0.15593316107160268
5	4.85588514516144
6	1.817881724516779
7	2.7811151748101985
8	2.572812557968514
9	2.7435791322243204
10	2.6546896586708777
11	2.5691093175749504
12	5.089211769496146
13	11.416695520870759
14	5.921428038243152
15	1.1586854981060346
16	0.8430239228013287
17	0.9418822451634753
18	-0.3993623629526493
19	4.2059033483932735
20	-0.5134560108278993
21	1.373429549655105
22	-0.27647395226820537
23	5.839738196236639
24	0.7001929131236968
25	1.3336338030300883
26	2.539196841374336
27	2.4964808289720866
28	5.50458104503011
29	6.060587071475142
30	0.3503357846805169
1	0.5002909704237766
2	27.188318727979407
3	1.66992141155154
4	1.1370182851134594
5	1.7743637971317796
6	6.097318101946218
7	1.7401601717936337
8	5.288974500396459
9	0.788022921697744
10	7.250263906533788
11	13.39064648889097
12	4.302389768756111
13	8.468048595917724
14	2.9370958890152474
15	1.6938626664195615
16	0.10798612839067086
17	3.1647649689662605
18	0.9322338410547384
19	13.619880842193398
20	2.65594545613112
21	0.7518140176132878
22	2.699385241084304
23	9.79585080014769
24	6.417997985997049
25	5.137191822636017
26	30.884425194079856
27	4.70905576852914
28	7.328898528653489
29	9.17316911647435
30	2.48843888387912
1	1.0901306655782168
2	13.039154941303352
3	1.4938150970747506
4	0.8043460457847138
5	-0.213599091362766
6	9.670009899910445
7	0.32836412035495843
8	11.657198877051282
9	3.9948675266275853
10	0.5089139352818276
11	12.250193393404357
12	32.092515644509824
13	6.736052881256928
14	13.52159445109019
15	2.2769089132390157
16	2.2456266506393106
17	9.00406475902683
18	0.2636786923436763
19	8.299518406112757
20	19.38903426732698
21	4.725598465974457
22	1.0930913334421373
23	9.430972784492736
24	18.16610892256609
25	2.952962286438844
26	7.053980013579677
27	6.968905382238649
28	6.377815297299581
29	13.980936826395249
30	1.603901360026887
1	1.0516756796642721
2	4.809052667606432
3	0.29826285943744263
4	-0.25952069971706454
5	2.500301855322232
6	0.4352731507295001
7	2.733401555737323
8	8.968619242045385
9	-0.8950077230615872
10	0.9834836827862046
11	12.610999572830478
12	13.874625024788562
13	9.914392433766803
14	3.7762947222451877
15	4.199180063567263
16	3.6168471701491858
17	10.844090088325995
18	2.9306626973822367
19	17.68270811627491
20	11.936872851182695
21	5.374283675880837
22	0.6790534049612439
23	19.171779584883126
24	1.948342390299859
25	1.8056377033644548
26	21.9350824265745
27	10.244133259411456
28	5.050284573471657
29	9.018438349799322
30	4.786614079088251
1	0.8723419043119116
2	4.485709858782248
3	5.100105183012995
4	0.36181318049001293
5	5.614798149359435
6	-0.20516625984317383
7	2.7260876769892635
8	7.346983576855734
9	4.9602579508167866
10	1.9422675087642158
11	8.795165565463169
12	38.8896067831027
13	38.329114574163235
14	22.637203612414165
15	3.3515134834543368
16	5.723547815637824
17	6.477789814844397
18	1.280387885964142
19	22.531574638818892
20	10.048677630506587
21	3.8732995464168836
22	9.816136340267235
23	11.070740956937492
24	7.36370189913594
25	7.0891903625769395
26	19.111502070917673
27	23.293813621500778
28	2.8244720424888503
29	17.599292907230264
30	-0.378039735867315
1	1.8290434252605432
2	15.107692891042241
3	4.762678488451746
4	1.5869105190614208
5	2.695808910008101
6	9.061438441839591
7	4.580314969919275
8	3.287295838484054
9	1.553139256589138
10	5.63374726180013
11	7.086873741020092
12	7.169085805107865
13	11.338294542424519
14	23.781982655429093
15	5.0709245633258515
16	9.030644215039676
17	2.2463084887286118
18	1.8474870643857693
19	13.28342434282374
20	18.703095762169074
21	1.3689639340040245
22	1.7239869315768876
23	9.93611839579383
24	2.070763268374066
25	11.387285789068178
26	2.1099372455615253
27	5.323839885254907
28	1.7095198014545856
29	5.668696153492484
30	1.1964532593759507
1	4.836323376642962
2	12.48565504482676
3	3.0545873072080907
4	0.3797499039199111
5	-0.14878352564627673
6	1.6978874910281065
7	2.713940127814051
8	0.143726106315894
9	1.376577349369464
10	0.6697269658304622
11	4.890793881681905
12	0.7332649315360983
13	6.34932343650419
14	24.151889944454926
15	10.026436911640749
16	14.682274323175529
17	10.73692258837013
18	-0.2978109447089601
19	20.388794291120014
20	12.26100528052681
21	0.8646276513526387
22	1.5623465176320488
23	7.388238675021892
24	2.500158647691021
25	12.104398424581774
26	0.44785960715758677
27	13.047445252240655
28	2.5527572154438483
29	1.6684659699932853
30	-0.20502982439933068
1	7.7871500791426405
2	23.546584914491017
3	7.347138267799821
4	-0.20675945193351788
5	7.863867814397975
6	13.343328717187674
7	3.2603746172433983
8	1.8734536359108995
9	-0.28128288557120046
10	5.193342488979042
11	3.1851552655138464
12	3.70637800881337
13	13.035284265471777
14	14.713988944086044
15	13.301045499790014
16	3.670987719418806
17	4.537304407673922
18	2.0435256923131044
19	23.72745546244388
20	21.983876623331888
21	5.44423055903188
22	1.1116297522942717
23	4.244118423442546
24	1.7261748818916045
25	1.2382464976434213
26	3.054288704890735
27	6.280886140915993
28	3.1773413496954936
29	0.5619501967500805
30	3.8491930173582714
1	5.318992316631364
2	8.091326349796175
3	1.080594116422882
4	3.0117990399499033
5	3.173123951136753
6	1.462828898659506
7	1.4320077947135401
8	6.008809071028052
9	5.652868849829415
10	6.435345017631163
11	5.348567450692223
12	8.690170376176054
13	15.551212420600393
14	9.090460104522593
15	6.521005137578665
16	8.779052397342438
17	2.3162749971451393
18	0.8053167835184472
19	17.471304840727118
20	6.167354392443528
21	4.696170615012465
22	1.8377918782566025
23	7.218809268185377
24	1.2031297990982082
25	2.910737042068076
26	6.780230696162776
27	5.9053461437768595
28	1.5153336940148276
29	3.887340192805623
30	3.853298083113164
1	23.72044046043896
2	19.617605936768356
3	2.9095290332661015
4	0.5911499749713558
5	7.517700525186385
6	1.6593643009565264
7	4.229972310715584
8	14.372797089867179
9	2.635352587441314
10	2.3225007947033736
11	13.741695782288039
12	8.760504327452397
13	8.78443615602199
14	3.2769696851272236
15	2.3942022152180957
16	2.1414359323641325
17	1.8266330586119146
18	3.3063056799312496
19	15.751363965900516
20	21.852085903329588
21	6.684817573528079
22	3.3653112859168415
23	16.94829229151749
24	0.8925565760938395
25	4.419182892969563
26	1.7227091090233824
27	2.39188974128964
28	0.47378990509579016
29	8.926695978750114
30	2.4536353255667818
1	5.0769761983555535
2	3.545615340688278
3	9.862537515298474
4	2.6225404180313343
5	2.874822470262112
6	4.254752707263828
7	-0.3405662827259213
8	6.624101567484789
9	3.073355911103482
10	5.144398221276077
11	4.652590047186938
12	10.40390533089075
13	3.6348027644077887
14	4.137061813091419
15	2.1161293242602714
16	4.7104358863865246
17	2.043907417403591
18	1.486545724987085
19	9.575541923325945
20	25.729029576347724
21	2.5345687519026416
22	3.2127376356443698
23	7.689567743300666
24	3.7463785073488265
25	6.214094581713357
26	5.235978694447809
27	6.921681809293425
28	8.064257597388176
29	2.03389614869481
30	4.314212177462974
1	2.681789777706175
2	5.089673830887096
3	8.424521196145736
4	1.4230006457882922
5	1.0196803239051369
6	-0.25004045598142244
7	-0.9109218632896299
8	-0.33446409325517423
9	3.595368233582899
10	1.382936554301787
11	1.207383204252928
12	27.123927679844705
13	5.477135999893233
14	12.548056041154867
15	3.4970798113546246
16	0.8989352208924528
17	1.0074812124275185
18	1.5348670483895417
19	20.206218781533362
20	3.4472439982672154
21	2.880874085291357
22	0.953371176144595
23	3.941785603233216
24	-0.2824957659872507
25	3.3586582567663377
26	1.7452083786240438
27	3.417176536907247
28	0.47388257486173646
29	6.424758817099423
30	5.030740367000012
1	6.437000497511848
2	4.05279981627212
3	0.8475759717310862
4	0.22979529031142182
5	6.663345151946143
6	8.36468060201085
7	1.0630485105640954
8	1.8274565558282718
9	1.2002278727036297
10	3.911706841648163
11	5.775711962115614
12	2.1648124462756675
13	4.914082770125299
14	2.2160470355272808
15	2.332122180957384
16	1.056251941096929
17	3.1437565776950964
18	7.840106393197534
19	2.1169128096767382
20	4.414275993714378
21	4.95836469968479
22	2.1694641696137325
23	4.283252439545593
24	4.496868650444009
25	11.722059579288308
26	2.0221743999996074
27	1.0218392027031866
28	1.0872970129592265
29	1.0604465674692523
30	1.2093240590826893
1	0.6108031016622932
2	3.060117997702627
3	3.735636739153952
4	-0.17076324682463967
5	16.43855841040328
6	8.196671047098313
7	7.78899256579806
8	1.1308670653778186
9	7.064659047614834
10	3.6993849183406784
11	0.26972140890651125
12	4.3296066160254005
13	2.9991075288539246
14	8.91545150111942
15	2.9148255516892605
16	0.6869770350464097
17	3.519783632356463
18	8.797696792434632
19	6.297966635217283
20	8.07481319408089
21	4.998155297812355
22	1.5318554657125278
23	21.315830210369292
24	6.721120599327442
25	17.880846470324958
26	3.358034897741997
27	1.0350970759647697
28	1.5325468572277994
29	1.3712871978596763
30	1.0531414840699986
1	3.4206741388304183
2	7.199423244598293
3	8.471849890966467
4	0.8322435931802123
5	3.5688461798332707
6	9.600280962906833
7	5.152441713390785
8	2.559492012105394
9	3.253802066203629
10	3.1955316256869
11	4.324864203035197
12	6.541247259178757
13	2.3931724446409044
14	10.210740653011817
15	4.99230440075883
16	2.6423118288469336
17	18.567933223883713
18	5.6618047644159155
19	4.026047384101542
20	6.763752665791273
21	3.45329983109885
22	6.468986868502995
23	26.2251451445392
24	5.156344987876431
25	5.781158863145656
26	5.5706260915092916
27	4.818738983152271
28	4.9810854673524
29	5.949827709394836
30	5.304786654632577
1	1.3832246222984053
2	-0.2043414438890295
3	3.348387774712971
4	0.8972849600598152
5	0.351810091426764
6	3.0474767987011755
7	14.273587739845405
8	4.827181482890056
9	3.338982839787273
10	13.058331144033595
11	4.822441445412162
12	5.1111380407433264
13	1.895273588960891
14	4.689336322458024
15	2.7346153280736485
16	13.232635881507672
17	6.08274317735874
18	1.730498346987024
19	19.27398945639657
20	13.409829872649885
21	4.0453951422380205
22	1.5063157716220625
23	2.663451065336874
24	1.7004009219567842
25	12.085914912757643
26	27.606324303025822
27	9.796666803604424
28	6.341975144689797
29	6.593343146748868
30	1.2115702272360611
1	12.431761447837392
2	25.533358248770043
3	3.7954119931631634
4	1.0415620730070763
5	10.485396611542967
6	-0.3621924892331647
7	0.6743948814476074
8	12.75378027161474
9	1.6403576173243672
10	2.206091780268041
11	4.517246553978608
12	18.031532082494607
13	17.829931990865294
14	4.576909226715483
15	3.476513356177397
16	10.087751329088983
17	12.166489595667576
18	3.4735128144023535
19	14.52938938715885
20	12.914777427067301
21	6.8188394868159135
22	3.879286436192306
23	15.979788494646602
24	5.821209588128017
25	7.6255662394972985
26	8.09547610307492
27	3.400103750734212
28	4.412240567429088
29	5.996771960575466
30	4.172023219797592
1	0.9804811681652026
2	1.9853394518364358
3	12.95734250422447
4	3.1215221543934666
5	1.1224746271899653
6	5.198331829000235
7	-0.2839564943567846
8	-1.1616490250097145
9	1.5342647402820806
10	5.527729069663283
11	14.486232660147824
12	10.358076217825673
13	24.912896595061607
14	8.218400159113898
15	8.751403815060966
16	3.8495750892743335
17	10.998071675225612
18	5.143733621052879
19	20.479213401127403
20	24.065300777202612
21	1.8491833758915779
22	1.6367000690031446
23	10.694127750154504
24	3.3269266052135356
25	9.445067757505647
26	24.906119921892483
27	5.067634105777178
28	7.0363974345059965
29	27.10419207045513
30	6.928241356530671
1	4.446365608211561
2	18.085397661428473
3	12.850903659842672
4	0.8120297542903939
5	1.91300796533354
6	3.8076495358472613
7	2.6059254156968414
8	7.530560406208967
9	2.8663871056597103
10	4.885071440586876
11	11.051748160917727
12	3.3155658236559216
13	0.7700659753118549
14	4.281648946448787
15	1.1085961561924569
16	0.39528620651598395
17	3.603107835035451
18	0.30585364632411927
19	11.043250716118296
20	28.229765234427212
21	1.7723336723696665
22	0.3962189796548259
23	5.610615251769227
24	3.4179014804193484
25	4.111268058511134
26	13.670977611526364
27	1.8260455519353473
28	4.912719858484386
29	4.238334918290575
30	1.0873703255219027
1	3.2778853372718775
2	3.8554904630110096
3	3.696068851253407
4	0.8992345559325576
5	2.602281836537426
6	-0.21545311008094617
7	1.1929339868577264
8	4.35385002092172
9	0.8430194585472764
10	1.7563307580212313
11	1.707968868871167
12	1.8066427734941777
13	7.946555880781902
14	4.060690198353683
15	2.475902644185121
16	4.483658292981795
17	4.416027848552565
18	1.1911557066429825
19	11.505624120269983
20	7.074589524199601
21	0.6835901689972953
22	3.594559588880728
23	4.197015212167605
24	3.589560072531452
25	3.854878191700949
26	3.955454908410312
27	1.9387539690856455
28	5.266490275857575
29	1.650695869040126
30	1.1950992049189715
1	10.011516870901453
2	16.973813154643327
3	3.31524841633695
4	-0.24529472880766237
5	-0.27611517544105596
6	2.267232148941782
7	3.0309660168827497
8	5.123119878060484
9	3.6532156748661055
10	4.233496070085142
11	9.026794277154591
12	10.935925756145698
13	10.53522862622989
14	10.267330704918503
15	4.24086505996384
16	1.9910977718234983
17	11.427307440102561
18	-1.0797833588967674
19	8.949053822840701
20	6.588255573989727
21	6.153742423334339
22	6.519675579694375
23	18.040829286159006
24	2.049295157104512
25	3.2684566815086713
26	6.270062729686678
27	13.459141154965002
28	13.867414952148978
29	1.2586455359304582
30	1.692109825069127
1	2.6068016983456683
2	22.75910826221467
3	-0.1108159623363032
4	-0.9894953203035878
5	-0.9958506815235216
6	26.680295412087396
7	12.642540878638284
8	1.9501556995628617
9	-0.27236476643166047
10	3.5059331107948526
11	6.843046239667466
12	0.37099008304711173
13	4.837969750757419
14	21.566899665939804
15	1.225901944047127
16	8.564844430277468
17	10.235845137506706
18	3.169489641351574
19	11.955500935097021
20	5.356950052126355
21	5.797109723141859
22	3.3807770718303005
23	4.0073021801624265
24	2.344375919806821
25	3.989794289649028
26	6.64149141368175
27	3.3222370821097273
28	1.1766414510116983
29	8.146666029333597
30	0.09770376997750212
1	4.633092492292926
2	30.25298656962761
3	-1.066296990171227
4	1.3578978616981576
5	-1.1605170993717562
6	1.2458503353303703
7	1.5900701775327943
8	1.2950002513727812
9	2.139008393419297
10	-1.016336876537446
11	10.174756556358533
12	2.78576410794122
13	7.49065542108543
14	7.189537903816881
15	5.001077430770029
16	1.5285920772662267
17	18.616583454271662
18	6.318284847829432
19	3.8358239911283047
20	9.64672175998139
21	2.0108875335784133
22	6.092796239364492
23	44.04665107792627
24	14.75028935867559
25	9.58957808240961
26	3.2863883984968307
27	3.880386734032354
28	3.47412240074436
29	1.8335305981232062
30	2.5606383345901396
1	7.689504105833132
2	8.981693433109314
3	12.901189492064155
4	-0.1887722168886451
5	3.2818279222441387
6	0.20955148521031844
7	5.410854670387428
8	6.098379325586052
9	6.1876805197748554
10	1.3453573700897359
11	17.587324159614386
12	12.60240908945646
13	2.0599958740364106
14	19.040417286097068
15	4.522925745368491
16	1.0932671510513752
17	0.8827378439707049
18	2.77738403171986
19	24.30906352879868
20	20.284832659063866
21	3.9622772512981963
22	1.9688587780072193
23	6.990608870863052
24	0.7472572786385357
25	1.4261318265431686
26	26.081849329986994
27	2.2508507229176353
28	5.243293977497286
29	2.031905706902966
30	2.8487915619062822
1	4.249500831632785
2	1.431184644919909
3	2.589077756797582
4	-1.045572749097907
5	-0.6186666657881995
6	4.84752994337733
7	0.8565591570761727
8	5.8812273484227395
9	7.5193010885540135
10	3.0333097867834637
11	5.749569095076388
12	5.432358945411149
13	12.206392350958765
14	18.694206107341145
15	6.05113056248569
16	5.323646160295003
17	6.1777978002821445
18	1.1892681952439377
19	10.000398852003881
20	7.744873331411723
21	1.9833191127916958
22	0.9931547422111667
23	23.294696159011906
24	4.1461833243468025
25	1.4064875494742908
26	14.051895772478613
27	8.978742641090255
28	1.8312269465829365
29	1.9885393728366971
30	3.305619689297413
1	1.41037006030127
2	19.099624845771014
3	16.61145161615579
4	5.877076694170582
5	10.672018190526277
6	3.0271727404555917
7	2.0655656733796874
8	5.549760117766753
9	0.6054060827511945
10	1.92639978288389
11	2.0739575030578115
12	15.067363033448999
13	10.331504929820362
14	15.12126434355239
15	11.602843807013077
16	7.241447956663708
17	2.628616541411215
18	4.92907895719251
19	18.876478548869137
20	28.73387790253472
21	4.776984488405284
22	3.1557014291674714
23	14.636515948829967
24	4.1556328688822175
25	3.0825918846747187
26	-0.40912554945768626
27	13.81932349912738
28	2.3710273170555727
29	4.140873923567178
30	3.3146379835425086
1	5.108368644516729
2	6.340034419620161
3	-0.2673347358957863
4	0.6062920024645787
5	0.5425386052967937
6	1.82341610065383
7	3.318998905486037
8	7.839512736429503
9	2.6388489624360045
10	6.052291474669969
11	2.7619026016086994
12	3.6870264277220177
13	4.601028423530597
14	0.49733643346165274
15	0.9320600977909079
16	3.4636588763204066
17	5.759048359609327
18	1.6116587350320775
19	1.358291108596549
20	10.114527341899512
21	4.740394865481043
22	2.2456240445031366
23	9.886507357748554
24	1.1576088907439541
25	3.2280795920727026
26	5.631029487425012
27	2.530076111342032
28	1.9384843095815074
29	6.25119480355926
30	1.5872867033763138
1	9.02029431955857
2	3.7542930197238165
3	2.7103468650182876
4	0.7151278033113617
5	0.7684791413849082
6	3.85524977994153
7	1.0953467094725078
8	7.484505934342413
9	4.676721295399629
10	1.6632585628055756
11	8.244368262815033
12	5.986615634151844
13	9.522551191891417
14	0.8995875036026245
15	1.8730545742552211
16	1.3543048507714195
17	4.931035007653101
18	1.6944043674323683
19	3.132601420851871
20	6.300278125117962
21	2.4128550591942886
22	4.67553996011736
23	-0.884783771410656
24	3.2901526037730227
25	1.1711538339880614
26	0.9102622204864037
27	0.6614406657868972
28	-0.46973545462192695
29	1.3379632123937644
30	1.4308436881840132
1	20.422035865106995
2	14.080561737526342
3	5.376553458904969
4	1.3588432577858844
5	18.99889745001102
6	5.702116562756442
7	1.8513006210718055
8	3.902422371059482
9	6.04595914586792
10	2.7573922415003205
11	3.143512288771501
12	8.671358192864252
13	7.0162698700101895
14	4.281943642828014
15	1.8868218932947227
16	2.4853170248452043
17	1.5484239926329404
18	9.220580764061328
19	1.8732590138628844
20	9.176187077709134
21	6.767072076561575
22	3.0112564226120866
23	20.428101473167494
24	8.916443105876821
25	3.987686869156132
26	2.853228487796972
27	2.6461058011325242
28	1.8193259019584216
29	2.1985154851908955
30	0.5723044075129112
1	6.478880681588813
2	5.721764613199586
3	-1.180739135634942
4	0.6825978430314654
5	17.16361455279557
6	1.8007334290771715
7	0.963186029989899
8	9.913907420483246
9	10.879662825131835
10	2.519810270720731
11	4.674256295748528
12	5.566354672617834
13	10.22059168434216
14	4.563819627848478
15	2.327432019298173
16	12.517381726496907
17	1.2127787053653796
18	0.6242540693008044
19	9.783471514890289
20	9.528849804711486
21	1.4872594532233354
22	9.780158906076286
23	2.628744829896899
24	0.7644863781792478
25	1.217315006455771
26	2.498247463033252
27	7.43162384425841
28	3.6475637746073555
29	6.122578300506187
30	3.3923618780672387
1	5.162419465388851
2	5.523493805537997
3	1.1652480070369795
4	1.5649905645460926
5	0.6863863163792905
6	2.058906267616704
7	0.983605887725658
8	2.5854028996356675
9	2.727609831189763
10	7.579783771764476
11	3.34221160822534
12	9.553228671554903
13	9.482214727673712
14	8.096986915278471
15	4.579065478339657
16	4.692743079088745
17	4.097474843822318
18	-0.8455513746246937
19	9.950378460771738
20	7.4396895603920425
21	2.2469260823706225
22	3.4881391230706176
23	14.593021739542198
24	-0.405002572463411
25	2.9817122956005084
26	1.4563280070837383
27	1.5333157872828156
28	3.9482570907183354
29	3.0461178603720747
30	0.6843780727924786
1	14.976146385500359
2	-1.9473361829388485
3	3.9308381101870453
4	-0.13725551543537637
5	-0.20052681801332148
6	1.0356317757162372
7	-0.5227439395219668
8	6.091584432146042
9	-0.983798100233128
10	1.6984298860750824
11	5.44812185482179
12	6.103192166172689
13	7.239348132206384
14	17.00115336611909
15	3.944617598269295
16	1.8909048431005278
17	4.826908743679183
18	1.8139477751514648
19	4.3436011224129105
20	8.681381141644632
21	0.3020915649494141
22	0.6921983622860193
23	2.978095057795551
24	0.17767225297099565
25	5.397286724431301
26	1.8467709458911974
27	4.198280508191843
28	2.44386142460025
29	1.3124783528960062
30	-0.6827953939820107
1	5.147586574567828
2	7.157616098704205
3	3.2609981392649776
4	1.948215381902328
5	2.426707618129557
6	2.6687182842223383
7	2.3367285446141017
8	1.925662307151598
9	7.716703395277219
10	0.9553438832170394
11	1.8030674140844085
12	3.738927886129003
13	2.5489033708660664
14	11.822648726886195
15	0.3427634350358318
16	0.8909408989351535
17	0.7775822724226857
18	4.635525598149052
19	3.3828865782759268
20	9.657897214617998
21	-0.3195838969142141
22	1.8814469466593955
23	6.846242448036135
24	-0.3270230864594194
25	2.8152975051373237
26	44.81101100392645
27	-0.2957555346682237
28	0.978559278994254
29	-0.31082139102550677
30	-0.9838315106492309
1	2.2781501632194705
2	0.86289181012668
3	1.8693640931712099
4	0.6463740887535957
5	0.5706145128975543
6	1.5186667513436831
7	-0.2183085335691867
8	1.8187753736786245
9	1.1269614487562847
10	0.1045072597857813
11	5.055905619689425
12	6.923313828064701
13	13.104171992113411
14	9.531085723929865
15	3.709842784309199
16	2.217658940999
17	3.498040744189891
18	2.5916524790280366
19	4.624049528730818
20	7.52106258526531
21	0.7972686064585963
22	0.8321243733360196
23	0.7699046624153127
24	1.3019510018361056
25	2.5514102577532887
26	8.286078768256836
27	1.3891382027678116
28	3.2669403116829807
29	2.269229491160399
30	0.40825607027197147
1	0.19758076596458776
2	11.62433375578544
3	3.7076682977017783
4	0.42255276126208613
5	2.3178452076029212
6	8.192144227823036
7	0.7804975357326254
8	2.9236471692674155
9	2.67011603155097
10	2.0859105534508977
11	3.194021794212492
12	8.762070519792402
13	4.022515334656431
14	6.745760353086705
15	3.6322896069785786
16	2.8504523658577035
17	2.190591111136675
18	-6.395629258550722
19	4.482225245283621
20	8.665843563148618
21	2.0328662709414185
22	1.1219117034528132
23	6.914792046252145
24	4.311068652999765
25	3.544157754460778
26	1.7964230739962972
27	2.801450608572132
28	0.4782060982073081
29	4.439124391643462
30	1.178518783908393
1	13.264343432493988
2	4.0910698411649635
3	2.9462459560407357
4	1.0451645739998554
5	1.4558615988136885
6	4.346381638293704
7	1.5758609439543827
8	3.9302813382780077
9	1.0101322745130163
10	4.148460963526829
11	4.731852114346537
12	4.985320316825804
13	1.1309039386729307
14	6.059181376153087
15	1.4329899553408512
16	0.9582112946741685
17	1.269418584468225
18	7.3310388779622855
19	5.619231316939914
20	2.40209668947158
21	1.7510167761683118
22	1.7700428572309956
23	13.287585451968356
24	8.118763400132838
25	4.214907415996432
26	-0.28129996741216284
27	0.49107413183100473
28	1.5256621672480608
29	0.5281958944515474
30	0.7567225229043841
1	2.582652353266485
2	2.67596703570393
3	2.158047637069109
4	0.4913620210378216
5	5.394251096045649
6	9.129309548413671
7	2.0487885604667078
8	3.5858957842139163
9	6.35871527837744
10	6.738461587687616
11	4.092792019890456
12	3.9083903774707376
13	6.465817924771203
14	2.873643328886006
15	7.60839165475705
16	1.0069753533432224
17	6.493152251078955
18	0.857653176680821
19	4.360568570953417
20	18.32543741439982
21	1.0936812542030292
22	0.782631384626637
23	4.458204484696449
24	1.0117730565114618
25	6.604350209896502
26	3.1412097746888485
27	2.283537714486932
28	0.26317766345237464
29	7.855579080049142
30	3.0652669872481324
1	2.4501805528869323
2	14.07556001028163
3	8.202959701818527
4	0.6367408392445452
5	1.2578569344633976
6	1.436773537208883
7	0.6579664815995743
8	1.9343699584500496
9	0.892872806709908
10	7.9330013710566725
11	2.0543536578091994
12	4.131682637747258
13	4.058758643713519
14	9.598251485128227
15	3.955177115264536
16	0.248684629717992
17	5.809203887298379
18	1.1131280321042634
19	4.289274285707516
20	7.401953167517722
21	2.2206311098300504
22	0.6355987179734139
23	5.711426110261334
24	5.787963402219409
25	3.9171332166018997
26	7.202454813904149
27	3.7758969732358136
28	2.5326583015587416
29	2.2481784000253966
30	1.257013119173746
1	8.131863001906474
2	2.924381418331766
3	4.312836740641827
4	1.4083257196331893
5	2.307838903947725
6	1.1447782089309615
7	4.001950426691473
8	2.2280401948850357
9	8.2984756887945
10	3.054469472969346
11	1.4615974520629855
12	2.8495297620383164
13	3.969179241254494
14	10.82370424455059
15	4.019169740634926
16	3.3635854802879743
17	4.272746643023563
18	0.8748352882440807
19	6.910613855689014
20	4.002819692401137
21	1.0934745868934352
22	2.00011782902281
23	8.110667187632734
24	9.917344567987952
25	1.8995180324955765
26	1.9778401917259862
27	2.2041734866330227
28	2.2014777117409685
29	1.8119268751656321
30	2.77689475879308
1	0.588456978143751
2	7.8808899499050655
3	2.7875302382226623
4	-4.391494806245558
5	0.3154782487966414
6	-1.1717564505830846
7	0.13935248156926971
8	1.4894090561860829
9	-0.3240218851748665
10	-0.3560623359490921
11	-0.7244041695577887
12	-1.5527013966846959
13	-0.2516215222131241
14	-0.8052575008534015
15	-0.03677321363889632
16	108.79159321938467
17	108.26923960300141
18	70.66054345000639
19	93.49498550552026
20	189.05146757688345
21	50.290948351847184
22	44.03662458806133
23	70.42647029196816
24	66.38556339294337
25	26.610557431866003
26	87.98502865799068
27	41.88860839139707
28	58.91958279336529
29	28.72579492458648
30	14.493028853977398
1	2.333674031949388
2	5.516592750698321
3	4.993132357067294
4	-0.18660073533188654
5	-0.20009214481355575
6	2.818765862173444
7	2.9446905539122517
8	4.726657327048676
9	8.34610336290065
10	4.2034456250288885
11	5.716014835668352
12	17.23129067105252
13	21.814832833447255
14	32.394628029526636
15	3.4160037467519966
16	1.6225243729671108
17	3.5843187147100397
18	-0.24233371965135794
19	16.782764614993873
20	13.51719025072592
21	0.48129325077610036
22	1.762036806296988
23	9.10092942796607
24	-0.3042246989729943
25	9.678819143316861
26	3.204332735988198
27	8.216817982311065
28	3.0046919552884725
29	8.803925571041743
30	4.00961063619221
1	0.5649960423718997
2	3.882387523670062
3	4.981128918509055
4	0.9659225604593159
5	2.3977127567484167
6	8.415373474993013
7	2.3271204633339564
8	2.807555667008871
9	0.9106391476555812
10	0.7517751552985827
11	5.402265642704966
12	0.05942963860744516
13	2.480331503621119
14	7.341612892074416
15	-0.21059654267104758
16	3.318885758430685
17	4.466801687162843
18	4.076479098166421
19	4.477335366319651
20	7.702868101021569
21	1.649452255053312
22	0.6636057084832465
23	22.329875737183727
24	6.213886373795557
25	2.289581702503888
26	0.2154588378738523
27	0.7657826560009356
28	0.9737341377282749
29	0.9528488856817856
30	1.14356310422446
1	9.8898483688957
2	0.17403356676310427
3	1.3455814454492367
4	0.3585947828904664
5	0.7555284257213792
6	9.979140548720657
7	2.801704906871755
8	2.2993015171327404
9	7.61858849684727
10	3.6009895855510194
11	7.633029369249103
12	1.137958941765052
13	0.6721264795842163
14	6.20020134299115
15	-0.23020966652254765
16	0.21550725472409193
17	3.061944510487304
18	2.8565987865045948
19	6.635264409862037
20	5.183545361646739
21	0.5187047915360188
22	1.6225872029909534
23	10.488942255298708
24	2.808128085587571
25	7.528747423015706
26	0.129323875126534
27	-0.2632034017369991
28	0.3159443607872235
29	0.16671006154933052
30	-0.29514460220139976
1	10.819401660424097
2	4.9813985208159
3	3.9472818782910757
4	2.225983596281096
5	8.00625775336271
6	4.67353426570355
7	1.4603293353748188
8	1.545289751487578
9	2.732317965182034
10	2.3610839849830243
11	2.111599007023418
12	3.489698827911152
13	0.8334607916435824
14	14.95145422516498
15	1.9039602378273972
16	0.7561461360280046
17	1.7116063656090064
18	1.8144109042166485
19	2.1094188701596
20	3.2757946428333358
21	3.5743882989820506
22	1.7922498876675081
23	11.17955849172421
24	3.2655229101499197
25	5.80898043414151
26	-2.314172973450126
27	0.34859285090943937
28	0.5705030083151202
29	0.39264063302667906
30	-0.34716493717652236
1	4.887545366944486
2	2.0886491200608392
3	-2.0263612949684613
4	0.5251442850734189
5	4.5023947115147775
6	6.806202148322981
7	1.5151546265967797
8	4.3208267895270085
9	0.7429339710290019
10	2.5722030594022396
11	4.207852859726247
12	4.4897203594547115
13	1.1966882848345353
14	9.737080022970893
15	1.4685763863698609
16	0.5181728965936829
17	1.1349952850927771
18	4.468529244820414
19	8.558990885458782
20	2.0850689090317207
21	1.6916266040704133
22	-0.4135700475717716
23	8.37282541282991
24	2.6082664966791316
25	3.225411715844497
26	1.4679722012218201
27	-0.9215201302571376
28	-0.9647105306237148
29	-0.23921452763593729
30	1.231555303879283
1	0.2312015410601097
2	-0.9911352751923165
3	2.8846166084158886
4	1.096257641843324
5	3.2014894099510087
6	2.559548162777173
7	0.8355499077978068
8	10.761386739743324
9	5.47716183282424
10	2.327998838120589
11	5.158477783501998
12	4.26708333417733
13	13.18475036404704
14	1.771436857508283
15	2.6617702316831457
16	4.265810797696413
17	2.6645684177422915
18	3.7701094976204415
19	10.728013942553867
20	0.7692231903009724
21	-0.30369344011416766
22	6.485905946581075
23	3.669677142061498
24	0.8278258159320067
25	7.264307394761684
26	0.8395413473900575
27	3.437020153265071
28	11.826033686909554
29	2.308884548620731
30	15.56304118220048
1	4.1958475148324155
2	-0.19071916053563318
3	0.7985224000861486
4	3.214681350075282
5	2.9441760844413403
6	1.1486840269365006
7	1.5258332051400292
8	1.4555364700288644
9	0.9153614207185855
10	2.806020884072678
11	9.991106001183184
12	-0.8919157593730883
13	4.40609324710327
14	4.8122200958303845
15	1.7936466043674422
16	0.2835369839925754
17	15.808648818401599
18	-0.009471413579133654
19	7.21134173721101
20	0.78943251284327
21	0.1916371706933628
22	7.803304903188941
23	5.773367388921728
24	3.397580761833842
25	4.378108901553947
26	3.3834743916433605
27	5.177260820938526
28	2.9067840389872073
29	3.1641138763621166
30	8.86188247041926
1	2.8340345498959514
2	1.2131239545017696
3	0.21179316281770844
4	1.6478575717804371
5	2.5192907916850675
6	0.8353149543400964
7	1.1878210001434504
8	13.552222735005037
9	0.7995431095617977
10	5.581720578400255
11	2.4547844746038345
12	11.24020889571164
13	7.490139865410376
14	4.696684648453927
15	8.371976142292556
16	10.594911110897154
17	2.3303930125751555
18	1.2759683033366431
19	10.154832050053873
20	1.0076273057459424
21	0.8350125874107517
22	16.1087414494452
23	1.2494281814092394
24	3.4522391181821863
25	0.5916443392671888
26	1.2696615098375321
27	18.58258158726634
28	1.7013133719737403
29	2.8692813845507414
30	1.9329068224722823
1	10.698500780455253
2	0.36956159430115026
3	1.5813616374904753
4	3.469573625771458
5	9.638442499446594
6	-0.34516375608668376
7	3.2285702438080115
8	1.6725478572118249
9	2.5044021672265493
10	6.161086945797722
11	3.1990391987483027
12	6.9866543293192995
13	15.051798065526178
14	29.312857535170497
15	23.016861708678128
16	9.250850084488194
17	6.546996075149278
18	2.7725288425459134
19	12.435971325193819
20	3.6373431362466997
21	2.119694275652312
22	9.828422329208355
23	4.070223048270058
24	2.641405678302472
25	0.4234725944996664
26	0.658983770426576
27	3.9639627731992624
28	0.3363097885247273
29	0.9403394952499725
30	5.626653323827423
1	6.887954860672179
2	1.9819146386519821
3	1.3076817097944455
4	2.558412329573086
5	2.329385938737896
6	1.6652181407591105
7	2.594959173489506
8	13.969582436425357
9	8.968847016386489
10	2.236738007940163
11	2.126412313791043
12	4.859614326360285
13	19.02766509349681
14	7.300539774391196
15	4.030833274414733
16	4.7856794781949885
17	12.14951248640727
18	3.6216043494233907
19	8.162921849666986
20	1.804423321339549
21	1.9685923474909048
22	11.198630292050375
23	5.696890553511653
24	3.0368601676694076
25	10.894118643075574
26	2.989988969716672
27	6.135951668329337
28	1.0702479536100802
29	1.4038255418231005
30	1.7115639335523072
1	0.6773286037055471
2	-0.21612868229336124
3	-0.7375072144454026
4	0.42836779667426184
5	2.524152393667625
6	0.27495241292104194
7	2.902963047010984
8	22.793151068850865
9	4.998249516284218
10	1.5743714013692405
11	1.2142251043729988
12	2.4495464039037107
13	32.77769662992709
14	8.906859683045699
15	3.9875115669197134
16	7.0486075701724795
17	22.710109793415615
18	1.1725983754510596
19	16.856490837639946
20	1.7170581082268364
21	3.835766261697727
22	7.669254277115662
23	2.439770174607751
24	2.073256609197528
25	3.599890858475725
26	2.120990560588309
27	15.766564383377283
28	6.50823978335593
29	2.1959912059190603
30	1.754575188366094
1	1.5746609504028164
2	4.5669557853100935
3	5.394872823940702
4	-0.9777539925727787
5	1.1980379157322092
6	-0.8224484976494799
7	18.92225378184574
8	4.957382455561211
9	0.7745708537789604
10	0.7863884604953798
11	2.5996253339572206
12	2.6406274180961793
13	8.011256703008076
14	7.831004238209567
15	4.208398986787392
16	4.760363466842917
17	0.6696603575958637
18	1.1316625106418072
19	13.828977059401621
20	1.3267901772793078
21	2.584126048062114
22	5.822682807379992
23	2.4475388069693746
24	3.7318116154664445
25	7.028437879185542
26	2.7508073448698704
27	9.932233107759673
28	3.817833016996582
29	1.2084502576632237
30	4.991310556200662
1	11.025619656281618
2	7.015051842080405
3	-0.2093603181996327
4	0.1944624117860557
5	4.2236788042366875
6	2.877523265786784
7	4.438729531608031
8	3.549707022168769
9	3.4571569115646037
10	3.057961982538994
11	1.2028211898905528
12	-0.1614205720181624
13	2.855399950583774
14	3.7443369865836624
15	1.0401249872825047
16	6.286673839075564
17	3.9192798806858047
18	0.9073080107912169
19	13.525780729505104
20	1.131371372186934
21	-0.20990911691450487
22	13.56604245262065
23	5.073789916004191
24	2.029131758373067
25	1.2691568666925317
26	2.236792972723906
27	3.928025810995127
28	6.080372541802519
29	0.7641557290753573
30	7.442058352279742
1	18.560646807886663
2	5.068930536609408
3	0.20389397011357613
4	-0.9545711475707361
5	5.399998617660764
6	1.4745145508529651
7	16.910096324405554
8	-0.9969666779172148
9	-0.9692454307743552
10	5.768683959437213
11	9.356947059406021
12	15.065558823815458
13	5.487579750477936
14	15.26583320042024
15	2.878927411595795
16	0.9519768910899519
17	2.078131497416458
18	-0.30714485279430936
19	11.323520062862238
[truncated: 392,921 more rows]
