# Supplementary material for: Nanoscale 3D DNA tracing in non-denatured cells resolves the Cohesin-dependent loop architecture of the genome in situ
Source: Nat Commun. 2025 Jul 19;16:6673. doi: 10.1038/s41467-025-61689-y (PMC12276220; doi:10.1038/s41467-025-61689-y)
Supplement: Supplementary file 6 — Source Data [file 41467_2025_61689_MOESM6_ESM.zip › Supplementary_Fig1b.csv]

barcode_id	QC
1	1
2	1
3	0
4	0
5	0
6	0
7	1
8	0
9	1
10	1
11	1
12	1
13	1
14	1
15	1
16	1
17	1
18	0
19	1
20	1
21	1
22	0
23	1
24	1
25	1
26	0
27	0
28	0
29	0
30	1
1	0
2	1
3	1
4	0
5	1
6	0
7	0
8	1
9	1
10	1
11	1
12	1
13	1
14	1
15	1
16	1
17	0
18	0
19	1
20	1
21	0
22	0
23	1
24	0
25	1
26	1
27	1
28	1
29	0
30	0
1	1
2	1
3	0
4	0
5	1
6	1
7	0
8	0
9	1
10	0
11	0
12	1
13	0
14	1
15	0
16	0
17	1
18	1
19	1
20	1
21	0
22	0
23	0
24	0
25	0
26	0
27	0
28	0
29	0
30	0
1	0
2	0
3	1
4	1
5	1
6	1
7	0
8	1
9	0
10	1
11	0
12	1
13	1
14	1
15	0
16	1
17	1
18	1
19	0
20	1
21	1
22	0
23	1
24	1
25	1
26	0
27	0
28	0
29	0
30	0
1	1
2	1
3	1
4	0
5	0
6	0
7	1
8	1
9	0
10	1
11	1
12	1
13	1
14	1
15	1
16	1
17	1
18	1
19	1
20	1
21	1
22	1
23	1
24	0
25	1
26	1
27	1
28	1
29	0
30	1
1	1
2	1
3	1
4	0
5	1
6	1
7	0
8	0
9	0
10	0
11	0
12	0
13	1
14	0
15	0
16	0
17	0
18	0
19	1
20	0
21	0
22	0
23	1
24	1
25	1
26	0
27	0
28	0
29	0
30	0
1	1
2	1
3	1
4	1
5	1
6	0
7	0
8	1
9	1
10	1
11	1
12	1
13	1
14	1
15	0
16	1
17	1
18	0
19	0
20	1
21	1
22	0
23	1
24	0
25	1
26	1
27	1
28	0
29	1
30	1
1	1
2	1
3	1
4	0
5	1
6	0
7	0
8	1
9	1
10	1
11	0
12	1
13	1
14	1
15	0
16	0
17	0
18	1
19	0
20	1
21	0
22	1
23	1
24	0
25	1
26	0
27	0
28	0
29	0
30	0
1	0
2	1
3	0
4	1
5	1
6	1
7	0
8	1
9	1
10	1
11	1
12	1
13	1
14	1
15	0
16	1
17	0
18	1
19	1
20	1
21	0
22	0
23	0
24	0
25	0
26	1
27	1
28	1
29	1
30	0
1	0
2	1
3	1
4	0
5	1
6	1
7	1
8	1
9	0
10	1
11	1
12	1
13	1
14	1
15	1
16	1
17	1
18	1
19	1
20	1
21	0
22	0
23	1
24	0
25	1
26	1
27	1
28	1
29	0
30	0
1	1
2	1
3	1
4	0
5	0
6	0
7	0
8	0
9	0
10	0
11	0
12	0
13	1
14	1
15	1
16	0
17	0
18	1
19	1
20	1
21	0
22	1
23	0
24	0
25	0
26	1
27	1
28	1
29	1
30	0
1	0
2	1
3	1
4	0
5	0
6	0
7	1
8	1
9	1
10	1
11	1
12	1
13	1
14	1
15	0
16	0
17	1
18	1
19	1
20	1
21	0
22	0
23	1
24	1
25	1
26	1
27	0
28	0
29	1
30	1
1	1
2	1
3	1
4	0
5	0
6	0
7	1
8	1
9	0
10	0
11	1
12	1
13	1
14	1
15	0
16	0
17	1
18	1
19	1
20	1
21	0
22	0
23	0
24	0
25	0
26	1
27	1
28	0
29	1
30	0
1	0
2	0
3	0
4	0
5	0
6	0
7	0
8	1
9	1
10	1
11	1
12	1
13	1
14	1
15	1
16	1
17	1
18	1
19	1
20	1
21	0
22	0
23	1
24	1
25	1
26	1
27	1
28	0
29	1
30	1
1	1
2	0
3	0
4	0
5	0
6	0
7	1
8	1
9	0
10	0
11	1
12	1
13	1
14	1
15	0
16	1
17	1
18	0
19	1
20	1
21	0
22	0
23	1
24	1
25	0
26	1
27	0
28	0
29	1
30	0
1	1
2	1
3	1
4	0
5	0
6	1
7	0
8	1
9	0
10	1
11	1
12	1
13	1
14	1
15	1
16	1
17	1
18	1
19	1
20	1
21	0
22	1
23	1
24	0
25	1
26	0
27	1
28	1
29	1
30	0
1	1
2	1
3	0
4	0
5	1
6	0
7	1
8	1
9	1
10	1
11	0
12	1
13	1
14	1
15	0
16	0
17	0
18	0
19	1
20	0
21	0
22	0
23	1
24	0
25	0
26	1
27	1
28	1
29	1
30	0
1	0
2	1
3	0
4	0
5	0
6	1
7	0
8	1
9	0
10	1
11	1
12	1
13	1
14	1
15	0
16	0
17	1
18	0
19	1
20	1
21	0
22	1
23	1
24	1
25	1
26	1
27	1
28	1
29	1
30	1
1	0
2	1
3	0
4	0
5	0
6	1
7	0
8	1
9	1
10	0
11	1
12	1
13	1
14	1
15	1
16	1
17	1
18	0
19	1
20	1
21	1
22	0
23	1
24	1
25	1
26	1
27	1
28	1
29	1
30	0
1	0
2	1
3	0
4	0
5	1
6	0
7	1
8	1
9	0
10	0
11	1
12	1
13	1
14	1
15	1
16	1
17	1
18	1
19	1
20	1
21	1
22	0
23	1
24	0
25	0
26	1
27	1
28	1
29	1
30	1
1	0
2	1
3	1
4	0
5	1
6	0
7	1
8	1
9	1
10	0
11	1
12	1
13	1
14	1
15	1
16	1
17	1
18	0
19	1
20	1
21	1
22	1
23	1
24	1
25	1
26	1
27	1
28	1
29	1
30	0
1	0
2	1
3	1
4	0
5	1
6	1
7	1
8	1
9	0
10	1
11	1
12	1
13	1
14	1
15	1
16	1
17	1
18	0
19	1
20	1
21	0
22	0
23	1
24	1
25	1
26	1
27	1
28	0
29	1
30	0
1	1
2	0
3	1
4	0
5	0
6	0
7	1
8	0
9	0
10	0
11	1
12	0
13	1
14	1
15	1
16	1
17	1
18	0
19	1
20	1
21	0
22	0
23	1
24	1
25	1
26	0
27	1
28	1
29	0
30	0
1	1
2	1
3	1
4	0
5	1
6	1
7	1
8	0
9	0
10	1
11	1
12	1
13	1
14	1
15	1
16	1
17	1
18	1
19	1
20	1
21	1
22	0
23	1
24	0
25	0
26	1
27	1
28	1
29	0
30	1
1	1
2	1
3	1
4	0
5	1
6	1
7	0
8	1
9	1
10	1
11	0
12	0
13	0
14	1
15	0
16	1
17	0
18	0
19	0
20	1
21	0
22	1
23	1
24	0
25	1
26	0
27	0
28	0
29	0
30	0
1	1
2	1
3	0
4	1
5	1
6	0
7	0
8	1
9	1
10	1
11	1
12	1
13	1
14	1
15	1
16	1
17	1
18	0
19	1
20	1
21	1
22	0
23	1
24	0
25	1
26	1
27	1
28	0
29	1
30	1
1	1
2	1
3	1
4	0
5	1
6	0
7	1
8	1
9	1
10	1
11	1
12	1
13	1
14	1
15	1
16	1
17	0
18	1
19	1
20	1
21	1
22	1
23	1
24	0
25	1
26	0
27	1
28	0
29	1
30	1
1	1
2	0
3	1
4	1
5	1
6	1
7	0
8	1
9	0
10	1
11	1
12	1
13	1
14	1
15	0
16	1
17	0
18	0
19	1
20	1
21	1
22	1
23	1
24	0
25	1
26	0
27	0
28	1
29	1
30	1
1	1
2	1
3	1
4	0
5	0
6	0
7	0
8	0
9	1
10	0
11	0
12	1
13	1
14	1
15	1
16	0
17	0
18	0
19	1
20	1
21	1
22	0
23	1
24	0
25	1
26	0
27	1
28	0
29	1
30	1
1	1
2	1
3	0
4	0
5	1
6	1
7	0
8	0
9	0
10	1
11	1
12	1
13	1
14	1
15	1
16	0
17	1
18	1
19	1
20	1
21	1
22	1
23	1
24	1
25	1
26	1
27	0
28	0
29	0
30	0
1	0
2	1
3	1
4	0
5	1
6	1
7	1
8	0
9	1
10	1
11	0
12	1
13	1
14	1
15	1
16	0
17	1
18	1
19	1
20	1
21	1
22	0
23	1
24	1
25	1
26	1
27	0
28	0
29	0
30	0
1	1
2	1
3	1
4	0
5	1
6	1
7	1
8	1
9	1
10	1
11	1
12	1
13	1
14	1
15	1
16	1
17	1
18	1
19	1
20	1
21	1
22	1
23	1
24	1
25	1
26	1
27	1
28	1
29	1
30	1
1	0
2	0
3	1
4	0
5	0
6	1
7	1
8	1
9	1
10	1
11	1
12	1
13	0
14	1
15	1
16	1
17	1
18	0
19	1
20	1
21	1
22	0
23	0
24	0
25	1
26	1
27	1
28	1
29	1
30	0
1	1
2	1
3	1
4	0
5	1
6	1
7	0
8	0
9	1
10	1
11	0
12	1
13	1
14	1
15	0
16	0
17	1
18	0
19	1
20	0
21	0
22	1
23	1
24	0
25	0
26	0
27	0
28	0
29	0
30	0
1	1
2	1
3	1
4	0
5	1
6	0
7	0
8	1
9	0
10	1
11	1
12	1
13	1
14	1
15	1
16	1
17	1
18	1
19	1
20	1
21	1
22	1
23	1
24	1
25	1
26	1
27	1
28	1
29	1
30	1
1	0
2	0
3	1
4	0
5	0
6	1
7	0
8	0
9	0
10	1
11	1
12	1
13	1
14	1
15	1
16	1
17	1
18	1
19	1
20	1
21	0
22	0
23	1
24	1
25	1
26	1
27	1
28	1
29	1
30	1
1	1
2	1
3	1
4	0
5	0
6	1
7	1
8	1
9	1
10	1
11	1
12	1
13	0
14	1
15	0
16	0
17	1
18	0
19	1
20	1
21	0
22	0
23	1
24	1
25	1
26	1
27	0
28	1
29	1
30	0
1	1
2	1
3	1
4	0
5	1
6	0
7	0
8	0
9	1
10	0
11	1
12	1
13	1
14	1
15	0
16	0
17	0
18	1
19	1
20	0
21	0
22	0
23	1
24	1
25	1
26	0
27	0
28	0
29	0
30	0
1	1
2	0
3	1
4	0
5	1
6	1
7	0
8	0
9	0
10	0
11	1
12	0
13	0
14	1
15	0
16	0
17	0
18	1
19	0
20	1
21	0
22	1
23	1
24	1
25	1
26	0
27	0
28	0
29	0
30	0
1	1
2	1
3	1
4	0
5	1
6	0
7	0
8	1
9	0
10	0
11	0
12	0
13	1
14	1
15	1
16	1
17	1
18	0
19	1
20	1
21	0
22	1
23	1
24	1
25	1
26	1
27	0
28	1
29	0
30	0
1	1
2	1
3	1
4	0
5	0
6	1
7	1
8	0
9	0
10	1
11	0
12	1
13	0
14	1
15	0
16	0
17	1
18	0
19	0
20	0
21	0
22	0
23	1
24	0
25	1
26	0
27	0
28	0
29	0
30	0
1	1
2	1
3	1
4	0
5	0
6	1
7	1
8	1
9	0
10	1
11	1
12	1
13	1
14	1
15	1
16	0
17	0
18	0
19	1
20	1
21	1
22	0
23	0
24	0
25	0
26	1
27	0
28	1
29	0
30	0
1	0
2	0
3	0
4	0
5	0
6	0
7	0
8	0
9	0
10	0
11	0
12	1
13	0
14	0
15	1
16	1
17	1
18	0
19	1
20	1
21	0
22	1
23	0
24	0
25	0
26	1
27	1
28	1
29	0
30	1
1	1
2	1
3	1
4	0
5	0
6	0
7	0
8	0
9	1
10	0
11	0
12	1
13	1
14	1
15	0
16	0
17	1
18	0
19	0
20	1
21	1
22	0
23	1
24	0
25	1
26	1
27	0
28	0
29	0
30	0
1	1
2	1
3	0
4	0
5	0
6	0
7	0
8	0
9	0
10	1
11	1
12	0
13	1
14	1
15	0
16	1
17	1
18	1
19	1
20	1
21	1
22	1
23	1
24	1
25	1
26	1
27	1
28	0
29	1
30	0
1	0
2	1
3	1
4	1
5	0
6	0
7	0
8	0
9	1
10	0
11	0
12	0
13	1
14	1
15	0
16	0
17	1
18	1
19	1
20	1
21	1
22	1
23	1
24	0
25	1
26	0
27	0
28	0
29	0
30	0
1	1
2	1
3	0
4	0
5	0
6	0
7	0
8	0
9	1
10	0
11	1
12	1
13	1
14	1
15	1
16	0
17	1
18	1
19	1
20	1
21	1
22	1
23	1
24	0
25	1
26	1
27	1
28	1
29	0
30	1
1	1
2	0
3	1
4	0
5	1
6	0
7	0
8	0
9	0
10	1
11	0
12	0
13	0
14	1
15	0
16	0
17	1
18	0
19	0
20	0
21	0
22	0
23	1
24	1
25	1
26	0
27	0
28	0
29	0
30	0
1	1
2	1
3	1
4	0
5	1
6	0
7	1
8	1
9	1
10	0
11	1
12	1
13	1
14	1
15	1
16	0
17	0
18	1
19	1
20	1
21	1
22	0
23	1
24	0
25	0
26	1
27	1
28	1
29	1
30	1
1	1
2	0
3	1
4	0
5	0
6	0
7	0
8	1
9	1
10	1
11	1
12	1
13	1
14	1
15	1
16	1
17	1
18	0
19	1
20	1
21	0
22	0
23	1
24	1
25	0
26	1
27	1
28	0
29	0
30	1
1	0
2	1
3	1
4	1
5	1
6	1
7	1
8	1
9	0
10	0
11	1
12	1
13	1
14	1
15	1
16	1
17	1
18	1
19	1
20	1
21	1
22	1
23	1
24	1
25	1
26	0
27	1
28	0
29	1
30	1
1	0
2	1
3	1
4	0
5	0
6	0
7	0
8	0
9	1
10	0
11	1
12	0
13	0
14	1
15	0
16	0
17	1
18	0
19	1
20	0
21	0
22	0
23	1
24	1
25	0
26	0
27	0
28	0
29	0
30	0
1	1
2	1
3	0
4	0
5	0
6	0
7	1
8	1
9	1
10	1
11	1
12	1
13	1
14	0
15	0
16	1
17	1
18	0
19	0
20	1
21	1
22	1
23	1
24	0
25	1
26	1
27	1
28	0
29	1
30	0
1	1
2	1
3	1
4	0
5	0
6	0
7	0
8	0
9	1
10	0
11	1
12	0
13	0
14	1
15	0
16	0
17	0
18	0
19	0
20	0
21	0
22	0
23	1
24	0
25	0
26	0
27	0
28	0
29	0
30	0
1	1
2	1
3	1
4	0
5	0
6	1
7	0
8	1
9	1
10	0
11	1
12	1
13	1
14	0
15	0
16	0
17	1
18	0
19	1
20	1
21	1
22	1
23	0
24	1
25	0
26	0
27	0
28	0
29	0
30	0
1	1
2	1
3	1
4	0
5	0
6	0
7	0
8	1
9	0
10	0
11	0
12	0
13	0
14	0
15	0
16	0
17	1
18	1
19	1
20	1
21	0
22	1
23	1
24	1
25	0
26	0
27	0
28	0
29	0
30	0
1	1
2	1
3	1
4	0
5	1
6	1
7	0
8	1
9	1
10	1
11	1
12	1
13	1
14	1
15	0
16	1
17	0
18	1
19	0
20	1
21	1
22	1
23	1
24	1
25	1
26	1
27	1
28	0
29	1
30	0
1	0
2	0
3	0
4	1
5	1
6	1
7	0
8	0
9	0
10	1
11	0
12	0
13	1
14	1
15	0
16	1
17	0
18	1
19	1
20	1
21	0
22	0
23	1
24	0
25	0
26	0
27	0
28	0
29	0
30	0
1	1
2	1
3	1
4	0
5	1
6	0
7	0
8	0
9	1
10	0
11	1
12	1
13	0
14	1
15	0
16	0
17	1
18	0
19	0
20	1
21	1
22	0
23	1
24	1
25	1
26	0
27	0
28	0
29	0
30	0
1	1
2	1
3	0
4	0
5	1
6	1
7	0
8	0
9	1
10	1
11	0
12	0
13	0
14	1
15	1
16	0
17	0
18	0
19	0
20	0
21	1
22	0
23	1
24	0
25	0
26	0
27	0
28	0
29	0
30	0
1	1
2	0
3	0
4	0
5	0
6	0
7	0
8	0
9	0
10	0
11	1
12	1
13	1
14	1
15	1
16	1
17	0
18	0
19	1
20	1
21	0
22	1
23	1
24	0
25	0
26	1
27	1
28	1
29	1
30	1
1	1
2	1
3	0
4	0
5	0
6	1
7	0
8	1
9	1
10	1
11	1
12	1
13	1
14	1
15	1
16	1
17	1
18	0
19	1
20	1
21	1
22	1
23	1
24	0
25	1
26	0
27	0
28	1
29	1
30	0
1	1
2	0
3	1
4	0
5	0
6	0
7	0
8	1
9	0
10	0
11	1
12	1
13	1
14	1
15	1
16	0
17	1
18	0
19	1
20	1
21	0
22	0
23	1
24	0
25	1
26	0
27	1
28	1
29	0
30	0
1	1
2	1
3	1
4	0
5	1
6	1
7	1
8	0
9	1
10	0
11	0
12	1
13	1
14	1
15	0
16	0
17	0
18	1
19	1
20	1
21	0
22	0
23	1
24	0
25	1
26	0
27	0
28	0
29	0
30	0
1	1
2	0
3	0
4	0
5	0
6	0
7	0
8	0
9	0
10	0
11	1
12	1
13	1
14	1
15	1
16	1
17	1
18	1
19	1
20	1
21	0
22	0
23	0
24	0
25	1
26	1
27	0
28	1
29	1
30	0
1	1
2	0
3	1
4	1
5	1
6	0
7	0
8	0
9	1
10	0
11	0
12	1
13	0
14	0
15	0
16	0
17	0
18	0
19	0
20	1
21	0
22	0
23	1
24	0
25	0
26	0
27	0
28	0
29	0
30	0
1	0
2	1
3	1
4	0
5	1
6	1
7	0
8	1
9	1
10	1
11	1
12	1
13	1
14	1
15	1
16	1
17	1
18	0
19	1
[truncated: 449,381 more rows]
