# Supplementary material for: Nanoscale 3D DNA tracing in non-denatured cells resolves the Cohesin-dependent loop architecture of the genome in situ
Source: Nat Commun. 2025 Jul 19;16:6673. doi: 10.1038/s41467-025-61689-y (PMC12276220; doi:10.1038/s41467-025-61689-y)
Supplement: Supplementary file 6 — Source Data [file 41467_2025_61689_MOESM6_ESM.zip › Supplementary_Fig1c.csv]

	x	y	z	euclidean
0	4.4640397172406665	0.11974254908272997	0.581304500258284	4.50332141837372
1	1.871735317792627	2.012316172957071	14.240627374247197	14.503388483108886
2	4.7688166231891955	11.677713352430146	53.06050714065259	54.53923376020583
3	9.30372677197738	13.27078449200053	34.463717329847896	38.08439135751533
4	15.31521921489184	22.792958551173797	10.01537207821275	29.229823416859062
5	16.297001455837744	11.338265487589524	65.93737963162766	68.86135747575725
6	9.914020577387419	10.719516088734963	22.673079741280162	26.967839626858467
7	5.185863338410854	0.6133187932573492	46.086603631980324	46.381508953871894
8	11.819085295654077	1.0582835860841442	4.662519369846905	12.749503058892888
9	0.8045692469459027	16.66987152020738	32.66062868775498	36.67763098201349
10	14.046549836260965	1.1713818686403101	46.81807938677912	48.89386725604239
11	0.7805707360821543	11.454450465651462	44.045164742884026	45.51692282406495
12	29.694885991848423	29.86587280179083	52.095027044474136	66.98991308433021
13	6.498748092497408	44.49176904573687	33.234294012085684	55.91305337817532
14	6.264089886175498	17.05968195848982	2.102023006958916	18.294536653020042
15	1.9038908263319172	2.48856822293601	23.043101192769882	23.25515608760841
16	13.495455087642767	9.551297702542797	7.0113244537838	17.958654359985022
17	19.103724905085983	26.63409606248024	52.1229082230966	61.57211170609612
18	11.710305294494901	9.10817870675237	4.579141360518861	15.526065343287305
19	24.759403321280843	16.536161237425404	49.04069102255289	57.37126508336279
20	13.340101438050624	7.59590318321716	36.43210777301147	39.53421971318786
21	8.111436051131022	6.213852448818216	9.235896186664377	13.773493944461359
22	5.949431377390283	11.609679564484395	3.459087667326912	13.496135772677146
23	8.317816720198607	1.724031540856231	32.80589038835569	33.88782678068175
24	1.3039408580225427	36.82369782248861	1.562806310639644	36.87990437416762
25	9.818802184046945	9.615543594234623	2.3911929098449036	13.949385594862738
26	21.047371337219374	28.075856455601752	1.3378827226306385	35.11460502557122
27	9.680370888541802	5.256583424372366	5.633587480930146	12.372491977867949
28	9.411734406778123	13.528803814457206	59.15557159992568	61.40839460943216
29	7.448205684748245	4.686220751755172	9.186499958192144	12.721171893279374
30	19.776264958287356	12.004014965874376	38.74342320989126	45.124825462510785
31	9.076477905124193	1.4998309475777205	15.392990849494709	17.932543359104066
32	3.5180489056219812	0.6529915816499852	30.996439583136635	31.202280893215057
33	10.157178594061406	2.5250495682412293	37.64650668870672	39.07433451994512
34	12.322455409332179	7.6983401089091785	24.276372328325124	28.292218032011725
35	50.5621808176511	21.841766166544403	53.51932991822923	76.79788768714354
36	11.262098568709916	15.123329745983938	10.823181584759368	21.74146329927622
37	21.75577253026131	15.303077770135133	54.23297686575461	60.40458266844289
38	12.393739901774097	4.775514531705994	14.26887759834517	19.493875851454455
39	7.41210164444783	13.339871177537134	36.500437762762886	39.5622720618298
40	11.577750866505085	10.069680551932834	11.839133663563643	19.380605445871897
41	11.305351655755658	5.582697494741296	16.61769209483873	20.85965431010192
42	1.5829216056881705	16.200039974297397	74.5512985273208	76.30755564220551
43	1.4619375834881794	13.995458035933552	8.77775235132549	16.584904083979275
44	36.38296364163398	10.546570104721468	14.122193352172872	40.427546665589546
45	2.4296756454277784	3.991805534455125	27.302348597082073	27.699387612066097
46	2.850686652265722	25.87476083006186	4.200495280405448	26.36804549076434
47	0.3357449226168683	15.62403541340609	14.285048161962095	21.172760997139868
48	8.91741902186186	1.8698749314353336	7.960098053180445	12.098758419231336
49	0.3207452265487518	32.21698228185414	9.905078841486556	33.70678584062447
50	4.57040668654372	0.23677248910826165	31.889332453532916	32.2160550475062
51	9.196441658277763	1.7204603294812841	33.805788947017845	35.076571800130914
52	0.7778925016173162	1.8216757716581924	0.6217657346228407	2.0761050045385465
53	14.377994999696966	3.6918290431203786	5.552104933941791	15.848729005583976
54	18.32611944375094	7.79161628537986	30.56834018745394	36.48258982064095
55	25.064547603367828	30.629881219530944	33.83528833065657	52.069644770276
56	12.606596873432864	8.71425685910799	23.715761008426853	28.236534446432646
57	10.387101785017876	2.4410102394176647	3.6355257099230585	11.272420399753328
58	8.128522091195919	25.5262518866366	53.40957432992309	59.751527485669
59	19.190072936631623	19.72657974436879	55.94714424394806	62.3496575514037
60	29.08579814544646	23.603247687740804	65.7612611611903	75.68117615812254
61	0.4182154964946676	2.608674228686141	17.775805426858824	17.971069640020406
62	8.042122947372263	2.751521183177829	6.265777911692567	10.55966775806807
63	3.38748770422535	6.8285524717357475	1.4105962150006235	7.752030926621772
64	7.6338422235130565	3.88621986223734	20.275695282614834	22.010953434701282
65	28.43535731114389	3.2775711471913382	30.20535438461593	41.61340470975142
66	4.1321397285792045	6.222109329508385	71.38063017939476	71.7703531275441
67	7.059986181615386	24.565010480728233	41.779786339379825	48.977889821501265
68	22.06080326103256	31.192418094549794	21.978072810711637	44.07586268673733
69	22.46269417295116	1.9685856878641061	12.203193327399276	25.63914753855673
70	22.71629947090696	14.50273652629403	13.188377147792835	30.00488160608962
71	1.3586634383536875	12.9265369859786	22.76749012045957	26.216405763830707
72	8.673544784833211	4.552826147322776	14.08699130164041	17.158144683932058
73	11.386288643807347	18.84222016153217	15.47159623291327	26.908123674645946
74	11.168910923210206	0.8890034987562103	32.277973854389074	34.1672722729812
75	5.884732257836731	5.653640222008107	29.934697715601487	31.027082505945817
76	1.0889168599023833	41.32004648022121	8.55378628335393	42.210179350918594
77	30.885516346927034	729.8293127669094	250.44347173899678	772.2219068574249
78	8.646095439544297	1.8600511242693756	22.956375829209264	24.60101517715291
79	0.19811771842068993	21.09337034541386	25.50281390042437	33.09626927614071
80	11.727970792737324	10.037331545870984	1.0043082052079626	15.469387785173806
81	4.018740362444078	1.458438020417816	33.3861150961975	33.65872838918137
82	15.187326054117875	9.898410874928231	0.5511004672744093	18.136623783053317
83	6.301705281148315	18.929626294862828	51.015421326928845	54.777873765578754
84	7.429364419920603	19.474608856864506	3.133267701371551	21.077789549673035
85	9.411336301040137	13.179432895412901	4.938842548703178	16.931121290004643
86	23.903904635066283	6.401708507240983	4.1373494458739515	25.089762634415223
87	1.173703439446399	2.608094741066452	61.35862211895528	61.425241116978086
88	15.50296089004405	35.72702627044055	27.888121697958013	47.90103896918209
89	21.966604129091138	6.500749410275603	3.773027460942103	23.216958803435595
90	7.2024476270598825	24.2024764236412	60.62848062651301	65.67684355948383
91	16.72694159927778	18.38958287445712	19.613892371001384	31.66499814469286
92	1.592867280513019	7.403356707218336	2.6367869062214595	8.018700761124872
93	4.106124358804664	17.52724713657517	13.466463978099	22.481332289479408
94	1.7494470810852363	23.102369132073363	7.597425686130009	24.38238917047224
95	5.4985289103060495	0.7460686459671706	5.561377066804198	7.856166589446941
96	7.101174887546222	20.34630068727438	9.492164614219291	23.547819973490874
97	18.967214948905166	26.90218741685385	9.616403308442841	34.292246110748295
98	7.570751648425357	7.527484672493301	25.81409271979328	27.934686126084202
99	8.01466000720393	15.981778593033482	5.8696703405198605	18.81767923879552
100	12.9651835677505	3.866131918737665	0.8560498874176119	13.55639267535053
101	14.676997227536049	13.2445205769709	1.6584210539294872	19.838899498788308
102	2.0754252119513694	21.314742240996566	9.293696279713004	23.345201158912253
103	5.319216255651554	1.190060295200965	24.633108070679555	25.228957931360934
104	11.136731642953237	2.837425901554525	32.88021074489188	34.83082020369994
105	19.620653728197794	4.37081758028944	6.262724012754916	21.054591211941073
106	12.582187769789016	14.868514897148088	1.7301654691118529	19.55447920225568
107	19.6248456290341	5.0006299142114585	11.648071856398929	23.362757617074188
108	20.4362832763436	36.89540796822985	11.62642396096453	43.750274712430894
109	6.067117674625479	5.97262573603075	40.975053157996626	41.85017510550104
110	5.9092949914047495	10.832643752451986	5.024867254264791	13.323484112121758
111	11.285067844204605	1.4860911013674922	6.1257762081067995	12.92618881038304
112	17.104458830232034	13.047962586511858	12.121255928850587	24.692846835203337
113	1.680095369782066	17.42372721112224	58.85338204474374	61.40138083531778
114	7.8667065406625625	1.2011819888357422	30.938941225969756	31.94598557176187
115	41.10328029477387	19.67962546073977	21.10842080344446	50.22283084495566
116	12.840141518434393	36.51824966899585	56.70944957208667	68.66158652310314
117	0.7751006500184303	4.657194496947341	29.72001252213431	30.092679939079467
118	3.440552221276448	12.747693798344699	14.617200783457292	19.697808393514002
119	4.653963252096673	0.8598275926487986	1.46577355878253	4.9545100228551835
120	17.15845014117076	0.15774379509548453	20.452095659070437	26.69691950768294
121	0.28114511613966897	0.9026859933801461	16.616837536780622	16.643712755954887
122	8.813886387710227	6.391774572417489	1.6818310835233206	11.016711452768998
123	4.402240558934864	24.73832112114178	3.11392482048268	25.31917813869713
124	9.21917690342525	2.587649068882456	31.117453003374067	32.55741132058155
125	5.866636018108693	13.572281727654627	26.131954448643683	30.0250444257754
126	18.812926837068517	20.951146020146552	7.050707905765194	29.027387373079502
127	13.467284817035761	14.912140381413337	13.416043652829558	24.160503272754244
128	5.621188145894848	3.581051530636614	6.389825237632522	9.233176744983771
129	4.165518930414692	17.894507702701958	8.585014243224123	20.27972937290002
130	1.0396135097835213	20.436363074855763	9.722714900212395	22.65517417738969
131	21.479525019269204	3.6381240002956474	12.509223236236267	25.121437205481143
132	787.1701690323243	972.137511427878	295.95811197479907	1285.4102147498493
133	9.247699977175216	10.985838673033868	18.306667835712688	23.266772304402057
134	9.501766294619301	0.3097000617417507	23.283542381602274	25.149608797786012
135	26.348275078315055	16.16017256779378	56.12195821393743	64.07071851314275
136	8.346463119843975	0.3463344114134088	6.002385887677519	10.286497483596394
137	26.335981811974307	10.46186241095711	35.42118021275746	45.36181776308219
138	14.959449885369395	2.235425042541465	44.58802592160691	47.08369485904425
139	6.769997467250505	19.851386400900083	80.46778019679095	83.15632301601293
140	3.5718094138719607	3.8285726248577703	25.418607052099105	25.95229036716908
141	6.721198920160532	5.610052367774188	57.271190239503994	57.936486206388054
142	2.9296771487570368	5.235784975375282	6.145937383417731	8.588888101797945
143	4.067260472889757	16.218378866411513	29.765590641093695	34.14042775101038
144	10.504105212095965	19.18159632190691	69.19719482915025	72.57080429474895
145	18.94063244049903	23.83045788155141	72.85173501157806	78.95576973399517
146	8.947827910102205	13.955867947130173	67.40472156501528	69.41344512213591
147	14.586916737847787	18.77823757920123	6.925747633096989	24.76623360091675
148	3.5483997909905156	6.1261878112272825	18.384621675817016	19.700650556213926
149	2.48068450592109	6.983841711611603	24.278770984755738	25.384770260945444
150	2.5863673955359445	2.762939105145051	7.969266698210959	8.822263910734325
151	10.308002977675642	13.834777897005551	14.51040019212951	22.54346287913628
152	8.78487475271686	8.225828051567078	22.98368945791617	25.943944431269447
153	3.7995760019985028	15.303211609745631	19.65628479187626	25.19909909474865
154	1.862614256244342	6.397125646064524	1.1287969510908624	6.757716400966612
155	2.7888769834826235	4.28785708565556	3.959874420153483	6.468706102412724
156	34.56267694392591	24.94272636246751	7.921149687218531	43.352772094647435
157	28.026047977269627	20.18535385769792	15.113859343117838	37.70061829503927
158	5.866369141702307	6.208550860232208	1.1619490555963239	8.620354766400762
159	6.705072484095581	5.1477709908213	16.02198512709765	18.115229797158396
160	5.374068009899929	11.642057056280464	49.21016519176101	50.8533033113595
161	1.6927646090625785	2.0137461219273973	6.912342812585393	7.396019782556923
162	12.914972366819711	11.720307798299473	18.014840536208794	25.073823116302542
163	1.0772248378925724	14.966561461507808	40.5858793009711	43.270913717709476
164	2.318345255916938	6.547641795768868	6.445516750300158	9.475812576752025
165	4.4904701905252296	11.793837805162184	29.6811180358377	32.25256114735384
166	12.448428215284366	9.430227893200936	10.509314869605078	18.823874791798186
167	0.7713009095023153	10.045183487585746	9.47572738675035	13.83076374970938
168	38.62861424341099	26.257583169439954	43.153386392671564	63.5912357909604
169	2.5370813292684034	10.021340978200897	15.332174676784689	18.491609908067186
170	9.01237028149626	2.934603550340398	20.22037608099754	22.331554467735668
171	40.42612770778942	9.160040862087044	60.5052025406826	73.34205945111323
172	13.352319490746595	36.16264625926851	53.217355659335226	65.71231515955085
173	7.072369170724414	15.783544810314197	4.073625780381917	17.768880647491603
174	5.670876788906753	19.167893436504528	19.917630655510948	28.21841585343699
175	5.656655614264309	24.968122420395957	10.028997510060435	27.4951937799148
176	19.487745420054125	2.7290732283872785	1.4022028313438568	19.72780360361917
177	5.40547525047441	1.1159436430898495	15.258271121759208	16.225884583687726
178	4.189216250961181	0.3910022766212933	29.677829969965387	29.974589360053226
179	4.652660617575748	17.24695283869005	2.150487981763945	17.9924770835494
180	17.280193283164408	6.28378765306843	37.81093528454949	42.04471303582372
181	6.424340794837917	2.3815362475579605	20.039359575822346	21.178286091082864
182	13.844572974790935	8.866611447534524	16.1481025434432	23.044526794217724
183	1.3953448453103192	22.973993273131782	46.36423092814948	51.76285602350407
184	9.406468475106522	42.76368456101045	47.917023284268	64.90959472090283
185	7.147019412688678	8.675359669141471	24.33182784777	26.802604319129713
186	46.40496765545686	113.80499655695166	5.872212243360991	123.04259888779518
187	1.6826761734882894	4.112839864712441	18.7065175181433	19.2270811230981
188	5.307527525219484	0.5561527345562354	22.416541302294718	23.043013653873526
189	36.66569159623759	4.603158737969352	23.856736205061225	43.98529155246366
190	31.373963684432965	18.914689631928923	18.84476891055374	41.19728627514792
191	21.678557674094918	1.8245335623214487	20.07509360065478	29.60233383745524
192	13.023377990961308	10.635175874693232	12.522921538943137	20.965183138995908
193	11.822388653905364	5.8065514089976205	18.038911709630156	22.33578403408205
194	8.725269384565763	0.8236832433467498	9.193202710331661	12.701328906530224
195	6.304467258931254	4.8724844397220295	41.646101101564	42.40147578794823
196	15.27435106068151	2.591670361056458	14.44216186531321	21.180146244283304
197	1.1872332658385858	9.452105815551477	34.084740252887514	35.39097830355507
198	2.38866275746841	1.6267243628535653	2.26313641293973	3.6706577537536282
199	58.12961707613431	4.810253744450165	8.47170981421641	58.94031548677266
200	3.688444584113313	14.062227747170255	1.3251341251921076	14.598179787669025
201	6.523740328993881	2.170863592531532	28.881596006117434	29.68869186202212
202	2.5623985505953897	12.093174448280479	9.80899247104071	15.780592126582912
203	12.852253333781846	2.714546767354477	42.380269034496905	44.36931804010738
204	3.62147713554441	8.006193604145665	35.18130518036878	36.26208028870624
205	6.714931740556494	9.615663951059105	8.590359179099323	14.537729269936438
206	3.948672651706147	10.128291202243418	4.078767506431177	11.610798540982971
207	2.72289824624022	13.396823387243785	4.4326850241372995	14.371421232835367
208	2.1870560100505827	19.252088380482746	15.174410134514801	24.610746513088195
209	3.0167348473187303	4.622824509569909	20.491074715175273	21.221577193229603
210	8.856280858628452	16.49462214304367	6.422493058863438	19.79279382451715
211	11.712760620968766	35.2649785989197	6.862301787269644	37.78754639780075
212	18.14796443038358	5.317814132198691	25.504663682531827	31.750836676694643
213	0.7262210010376293	2.920638010364769	21.287673213378184	21.499361715397846
214	9.774904433099437	0.8147315896130749	4.3894751172538236	10.746163782686867
215	0.0759810191084398	16.908546889400895	39.00066485816933	42.508312015482076
216	0.8081594082468655	0.21053107404441107	12.514360771264364	12.542195600278152
217	4.87766997764993	12.575234701973386	16.780670375703266	21.529493502602154
218	14.526939535091515	2.306518642435549	12.656224823261255	19.404433186286116
219	16.66200281541387	6.211323822979466	14.997786932805866	23.262340689118417
220	30.116907283721957	22.115633018038352	18.507882781547778	41.69737465573061
221	0.6147567575389985	5.862395943622687	37.989335503050825	38.44392310930431
222	11.668232898053247	4.969616136309924	6.559011483383074	14.278143266707863
223	0.18013917928328738	2.2977710810373537	26.54005240317474	26.63994338635174
224	28.172466060816078	4.899071563326288	46.54259834565437	54.62510601266907
225	0.641160799365025	18.880305364655896	267.0814752979013	267.7487468974164
226	23.37019410371431	26.206369288120186	25.71206934113161	43.52068787960241
227	9.590283777797595	19.451153232424986	40.50426108766442	45.944706672996084
228	1.8891776028031018	32.25985289810342	27.94094207944545	42.719589713726535
229	1.1500411569904827	1.9551055299234577	5.502508161925562	5.951691219138197
230	11.438825119214016	0.5049132015847135	15.838833786140185	19.544060815349297
231	4.364061864209361	30.755024313853937	33.11579487857853	45.40454191972959
232	10.285506825974153	11.00748862909677	15.258158864831785	21.44219831386932
233	18.92528750465135	13.231965234910604	49.82291059778845	54.914240698991875
234	11.301216785650468	12.07568791063386	23.21883979805898	28.50709141458006
235	3.8157618476834614	2.8114416452881414	48.45192027143048	48.683188274723264
236	9.81385552775464	14.765504153750953	5.253359115262356	18.49134000628367
237	2.5103591821098235	2.5269244272931246	13.663540889584965	14.120184132149769
238	0.8230008303653449	9.4055767232785	37.787309076240945	38.948978562827826
239	0.596196571685141	4.189426984768943	17.791377838157132	18.28769734528839
240	10.71943921050115	22.126379309343974	9.28260205176457	26.28021573693828
241	8.647686737182084	8.158974054924329	0.0892857392454971	11.88946237121746
242	7.870107387105236	8.659555210993858	7.369888282687498	13.82901804309018
243	13.302644805517048	10.988421118381666	31.282983867324674	35.725772729780694
244	36.50262744867359	11.15174814814236	79.34022481150168	88.04359471623067
245	2.9367611520719947	14.431270082219271	13.176781705934445	19.7614194423408
246	9.555360918486258	4.8711712654767325	21.534176630871116	24.057306477444566
247	6.817444829444867	3.286030316088727	26.542363370090243	27.600228305408763
248	16.70862776960712	16.629565599781927	18.22930957567587	29.79980573068497
249	13.821171673684148	3.893394661718048	21.92315028098801	26.207018652798496
250	63.79964019547333	60.758985615102574	12.120094237578087	88.93225009171798
251	6.153232323558768	21.909480527974665	4.895447661187973	23.2777364199533
252	9.301996126800077	1.889538912975695	17.008154450195434	19.477546227601557
253	15.43908353110055	7.658793200695072	3.158305521837974	17.52133862867177
254	4.523809214762878	6.377311220858246	20.02474009113348	21.497096639702455
255	7.418935012727161	8.397022955206921	6.272423872439504	12.8411016843918
256	0.09433668767451309	5.751943098119227	17.177384604531653	18.11508461660182
257	15.870482147904113	19.39539417932974	12.719334368055115	28.104003019942002
258	9.586870098115469	1.6853162197548954	13.365060202438144	16.534001428979778
259	1.7011705345794326	4.873062572143681	3.4454248958654716	6.205777367324617
260	19.691542044078233	12.404416671415675	12.588038353754655	26.45912112348772
261	18.18625583971152	10.7993481662852	61.11014590602781	64.66696030385297
262	8.95118225493934	12.316818350853282	10.201482114656756	18.327517982114184
263	31.51365045105922	19.67739128274843	44.23704771821667	57.768731016612335
264	1.1739247071673162	12.660778218822088	41.40687827465672	43.315158695040424
265	15.032417052381788	7.869232097000349	22.07288309234127	27.840807176541496
266	25.315707732826922	2.883228645543568	25.997520256353255	36.40149893776208
267	1.2008663161541335	5.378107604730758	9.41083427459671	10.905499670407615
268	29.301137925387593	0.40024691680446267	34.057945249907334	44.92950607298821
269	4.242902100493666	8.361559831071645	8.953437394610319	12.964642001311523
270	7.219931741798064	0.37952688743826	7.929777685319095	10.730928624918556
271	0.6946029482205631	4.599278514884645	86.66552112490399	86.79025514402142
272	11.991811964951921	0.8431496936100302	6.345884752433449	13.5935539466236
273	6.342759727529483	9.270908981066896	10.192514070815378	15.167982640422759
274	2.4641379884560592	1.806706918447162	2.622101030133308	4.026360605750964
275	7.543322371580871	31.937665892386576	14.294237612410598	35.794433142254945
276	6.510816975584021	18.94459353221464	13.202912645595006	23.99177492636996
277	6.087155737637659	7.599882800976047	14.866856321314117	17.771750066929933
278	1.158587349280424	6.941534702782519	17.360058713225044	18.732294766057557
279	8.050558969087433	4.046618854652365	57.303278584585314	58.00734746919718
280	32.85466901023756	3.8515335487754783	18.902755554922805	38.09957682204321
281	17.96118443645537	21.405521705833962	7.340827286991043	28.89097179252937
282	2.230435557095916	0.8853052051563282	40.27118737953333	40.34262189097431
283	45.76843144054874	11.573735521669732	41.07055628564194	62.573886438880024
284	9.066275071265409	3.3727505351562286	18.104362426606713	20.526585900099757
285	31.744358740674215	18.525321856403025	18.306273984850122	41.06107072335478
286	3.3429076087850262	8.954412786093599	19.701520854878254	21.89763602811573
287	32.43108608268085	5.821806800260674	10.24950266417818	34.50682662582597
288	4.194383493537316	15.458323905419093	12.421843933640957	20.269554449159514
289	2.5483810877776705	2.3328237870518933	7.709034149088438	8.447811580627834
290	33.156555291810946	25.81542933738092	46.99403651564444	63.041518213998835
291	21.57907631379203	33.359498269157484	87.34734313720583	95.95869430361773
292	7.764185299687597	18.356427417302257	16.347543010046138	25.77757093598773
293	0.9730852498178137	4.4277211704647925	15.241176992405144	15.901103288156298
294	3.929955714904281	19.22081935715687	8.534999591793621	21.394641074658914
295	0.3348703362134984	16.367287119515822	0.06880841407519256	16.370857045145556
296	7.74025073525263	21.950563141333987	35.30409928041263	42.28614583604777
297	12.9750574498903	1.8315029907098506	20.24062175443305	24.11201542880564
298	2.715789345187659	10.54674712169799	9.987229848276456	14.776811112644832
299	16.982437487968127	29.363553403905826	8.001705017498807	34.8518110680613
300	2.743720177859359	26.106046127155423	11.730286767919097	28.7515786082291
301	1.58805753706838	2.687192189056077	8.481421666534061	9.037557307564754
302	30.996615062074852	0.4005665279983077	20.451384073932786	37.13771276464546
303	4.023317816347117	4.362600800930522	28.71706308503326	29.323865438059077
304	2.8483785234275274	1.9485604361980222	15.016871179799637	15.408327878680941
305	9.20997421896027	24.328981892991578	6.498045342963451	26.813197838800093
306	12.885872827158892	2.4542735784909837	5.698297745191667	14.301740261543253
307	7.509232675482053	6.835458377754549	5.864802661169961	11.726379529207147
308	17.28515657252865	14.71776609387598	50.511280203077604	55.37850399103153
309	0.928069008354214	6.998515533985483	5.886263366639014	9.191769589428368
310	13.39594714762643	29.32565674149373	65.44592346393665	72.95625018700845
311	4.778827687638113	21.066771418380085	29.037236597270294	36.19125807799814
312	7.068055032781558	19.89287145048729	13.921127618913943	25.287972055388895
313	2.520258436270524	11.426775528059807	11.20918822063959	16.20397488642785
314	0.886725286138244	14.994861616745766	21.336854883613796	26.09393670879935
315	19.809511998289963	7.091152058521402	15.984039629840936	26.423298923786785
316	12.481119466072414	26.740652184322244	9.832132370189356	31.104849289366364
317	9.409856700731325	4.985252330341609	12.73624443064	16.60150794724633
318	6.008455731935101	14.24218779077637	15.336995903170191	21.775327705552964
319	20.356784278032137	29.252627316105645	6.576084921135589	36.240305792408726
320	20.89922725953511	1.662546336207015	8.966128314316848	22.80204414771897
321	19.214134873676812	21.430884243542096	4.858111318626925	29.19018711807301
322	6.634709547040984	15.612579566281056	19.568868857135385	25.89812039192838
323	10.527026022289647	12.239042795728892	1.0183692377931948	16.175584111064744
324	2.412946224649204	3.082409423838726	1.142308727676209	4.077796778720572
325	12.215261143632233	4.652933989098528	1.737816308114816	13.186447779246297
326	22.185162030771608	4.597443449863931	0.7043701418988348	22.667466508259928
327	16.27611962449737	9.22920173338207	10.100503953773114	21.262888204253844
328	29.676699619456485	26.548015768203186	25.51280379169748	47.290662914003086
329	9.228913900005864	15.441428867401555	0.12739160796536453	17.989630509338525
330	4.585766517207958	0.6440596318861935	65.60908682554782	65.77230679732955
331	5.9690867725003045	3.603088076255517	6.7821660824984065	9.726768083669137
332	8.822921164275613	38.45296591188526	12.720460284675028	41.45219698816489
333	9.75923353950202	8.343751316249836	10.782230272240668	16.76655346067238
334	2.3145342697073374	6.863801653817063	47.62202226949921	48.16976071214461
335	6.446336251712637	39.53270447108662	89.12228619678172	97.70963038927884
336	0.5722753654408734	10.814675666722906	3.6644726367026124	11.432981613535517
337	2.863578648742987	5.105479938312783	40.29873067172957	40.72166133436416
338	9.701181300733879	12.704488358314848	46.210775419609035	48.8973691312509
339	11.22031710614101	32.77625214996806	16.550845197537456	38.39412321844966
340	8.948337071036804	2.7884008872060804	53.674909939329154	54.48709822370575
341	19.568078952346696	0.43020858406089246	11.26999175817491	22.58555971279888
342	15.313208233303158	15.14715838083066	2.106417749531829	21.641805588860066
343	2.0606230611447245	4.0781423763874045	19.409041081230498	19.9396160528507
344	31.728489349246956	1.55551762158575	22.63184364431072	39.00406412409954
345	25.197704649181105	0.07286947820102796	65.02077734474824	69.73256854629365
346	2.4332929616211914	6.46584332518978	24.773066021708473	25.718336739744725
347	20.085485654453805	29.38498974253889	48.33353719821207	60.0252877896919
348	15.443129863982904	5.135407934722025	4.94694193689611	17.00984741785969
349	15.272832287446363	4.7141195514122956	52.497140424177815	54.87651667098884
350	1.1012936980259838	31.332689761708025	70.48157178505608	77.14014685495982
351	33.91662778361933	3.62019599841733	35.37792132867526	49.14306438163448
352	10.635303817689419	5.691638147261983	54.58453953872686	55.90148825164463
353	9.147730966215022	1.5208744282863336	33.88882608869062	35.13469189457028
354	9.50362908662646	24.312109937542118	24.83938634171136	36.033217581338796
355	12.939968770500855	35.95282445172779	89.30142006773985	97.13285748887048
356	1.0202362295240164	19.025889344222378	58.34138928892662	61.37379775983159
357	33.92356980578916	25.08872464596061	38.800671515405156	57.32141661521856
358	5.078841466543963	5.77499194732809	21.26807019757507	22.615834553758383
359	33.989702178892	0.7058249498368241	73.51232355392403	80.99296115938967
360	2.4757703085197136	6.608236370928353	14.937478413758072	16.520486915224275
361	33.35617326474312	2.391786898719147	0.5385825810017195	33.44615090908081
362	2.5790052275842754	2.5288574348924158	8.912590369672671	9.616686278937236
363	13.158450684291893	7.888670806489245	15.871373204131942	22.074338923033118
364	10.948019058640057	1.5880845142528415	5.239989172799596	12.240858640790384
365	8.417529524216661	4.874067503027618	15.06407697793611	17.931473796437196
366	4.430343283282127	9.55989839474205	3.742539579140157	11.181511589536777
367	22.737952804134693	1.15866912578349	0.9230748072805	22.786159811735207
368	20.081951033338555	8.373162707532174	5.50346549425376	22.442877344018452
369	9.84630821578321	13.02916989751975	2.886865900024077	16.584421859786268
370	35.78950714759412	10.81907917407807	38.84092773841894	53.91251212495799
371	11.684289781784173	1.975800064363284	4.165239962851047	12.560877260254372
372	0.42584769634413533	1.3593932082148967	25.52428401576435	25.56400537224998
373	20.8573748931085	14.704520200320985	2.4229389963225003	25.634422855473474
374	21.557047520793276	23.148414147959556	0.594042782086035	31.63713422872151
375	20.511517856444698	9.288920442399103	49.51138102930781	54.391021861974345
376	13.025482056938927	17.546229472704	47.07600050806013	51.900704960138086
377	4.3545581737053	12.042916172824334	20.067095969080583	23.805090788865893
378	2.272948335077672	0.11964262279798277	19.768662496949673	19.8992619312734
379	2.5224918963504024	12.233767709432868	40.04155218692813	41.94465328589575
380	7.970036017941311	14.072754030436045	18.687710164703276	24.714254820414673
381	14.379015074198833	24.72404647861549	32.55235324622754	43.332323393143334
382	10.358063689542178	15.568605553344241	60.06162279999717	62.90524219523658
383	2.8161528377095237	24.32284638416604	35.228545403079806	42.90200443161058
384	13.322321521380218	3.612925079476554	35.58683631102576	38.17015060196492
385	0.234105472205556	20.872575957444496	42.5958899638199	47.43552544540073
386	10.161880484520225	7.573198161640903	27.56413605047237	30.33807412454035
387	21.410798522716505	2.3823679621418705	40.87406815236591	46.20375978004011
388	9.430640461971052	16.2968470628839	45.99197482397358	49.69694107209228
389	24.67707814678397	11.853905296928133	8.347384312009126	28.62083299806978
390	7.698583885256085	14.588108477124479	18.42715178513413	24.73137735127277
391	4.774712911166716	3.02919340680819	14.271422071868756	15.350810533432266
392	6.32085815553728	6.715112396690529	18.472140475669676	20.64620924226728
393	16.60080276487861	2.5022207986476133	4.7733722226012105	17.453734378037463
394	2.1169707531807944	11.625068882422056	2.7365612866099127	12.12899663476961
395	5.961976631740981	13.588448257665732	7.7492192038705525	16.740414859803224
396	15.289545409567154	11.50730146918795	21.015865156689188	28.42278617972091
397	12.529741488280706	10.42965759432991	38.569128945793636	41.873020991270295
398	4.4286177707253955	3.9606387728999835	28.266868178970753	28.88451404292433
399	0.9576944209693465	5.308770707211806	33.11140033355741	33.547951607733246
400	4.568730168408365	18.750328365051246	8.86043260167071	21.235709901901544
401	13.605178727360908	3.387580045251525	19.80098334876584	24.26222430743979
402	22.45063520679105	33.394781555689406	18.03426513112936	44.09622631428326
403	9.39409041381441	8.592178170074476	24.383702375580015	27.50707912429254
404	9.355855948619137	16.63306152902078	2.93391065517244	19.30799337300584
405	8.238378073496278	7.738852598529775	22.39304095264015	25.084038668648518
406	9.506702637801936	4.835143426840659	23.501773487487753	25.808707136524546
407	0.5566315336327534	3.8182516586675774	40.447477417178106	40.631112633132325
408	18.25176328001544	6.9867949065810535	26.612469549827892	33.01765741897604
409	7.585444591997657	20.41101017931942	21.171735320012885	30.370885444109604
410	9.678795278872713	2.957430064154323	11.497079054652659	15.316928459179582
411	11.954742543472094	12.576403181941714	12.967121234834394	21.66167166666387
412	23.405783052003244	6.485414694514475	4.468869187831842	24.695385719911712
413	10.899809581693262	5.221849085952272	8.693003028238309	14.887641130904292
414	18.227672607288696	7.103191091919143	26.619518828985747	33.03486272188139
415	11.02699747402221	4.40828199358657	7.184013185939875	13.87939728096396
416	1.3815038473985624	3.878092844184721	36.65861452750414	36.88905225218766
417	10.740848473098595	32.21432614002697	59.31968060774852	68.35168719192954
418	8.662073330546264	7.060965627388214	13.989879384866981	17.905459367970565
419	18.7399177668849	6.7706703126605134	36.662526531707044	41.72729737330796
420	4.145684228700702	2.3511384459852707	37.45007056405302	37.752116960096934
421	11.108719714007748	32.55704055973183	29.696223414690394	45.44480420012406
422	5.4307396376971155	12.934928608920018	38.83953636452043	41.29545854136042
423	1.136623543483438	13.520800180354854	42.2975124413515	44.420530268367685
424	7.912402047790238	5.796419415521086	41.28375459306244	42.43292327316973
425	11.40732266636769	3.284613530297065	29.83067576366102	32.105839234860525
426	22.25461015230394	3.4616040686378255	49.01145124379218	53.938601472244876
427	8.461283114738762	4.565887934586499	40.07908644199779	41.21618389181726
428	27.800791253554053	15.16840023124314	48.11827837383862	57.604974382088656
429	10.709436014381936	11.293614165013423	23.045902906026186	27.80919598636967
430	23.059803287280374	0.8527560342627112	23.21722359790374	32.7340983089056
431	1.9651794868113939	5.818687336344738	9.728174917254819	11.504626893308133
432	1.3799742255359888	4.385251480503939	8.15836442698128	9.364489817061003
433	0.5279893861588789	1.058107108634431	8.26926399973263	8.353387967915367
434	4.989697243756382	0.4203183914651163	9.181312629516924	10.458023127507456
435	6.944741887840792	9.022127491647552	32.8148978965296	34.73392791384147
436	7.967797306715511	16.641968696538243	1.5097802310306179	18.51270786145216
437	2.5993226576247253	31.972073088079924	10.898005481063592	33.87825938995771
438	23.205709509027656	13.103083291091025	12.833962635781063	29.57881577222573
439	2.465023233293323	17.604460291797295	6.055212696428953	18.779216237775685
440	1.2655800567299593	14.332517295624712	3.3786364449656503	14.779645771689667
441	15.346249699563487	11.834837524729664	64.8195157417831	67.65456658701886
442	17.853897838038392	31.794486670958577	26.026326512856485	44.799784848084826
443	2.098077105707489	0.26839268997719046	16.550129863707753	16.684746347581026
444	1.629066568450071	0.6160833848989569	9.583844729927478	9.740816004265193
445	26.0203503738594	6.34897650234052	0.36592028691893574	26.786228436680965
446	13.777532877764315	7.5294298030785285	29.67031022117044	33.568438062827035
447	9.472769985895866	28.195664290731656	1.8554152616934516	29.80220498209243
448	29.036122435645666	5.106352729837454	45.61446049103506	54.312523879741796
449	10.80535197113204	2.7319090865858016	35.1727027277866	36.89631384914574
450	1.467135909886565	2.055733207380399	43.31751783079926	43.39108062516555
451	13.507452857826138	1.394624914493761	29.87757476045772	32.81867966456394
452	8.888312063092599	16.029207555722678	41.68788746382961	45.539186942591286
453	5.017471247527283	13.169578974164324	80.85704721075581	82.07603128635611
454	14.425125452049542	11.912520408979617	37.3017090274343	41.73020348823017
455	34.52465630661027	3.6377209614947787	50.12677266595165	60.97440647343162
456	6.801673641180969	6.783707898517605	16.230638184520103	18.860410203660688
457	11.821593123211642	13.697586584064993	2.12917911167915	18.21832445337202
458	15.303620533872163	2.978629518765956	0.04375112562229333	15.590861086412477
459	14.639084763184655	39.77776536361489	29.80652326186646	51.81700733337166
460	1.5843590483127628	12.663277238768842	41.17239023367529	43.104924330915274
461	12.80660229671048	11.907668851330527	13.662509239442443	22.191570439626563
462	4.274264437859529	0.06169894736376591	10.78735804272992	11.603457966783278
463	21.990341369557427	1.8034650917979889	10.472911796307926	24.423543587699317
464	17.10995677820756	3.2936186788138	6.105742164239018	18.462898806247306
465	2.508027622294321	12.69266038708156	34.60173378985519	36.941491733821294
466	0.6623109765641857	0.8358500171161722	16.212911975191673	16.247948048787702
467	17.771440691918542	14.234803966071922	36.049670700037495	42.638392392303174
468	20.930854141231976	8.984358878049534	28.641278032833725	36.5942914521541
469	14.109330910629069	20.57210283833774	47.13836878544362	53.33207708020813
470	8.306132150806661	1.0878876098213368	2.805939749280242	8.83451349169029
471	14.061497017421061	10.796546757104807	5.984918832089079	18.71123656191611
472	3.100386625912506	13.351625230337959	9.666942576316615	16.772837335863517
473	0.018208204870461486	17.30763800974819	12.272325929128328	21.217083888366005
474	5.853593961277511	9.450833305279957	41.825869324586165	43.27801008809267
475	1.3418453226040583	5.127647060508025	15.422128735546721	16.30752488830561
476	9.17606398690259	25.8943140097399	6.513944374217317	28.233793929210794
477	30.405282045452623	19.819071500736754	14.748295740516824	39.17638317487445
478	4.290203737698903	0.3557029227667954	9.43061234748393	10.366717027523556
479	41.41514965372335	0.8818488748220261	44.98532729764338	61.152857254215235
480	20.88935410304009	9.573067096149316	59.41395777179787	63.70264599354218
481	24.649098429188598	13.837419517833041	25.370802402268055	37.983283781411856
482	23.41306643261487	5.659841343556764	75.83681457777175	79.57027038483409
483	19.745704077504342	1.8312560278864112	35.07711816620076	40.29454736067466
484	2.3494744162162533	18.96517498603498	41.09590282229692	45.32186140333441
485	17.645390188263264	0.13327570221736096	3.312257361076263	17.954069347500663
486	17.345375909819268	6.946966324016103	6.0923595464018945	19.652970549069334
487	20.084254032248282	3.498803201058763	35.25654980096169	40.72644334752683
488	15.24462998638046	6.957014230370987	57.8093947408579	60.18907634054175
489	6.0932222557057685	18.007933866319945	13.825008791285654	23.50625252289923
490	7.173403473394501	1.274765672191279	0.9809778902190374	7.351534705910336
491	5.8098821707535535	9.264753662742805	14.352672484290451	18.044101493581067
492	0.28617475673672743	36.24961919589987	84.52437164193634	91.97002875558601
493	0.8033724252018146	16.60279040878231	9.968048723952961	19.38195170705543
494	0.9238868692482356	17.402691187468008	10.869656715103702	20.539149559262306
495	10.754302730085328	4.9996633764967555	4.8858900470122535	12.82667465246145
496	8.89719012522255	5.051916085532866	48.929613933958535	49.98788821290466
497	1.6944715988065582	7.484301825839793	35.421427555575065	36.24311711062231
498	21.884127872326644	6.339786028693197	35.54591575471295	42.221085567084934
499	4.927844786492642	18.975909721135395	1.405207244830308	19.655620351069235
500	14.033770045367419	10.24342203169283	5.238425580291732	18.147052079218728
501	16.301282476691995	20.578456194722094	53.815126397518725	59.877145046536064
502	1.613037838076707	9.147290134992545	1.3695412555362054	9.388847167326496
503	21.558619890653063	26.776334229412896	14.000865088250976	37.11832956336122
504	9.94135862539406	21.443659253367514	25.32681514038177	34.642585045696315
505	4.457931927579921	2.7564316944335587	33.84684165184626	34.250252007279734
506	4.094336385111092	11.30978395298007	47.259978134205994	48.76659037438602
507	2.3663363949090126	11.165474384408299	5.315113768158881	12.590385241573069
508	7.651281454098353	13.762415544533724	6.238880398316724	16.937231714030293
509	15.330970752802386	5.030299516962259	28.870750650689388	33.07359703128637
510	0.6063443191524129	7.546564999240218	46.94871210125484	47.55522962501221
511	1.2505366730911192	8.279282913834322	13.337415968329424	15.747921521594634
512	15.708606503365445	27.11497011152096	18.78677748490054	36.536624511487325
513	24.97230884633609	12.637317061293288	23.646902980337018	36.640060209911255
514	12.907047717293608	13.12875223933952	26.548112387085894	32.30724821856235
515	2.5548637381289154	26.59247373524704	20.193404584631026	33.488215491405434
516	2.019745404511923	13.283337863744237	35.71848812345752	38.16198147537683
517	0.4121879708263805	0.8340839103329927	28.59924281122767	28.614371988012035
518	24.20558032284316	2.3802770427137148	24.399923977080107	34.451881336916436
519	29.28143336685025	0.8216729355990537	52.82689642889818	60.40495404136918
520	17.6240270374401	16.428612001007423	44.48001732423654	50.586337705554925
521	14.892525337054394	11.694215859417454	2.3502041336710136	19.080499337055677
522	43.704436639804044	8.467664908792358	17.38100875012151	47.78994241660101
523	6.018837974916096	10.105607065401273	29.926667154057213	32.15517239385146
524	2.4385855913351406	1.8606489360972773	17.340056032922803	17.609266236120398
525	7.989115017087897	16.01288589768228	36.28917632505454	40.46162122158911
526	15.432904053438506	28.675681711756624	55.998765460527466	64.77909371286215
527	11.596696249296656	2.261284288324532	31.411121098329204	33.559727340742455
528	10.170788157265633	1.3729131750005763	6.679373119010052	12.245156086756065
529	17.265913533963612	9.170906870213003	44.27701036385952	48.40114616148827
530	3.3469482611253625	8.732493633631748	7.884743432529831	12.23223964451692
531	11.657480908295838	3.7258006199626834	12.78456954990088	17.698126170960844
532	12.217569043074036	5.2064477882377105	9.70227791297566	16.447196982906895
533	20.25768083410003	7.8366003700648434	23.638869327390694	32.10268028083974
534	13.37862010448589	21.325930181366857	13.23511416459587	28.44206428778639
535	7.63534707177314	2.530670416119392	35.18949163818661	36.09713478124631
536	10.079744311740797	14.408619129593717	13.447509278036478	22.13696131800031
537	11.48410583853547	1.9803804495895747	31.504475862659774	33.59075159946132
538	6.040323905068362	7.470100148872007	23.77147517434537	25.63924610975986
539	17.068467345903628	24.115877555392217	4.22966035497393	29.846241882744412
540	13.21004980403086	8.404234744273708	4.513464049067579	16.294414232615377
541	20.517466921446612	9.824829468707321	6.886063660364471	23.767868976759946
542	47.98894743463461	8.240458097337978	87.3366859921714	99.9927044620419
543	5.638607714412501	0.1091684166167397	15.216606483968917	16.22809069447739
544	30.95411646127468	4.78958623278595	11.374562155523108	33.323837210160946
545	3.6789035083784256	11.184806107077748	36.8219061486343	38.658595306810035
546	6.285199907812057	1.1040160589909647	27.847611071391384	28.56942477060311
547	0.9254939509555697	1.19068901866558	4.390083505087659	4.641886747225626
548	6.587693758367095	21.083697724330705	30.045090903186065	37.29111832817153
549	9.355426082242047	7.611576503928518	34.804292570258895	36.83475092045051
550	5.484602668562729	19.564127355151868	9.807111012286896	22.561369018920946
551	6.494330409084796	12.063441719488765	42.919931052829725	45.053561847666636
552	22.981350733578438	5.4545164755836595	23.731175043075837	33.48227740831357
553	0.9944234441500157	9.566851628944278	4.491246365724237	10.615310734695434
554	16.879154246940743	0.27439699534443207	13.948840046394253	21.898659329807472
555	0.8142095706862165	6.442253228044137	19.569267678005417	20.6184820326975
556	8.010314640559955	2.433539986901451	24.125978839584604	25.537229929589106
557	9.012413364776876	2.4245440690865507	34.180182166734994	35.4314388862736
558	12.492626091132479	14.076350419971277	46.1587374386545	49.84815332316046
559	27.473486474569654	1.3555137223447673	5.432215031969008	28.038167498489926
560	9.116460890654707	2.752822360926075	31.508056937123	32.91573395922741
561	20.08773225553159	28.5910437868406	36.69056173235822	50.6671697672857
562	16.87144471119973	39.91144865361275	12.046324810937222	44.97425176391085
563	3.615247772700968	14.891143928121892	4.843481902464191	16.07095208397931
564	12.59679947013501	4.490775732017937	51.66397728584525	53.36677779816211
565	0.3827603796380572	6.548394508019555	4.171795258820566	7.773792627951886
566	2.870827582140919	19.138685701371287	86.92165402426508	89.0500133615728
567	5.191084980833693	2.2987384604639374	5.0770571369439494	7.616302971891727
568	7.369975889114357	10.385783934034407	39.92288759218718	41.90486852656845
569	6.822959462442668	9.889945509756217	50.57581988912716	51.98343347134271
570	8.386198600099306	7.267775380227249	18.770763215866282	21.805743226128833
571	14.941759705176082	26.115411600796506	22.45957963962792	37.54602007876506
572	16.476431470553507	4.344552730068244	26.744303678086908	31.71128681800728
573	21.86137112219876	13.634937016904587	109.14244051570677	112.14233534451675
574	10.865316927520325	3.469769389004796	2.2873534098935124	11.63298745680085
575	0.6482809527078643	1.2474912563047837	30.86321211169343	30.8952158833626
576	1.0728165527398232	3.7746406450751238	10.609797564315159	11.312234602899357
577	25.724571583297802	4.482169208233245	39.933737006295814	47.71317192603576
578	12.9227136331574	0.8374677651299862	10.315885628848719	16.556430056316835
579	34.35014541896817	16.18803907354595	4.0908290954048425	38.19319287567774
580	1.5314207456540316	5.92513988900464	14.207849075802187	15.469825712181327
581	7.531796833849512	1.8747966108494438	4.911003104868087	9.18481232113439
582	11.552172660398355	6.8846644859877415	16.69598603299437	21.438452553162954
583	5.524673240313859	16.338199334742967	38.52956469125684	42.21357752206961
584	7.340337865636684	1.3928191058221273	3.091302545857161	8.085583248799423
585	5.133974423981272	4.059844306699233	11.741740807810402	13.442786406788292
586	6.467433411424281	12.680040799154085	39.91565746762899	42.37771632205427
587	9.055730198597303	5.0756579447188415	19.972852556233647	22.50962887820729
588	0.2055858175153844	31.165604690104374	17.47630071004278	35.731754333310604
589	11.371381121658487	16.031058048538398	25.046492060745095	31.837554794905117
590	22.898125199397327	79.16365920766839	1.0020512729129223	82.41488447816135
591	10.927800848410698	5.149968438101496	13.204910567666957	17.897169312381486
592	8.071830319226137	5.470818145404337	24.935665186355436	26.774459736257654
593	0.7803747595171444	8.979124209741713	9.857353946904368	13.356686833710384
594	5.99411871945631	10.448047245081398	33.207062145072086	35.32421445361622
595	11.34408695143793	27.53899410384838	53.98621763379924	61.657085557278144
596	3.4605147016700357	2.4629121571488213	5.989409555865677	7.342623858145057
597	6.676192677550716	25.24608158544288	28.50428849659329	38.657866557579716
598	3.7514958589308662	0.2936622221604921	30.583513721806867	30.814140751483702
599	10.85883725718304	3.1705562325951178	36.3544954209774	38.0738244823908
600	1.5354380802455125	2.72847520281357	27.74265946950709	27.918762534748346
601	52.90988849897985	12.71633916823339	75.17763645069772	92.80538025960188
602	5.670133849867852	3.2337254970916547	2.8251402311598213	7.112581513886197
603	15.259908354506479	20.61770369093574	29.497878784625755	39.090655677126165
604	10.057918144062569	21.455907753115753	79.01954730095804	82.49610021419934
605	8.834861034643836	17.044950711220736	6.348026705040866	20.220844623737264
606	4.294388260255801	7.628914029541193	14.184078561542265	16.66823879238464
607	4.658071206300519	5.601679918880109	14.013838875962392	15.79443336489111
608	26.741938704974018	14.117600740049966	29.811586964178787	42.46373339308311
609	1.2110771621955791	12.267821042507421	13.766468424790673	18.479226009617886
610	1.6547369340260047	0.013254540957859717	27.84467841919377	27.893806593435773
611	13.142805301486078	5.6188218848838005	14.480566240457392	20.346775892290506
612	5.200914684181043	8.2624026016274	4.155922168175039	10.610772798031158
613	8.500588483933825	11.371705600788118	27.87802659759427	31.285141198664228
614	11.792114097552258	11.72793986304896	14.962376986413801	22.371214839711964
615	11.778011700411298	7.006464294419857	1.4845283177132842	13.78462643128563
616	1.436353856115602	22.980769511836115	25.799293486718852	34.58008710471922
617	7.067651654375368	23.151739065702714	20.662930367143872	31.826269228915542
618	460.0302986830666	331.76014892072635	510.2515059182292	762.9215368634933
619	2.8949401140780537	10.784232312718814	13.198904202967697	17.288476422111497
620	17.721082588250283	17.50783971097553	26.535414789693277	36.39628356722526
621	12.794617773135542	31.09872139323852	0.4363477789834178	33.63068711220647
622	25.514420090446947	8.766993124387227	41.97876725006245	49.90052806163249
623	5.7398874534264905	7.603637603810057	3.466881592239133	10.138090587614796
624	7.006046817055903	19.62515382040874	14.402116206038954	25.330856789491605
625	8.04410907131387	3.8570202562987106	38.5261360997124	39.54551123430137
626	41.71195192475716	19.274823132844176	31.640795847850768	55.79019360121497
627	13.4330317008571	11.169052079310859	40.93940200018142	44.51099528385147
628	12.029333256388782	11.397396644722903	9.901836847887807	19.30419337430577
629	16.87873487116667	23.0557632483833	4.1124264959362336	28.868182511220173
630	0.6891352248421754	3.6345215401161113	31.05196226924818	31.27153681791956
631	1.6274871194327716	12.202852364862338	2.4901852399830204	12.560228608268849
632	11.680222087736183	9.287195026307018	81.6070080329082	82.96013102423744
633	7.425773924940586	1.5482537648931611	32.697220965728775	33.56556966575313
634	2.644806255484582	2.7869187806354603	58.502875131976	58.62890341057459
635	7.082008012832375	6.673326375166653	17.246532767759163	19.80229822300198
636	10.462518951684615	11.103425890643848	78.70302221981274	80.16804897124364
637	0.7264043371542357	4.427096279570833	15.175706132452433	15.824945540133172
638	2.7429151072428795	4.2636095417256	3.2080221029791574	5.9994462597007745
639	28.503654140884464	8.485769569975218	51.38681993806949	59.37231550079088
640	3.4474831060215365	0.9090720582244103	62.2531013168591	62.355113465861585
641	1.8076379044214264	6.171977114485344	22.884615805742214	23.771127379063415
642	18.231925536310882	16.825714946040534	49.65274755244445	55.505883757614164
643	7.024282786180265	10.818889462767402	5.0468910195868375	13.851354693003648
644	0.11198801035061479	6.059205221856246	11.944240449730387	13.393707072950635
645	13.016264851161395	16.04628172928642	13.275690026038774	24.5591175264641
646	20.433667219083873	2.2704675241548102	8.80648640466552	22.36613470392377
647	10.454380392329767	10.421258704576758	1.6615912080728776	14.854547711660258
648	16.65722905700386	5.229307906454778	16.102589203913794	23.75083830326848
649	13.257895845832536	5.323455868900055	14.952909508346238	20.68092085502629
650	6.601882112863677	3.843340420324239	0.7184146832360057	7.6728242958989075
651	12.675403563858708	1.3774872022040654	10.208474811023734	16.33328761965037
652	20.26649353603716	0.8209045457770117	1.695973015511754	20.353893214539017
653	1.7301275399513543	16.284763729810948	56.18736508021448	58.52526689984053
654	6.474738659278955	12.739371223113267	6.9694832070986195	15.89929294152031
655	16.80658840306569	15.551647328073159	11.337187154796084	25.55087006247929
656	1.116112011950463	14.764485382518615	11.304856176678186	18.628889065352364
657	3.847690203547245	15.99007534766497	41.14238126187729	44.307818332932484
658	7.741648249602804	2.243611218778824	7.48622898180065	11.000478775469746
659	4.502300620137248	18.829034068941837	8.460507536286968	21.12778792526632
660	11.940638005413348	4.212966237217188	2.9445183725183597	12.999927266656217
661	10.134319349715952	10.732838796247961	4.858121922091868	15.540257588540227
662	0.23340323998127133	6.174377244518837	1.7695148450975466	6.427176224212805
663	6.983519140921999	21.724165523513875	17.856247625424203	28.975066635732183
664	5.8504066742170835	12.163794323205366	3.0741334969029595	13.843245549644337
665	14.504573223326588	13.162740336119896	21.667589465722813	29.208300375099927
666	9.569896213979519	18.974639853055123	26.389532633727413	33.882551611796465
667	6.253836261577817	28.271935351454886	0.5692901794914178	28.96095453903299
668	1.2318945219158195	3.339967578816868	24.278876220203074	24.53847546317041
669	10.650310293742223	25.369618296041153	14.114738786766793	30.923655877959778
670	16.544124784879386	9.24581621294783	82.2196681950968	84.37574900676783
671	0.5187363712684601	7.302010165221873	48.85881863058148	49.40417591511811
672	8.651882950944128	17.253979784305557	30.525096204487454	36.11559767312839
673	0.8257136479514884	12.677641162794316	79.52137464075076	80.52982933817523
674	0.6753008258892805	14.693050951173063	51.172555963235936	53.24445756386037
675	19.073163942433894	17.54253190282907	14.339215687245087	29.616534484339514
676	13.467357702742447	14.195214024715824	13.446060293545088	23.7417430303412
677	15.311456197159714	5.479767283803085	17.38221165930372	23.80356743286631
678	6.600459216628224	1.7171523278557288	0.5675816120046875	6.843743337802686
679	6.066953686240595	4.318369007043657	25.72696813818129	26.783075392773306
680	16.46932933467906	0.6042916239675833	0.7127509067977371	16.49581737762814
681	11.627352596406126	1.3638877224584576	23.233111156087034	26.01601376290613
682	1.7038416568539105	44.17499652283186	3.558364456794152	44.350821320368055
683	11.21434772972134	4.665262578913826	17.518151940921598	21.31693968088607
684	27.631379931422998	10.334427869587671	47.23142398543769	55.68752973510797
685	36.5398319074302	1.491803241908201	21.391988387786114	42.367463458637665
686	1.521970018708089	0.24660818137635943	0.25631158287205835	1.5629791938738136
687	4.23407897571451	7.10314753538114	3.4344053606826037	8.954176113047152
688	5.127007441857131	19.068133789594867	51.1568327338523	54.835221043468856
689	21.098908962187124	0.8713247604318894	4.640911703888378	21.620851687111912
690	9.068893315503374	3.3152401963307057	14.871311558624257	17.731089955245842
691	7.51689877492754	16.85278414271488	14.13755210058116	23.24630034973514
692	11.148279516681214	3.8961009539889346	5.920390977816169	13.210403784742331
693	9.04200640466297	8.035261919212644	17.711804888372626	21.44834134230653
694	12.797132289648289	25.589678435047972	12.163084465516022	31.089208110905545
695	2.9296537642512703	5.790675307405763	19.578730951444868	20.626233232542866
696	18.116072272579913	17.081432696053525	17.100115275815824	30.205651126591114
697	3.439822945103515	0.4422168133314699	8.967599426476681	9.614872702090162
698	0.9049908899469301	39.17518034877139	7.021462761416387	39.80973126233847
699	12.49382961646188	11.128897245944245	31.20178325891311	35.404793615161154
700	14.919771413478884	4.531005598400952	19.82911779619917	25.225453481330025
701	14.653545176493935	14.532854278599643	16.18620495088817	26.22829522547581
702	1.3420089595892932	20.48733659870777	5.59333291234725	21.279504741058137
703	22.22947853335063	18.040410583635094	20.844477214176095	35.41325119532427
704	15.539570804267896	2.1188225148362108	5.1725048321332	16.51431124415043
705	2.172575758653693	24.63867128272068	14.200306830473437	28.520745468599607
706	6.493936125887558	1.113545249478193	12.432429514635714	14.07041197215377
707	11.905667341139633	11.05442329714424	14.09513683799696	21.508558104907525
708	2.0573598928458523	36.1163284775248	34.76293958219003	50.17054794219567
709	5.134328146130429	6.733742331562098	11.000041088465423	13.881841205256096
710	5.517764751595678	7.620197732525412	23.60086611336601	25.40696799379582
711	7.578555869258707	39.47495317392895	5.849174788313576	40.61919845161401
712	0.15396467951359227	5.058283819467761	12.490472380733081	13.47671475600352
713	7.727585476088279	1.1041458492109086	49.69885719614422	50.308161583875396
714	5.036163208882499	19.089399546704954	34.678316309812544	39.90430724876265
715	7.436483069031965	21.728492586509674	31.843355202094244	39.2610231787806
716	0.9678947792272083	5.806183186505223	16.10256566964108	17.144713606357346
717	12.3428631608258	12.725460476067383	6.243512343138718	18.79534681014823
718	18.565828817692818	8.918745859948103	29.85901800362535	36.273888453583766
719	7.065511472290382	16.8922963294317	46.78124543172635	50.2369988334277
720	0.060292474168818444	23.18963768411777	23.44647956750123	32.977269978158425
721	1.6537989497592207	6.103033575942391	21.067920021237114	21.996347965436183
722	6.134792157972697	15.235658110701479	14.172379354080476	21.693715436588395
723	4.22825632445165	17.672314886469394	17.998307788017428	25.575925168486126
724	38.43333474569954	11.051194672487327	56.303640940385776	69.0604815108329
725	4.138592964765849	22.52075645448349	0.7370444181233324	22.909728446327247
726	7.728866153736817	11.565630496712402	21.84981101684116	25.901996492172874
727	19.360543460818008	30.566853914304374	67.63247287066224	76.70276779828424
728	4.3680819406872615	34.82482874425477	5.624706981217059	35.54555057291677
729	14.646725626065745	6.1448941199923865	26.19805072293002	30.636973691805494
730	10.862169462547172	13.172435430164114	41.846273126941014	45.195247042244176
731	22.512256922876986	3.138543538210797	6.4071683782381115	23.615756899366193
732	12.885040432331152	12.977593267307384	20.33938913900147	27.352019020580574
733	37.457614956831094	12.506886395683978	17.112829138016878	43.038866698319566
734	2.908056307962397	8.849051128287101	18.489872419161202	20.703571658971725
735	19.97208493767539	7.050756791897584	9.36723038225955	23.159066326830548
736	11.74755719777022	6.088714623154374	15.64705455560943	20.491653475093575
737	7.0889620499219745	19.62892724564881	13.348380183077097	24.773522585053858
738	16.429155300953425	0.6763851136056473	24.779511977284074	29.73884420345078
739	16.098168709679157	6.6508305326569825	0.6321703435642121	17.429406814997968
740	0.6849763287173118	3.9395635319524445	1.1349173712810625	4.156608092282478
741	2.2709722852450795	14.301218369975686	42.21485220089198	44.629316691265124
742	16.10312284270185	5.121195310144685	5.423412551788715	17.746847900365108
743	23.573572494846303	6.355580488190753	4.403580512353528	24.809237087029196
744	14.840830870496575	2.1369126708304975	13.659972115134678	20.283281166411342
745	9.854285580222495	50.07292139081983	33.65555087052826	61.1318289052971
746	12.529023513146967	24.971551251597703	15.692229114973543	32.0437335012789
747	20.996659759901377	4.428315066448704	32.859631208698374	39.24570114767301
748	6.2296331238758285	22.258200585907616	34.33042887128431	41.38615914369078
749	13.166731879347935	19.903652341934503	37.42309491193191	44.38475231111126
750	3.413635371689452	4.42532653384842	19.74923530316937	20.524831703134225
751	5.468015720194671	4.310228951770114	5.907800928983306	9.131231097145081
752	6.052349170844536	7.425963119487278	7.65513586778161	12.262828543692693
753	14.855412565506413	5.38591755356174	41.5712136052116	44.47310637897132
754	3.3005355034547392	8.382302027166588	18.29281152202384	20.390769364212193
755	1.3556598903960548	13.490845709180576	72.62041964958917	73.87534150019059
756	5.313354473008076	12.414213306838064	2.5639528541314576	13.744754709405296
757	0.8833219829175505	3.7736769433540758	27.220703210196007	27.495228288848278
758	6.969114329316653	4.837799690634711	10.791945565402784	13.727306708470124
759	0.6781513927999185	8.986218835416366	44.517706933554564	45.420680850152394
760	16.327032686778693	9.20382061539567	32.577069994655176	37.58387685846399
761	11.5760693573975	4.401621490193065	11.266263350109512	16.742411516392362
762	1.1953169624030124	6.79015119432006	6.2788419960825195	9.325169848002986
763	15.72932672384195	2.095792453037575	39.19111924158415	42.281767850926535
764	14.466308250588554	4.3810903114463144	72.168575289003	73.73446470927004
765	25.195396486844402	12.266575019995798	35.06239820184601	44.88483746784976
766	2.5100727926292166	6.284688821979216	66.19652758198026	66.54155125126917
767	31.642059676436475	2.5987509632104775	26.41577422104183	41.300927045685214
768	4.717902404969209	7.454209326708224	7.751620927389013	11.743571296293705
769	8.49302096280735	2.3589336790755624	2.228128067651596	9.091783535853617
770	30.66232751127245	29.959820184099954	14.678120235595543	45.31243060709431
771	2.195166168457945	6.3960726465593325	24.357188607338685	25.278471802319782
772	28.846284233775805	18.92685092802276	10.750191106684724	36.137244070039735
773	5.665576299055829	6.090036619254533	18.128473495648905	19.945647447669607
774	15.397584380494663	0.7899796382698696	29.535965798922007	33.31790732111525
775	9.611239314472186	11.959692527161678	4.412940078223983	15.965093380193496
776	2.9939936654409394	7.216438273957465	5.432930841076995	9.516181847488218
777	9.083681112591876	18.62821580664604	16.64311961210933	26.58038970965652
778	24.706839475577	41.28033524617058	114.24081998879501	123.95748846528163
779	12.08067718645907	54.62093105207896	63.54698248269051	84.66172602147188
780	3.5336925908341072	8.428632514493074	47.17018737054332	48.04742871333543
781	1.938171036359563	0.40272281458601356	31.63599746658656	31.69787103793317
782	3.3250172096450115	13.407940969947958	30.30749349869984	33.307248200230795
783	9.774336898684851	7.195231434125162	4.137536009707674	12.82295681312398
784	4.200153320358368	30.32320259397966	3.964917346121183	30.868405741658005
785	13.662936450738925	4.980446394241881	6.045782218316617	15.749036839570879
786	1.72208864527056	8.563003519186168	7.150880068245442	11.288299443326014
787	12.360538190085208	3.944814465707168	64.07907955275778	65.37945320852774
788	1.892633272567764	3.716333370015491	56.11913667314502	56.273889996699644
789	20.721009903034428	6.803273941921361	62.8095544745338	66.4882314475269
790	1.1652360110310838	2.158752707342501	23.001028993002365	23.131479048037495
791	20.002856233448256	4.6742408125137445	26.448129300533765	33.48830136282104
792	5.484696845538565	8.979121665819548	18.01199931222027	20.859977099711163
793	1.3005959619076748	35.05464507875149	7.954310951351545	35.96930294242797
794	46.45352307570283	9.88128629073617	45.32369199450204	65.64911789900025
795	5.506535971246194	13.880939368420513	48.9733741968339	51.199548790741424
796	14.348952945467317	7.64108764170669	6.806159412443776	17.623917751937988
797	7.488989875928382	22.8325822603947	6.4501021741443765	24.880024117680243
798	10.26224334485596	21.181281050288817	18.140879344253335	29.71618765560485
799	3.838421078835381	3.3142663052130956	28.633282487303404	29.07890478539442
800	16.887816107657272	25.309069727925817	60.31539583654285	67.55512059272716
801	5.667917464917991	8.80324854052742	60.23648726442025	61.13965056501455
802	3.823782186052995	12.995654763042694	56.555344991478705	58.155097799176175
803	13.393039921415038	1.84483997116331	76.29789828655612	77.48642613904374
804	4.210858511469269	5.337270850024652	36.852438786028415	37.47425828496286
805	5.659754485823214	12.432360317441635	14.223782484210005	19.720861848829347
806	0.0558201220119372	2.018728479539277	25.488063463038543	25.56794398570219
807	17.724509615072748	4.913283254369162	9.94131000875268	20.907611966042342
808	0.19918385162600316	34.293013867980335	82.08913727204299	88.96447005644758
809	11.697920773935039	1.0429580285272095	27.30747837809713	29.72587235478166
810	18.41174875065917	10.779173335773521	19.93201418023682	29.197059083770956
811	8.74613758092164	28.16730334814929	11.6694674180726	31.718580836987805
812	19.987664298725576	17.034421046220814	24.16304522875089	35.686565808790576
813	8.366434819996357	7.764920415866072	23.741120477688128	26.34258951200667
814	8.103285345772747	7.416702218717546	35.59633731652275	37.25278426571382
815	16.53401982197829	3.112931170180673	6.114854557487888	17.90127364751134
816	4.602542677486781	3.9445863352448214	10.949025321239787	12.514963681107405
817	1.4089969310880406	8.963552793546114	14.112857005473415	16.778059598518652
818	2.2395148956602497	3.3599060639098752	43.24346559605419	43.431575063348845
819	18.89623147950624	7.313175444534863	26.945648686732966	33.71376695592565
820	18.99365551598021	28.0205869153433	69.91932711135541	77.682845884048
821	18.02327390460414	8.27431342334603	40.7060818055902	45.28010336595479
822	3.6015256218161085	3.8095295532257296	8.859273510162893	10.294184248854888
823	4.542781068623299	8.74067661789013	46.843460593712734	47.868006935433314
824	11.575997901512892	3.874417000595713	22.44537167782528	25.550137852192837
825	5.700013406545622	5.0685456763549155	21.123251459428502	22.4582292339878
826	10.176500154018868	9.480495202267775	33.03918049768981	35.84729268192921
827	10.119784560753033	1.75567401049193	34.88658401607972	36.36710292418358
828	4.265757846820634	9.923377036175225	54.18514062628765	55.25124040689376
829	2.9055728345701937	1.7689281965394912	15.268272238316058	15.642621187155227
830	24.17977953875379	19.903589744033525	3.034579504508656	31.464635640838384
831	10.99593585790717	7.057862509485858	1.0418842880299053	13.107614255220447
832	12.823361339396797	22.657749499048805	104.90647190371419	108.08876008025607
833	22.955122658677283	4.28178319062863	4.797363364870762	23.838750361985696
834	3.8800397017475916	10.191472905818955	18.793450997902255	21.728198924156892
835	11.086910458485363	3.0043265231652185	13.708432989337325	17.88481748286568
836	3.9804471306561027	0.3863600973127177	4.979791948693219	6.3868271729407
837	1.4627741321855865	11.526176000887062	43.87091397469703	45.38336186688337
838	12.068308747606352	7.5840262589772465	13.111432782673546	19.366755018303273
839	5.636428970261477	10.147450814780314	6.92911173182074	13.518604919415477
840	17.135024749004515	10.656195267685689	20.395158144903235	28.690173343632082
841	8.600290220754687	11.85131595202256	54.14127018479667	56.08650300115907
842	4.069378085347125	3.7292631361924578	45.425624497599074	45.75974871584568
843	12.5731086305168	4.57396242354298	21.469841002197427	25.29739641833517
844	26.146352674782975	11.980846295016818	9.583000035403074	30.315117117000955
845	0.17899480116466293	3.7346603635087376	16.19259553491247	16.61866051542285
846	23.7488161342917	5.610306295158807	3.5637262502386875	24.66134524498882
847	13.59918059327174	25.685702929535182	31.843440371634642	43.112616975713756
848	22.203014227940002	17.734544189224835	18.500518935653417	33.908068350971355
849	5.259060628624866	6.883224163466366	8.345843652420172	12.02869900906667
850	1.0962275417150522	14.129475415174966	29.017874651888633	32.2936656272398
851	6.752702764904825	3.956742465554271	34.63975028356799	35.51291462662312
852	4.4482430726638995	1.4976376761042047	60.87420949999159	61.05488651444089
853	10.813889919936628	39.43078854635496	32.294844181676126	52.10263199980021
854	11.564327839936595	7.696428171941079	19.046325087259902	23.573951393963778
855	1.8689802947628777	30.77890125619888	46.349372940513604	55.66954483251922
856	11.627923590363935	10.191431357190595	60.10393385025236	62.06091156603471
857	15.312432801059913	10.737097128843743	12.28576748890373	22.37623596212294
858	23.614854256171384	15.746929239699966	10.055323544692328	30.112068238644408
859	15.526088250393514	14.450753796438221	24.90425751190014	32.71247076977396
860	8.77018860343378	12.305370163914631	14.4760755231664	20.925943361367906
861	34.646946497028694	8.12926831866207	27.76218622604665	45.135738489742984
862	14.428742302843602	24.019250686018495	9.568357292175278	29.60855398749477
863	23.81174285623638	7.320643591679982	31.892331515884962	40.46865120024435
864	28.701663779866067	8.207109205162851	8.410557498244088	31.014184217374062
865	37.709649976182845	6.781641709036194	8.022890406721672	39.14556342772745
866	0.8478008754464099	8.2264329289319	22.24273309366299	23.73040540181633
867	3.0151973578031175	24.297625037543185	63.42871937895143	67.99020840992706
868	6.283081370478612	0.4132865827414207	15.181551278569259	16.43555342942115
869	10.514187939697877	18.810163245128933	22.406095824567274	31.08703137064359
870	4.425894053187221	4.069507892621914	1.3408442801874116	6.160137664197235
871	0.12948045961093158	11.086839764378965	13.159379112516945	17.207673863058393
872	15.097150493704248	6.377060421014903	30.830773727821907	34.91600580391438
873	0.1909343346778769	24.5125206594239	30.173390889465736	38.87587481674639
874	0.15897479868726805	19.594037307007966	13.43093437073685	23.755874411313048
875	12.880211803836573	8.114778492883488	38.63852365484945	41.52932694285589
876	8.246498998167226	11.293451757956063	29.493983531418962	32.64110694948422
877	18.498533704550937	6.8073440185253276	14.753540540370523	24.6211827555322
878	56.19942479224119	55.06711971855839	4.023082517938292	78.7841875887729
879	3.2217137572006322	0.035340518021257594	20.36486184704154	20.618154295053618
880	17.836809491200256	4.382608086831169	40.97873123032605	44.90674158425914
881	3.5679171333031263	0.4592907580154133	39.669016054032	39.83179402645033
882	0.20464526076830225	4.794406461893232	60.084988050635275	60.27631377290405
883	1.3622728641494177	5.302118706968031	4.160482420077642	6.875890059254388
884	14.296155840856954	23.062231588963186	70.31452612437351	75.36829029362578
885	4.3800285352626815	2.7326680424739607	24.71972543920947	25.25305823835944
886	103.94487725899671	48.952222551255545	365.2738594238631	382.91754984526324
887	2.83654817842762	6.028665600068052	1.0710279497670854	6.748178669475729
888	3.198322478827322	13.24878147772688	24.64345197781222	28.16130683590284
889	7.076841334172059	29.140572175034322	15.329245374513448	33.67848562078575
890	8.479246114351554	1.7661701153119793	7.114677805471729	11.208729268727971
891	38.9414211310941	1.5463684229180217	30.714649464066497	49.620713686011214
892	1.2397099055815488	21.8248863545914	34.139991364508205	40.53888942003125
893	26.97999419135158	11.404077672763378	2.7046457501000987	29.41578118570574
894	10.597283932525897	9.262704273554846	78.78937056269388	80.0366480486995
895	7.260475483490154	15.440528123523109	16.936015045143904	24.040653455948537
896	6.438491407199763	8.339642810853547	1.8023128458817155	10.688879520681141
897	5.500967205472989	24.494109296094393	7.0737475490332145	26.081793166731472
898	22.96692970890581	10.64266289115767	11.135886610659327	27.65418782524821
899	9.053626005828846	2.550286661091377	23.563015650041052	25.371003378487824
900	6.377404273334832	9.832976209727349	29.657353405273625	31.889141057919833
901	7.343979482116993	18.420997251349036	8.613203205883565	21.62069480460346
902	8.755390294201788	12.928238473083184	38.100381957171976	41.17566410518605
903	6.861981726528029	21.565171286754776	20.749950599780277	30.70348279488174
904	6.7212099202297395	1.282941811834462	46.14263974872756	46.64722720017986
905	9.898900812731881	4.36864890808647	14.38357997006824	17.998908392949204
906	12.893237364914967	4.658834564121207	0.7268523613624893	13.728387509067046
907	5.28778291438357	3.047631230663683	26.399571774704327	27.09586858093921
908	3.768663167138584	9.642044922831701	4.326913930546198	11.220251179167352
909	3.334623649265268	6.610867486015195	12.630971885994313	14.641199902489918
910	7.132964183234435	45.297936717339326	59.16143335017114	74.85223740766955
911	11.742268252950453	7.257488119212212	14.775623091637499	20.220559717052485
912	25.323986498260638	21.51505461418901	1.9352927698751046	33.285841213956935
913	3.9173274522763677	19.1226107160619	14.020639400453547	24.03326911104592
914	0.2747176358680008	25.918070028157672	13.216961099448326	29.094842918776383
915	2.385151113528991	1.3140962531542755	75.70191581626386	75.7508802130353
916	7.877374764662818	18.324123109894572	51.31243033188366	55.05262961470535
917	7.472431626047182	11.748067641892703	12.203284568916388	18.51416976249244
918	1.3755515979137272	0.45099271651997697	23.877261867562993	23.92110304565939
919	9.42905913895811	7.249677031853935	36.19937793605641	38.10327986236365
920	31.05385566529003	33.173511979582145	23.64668578454166	51.224892360384615
921	26.917998123331927	22.58756814917433	42.811149868820394	55.38566069798117
922	0.5810684177558869	19.40601316887478	51.44891461361112	54.9901973312999
923	6.0712619491969235	28.791217428602977	90.794203410911	95.44308144490485
924	11.622279855946545	12.686507110884122	30.059673205805666	34.63536927714624
925	13.97643815446645	13.761799103274825	2.616998068502653	19.788294947646904
926	6.46684498142713	1.1838313197040407	40.94783373792188	41.472239250320385
927	14.166859114058752	16.446420510590542	19.551234234892036	29.213616771573786
928	9.76123722257762	11.61137162146224	17.541704068890795	23.190883654739707
929	30.483051118459116	54.280511955264956	4.371168622803907	62.4075115570653
930	1.1121359714888968	6.435897188028321	31.593614657665512	32.261650704373565
931	4.501275390997762	28.068960674252594	44.77020851181442	53.033004852352846
932	41.96052914389293	18.825529922149144	32.460620717467464	56.291904215868364
933	353.2532848786068	229.502514490232	5532.878334727823	5548.8919573492685
934	18.743675328587415	2.7270384680014104	15.376892584017241	24.39694507863352
935	4.597129876812687	6.298009228485171	5.781991911922432	9.707211433563433
936	7.323218435252784	6.208401355630485	1.5107380562253638	9.71885307624044
937	9.367612589499913	2.624407207913464	11.788502342627453	15.284255503688701
938	16.297215920465533	7.344076247973135	7.919124935041054	19.5511442742134
939	3.516382479254389	1.0085144009372016	38.99054828623275	39.1617785946751
940	8.598782494067564	8.524277149845148	11.922790599604923	16.99280132849444
941	1.864065715970355	11.50924085585575	27.708196597202914	30.06129612543016
942	15.145345601500594	3.0384591088659363	65.82536042192669	67.61354747254204
943	5.606898352220014	48.12846914125112	7.176662595340986	48.9825615604151
944	23.66304802234663	9.021586910675978	17.027629091118797	30.51670074827025
945	6.189053035312099	6.540173273446271	32.257328567681725	33.490498506949436
946	8.694137573853368	0.9027436476317234	31.25398122721299	32.4532635769873
947	22.495980781823164	11.279400879553577	30.190173151033832	39.30318804406629
948	8.904525871708756	23.690022029157262	28.024001967895856	37.76046094843809
949	9.344335544941714	6.559616272948915	59.10568836735729	60.19823560374466
950	6.448385477298871	1.7126707869174425	29.148995178668883	29.902823218122084
951	14.115144412993686	43.54302351414299	41.17949634772958	61.570960021795585
952	19.438809592204052	13.40764284764009	22.794452725888732	32.82101887761279
953	1.5622065278585069	13.199751913824002	21.167470966473957	24.994714780103052
954	18.166422000533203	11.206525510293432	66.18412231013463	69.54094583967904
955	8.339674122922588	1.48372370506695	65.96849759590623	66.51010656712714
956	10.634749084390933	11.779715898519498	0.2987605165617424	15.872896792458617
957	4.615971010061912	7.202440537686925	23.299271019061052	24.820120227031662
958	5.0354134341178	5.906956424179953	23.41811585520736	24.670947952147465
959	21.774513293428754	22.82437209891941	8.246835726250538	32.605086878758634
960	16.028717607216095	16.785254603397334	77.32646405965806	80.73442019487315
961	1.0340782255807426	5.612727092535351	26.292473840191633	26.90476173150511
962	5.389624629257014	7.2396783938020235	1.5095012232504814	9.150933877641798
963	5.624162661464652	5.014069818214921	30.697291494414003	31.608476819954
964	34.02144685986423	43.145535875064525	15.202039193450673	57.00963171275759
965	2.9100876912125386	7.478710094390408	10.21839480385961	12.992894497148384
966	73.51260851905681	555.4080951782817	719.6144527126053	911.990798393112
967	12.318462557537714	6.499470047769137	14.069752725759827	19.797615322238503
968	4.312959409595351	1.1339937699558504	2.6140682780937823	5.169227573018231
969	0.9390785717696417	9.03719997718872	12.354715718618081	15.335965978037557
970	9.87347374286037	6.68849580288952	24.41004206696698	27.167473448359555
971	12.60701971128583	9.887722474784823	28.33766543153979	32.55345271778401
972	10.5179681055306	12.469565295730717	46.2428276618848	49.035872806550806
973	5.999365488349213	25.668896251059778	27.005859978832632	37.73858892707543
974	15.237563112576026	22.54672075981216	20.503754202120945	34.0725972448781
975	21.28406738085323	7.889407808484975	41.43240689208869	47.24297430002564
976	13.86168928445295	15.967670688638464	24.372514180317012	32.26658309318288
977	7.200377159882919	3.9032881340535823	16.586446638201778	18.49841348829467
978	22.546698501028004	1.9181262963847985	2.2528990043156227	22.740017056035548
979	10.404516978451284	0.20823405290138908	0.8637773355922036	10.442387000161961
980	963.589135841321	138.85443362341903	142.1939926896648	983.8717944962813
981	9.93801817802887	8.370424324297346	10.280052830506975	16.56827374452859
982	12.320746039811638	5.55543192193727	33.19741589613568	35.843158747490655
983	33.64720270171529	45.04918865233503	11.94866795111011	57.483339444484905
984	1.3523817232489819	18.11223143072857	73.71995771123875	75.92439679492014
985	9.192872579471441	13.878926584555302	17.55100235647842	24.19031196820299
986	0.6125310778879793	13.167161886405665	29.673183661033363	32.46917268803765
987	1.8860122779587982	5.931142604589695	14.554104272577206	15.82900647816029
988	16.483325812907424	20.579672954532725	30.900682570596473	40.621117071035236
989	0.24704137112712488	1.7663590919109993	109.93347062612884	109.94793776049897
990	13.041561263336916	11.878181205305737	27.533712490104335	32.69982924143758
