# Supplementary material for: Nanoscale 3D DNA tracing in non-denatured cells resolves the Cohesin-dependent loop architecture of the genome in situ
Source: Nat Commun. 2025 Jul 19;16:6673. doi: 10.1038/s41467-025-61689-y (PMC12276220; doi:10.1038/s41467-025-61689-y)
Supplement: Supplementary file 6 — Source Data [file 41467_2025_61689_MOESM6_ESM.zip › Supplementary_Fig1d.csv]

frame_name	signal
pre_image	0.2611406322593748
Dp002	2.514793029289138
Dp002_rep	3.1582771072094857
blank_2	1.4988386718735809
pre_image	0.1212304261127506
Dp002_rep	5.676830968425831
blank_2	0.1492520745334409
pre_image	0.5299266592169131
Dp002	26.94551821130395
Dp002_rep	36.99132744795204
blank_2	0.4960093891923897
pre_image	1.8890678509515093
Dp002	58.25276603453042
Dp002_rep	58.976178086225616
blank_2	0.9357101763147752
pre_image	0.3920034748052284
Dp002	15.41538454376028
Dp002_rep	26.63411991395809
blank_2	0.3249968148139382
pre_image	12.138609627242497
Dp002	35.92802236058883
Dp002_rep	41.769169286239816
blank_2	0.5080185151107289
pre_image	0.4461903661297891
Dp002	34.95929958931732
Dp002_rep	40.07489472903841
blank_2	0.7927877889644357
pre_image	0.5683973235541964
Dp002	3.006878015153564
Dp002_rep	1.5053402915402705
blank_2	0.243661834356221
pre_image	0.3203459004569367
Dp002	43.8064720357728
Dp002_rep	44.409420636216026
blank_2	0.7634910681692161
pre_image	0.1702027755894485
Dp002	3.8263044485920874
Dp002_rep	3.9666378229523698
blank_2	0.137645689778403
pre_image	0.1443925235708745
pre_image	0.1688660358661293
Dp002	18.569813123900143
Dp002_rep	20.21334484382594
blank_2	0.3397032263383104
pre_image	0.624290824029356
Dp002	18.276164935514423
Dp002_rep	26.45850609009914
blank_2	0.3036007607522573
pre_image	0.3267213546758393
Dp002	6.604266686521049
Dp002_rep	6.747846703237824
blank_2	0.251013747532879
pre_image	0.2045056491304929
Dp002	22.368486222725203
Dp002_rep	22.661610344592848
blank_2	0.3359840607422755
pre_image	0.191406378788753
Dp002	15.12475150041474
Dp002_rep	20.29748290421047
blank_2	0.2222956837232745
pre_image	0.1194122078833408
Dp002	21.26274958444807
Dp002_rep	28.63305184848684
blank_2	0.5065857188387113
pre_image	0.538566166119898
Dp002	9.50774518637687
Dp002_rep	5.511089716129554
blank_2	0.1219658634576891
pre_image	0.2127387098405857
Dp002	8.959031672953948
Dp002_rep	19.23419969036729
blank_2	0.2858522753475123
pre_image	0.3883469756823552
Dp002	2.7957267103208525
Dp002_rep	5.811815545040498
blank_2	0.2856324245546129
pre_image	0.2908268195464424
Dp002	7.534408218387726
Dp002_rep	4.283604992852029
blank_2	0.4004289102776333
pre_image	11.63910761023878
Dp002	9.777799948598313
Dp002_rep	10.22977269718512
blank_2	0.179748809041134
pre_image	0.1601872248685023
Dp002	1.3962522178652088
pre_image	0.1047150253729743
Dp002	10.318830660361236
Dp002_rep	11.680552539513464
blank_2	0.2341029635536364
pre_image	2.0262225600056136
Dp002	16.404851274126663
Dp002_rep	29.87493056973392
blank_2	0.8043419716599928
pre_image	1.05983708625844
Dp002	17.49036987978489
Dp002_rep	40.99998691272259
blank_2	0.5012701617883437
pre_image	0.193776426504957
Dp002	14.34291172541945
Dp002_rep	19.347504024284053
blank_2	0.2780390076462634
pre_image	0.2171895588747512
Dp002	7.038979429830303
Dp002_rep	7.70113507377173
blank_2	0.2725343271746249
pre_image	0.4409530274256408
Dp002	13.526574244901491
Dp002_rep	20.54675704215894
blank_2	0.3310543235733842
pre_image	0.187554465623344
Dp002	9.493034315322884
Dp002_rep	17.439091693862178
blank_2	0.4039503192713096
pre_image	0.7974777694812581
Dp002	34.02094639193621
Dp002_rep	36.58143313325537
blank_2	0.2789628341529708
pre_image	0.4491009386623613
Dp002	11.680877045750409
Dp002_rep	21.71559930139069
blank_2	0.303419275974214
pre_image	0.2613320868409238
Dp002	33.97833954301956
Dp002_rep	37.513160570404736
blank_2	0.3861925232635906
pre_image	0.256760569745502
Dp002	19.852019816261105
Dp002_rep	16.108509224883775
blank_2	5.091811796094206
pre_image	0.7173823469755505
Dp002	42.89953174539818
Dp002_rep	56.0810477222898
blank_2	0.3976526477734249
pre_image	0.3996948311890694
Dp002	35.70768914135196
Dp002_rep	35.159264559690754
blank_2	0.4404621722924114
pre_image	1.210698038669131
Dp002	24.109419330553653
Dp002_rep	28.789177059933102
blank_2	0.5588912239976257
pre_image	0.5582068365986548
Dp002	39.90694029148168
Dp002_rep	44.154046930604125
blank_2	0.6684710918698984
pre_image	1.6678733885939814
Dp002	39.6631096436174
Dp002_rep	51.84671847752212
blank_2	0.5014222925221836
pre_image	1.2088146831037372
Dp002	17.53364262534015
Dp002_rep	20.449786518691912
blank_2	0.8137492674785278
pre_image	0.5537727450542161
Dp002	11.735310248826888
Dp002_rep	13.7601910179095
blank_2	0.906664206174104
pre_image	0.761405112129893
Dp002	26.89080972422462
Dp002_rep	37.2774990124514
blank_2	0.3786245481223061
pre_image	0.1473855905827796
Dp002	19.178331791109628
Dp002_rep	19.811069395638743
blank_2	0.2774202750455986
pre_image	0.5611000672015959
Dp002	27.87290122362061
Dp002_rep	34.90589582274035
blank_2	0.5738255074401125
pre_image	0.3012024230803638
Dp002	6.658061257415869
Dp002_rep	10.224091726079234
blank_2	10.79091739907837
pre_image	0.606302908814921
Dp002	22.957921189604708
Dp002_rep	46.87911939542442
blank_2	0.1455333386737839
pre_image	0.4798921775580627
Dp002	7.223740188140196
Dp002_rep	16.152981998479166
blank_2	0.3273402133476592
pre_image	0.6983506878097578
Dp002	21.278341810869502
Dp002_rep	29.23505435725399
blank_2	0.8550188222125614
pre_image	0.625830634397651
Dp002	26.6432580635604
Dp002_rep	43.29783753998251
blank_2	0.6908689305350384
pre_image	0.285388026750746
Dp002	19.71507699495896
Dp002_rep	19.154364987966648
blank_2	0.5380575720691798
pre_image	0.644152529126307
Dp002	8.131589278395115
Dp002_rep	8.908445385806454
blank_2	0.4281387657706246
pre_image	0.2364527706486994
Dp002	14.71555865340616
Dp002_rep	7.132819683541971
blank_2	0.1143049255517935
pre_image	0.4904239734495474
Dp002	35.21455411212611
Dp002_rep	36.51194540792464
blank_2	0.2896915842063385
pre_image	0.1743286543760413
Dp002	20.7563830110282
Dp002_rep	20.81944514866049
blank_2	0.7661797687030315
pre_image	0.3113042915550952
Dp002	9.970750972751349
Dp002_rep	10.57801066517584
blank_2	0.1808386359124141
pre_image	0.3003551829753604
Dp002	2.734849404309922
Dp002_rep	1.9898337321309425
blank_2	0.1131933115685212
pre_image	0.3135220131047772
Dp002	2.9808201701989896
pre_image	0.2771279726232021
Dp002	10.849656591209916
pre_image	0.1332888981190776
Dp002	6.272838744721196
pre_image	0.8560886520539709
Dp002	61.32240845293361
Dp002_rep	74.08804619666493
blank_2	1.3423184203989316
pre_image	0.531214296551634
Dp002	68.05812879615152
Dp002_rep	58.63602232267608
blank_2	0.518037835018488
pre_image	0.4216774931289115
Dp002	46.58464417304766
Dp002_rep	51.96762626662696
blank_2	0.3002238688407338
pre_image	0.5229794506101103
Dp002	35.56751676495184
Dp002_rep	51.07088708214664
blank_2	0.3318196873822958
pre_image	0.5681100844814856
Dp002	26.32263630931796
Dp002_rep	24.44470957235244
blank_2	0.380015841216237
pre_image	0.3439922018940066
Dp002	16.135531118385863
Dp002_rep	17.068462176937032
blank_2	0.4634888169663588
pre_image	0.256473179394148
Dp002	29.514612521567365
Dp002_rep	34.603514298815966
blank_2	0.7372209531291211
pre_image	86.45067150744467
Dp002	37.39368417060656
Dp002_rep	51.41984164832627
blank_2	0.8839950686014022
pre_image	0.3401864202028383
Dp002	4.621406721808582
Dp002_rep	6.018492851323584
blank_2	0.2857778683837695
pre_image	0.11766491276217
Dp002	4.177523637348698
Dp002_rep	3.088974374679805
blank_2	0.3021066310599432
pre_image	0.2901153151527293
Dp002	16.51773476704216
pre_image	0.1888713099454718
Dp002	30.66010614856415
pre_image	0.2423022808572391
Dp002	9.89516711644336
pre_image	0.2356542773881214
Dp002	0.7471198978340665
Dp002_rep	1.148509461099371
blank_2	0.261124838275755
pre_image	0.6011485245262012
Dp002	27.576607264574523
Dp002_rep	36.72192318150536
blank_2	0.2487596863534855
pre_image	1.5139039789061934
Dp002	23.554640798477045
Dp002_rep	41.91181395618024
blank_2	19.98878495512432
pre_image	0.6313546060764882
Dp002	34.40738635596057
Dp002_rep	33.383082799966374
blank_2	0.4674725829434837
pre_image	0.4801211518923277
Dp002	20.982030176144903
Dp002_rep	22.953600808566197
blank_2	0.2011751106987564
pre_image	0.28359672661767
Dp002	28.382788192173248
Dp002_rep	23.205904621419272
blank_2	0.3677605316708489
pre_image	0.2162371339757293
Dp002	7.630498038375885
Dp002_rep	13.456655469370364
blank_2	0.3619025857604721
pre_image	0.1183075078506306
Dp002	0.1942374514987793
Dp002_rep	0.615362616947861
blank_2	0.111163051618141
pre_image	0.1423821518832903
Dp002	5.072423714028653
pre_image	0.8008769373427281
pre_image	0.5116320611598714
Dp002	31.049047504542216
Dp002_rep	42.61997485642656
blank_2	0.4216142057923466
pre_image	0.309489135271412
Dp002	17.434266550627516
Dp002_rep	26.561679067643457
blank_2	0.3667720803252122
pre_image	0.4299490302308442
Dp002	29.99967580095863
Dp002_rep	26.37735166944173
blank_2	0.706915514805251
pre_image	0.2200168417613848
Dp002	9.689561350153468
Dp002_rep	13.596523597193857
blank_2	0.3830220632104027
pre_image	0.1364417073496018
Dp002	6.2245913914584845
Dp002_rep	7.156417595671111
blank_2	0.197380340841475
pre_image	0.8680866258039656
Dp002	32.50998898889211
Dp002_rep	39.09360357897701
blank_2	1.0205340652871575
pre_image	11.282467854671175
Dp002	50.52080836438606
Dp002_rep	57.119811127757856
blank_2	0.2992823393538236
pre_image	0.3430759721349355
Dp002	21.91257489738588
Dp002_rep	34.13242579989636
blank_2	1.405154152351996
pre_image	1.6278658313796144
Dp002	25.52378383778629
Dp002_rep	25.631622182074867
blank_2	1.296736271632574
pre_image	0.6161859009560973
Dp002	11.577281914680578
Dp002_rep	14.651388331782105
blank_2	0.2537048356662102
pre_image	0.1466136095018835
Dp002	5.8937252275705685
Dp002_rep	13.20946209427049
blank_2	21.39369446352085
pre_image	0.0956033751105049
Dp002	2.900660111728345
Dp002_rep	4.017400491308793
blank_2	16.193273837513537
pre_image	3.7158738749738776
Dp002	1.535844597557324
Dp002_rep	0.63282998568154
blank_2	0.1083623115465213
pre_image	0.2238087176905201
pre_image	0.2098120911567401
Dp002	28.27403930548583
Dp002_rep	53.68528374132617
blank_2	0.6899153294152228
pre_image	0.6938266080273867
Dp002	21.795266586653383
Dp002_rep	31.811607895576792
blank_2	0.7194207830892667
pre_image	1.2066571464978435
Dp002	15.331203737610402
Dp002_rep	16.16424294714082
blank_2	0.7753646619445212
pre_image	0.3239242538276104
Dp002	32.29286693789725
Dp002_rep	47.3453606892629
blank_2	0.3264935861846344
pre_image	2.5198562739482893
Dp002	24.776591866582024
Dp002_rep	24.43146550120628
blank_2	0.5329296348078365
pre_image	0.7838587898526748
Dp002	35.10191129800349
Dp002_rep	44.945548146843805
blank_2	0.7131818526153183
pre_image	0.5851069417516527
Dp002	42.325081623625934
Dp002_rep	49.46996884809425
blank_2	1.0485580329993212
pre_image	0.5094668127249761
Dp002	37.33958883100692
Dp002_rep	41.6326695689569
blank_2	0.2656577094023876
pre_image	0.6762077181417887
Dp002	10.638700300729653
Dp002_rep	21.40288484691288
blank_2	0.425884805562761
pre_image	1.4071244766376452
Dp002	74.01389085084435
Dp002_rep	65.61370975847373
blank_2	0.315952145110873
pre_image	0.6738437686803627
Dp002	33.25161052799648
Dp002_rep	36.82423028504841
blank_2	0.4061912179496881
pre_image	0.4615923088347683
Dp002	24.62559435712667
Dp002_rep	36.91710033676079
blank_2	0.4055937976137617
pre_image	0.808499650122398
Dp002	15.212694039430868
Dp002_rep	18.18768375232994
blank_2	0.8132071502050765
pre_image	0.6332161746564828
Dp002	29.62399639807382
Dp002_rep	38.45396073919078
blank_2	0.3072168106730742
pre_image	0.4240681429089456
Dp002	28.354607314754425
Dp002_rep	19.67199657062424
blank_2	0.460437841378179
pre_image	0.1518620608865914
Dp002	20.6466584277302
Dp002_rep	17.9087873399657
blank_2	0.2950769110842287
pre_image	0.906263305960512
Dp002	32.4173391654992
Dp002_rep	41.302625881277166
blank_2	0.644292391398013
pre_image	0.4611701969109558
Dp002	14.426222807017163
Dp002_rep	17.408364845443025
blank_2	0.2509586992726962
pre_image	0.1960245063667316
Dp002	10.028071023126316
Dp002_rep	10.676644615753508
blank_2	0.3475518553096932
pre_image	2.514826094049135
Dp002	19.21828811803435
Dp002_rep	29.52744954636959
blank_2	0.3482073906133007
pre_image	0.3058156526395538
Dp002	13.210910906418745
Dp002_rep	10.570294050182005
blank_2	0.2446407490389175
pre_image	0.1685450620113202
Dp002	9.50127201216154
Dp002_rep	10.450146708560816
blank_2	0.3221126323833242
pre_image	0.2479387294282449
Dp002	11.310343466194269
Dp002_rep	10.034397207368976
blank_2	0.2087000353915885
pre_image	0.4638938625620336
Dp002	11.467245426853788
pre_image	0.344681212261806
Dp002	2.993542249475473
pre_image	0.1091261919222045
Dp002	0.105228725110027
pre_image	0.3211413655005044
Dp002	2.1790936694759884
Dp002_rep	3.400234782342396
blank_2	1.4189626734240015
pre_image	0.4405556567534084
Dp002	19.350435896778023
Dp002_rep	16.676843410492456
blank_2	0.8577679901087458
pre_image	0.3022814509217358
Dp002	16.709181012866534
pre_image	0.3871463166176375
Dp002	8.00466296558988
pre_image	0.2643754327800077
Dp002	13.247902730370058
Dp002_rep	18.92224325940357
blank_2	0.654394775870138
pre_image	1.968012780671664
Dp002	26.05106027343991
Dp002_rep	31.044793402846
blank_2	0.3931029326745281
pre_image	0.6295706192404562
Dp002	21.88671279334854
Dp002_rep	32.502979049641155
blank_2	0.4939198048161712
pre_image	0.1458876230915447
Dp002	17.625584405312523
Dp002_rep	20.00386790252662
blank_2	0.3025524244991538
pre_image	0.2100740328278718
Dp002	7.338406400502277
Dp002_rep	11.353839159721598
blank_2	0.5493313272306772
pre_image	0.2820992306738403
Dp002	27.6967857652534
Dp002_rep	23.01200624589769
blank_2	0.3416296801602621
pre_image	0.5006296333423633
Dp002	16.985195139748587
Dp002_rep	19.3346721292874
blank_2	0.2169948224563856
pre_image	0.1443491950865088
Dp002	3.820021574613354
Dp002_rep	4.169841733547529
blank_2	1.4566124060248289
pre_image	0.1071887721804705
Dp002	6.158090534627106
Dp002_rep	6.094898819467248
blank_2	0.1573574411460614
pre_image	1.2066700852445529
Dp002	0.1272379878680041
Dp002_rep	0.2948945648973127
blank_2	0.159890398321948
pre_image	0.207313410286598
Dp002	12.586715081218667
Dp002_rep	19.93121118416548
blank_2	0.5779607631028579
pre_image	0.8030201788107811
pre_image	0.1514812619761338
Dp002	1.2624054132288611
pre_image	0.6362976146517899
Dp002	38.21042612140192
Dp002_rep	53.60534862735058
blank_2	0.6650126470619406
pre_image	0.4281405095732566
Dp002	10.556235573665566
Dp002_rep	13.894219280429404
blank_2	0.256265188098633
pre_image	0.2722862477291893
Dp002	2.440626171199876
Dp002_rep	1.545104208839258
blank_2	0.3688363858674341
pre_image	0.1506353799720205
Dp002	1.2071926998426843
pre_image	0.8700904745717548
Dp002	33.99879603765017
Dp002_rep	43.56910548209878
blank_2	1.2605404179116335
pre_image	0.711889979594828
Dp002	33.530991053362506
Dp002_rep	44.24831830274585
blank_2	0.8715217567763857
pre_image	0.4971120495289552
Dp002	35.781348974400245
Dp002_rep	46.47140639697924
blank_2	0.5207097315236083
pre_image	0.3591702822399119
Dp002	33.97374773033141
Dp002_rep	51.47176300564728
blank_2	0.2985575284766363
pre_image	0.1041866114242303
Dp002	0.572371530846408
Dp002_rep	0.5384986905933355
blank_2	0.2384990731813895
pre_image	0.3132275145997162
Dp002	20.82961648118665
Dp002_rep	17.085824119839838
blank_2	1.18219084737073
pre_image	11.568259425003788
Dp002	0.3001199925189862
Dp002_rep	0.0963219576056209
blank_2	0.0705049136574686
pre_image	0.0907927181292001
Dp002	23.53209025725933
pre_image	0.3981535512724379
Dp002	16.90647665410443
pre_image	0.05914979661286
Dp002	1.2419622797624297
pre_image	0.6683800743936091
Dp002	46.167287289176656
Dp002_rep	46.88548753914175
blank_2	0.5001512000969692
pre_image	0.8010022441795043
Dp002	47.65581952985013
Dp002_rep	52.23588639157579
blank_2	0.6434305032778124
pre_image	6.721411556403907
Dp002	13.826391047595749
Dp002_rep	20.471569341472968
blank_2	0.3805618373942208
pre_image	0.3137821649644158
Dp002	46.65472197500555
Dp002_rep	56.32816379259256
blank_2	0.4346465130123801
pre_image	0.2606152133124545
Dp002	18.34088411324266
Dp002_rep	31.17832962217765
blank_2	0.1009330347526037
pre_image	0.1964149071881802
Dp002	14.639816131707391
Dp002_rep	22.06906334997208
blank_2	0.2848013571194509
pre_image	4.4376695977680045
Dp002	18.11230407014505
Dp002_rep	12.220218702684008
blank_2	0.6081637484226636
pre_image	1.3974326253563336
Dp002	41.20637756377579
Dp002_rep	45.47726018710223
blank_2	0.41373806925922
pre_image	0.539989442300043
Dp002	29.59333170472464
Dp002_rep	33.435746014612846
blank_2	0.3161000477771902
pre_image	0.6287850872035459
Dp002	21.30709520232957
Dp002_rep	29.411419560036563
blank_2	0.6189703892356444
pre_image	0.382510557944919
Dp002	15.029612750776383
Dp002_rep	17.559884671158727
blank_2	0.3010612620486364
pre_image	0.2326960875546196
Dp002	22.00693453986697
Dp002_rep	27.04577357943146
blank_2	0.4475972204185728
pre_image	0.1448855521584199
Dp002	9.646518464638197
Dp002_rep	9.284069549402965
blank_2	0.6623636085504911
pre_image	0.3532940130729106
Dp002	22.25470099132548
Dp002_rep	25.44818100188801
blank_2	0.3747481366808378
pre_image	0.2036779999291941
Dp002	18.32722354079156
pre_image	0.1079370348165398
Dp002	0.927558211339773
