# Supplementary material for: Nanoscale 3D DNA tracing in non-denatured cells resolves the Cohesin-dependent loop architecture of the genome in situ
Source: Nat Commun. 2025 Jul 19;16:6673. doi: 10.1038/s41467-025-61689-y (PMC12276220; doi:10.1038/s41467-025-61689-y)
Supplement: Supplementary file 6 — Source Data [file 41467_2025_61689_MOESM6_ESM.zip › Supplementary_Fig1e.csv]

exp	region	g_dist	dist
2022-07-04	HIST1	0.0	0.0
2022-07-04	HIST1	10.0	95.29740827350962
2022-07-04	HIST1	20.0	122.90580206467027
2022-07-04	HIST1	30.0	141.9257388501797
2022-07-04	HIST1	40.0	162.8048050837234
2022-07-04	HIST1	50.0	176.2585124867452
2022-07-04	HIST1	60.0	189.85261699432638
2022-07-04	HIST1	70.0	202.05635359922505
2022-07-04	HIST1	80.0	210.59157405373264
2022-07-04	HIST1	90.0	225.376250530473
2022-07-04	HIST1	100.0	237.65618611822669
2022-07-04	HIST1	110.0	247.66068577096902
2022-07-04	HIST1	120.0	261.03253598749313
2022-07-04	HIST1	130.0	274.7193284421759
2022-07-04	HIST1	140.0	287.3374247252643
2022-07-04	HIST1	150.0	296.54829951953775
2022-07-04	HIST1	160.0	301.5924684688046
2022-07-04	HIST1	170.0	320.38733563402855
2022-07-04	HIST1	180.0	341.63020999728815
2022-07-04	HIST1	190.0	347.36711317932236
2022-07-04	HIST1	200.0	361.07950874658667
2022-07-04	HIST1	210.0	373.7678412895233
2022-07-04	HIST1	220.0	387.26910109830544
2022-07-04	HIST1	230.0	406.5168258954865
2022-07-04	HIST1	240.0	439.30211143149444
2022-07-04	HIST1	250.0	476.9878163878808
2022-07-04	HIST1	260.0	479.14235564163397
2022-07-04	HIST1	270.0	480.64724252785487
2022-07-04	HIST1	280.0	479.6224006982252
2022-07-04	HIST1	290.0	453.71220996828345
2022-07-04	MEOX1	0.0	0.0
2022-07-04	MEOX1	10.0	95.58700105603137
2022-07-04	MEOX1	20.0	122.66000881987932
2022-07-04	MEOX1	30.0	139.17969536819808
2022-07-04	MEOX1	40.0	150.39868968465026
2022-07-04	MEOX1	50.0	159.6155246804674
2022-07-04	MEOX1	60.0	165.7757504034955
2022-07-04	MEOX1	70.0	174.91027773148352
2022-07-04	MEOX1	80.0	179.2165763204531
2022-07-04	MEOX1	90.0	186.96491552169957
2022-07-04	MEOX1	100.0	194.31532835713364
2022-07-04	MEOX1	110.0	199.83317263762288
2022-07-04	MEOX1	120.0	204.21395408037978
2022-07-04	MEOX1	130.0	213.5035665746686
2022-07-04	MEOX1	140.0	221.97974477649367
2022-07-04	MEOX1	150.0	224.71364282469654
2022-07-04	MEOX1	160.0	228.74597413674587
2022-07-04	MEOX1	170.0	232.3532700130562
2022-07-04	MEOX1	180.0	237.10871161957257
2022-07-04	MEOX1	190.0	236.7162259221259
2022-07-04	MEOX1	200.0	239.61207198384616
2022-07-04	MEOX1	210.0	246.8942812516318
2022-07-04	MEOX1	220.0	250.58662377879887
2022-07-04	MEOX1	230.0	258.2840324958758
2022-07-04	MEOX1	240.0	259.0939671292626
2022-07-04	MEOX1	250.0	272.86237111747954
2022-07-04	MEOX1	260.0	271.4841278538212
2022-07-04	MEOX1	270.0	267.95827678404703
2022-07-04	MEOX1	280.0	267.870030496689
2022-07-04	MEOX1	290.0	279.1711286046361
2022-07-04	WAPL	0.0	0.0
2022-07-04	WAPL	10.0	93.92766894453784
2022-07-04	WAPL	20.0	118.09182948597115
2022-07-04	WAPL	30.0	135.50050184557156
2022-07-04	WAPL	40.0	149.8106762278999
2022-07-04	WAPL	50.0	159.92482113373748
2022-07-04	WAPL	60.0	169.48760024540843
2022-07-04	WAPL	70.0	181.72366614698245
2022-07-04	WAPL	80.0	188.68724217875808
2022-07-04	WAPL	90.0	195.6306607007462
2022-07-04	WAPL	100.0	204.34144680907613
2022-07-04	WAPL	110.0	214.31029114320887
2022-07-04	WAPL	120.0	213.8398185063569
2022-07-04	WAPL	130.0	220.81208540848942
2022-07-04	WAPL	140.0	225.6084580677134
2022-07-04	WAPL	150.0	229.17235171365337
2022-07-04	WAPL	160.0	233.43912378875004
2022-07-04	WAPL	170.0	233.9198323389029
2022-07-04	WAPL	180.0	240.86344870130884
2022-07-04	WAPL	190.0	242.09200777189284
2022-07-04	WAPL	200.0	246.64840263351206
2022-07-04	WAPL	210.0	247.4257764126179
2022-07-04	WAPL	220.0	257.01587437955874
2022-07-04	WAPL	230.0	263.69353464425126
2022-07-04	WAPL	240.0	275.6291599133364
2022-07-04	WAPL	250.0	283.5049569746408
2022-07-04	WAPL	260.0	301.0918256594197
2022-07-04	WAPL	270.0	312.2185213829247
2022-07-04	WAPL	280.0	325.9002633289077
2022-07-04	WAPL	290.0	349.8604531704255
2022-07-04	YARS2	0.0	0.0
2022-07-04	YARS2	10.0	95.28060754198296
2022-07-04	YARS2	20.0	123.94326283077403
2022-07-04	YARS2	30.0	140.32413563332997
2022-07-04	YARS2	40.0	157.04881293741533
2022-07-04	YARS2	50.0	165.78904391246527
2022-07-04	YARS2	60.0	174.4877054069795
2022-07-04	YARS2	70.0	184.52366615710125
2022-07-04	YARS2	80.0	191.6187927809388
2022-07-04	YARS2	90.0	200.74954520967418
2022-07-04	YARS2	100.0	207.5849232119392
2022-07-04	YARS2	110.0	210.22150606183766
2022-07-04	YARS2	120.0	209.84105034418735
2022-07-04	YARS2	130.0	214.51988317490978
2022-07-04	YARS2	140.0	222.04566276946127
2022-07-04	YARS2	150.0	227.75540774222952
2022-07-04	YARS2	160.0	230.91670239246088
2022-07-04	YARS2	170.0	237.48650617118503
2022-07-04	YARS2	180.0	247.75798411284836
2022-07-04	YARS2	190.0	258.7487450287804
2022-07-04	YARS2	200.0	274.74455962435553
2022-07-04	YARS2	210.0	286.4171428502754
2022-07-04	YARS2	220.0	296.53648191612996
2022-07-04	YARS2	230.0	308.5319513292859
2022-07-04	YARS2	240.0	309.616653491696
2022-07-04	YARS2	250.0	329.0024632148116
2022-07-04	YARS2	260.0	333.8730155194936
2022-07-04	YARS2	270.0	336.5673156892889
2022-07-04	YARS2	280.0	346.49555030393344
2022-07-04	YARS2	290.0	336.57354449452725
2022-10-04	HIST1	0.0	0.0
2022-10-04	HIST1	10.0	103.41270165868414
2022-10-04	HIST1	20.0	137.2820572303995
2022-10-04	HIST1	30.0	160.3421717151903
2022-10-04	HIST1	40.0	183.34529247318153
2022-10-04	HIST1	50.0	202.6835783240761
2022-10-04	HIST1	60.0	218.2529958026591
2022-10-04	HIST1	70.0	232.17491812908796
2022-10-04	HIST1	80.0	249.80643442953613
2022-10-04	HIST1	90.0	264.6948334894537
2022-10-04	HIST1	100.0	281.7408395656929
2022-10-04	HIST1	110.0	302.6879941253272
2022-10-04	HIST1	120.0	317.9709311312409
2022-10-04	HIST1	130.0	330.3225116642948
2022-10-04	HIST1	140.0	346.20376827132657
2022-10-04	HIST1	150.0	362.4329183338501
2022-10-04	HIST1	160.0	375.2421666715088
2022-10-04	HIST1	170.0	393.4547928411686
2022-10-04	HIST1	180.0	417.67443030200343
2022-10-04	HIST1	190.0	428.49549646777274
2022-10-04	HIST1	200.0	435.96036667356066
2022-10-04	HIST1	210.0	449.7652084279945
2022-10-04	HIST1	220.0	464.60664747652015
2022-10-04	HIST1	230.0	472.63514552422083
2022-10-04	HIST1	240.0	483.70100644486877
2022-10-04	HIST1	250.0	497.7802382673812
2022-10-04	HIST1	260.0	504.18189533160586
2022-10-04	HIST1	270.0	498.6703276147964
2022-10-04	HIST1	280.0	501.69375048375605
2022-10-04	HIST1	290.0	490.34736620707196
2022-10-04	MEOX1	0.0	0.0
2022-10-04	MEOX1	10.0	95.01678001979003
2022-10-04	MEOX1	20.0	123.19875061540247
2022-10-04	MEOX1	30.0	139.53088016384612
2022-10-04	MEOX1	40.0	152.26194459718516
2022-10-04	MEOX1	50.0	164.76434264906064
2022-10-04	MEOX1	60.0	173.16862026326675
2022-10-04	MEOX1	70.0	180.47442091332613
2022-10-04	MEOX1	80.0	188.39215642513847
2022-10-04	MEOX1	90.0	195.3610570271915
2022-10-04	MEOX1	100.0	201.2740796545495
2022-10-04	MEOX1	110.0	206.0649532528777
2022-10-04	MEOX1	120.0	211.17077967254048
2022-10-04	MEOX1	130.0	217.7650246518967
2022-10-04	MEOX1	140.0	225.29249129230948
2022-10-04	MEOX1	150.0	230.90046227785655
2022-10-04	MEOX1	160.0	233.91588070921676
2022-10-04	MEOX1	170.0	236.85949800359282
2022-10-04	MEOX1	180.0	243.4479611314366
2022-10-04	MEOX1	190.0	243.62121690550273
2022-10-04	MEOX1	200.0	247.4892240137533
2022-10-04	MEOX1	210.0	256.35215101477195
2022-10-04	MEOX1	220.0	264.2996608865939
2022-10-04	MEOX1	230.0	267.3411340062991
2022-10-04	MEOX1	240.0	270.6677888433529
2022-10-04	MEOX1	250.0	284.62218384801804
2022-10-04	MEOX1	260.0	287.9399218863878
2022-10-04	MEOX1	270.0	281.8747837040386
2022-10-04	MEOX1	280.0	286.113296681566
2022-10-04	MEOX1	290.0	295.61040201975817
2022-10-04	WAPL	0.0	0.0
2022-10-04	WAPL	10.0	97.03815526073674
2022-10-04	WAPL	20.0	122.21217888434909
2022-10-04	WAPL	30.0	140.28009660417217
2022-10-04	WAPL	40.0	156.2073621381896
2022-10-04	WAPL	50.0	166.63126173928094
2022-10-04	WAPL	60.0	176.96220135515256
2022-10-04	WAPL	70.0	188.63271455934512
2022-10-04	WAPL	80.0	196.17352897065982
2022-10-04	WAPL	90.0	204.4044912302263
2022-10-04	WAPL	100.0	211.5389132409029
2022-10-04	WAPL	110.0	216.7356248415878
2022-10-04	WAPL	120.0	221.0322598366228
2022-10-04	WAPL	130.0	226.2362770147306
2022-10-04	WAPL	140.0	229.76800854528574
2022-10-04	WAPL	150.0	233.37671484324989
2022-10-04	WAPL	160.0	235.17636961849723
2022-10-04	WAPL	170.0	235.94178014649208
2022-10-04	WAPL	180.0	241.67712041527852
2022-10-04	WAPL	190.0	242.52186349880242
2022-10-04	WAPL	200.0	244.41795467910012
2022-10-04	WAPL	210.0	248.77714783572074
2022-10-04	WAPL	220.0	255.40974470370162
2022-10-04	WAPL	230.0	259.81746418021453
2022-10-04	WAPL	240.0	267.86904305668156
2022-10-04	WAPL	250.0	277.14162010622175
2022-10-04	WAPL	260.0	287.38248990607315
2022-10-04	WAPL	270.0	298.0112355793525
2022-10-04	WAPL	280.0	312.69966693272056
2022-10-04	WAPL	290.0	327.9935188180939
2022-10-04	YARS2	0.0	0.0
2022-10-04	YARS2	10.0	97.28568426955526
2022-10-04	YARS2	20.0	126.96491748121487
2022-10-04	YARS2	30.0	145.5310960434862
2022-10-04	YARS2	40.0	162.0105089812703
2022-10-04	YARS2	50.0	174.39624837659363
2022-10-04	YARS2	60.0	185.01705915351337
2022-10-04	YARS2	70.0	196.243594199936
2022-10-04	YARS2	80.0	206.02807968205855
2022-10-04	YARS2	90.0	214.21408331585255
2022-10-04	YARS2	100.0	219.19121913640384
2022-10-04	YARS2	110.0	225.8475113999649
2022-10-04	YARS2	120.0	227.5630434202625
2022-10-04	YARS2	130.0	231.3165775809917
2022-10-04	YARS2	140.0	237.853767860525
2022-10-04	YARS2	150.0	244.27314040748325
2022-10-04	YARS2	160.0	246.45890288183983
2022-10-04	YARS2	170.0	252.75937736991267
2022-10-04	YARS2	180.0	263.66796380647526
2022-10-04	YARS2	190.0	273.45091998567466
2022-10-04	YARS2	200.0	286.5054045687421
2022-10-04	YARS2	210.0	303.5778227734644
2022-10-04	YARS2	220.0	310.21807852473785
2022-10-04	YARS2	230.0	319.6401991239233
2022-10-04	YARS2	240.0	327.6654091063873
2022-10-04	YARS2	250.0	342.8618207385391
2022-10-04	YARS2	260.0	353.79440330447
2022-10-04	YARS2	270.0	366.253704796545
2022-10-04	YARS2	280.0	374.5084320221335
2022-10-04	YARS2	290.0	371.8496698619178
