# Supplementary material for: Nanoscale 3D DNA tracing in non-denatured cells resolves the Cohesin-dependent loop architecture of the genome in situ
Source: Nat Commun. 2025 Jul 19;16:6673. doi: 10.1038/s41467-025-61689-y (PMC12276220; doi:10.1038/s41467-025-61689-y)
Supplement: Supplementary file 6 — Source Data [file 41467_2025_61689_MOESM6_ESM.zip › Supplementary_Fig2b.csv]

spatial_dist_nm	log10_hic_contact_freq	DNA_FISH_cell_type	region
72.07308048052673	-1.3196443696899822	RPE1	MEOX1
116.06986065163136	-1.7295939888509881	RPE1	MEOX1
205.7516438892851	-1.9154993411296113	RPE1	MEOX1
227.99118507435153	-2.052920651588155	RPE1	MEOX1
232.20619050550312	-1.959888720102484	RPE1	MEOX1
244.08360982741786	-1.9985553824304731	RPE1	MEOX1
233.2598703384051	-1.9937094457751066	RPE1	MEOX1
226.77856320840417	-1.901426067772857	RPE1	MEOX1
200.6637184044315	-1.8500652699611941	RPE1	MEOX1
170.4956054951964	-1.7733562071421771	RPE1	MEOX1
183.40072999735423	-1.8513044881244014	RPE1	MEOX1
253.90773940463504	-2.1763618506081697	RPE1	MEOX1
270.5832045109598	-2.2656336116744824	RPE1	MEOX1
265.8336537755121	-2.346555554841229	RPE1	MEOX1
250.89844638885657	-2.2449964043104402	RPE1	MEOX1
227.91777442099368	-2.26145015539159	RPE1	MEOX1
253.98417050559507	-2.2857337436511718	RPE1	MEOX1
284.89276451418647	-2.433831140711705	RPE1	MEOX1
312.20069656184546	-2.3513363832273195	RPE1	MEOX1
311.60693473414443	-2.7279868770161655	RPE1	MEOX1
320.8408469837079	-2.50504820981266	RPE1	MEOX1
320.65886583862806	-2.6494697411938546	RPE1	MEOX1
314.61516711655526	-2.5671996702409867	RPE1	MEOX1
91.14507990546183	-1.418987018922761	RPE1	MEOX1
189.2666602264557	-1.8800060928793414	RPE1	MEOX1
219.71354799124472	-1.9163212757362202	RPE1	MEOX1
219.58987382183642	-2.0625709681358178	RPE1	MEOX1
237.37488149075773	-1.8984390669002351	RPE1	MEOX1
229.69550506215248	-1.9955826687822	RPE1	MEOX1
215.9397259915453	-1.9345735628503216	RPE1	MEOX1
196.0462280258352	-1.8084353055989004	RPE1	MEOX1
160.8412950393941	-1.7251271971663873	RPE1	MEOX1
184.40077423887146	-1.780834261088241	RPE1	MEOX1
251.90717940107965	-2.229672809497669	RPE1	MEOX1
268.86500291699826	-2.329163735745668	RPE1	MEOX1
268.96628887118186	-2.2390152212317838	RPE1	MEOX1
257.02022416580814	-2.1559163651754676	RPE1	MEOX1
232.7272218776267	-2.1189257970296507	RPE1	MEOX1
255.62069655911364	-2.2700826216747325	RPE1	MEOX1
285.9485257092458	-2.4973612647828904	RPE1	MEOX1
312.01101194405567	-2.45107867995295	RPE1	MEOX1
316.1966448821676	-2.37051168834662	RPE1	MEOX1
319.9179371211268	-2.4109704805221774	RPE1	MEOX1
323.6589692538288	-2.683036641887597	RPE1	MEOX1
317.3459211641459	-2.445093217350261	RPE1	MEOX1
146.8936144555762	-1.6349665577948083	RPE1	MEOX1
176.38968954449896	-1.8265838122788223	RPE1	MEOX1
191.91891372910197	-1.868009256543078	RPE1	MEOX1
204.2657450644966	-1.883431117183822	RPE1	MEOX1
190.64762915999103	-1.740282482362174	RPE1	MEOX1
177.79025655489224	-1.730595692025324	RPE1	MEOX1
148.0230945031564	-1.5623795108003926	RPE1	MEOX1
104.81858481059393	-1.492454372328617	RPE1	MEOX1
136.08856100084017	-1.7216790061139802	RPE1	MEOX1
224.75171700003006	-2.1022426805949523	RPE1	MEOX1
241.87422016260388	-2.2295838993212764	RPE1	MEOX1
243.76065325880325	-2.195362090065841	RPE1	MEOX1
231.86852102549932	-2.0507774834823875	RPE1	MEOX1
200.52584721919908	-1.9609346080112953	RPE1	MEOX1
227.48424988029964	-2.3272067996137644	RPE1	MEOX1
264.67899095864846	-2.354034837806797	RPE1	MEOX1
289.4547243438902	-2.4855634924268113	RPE1	MEOX1
298.56187272578785	-2.4476747157241583	RPE1	MEOX1
300.4354409588299	-2.4059467517123654	RPE1	MEOX1
299.8217196652547	-2.4227404079744788	RPE1	MEOX1
289.61256482129346	-2.8017973245580414	RPE1	MEOX1
82.53169912285375	-1.3502971813577624	RPE1	MEOX1
133.30901065949163	-1.6350437327933336	RPE1	MEOX1
159.34716590414348	-1.6931157104836438	RPE1	MEOX1
158.36394202100456	-1.6733440958983818	RPE1	MEOX1
158.37511254669013	-1.698745581180351	RPE1	MEOX1
156.41397553440777	-1.7355276326212659	RPE1	MEOX1
146.33325757495686	-1.7592835370273483	RPE1	MEOX1
165.1583062033401	-1.951799843086122	RPE1	MEOX1
248.82606150699706	-2.235202818395971	RPE1	MEOX1
270.1555443065839	-2.279411234037979	RPE1	MEOX1
264.86625814158674	-2.2752140498965376	RPE1	MEOX1
259.30739241014953	-2.213628274774825	RPE1	MEOX1
233.45172113277854	-2.1248947089283234	RPE1	MEOX1
253.06769930701694	-2.218650061849022	RPE1	MEOX1
283.86050574448643	-2.3367842355321122	RPE1	MEOX1
300.73331125279174	-2.5272907501114643	RPE1	MEOX1
313.8412427133171	-2.506001235228273	RPE1	MEOX1
322.32072595049954	-2.532940041241367	RPE1	MEOX1
319.9749620358733	-2.7285140950699427	RPE1	MEOX1
303.8056120118045	-2.56706277806945	RPE1	MEOX1
119.15845364068792	-1.5248090300292352	RPE1	MEOX1
156.91225201444422	-1.6595371974784976	RPE1	MEOX1
152.3137498494073	-1.7068692724882026	RPE1	MEOX1
161.63909381195853	-1.780649563789063	RPE1	MEOX1
166.62748064451705	-1.7595920790213244	RPE1	MEOX1
164.1538102459306	-1.9201859433354145	RPE1	MEOX1
191.841774005844	-2.14175020482085	RPE1	MEOX1
265.89503895443795	-2.209896831356815	RPE1	MEOX1
283.9408391604738	-2.257909310577855	RPE1	MEOX1
286.0058893014692	-2.423359225746854	RPE1	MEOX1
276.088062226712	-2.1961476252476255	RPE1	MEOX1
254.9083535277722	-2.105529915526572	RPE1	MEOX1
274.8694875142014	-2.368660499615586	RPE1	MEOX1
296.73183815908385	-2.4507244501411325	RPE1	MEOX1
322.19692017061664	-2.2333482964110205	RPE1	MEOX1
326.68878127687475	-2.6848152308450413	RPE1	MEOX1
334.2543618036198	-2.5106605088323986	RPE1	MEOX1
326.07759236506104	-2.6318521994951185	RPE1	MEOX1
312.6922841123569	-2.3799729970144896	RPE1	MEOX1
100.4143573737946	-1.2455256200275842	RPE1	MEOX1
122.3251874404263	-1.5417096790361988	RPE1	MEOX1
146.5650513687971	-1.6602445890548743	RPE1	MEOX1
166.672304430364	-1.7419533319596632	RPE1	MEOX1
175.8239062534342	-1.9543170528434228	RPE1	MEOX1
197.29878960535655	-2.0030677650344133	RPE1	MEOX1
275.8165125383356	-2.3747190063622146	RPE1	MEOX1
291.90132132122517	-2.3755194456106716	RPE1	MEOX1
289.5303583408936	-2.2505225097261117	RPE1	MEOX1
284.0459999445176	-2.292677896635526	RPE1	MEOX1
254.81263170087203	-2.3199282247443977	RPE1	MEOX1
269.62833527073747	-2.334502331617472	RPE1	MEOX1
291.23347969111825	-2.372116908480675	RPE1	MEOX1
315.9304310088418	-2.4670517608242326	RPE1	MEOX1
329.165248024774	-2.663246190154948	RPE1	MEOX1
322.902087611089	-2.5360880308185285	RPE1	MEOX1
314.50163135269736	-2.6894644048526493	RPE1	MEOX1
313.81683310320653	-2.4858898819465756	RPE1	MEOX1
104.13405437381681	-1.290939622825791	RPE1	MEOX1
141.08631152878326	-1.534104431219627	RPE1	MEOX1
163.96954546434938	-1.683308661846846	RPE1	MEOX1
182.3861179921553	-1.8424687365393935	RPE1	MEOX1
196.1283913961991	-2.0652452653350637	RPE1	MEOX1
275.61845964478294	-2.438538453729842	RPE1	MEOX1
290.9066853178856	-2.2731902935600448	RPE1	MEOX1
290.6319614987086	-2.204842816777662	RPE1	MEOX1
278.62872382983346	-2.2418585640346658	RPE1	MEOX1
242.63967172552435	-2.209232801291299	RPE1	MEOX1
250.10734901709523	-2.4017823110946055	RPE1	MEOX1
266.2584664925856	-2.341819243024416	RPE1	MEOX1
272.7801867515026	-2.4461956516008154	RPE1	MEOX1
286.8684032384351	-2.446095435787562	RPE1	MEOX1
295.0048502425459	-2.385884066081756	RPE1	MEOX1
275.05492011664194	-2.4925170365735507	RPE1	MEOX1
300.4027604165857	-2.4402101889981265	RPE1	MEOX1
83.99640907696583	-1.2548806936717196	RPE1	MEOX1
133.48783964246286	-1.6071068166558113	RPE1	MEOX1
164.7222574119383	-1.8119173996491251	RPE1	MEOX1
191.2240901315571	-1.9853346488269048	RPE1	MEOX1
275.2987381608868	-2.2824248417438264	RPE1	MEOX1
287.0204390608834	-2.2799262294544933	RPE1	MEOX1
287.15298624412526	-2.160488338838622	RPE1	MEOX1
275.61641671323986	-2.2262887619875262	RPE1	MEOX1
255.65385815659624	-2.191421887471565	RPE1	MEOX1
275.67311728904195	-2.3000263614311827	RPE1	MEOX1
292.68306648909584	-2.3098210603254348	RPE1	MEOX1
308.96156606690624	-2.4211463288571617	RPE1	MEOX1
323.81143491245484	-2.482642184290421	RPE1	MEOX1
326.01263413660956	-2.5473695511929146	RPE1	MEOX1
325.2913786837514	-2.531136793699275	RPE1	MEOX1
317.90904227083047	-2.3958557110590863	RPE1	MEOX1
96.74508703413937	-1.4178371399467489	RPE1	MEOX1
142.86326794308928	-1.6937265978736553	RPE1	MEOX1
176.45916552602614	-1.9152908593590912	RPE1	MEOX1
265.86303610399335	-2.1663681694810424	RPE1	MEOX1
283.96817628280036	-2.2556399305473547	RPE1	MEOX1
283.5716042916054	-2.2307581475460627	RPE1	MEOX1
269.71552370239004	-2.133545082424536	RPE1	MEOX1
246.45017971591042	-2.1304127815396865	RPE1	MEOX1
268.40520684245155	-2.1823183773618093	RPE1	MEOX1
290.9318510143761	-2.4061086926241457	RPE1	MEOX1
308.4994766214139	-2.4840102056689237	RPE1	MEOX1
322.09798763364154	-2.5552658983913386	RPE1	MEOX1
324.53907634108634	-2.398144515677476	RPE1	MEOX1
323.82631950797884	-2.484574100080984	RPE1	MEOX1
310.1662679911637	-2.3908745673473346	RPE1	MEOX1
97.10058486174906	-1.35001530659798	RPE1	MEOX1
151.41659967335482	-1.779259361505561	RPE1	MEOX1
242.6027819102689	-2.022367741956237	RPE1	MEOX1
258.9287410022288	-2.173705335787987	RPE1	MEOX1
261.0502772339282	-2.1286201666984077	RPE1	MEOX1
250.76604798960517	-1.9683553558297922	RPE1	MEOX1
219.11767896446747	-2.0919438805614092	RPE1	MEOX1
245.900798253338	-2.102724998417344	RPE1	MEOX1
272.7599709677047	-2.330003641525502	RPE1	MEOX1
292.28798234150713	-2.4336420813909383	RPE1	MEOX1
303.61249825429553	-2.5020499312405273	RPE1	MEOX1
301.5200949817682	-2.4681675002570707	RPE1	MEOX1
297.2710316324527	-2.5826258082608216	RPE1	MEOX1
291.96148951477096	-2.5602821840628405	RPE1	MEOX1
100.07218380200341	-1.3645608220913024	RPE1	MEOX1
209.33885250936493	-1.9413882958423063	RPE1	MEOX1
225.91502999585632	-2.139469293216383	RPE1	MEOX1
229.60227426869258	-1.9507307075764209	RPE1	MEOX1
215.3834301919772	-1.9140281044873018	RPE1	MEOX1
182.1438293051929	-1.7609849303407341	RPE1	MEOX1
214.66032421258865	-2.0907653505568917	RPE1	MEOX1
247.1541964252154	-2.177668286875903	RPE1	MEOX1
270.50293336868896	-2.2046726697075947	RPE1	MEOX1
284.0070394597078	-2.4340354622909643	RPE1	MEOX1
287.3104566293964	-2.3950133916550964	RPE1	MEOX1
283.076931732062	-2.305351717002923	RPE1	MEOX1
271.5919117133709	-2.4079468294132416	RPE1	MEOX1
175.60710477040035	-1.7628200305328332	RPE1	MEOX1
201.38723587258679	-1.8411118518995406	RPE1	MEOX1
204.48625865041305	-1.8037614283386503	RPE1	MEOX1
195.5079723316854	-1.751472056628251	RPE1	MEOX1
157.0651430045893	-1.5673539253620696	RPE1	MEOX1
195.3413731967395	-1.9795116235856558	RPE1	MEOX1
231.75335022682785	-2.20068766770696	RPE1	MEOX1
264.82703068920813	-2.250876192884705	RPE1	MEOX1
275.23281781909577	-2.270979363159739	RPE1	MEOX1
277.8595134393088	-2.237920239497548	RPE1	MEOX1
266.82304282659237	-2.2971975778574407	RPE1	MEOX1
262.7429346025431	-2.332040906000916	RPE1	MEOX1
108.00166841774336	-1.3185115728582186	RPE1	MEOX1
140.047800776305	-1.595844764378586	RPE1	MEOX1
142.21532583659325	-1.643673380917807	RPE1	MEOX1
148.01634640218683	-1.7623152935050896	RPE1	MEOX1
189.5989141009884	-1.9848280266858394	RPE1	MEOX1
218.3726771485409	-2.240135393394241	RPE1	MEOX1
257.8789244355501	-2.2423161925009003	RPE1	MEOX1
269.93828053272557	-2.3563238656442653	RPE1	MEOX1
274.4645133869508	-2.311352462495196	RPE1	MEOX1
258.73930029553924	-2.429966730270105	RPE1	MEOX1
260.256167533374	-2.4502105498432925	RPE1	MEOX1
106.46888786579288	-1.4500402797799739	RPE1	MEOX1
127.24522029370726	-1.6482751090464132	RPE1	MEOX1
162.19765079357165	-1.852655430219428	RPE1	MEOX1
199.8893568393361	-2.026877558933203	RPE1	MEOX1
238.26854268755636	-2.1122790435167813	RPE1	MEOX1
267.2761755835871	-2.3013639709613396	RPE1	MEOX1
280.46673637959094	-2.421582294119641	RPE1	MEOX1
279.8479358004434	-2.537462183469516	RPE1	MEOX1
271.7167572574915	-2.3109625489093353	RPE1	MEOX1
267.6591554079434	-2.3217074470809997	RPE1	MEOX1
83.06369271369162	-1.263328659056438	RPE1	MEOX1
156.5645916676308	-1.8378739741224615	RPE1	MEOX1
198.38252476316222	-2.0263551217913554	RPE1	MEOX1
231.61858037442545	-2.148451225925467	RPE1	MEOX1
265.6888342136592	-2.2638930606520264	RPE1	MEOX1
276.24119233732523	-2.296585358235081	RPE1	MEOX1
280.57811851185454	-2.4456336108376107	RPE1	MEOX1
267.6717387168593	-2.4740712482634315	RPE1	MEOX1
261.4159059406825	-2.370611878240626	RPE1	MEOX1
141.1351418309214	-1.7075723866312889	RPE1	MEOX1
187.41553673064843	-1.9386409780713514	RPE1	MEOX1
222.4333400985032	-2.110402293329678	RPE1	MEOX1
257.2241643821202	-2.200538262791467	RPE1	MEOX1
266.32133570380387	-2.252826116437902	RPE1	MEOX1
272.3804276862146	-2.4614600590246765	RPE1	MEOX1
261.4032795424617	-2.3260408938118275	RPE1	MEOX1
256.76559235606294	-2.3706440592444595	RPE1	MEOX1
93.77391911194191	-1.4014638511371789	RPE1	MEOX1
144.6310959106098	-1.7389579740329306	RPE1	MEOX1
192.1274037662536	-1.8947023823530709	RPE1	MEOX1
207.5303979753196	-2.0375228292424463	RPE1	MEOX1
214.8902650646193	-1.9862663021895668	RPE1	MEOX1
199.82929602360136	-2.110484447482474	RPE1	MEOX1
202.44851844611276	-2.0114341963647235	RPE1	MEOX1
92.48037360403828	-1.3618410215109684	RPE1	MEOX1
159.21012965031463	-1.748182853341759	RPE1	MEOX1
172.6518815347841	-1.863935384123105	RPE1	MEOX1
182.09600392883812	-1.8363931311706672	RPE1	MEOX1
177.5793095494618	-2.0569048316223446	RPE1	MEOX1
182.21874889022175	-2.023483328207294	RPE1	MEOX1
123.7621656575142	-1.5725006864028286	RPE1	MEOX1
149.20275407909432	-1.6344960180060395	RPE1	MEOX1
157.27941590337917	-1.777306540657106	RPE1	MEOX1
143.91883744759946	-1.9901395999271876	RPE1	MEOX1
165.04005889506533	-1.8725660208391715	RPE1	MEOX1
88.89013631897032	-1.2407572135651697	RPE1	MEOX1
111.3183877022869	-1.565160944476607	RPE1	MEOX1
71.94130474116288	-1.753212643975985	RPE1	MEOX1
146.35558136093718	-1.8672372181670853	RPE1	MEOX1
63.737227081767635	-1.3627909301148362	RPE1	MEOX1
84.11867102119484	-1.6386172403535624	RPE1	MEOX1
134.48958605079815	-1.7538014800719015	RPE1	MEOX1
90.55940315688167	-1.4240833563542468	RPE1	MEOX1
125.03286369615151	-1.6452854307915405	RPE1	MEOX1
113.09586509166806	-1.3144036024552657	RPE1	MEOX1
88.46188710829887	-1.4189004845609905	RPE1	HIST1
116.42464001862254	-1.7285241320228872	RPE1	HIST1
154.27310275764157	-1.9275489717966812	RPE1	HIST1
191.02811921189348	-1.9854757428099072	RPE1	HIST1
234.76642314046947	-2.142666596446751	RPE1	HIST1
277.7401621543975	-2.2704612936519513	RPE1	HIST1
255.524305794353	-2.2262852484365854	RPE1	HIST1
262.7264952077839	-2.1630081518196116	RPE1	HIST1
305.4121895780627	-2.333690004169963	RPE1	HIST1
358.6005688174473	-2.798611426551205	RPE1	HIST1
415.18424512941795	-3.6702879973322586	RPE1	HIST1
476.4932497756372	-3.5782222258709844	RPE1	HIST1
509.9962904449699	-2.899336969677349	RPE1	HIST1
532.451017421909	-3.05441324578777	RPE1	HIST1
524.2070965561938	-3.80066568508158	RPE1	HIST1
526.8826009811653	-3.2945111135640732	RPE1	HIST1
537.9997133148764	-3.359635590810309	RPE1	HIST1
556.8833961667174	-3.009254170737027	RPE1	HIST1
559.9712485728062	-3.633321612940033	RPE1	HIST1
577.8491722815468	-3.80066568508158	RPE1	HIST1
579.0862640282005	-3.341917908548109	RPE1	HIST1
567.9082773082797	-3.6846927071610374	RPE1	HIST1
566.9512834489701	-3.7005883448035544	RPE1	HIST1
76.86762455185661	-1.3702954516522674	RPE1	HIST1
131.59826537420645	-1.827470290608651	RPE1	HIST1
181.15981883922743	-2.0343304505511948	RPE1	HIST1
234.59000509899923	-2.178221964977011	RPE1	HIST1
287.07267695519715	-2.1386289906484084	RPE1	HIST1
258.7793029208633	-2.3318138612276464	RPE1	HIST1
274.97103054916715	-2.309929449768898	RPE1	HIST1
318.4262736926155	-2.3556725655109485	RPE1	HIST1
382.0799716628163	-2.866351478452866	RPE1	HIST1
431.2032678815881	-2.959876798850276	RPE1	HIST1
499.0717969100849	-3.3449322821086644	RPE1	HIST1
526.182775761721	-3.046258267626635	RPE1	HIST1
551.7463537270097	-2.94606203863375	RPE1	HIST1
553.6655618151887	-3.0885009199835793	RPE1	HIST1
560.6474615108798	-3.663281161129716	RPE1	HIST1
573.858313401878	-3.7284056383759516	RPE1	HIST1
577.1054604225665	-3.679054213966651	RPE1	HIST1
589.0338660264765	-3.7010616648416943	RPE1	HIST1
610.6862193274753	-3.22805632912935	RPE1	HIST1
606.3656701053709	-3.710687956113752	RPE1	HIST1
599.116817252497	-3.80066568508158	RPE1	HIST1
598.2159958028527	-3.4672984010412344	RPE1	HIST1
105.36162208196264	-1.6990367061905278	RPE1	HIST1
159.80874644777344	-1.8603242210665267	RPE1	HIST1
218.81915390098004	-2.1505934374504685	RPE1	HIST1
274.7555667838901	-2.2320441558466415	RPE1	HIST1
243.82766425106337	-2.236172790205831	RPE1	HIST1
260.67078469305477	-2.124591014014302	RPE1	HIST1
301.3162816695981	-2.4076950455509567	RPE1	HIST1
363.06851596411235	-2.8348279070427993	RPE1	HIST1
416.4415079474936	-2.790050529273928	RPE1	HIST1
477.9522390705817	-3.4383474473068976	RPE1	HIST1
512.089818021336	-3.139673432824868	RPE1	HIST1
540.231323892568	-2.817628454215627	RPE1	HIST1
533.3610464382261	-3.1819160851818125	RPE1	HIST1
532.067798552787	-3.1546363349999864	RPE1	HIST1
556.9573800981258	-3.80066568508158	RPE1	HIST1
563.7153871258777	-3.4714393835009028	RPE1	HIST1
571.2945339920857	-3.7944768300399274	RPE1	HIST1
591.2258923450613	-3.7985927490472458	RPE1	HIST1
590.9987719508616	-3.80066568508158	RPE1	HIST1
591.4884162900412	-3.368726669541269	RPE1	HIST1
588.2165066944049	-3.5607135662394676	RPE1	HIST1
107.8755759682136	-1.4024787163944308	RPE1	HIST1
182.43908869957892	-2.0401444667585245	RPE1	HIST1
242.09046362742885	-2.003217519721162	RPE1	HIST1
218.88501248029	-2.2039555281908463	RPE1	HIST1
244.30691567060472	-2.163185772571724	RPE1	HIST1
283.35575312852075	-2.1734565701515556	RPE1	HIST1
331.77924181989	-2.462286733477117	RPE1	HIST1
395.87341469263475	-2.9411629352385438	RPE1	HIST1
459.0136873950978	-2.7911052167995827	RPE1	HIST1
491.8914530227833	-2.890371210989591	RPE1	HIST1
514.5999588373102	-2.9273481750220176	RPE1	HIST1
500.39136826574327	-2.960642586946779	RPE1	HIST1
492.18232370347073	-3.2343928324289344	RPE1	HIST1
519.2945715241735	-3.17457857306687	RPE1	HIST1
527.9769912884342	-3.4262571443215504	RPE1	HIST1
540.055836473419	-3.7492945908605755	RPE1	HIST1
553.9617535121486	-3.276289255148231	RPE1	HIST1
551.653627361261	-3.28179962741297	RPE1	HIST1
546.0391375143938	-3.80066568508158	RPE1	HIST1
546.2140943323325	-3.3394400680044343	RPE1	HIST1
149.40671907960905	-1.7683817348354114	RPE1	HIST1
207.58402730308896	-1.9274341257710537	RPE1	HIST1
195.99317574610004	-2.0017627071585777	RPE1	HIST1
221.26526968393952	-2.1145768695972853	RPE1	HIST1
248.44456677679108	-2.214677647661929	RPE1	HIST1
300.4178563160019	-2.4243265649398653	RPE1	HIST1
355.8735937248301	-2.5690044077846568	RPE1	HIST1
421.26159593442065	-3.2039373642596445	RPE1	HIST1
452.78399981468465	-3.081354608833297	RPE1	HIST1
482.23064036475046	-2.9811583798404118	RPE1	HIST1
465.1758522569482	-2.8805592125039463	RPE1	HIST1
470.45817310458995	-3.3973475066723964	RPE1	HIST1
486.97076376994397	-2.9853507291989696	RPE1	HIST1
493.3600920498887	-2.7599080457339875	RPE1	HIST1
492.09963895445105	-2.9580067556647123	RPE1	HIST1
518.6222710330335	-3.138213933727712	RPE1	HIST1
511.6550298474837	-3.745784297320413	RPE1	HIST1
519.3743949651325	-3.0093778498857167	RPE1	HIST1
511.1549233542829	-3.1044547335758583	RPE1	HIST1
104.09187283241633	-1.4006190097676992	RPE1	HIST1
140.1505266741884	-1.7197995522101823	RPE1	HIST1
175.2493690781002	-1.8898403848084646	RPE1	HIST1
212.52255625426326	-2.0544480894466224	RPE1	HIST1
256.8001124447668	-2.2183395161638835	RPE1	HIST1
310.0555196785368	-2.515984819217218	RPE1	HIST1
377.0583885857883	-2.600010306811625	RPE1	HIST1
409.84644923773	-2.5531482653233954	RPE1	HIST1
438.42303404985853	-2.9792913137203545	RPE1	HIST1
434.12138683609794	-3.34357894468654	RPE1	HIST1
425.7461499222634	-2.9183591858326765	RPE1	HIST1
444.88131047219895	-2.7793636804229873	RPE1	HIST1
450.4826170987937	-2.7880042029913734	RPE1	HIST1
471.3988640210757	-2.8100116538664173	RPE1	HIST1
487.9527391161085	-3.1821043581683295	RPE1	HIST1
484.69455864330524	-2.9657659808167125	RPE1	HIST1
481.89070512569634	-3.0075107837656594	RPE1	HIST1
477.48828976649173	-2.9442251753605513	RPE1	HIST1
133.32776189574406	-1.5012090739947654	RPE1	HIST1
179.55421259616872	-1.808825459208758	RPE1	HIST1
211.8182090654903	-1.817292455987416	RPE1	HIST1
238.4588661289018	-2.229185350922522	RPE1	HIST1
270.57743322798746	-2.3379506378766686	RPE1	HIST1
315.9482740499093	-2.6138616517099886	RPE1	HIST1
347.15561117672365	-2.7509162067893964	RPE1	HIST1
375.42463538672814	-2.4925403080495325	RPE1	HIST1
358.515216788173	-2.6962488461382845	RPE1	HIST1
343.4770356484255	-3.4093317854507026	RPE1	HIST1
345.11742221249693	-3.0765162540249005	RPE1	HIST1
360.8885378673725	-3.1240748426236564	RPE1	HIST1
352.425689194542	-3.1460822934987	RPE1	HIST1
372.4696692155154	-3.150198212506018	RPE1	HIST1
369.525100862437	-3.0587985717627006	RPE1	HIST1
381.21345579474155	-2.95441533903341	RPE1	HIST1
389.64393762215917	-3.2133490253622212	RPE1	HIST1
96.85840202328608	-1.4320204322577084	RPE1	HIST1
149.37641006641945	-1.691124187390597	RPE1	HIST1
205.7152504188218	-2.0039546271199247	RPE1	HIST1
266.0110044481862	-2.3095688598445347	RPE1	HIST1
325.2869718393436	-2.472775593486566	RPE1	HIST1
374.26217609826926	-2.544012864076331	RPE1	HIST1
391.3736603802542	-2.3121445158161777	RPE1	HIST1
385.53320356829306	-2.489345503425219	RPE1	HIST1
384.5690328098077	-2.624793050741093	RPE1	HIST1
405.740716199581	-2.82822022615361	RPE1	HIST1
422.3311676558279	-2.727716279296928	RPE1	HIST1
425.4782438085102	-3.0049962352752777	RPE1	HIST1
447.3030591784261	-3.0091121542825956	RPE1	HIST1
438.2250563679072	-3.2364712761636913	RPE1	HIST1
439.16012427864985	-2.977186083448657	RPE1	HIST1
434.40015939000665	-3.1691729801468553	RPE1	HIST1
101.42348185672166	-1.3491754244464318	RPE1	HIST1
179.66818123809892	-1.868126863354339	RPE1	HIST1
248.66693737249594	-2.230497496044329	RPE1	HIST1
307.3045756426242	-2.3999531789633624	RPE1	HIST1
351.44443407143086	-2.4459736612001453	RPE1	HIST1
378.57614877281543	-2.6094831048474294	RPE1	HIST1
368.2145506287187	-2.374915884360864	RPE1	HIST1
362.1458267105146	-2.8759099113460818	RPE1	HIST1
377.56017152173496	-2.9990263355700044	RPE1	HIST1
403.20489364936077	-2.7947729511749606	RPE1	HIST1
403.83873339794076	-2.971682362035747	RPE1	HIST1
422.3944300643202	-3.1219263167213036	RPE1	HIST1
424.0218220118002	-3.1274366889860423	RPE1	HIST1
419.08989320540724	-2.8681514962710084	RPE1	HIST1
418.36326099344916	-3.1058958835298816	RPE1	HIST1
116.60306705175218	-1.5027685243663815	RPE1	HIST1
202.36009195103063	-2.0332025631000854	RPE1	HIST1
260.58827337613724	-2.3303028760033437	RPE1	HIST1
305.63391415457363	-2.475326360754027	RPE1	HIST1
338.90340642619077	-2.408553887248092	RPE1	HIST1
336.94302848589336	-2.445482583827947	RPE1	HIST1
325.99560071181236	-2.6944092455850703	RPE1	HIST1
343.2415774169438	-2.4127462366066497	RPE1	HIST1
360.4013386777415	-2.3422055131274107	RPE1	HIST1
364.459904770409	-2.6450395735781487	RPE1	HIST1
380.89523051929143	-2.690548177743692	RPE1	HIST1
379.53014578340054	-2.696058550008431	RPE1	HIST1
376.98102573908824	-2.696410667799153	RPE1	HIST1
375.1111396530601	-3.1516389992719325	RPE1	HIST1
126.31682994155568	-1.4731527076613837	RPE1	HIST1
194.52105337179077	-1.8632581836564133	RPE1	HIST1
252.9577225764051	-2.1273344264924137	RPE1	HIST1
286.2242877013064	-2.2994440419016153	RPE1	HIST1
277.68467610998977	-2.0404823824699005	RPE1	HIST1
269.4824764192563	-2.2385119140139373	RPE1	HIST1
289.53394477374496	-2.224455145212548	RPE1	HIST1
310.94439948680105	-2.610832290364685	RPE1	HIST1
305.23612935821757	-2.4437835050196797	RPE1	HIST1
326.40088938708647	-2.678348345405272	RPE1	HIST1
319.7706086239663	-2.5699153653631743	RPE1	HIST1
323.4802898326468	-2.521483537963033	RPE1	HIST1
320.1450118873714	-2.53737917560555	RPE1	HIST1
151.6253808158134	-1.655753508389842	RPE1	HIST1
220.53637788508996	-1.816289159318773	RPE1	HIST1
263.4394331470972	-2.074906027336264	RPE1	HIST1
250.08615593372247	-2.032981123664422	RPE1	HIST1
243.24344936789544	-2.0224070669854486	RPE1	HIST1
260.02159438795695	-2.132343888648047	RPE1	HIST1
289.33115941182734	-2.365539054208714	RPE1	HIST1
282.52717429614813	-2.290636492075701	RPE1	HIST1
304.8336553826129	-2.3405099016436948	RPE1	HIST1
300.77764901782257	-2.5732640554114963	RPE1	HIST1
296.62276598229965	-2.438917599304762	RPE1	HIST1
290.89580625804615	-2.290956434308609	RPE1	HIST1
133.9679774088718	-1.3562466025629043	RPE1	HIST1
194.60608882417125	-1.7446010900704636	RPE1	HIST1
182.26359435522753	-1.7461131294278627	RPE1	HIST1
181.62556408045114	-1.859760221238467	RPE1	HIST1
209.96663918760424	-1.9106442593700923	RPE1	HIST1
240.1067498338905	-2.176563269739383	RPE1	HIST1
243.33215937335046	-2.1316239309838134	RPE1	HIST1
258.3718175172946	-2.2326498629991884	RPE1	HIST1
258.94037828721093	-2.3235904305885535	RPE1	HIST1
261.5349485391515	-2.4483094686022646	RPE1	HIST1
252.5761163298697	-2.4005360263754043	RPE1	HIST1
105.30744138180641	-1.440174746699343	RPE1	HIST1
91.63420651868098	-1.4340434426447541	RPE1	HIST1
131.42612931929193	-1.8077585400978262	RPE1	HIST1
185.48740999047158	-1.989388586415499	RPE1	HIST1
213.083867566772	-2.053980514313035	RPE1	HIST1
220.2152782904157	-2.0589546258892986	RPE1	HIST1
237.65486147086364	-2.210872164464421	RPE1	HIST1
242.2230115454825	-2.171800404076419	RPE1	HIST1
244.09140022318286	-2.2242690724171394	RPE1	HIST1
242.4394825006353	-2.350863007553346	RPE1	HIST1
71.19803580176938	-1.2171029556588409	RPE1	HIST1
148.70622729161582	-1.797084390490785	RPE1	HIST1
207.87717969244176	-1.9751069861292074	RPE1	HIST1
234.3411160139589	-2.1086862453058934	RPE1	HIST1
243.0250622147007	-2.162878379552338	RPE1	HIST1
259.7360165915475	-2.396331069568563	RPE1	HIST1
261.850543330757	-2.2072667770836074	RPE1	HIST1
263.986172289652	-2.3001641024799357	RPE1	HIST1
264.0929051135012	-2.389845954283371	RPE1	HIST1
128.92143742915496	-1.686874910563457	RPE1	HIST1
191.2994408276905	-1.9414546084233553	RPE1	HIST1
224.5483310130094	-2.1072185509714427	RPE1	HIST1
229.1958489530368	-2.2151406305530794	RPE1	HIST1
249.23314482130914	-2.2472852731606414	RPE1	HIST1
251.43205302460615	-2.2675189022460867	RPE1	HIST1
258.2765954445611	-2.2401827860517347	RPE1	HIST1
256.20141573797093	-2.372583992765689	RPE1	HIST1
129.04893573458997	-1.404384486768499	RPE1	HIST1
170.82795101463478	-1.7901898155353246	RPE1	HIST1
182.23545876839364	-1.880097502048304	RPE1	HIST1
207.5860183395225	-1.9811234340636787	RPE1	HIST1
205.50543810264384	-2.0124410699347033	RPE1	HIST1
206.73811868154363	-2.028378609277365	RPE1	HIST1
216.54188278322152	-2.2039750897873938	RPE1	HIST1
88.87188381354926	-1.3541108424874833	RPE1	HIST1
118.68617636322745	-1.6214147687809883	RPE1	HIST1
148.81897774947225	-1.8871899915530135	RPE1	HIST1
158.51838519483903	-1.9969096155673083	RPE1	HIST1
170.74924995971978	-2.046078436595462	RPE1	HIST1
183.16974146316278	-1.9803040277866597	RPE1	HIST1
110.81856462646071	-1.5355976431158205	RPE1	HIST1
150.04942914557074	-1.8555673341041443	RPE1	HIST1
158.23850748106634	-1.9549822092372144	RPE1	HIST1
175.8567184499109	-1.9340802030482724	RPE1	HIST1
197.31873308951248	-2.0684804672936794	RPE1	HIST1
91.58023510799198	-1.4189369359535386	RPE1	HIST1
101.95770569562629	-1.6759596644482768	RPE1	HIST1
128.36603035055415	-1.857883170562261	RPE1	HIST1
154.5207751622679	-1.8157868612270909	RPE1	HIST1
55.93356882669199	-1.3131698085235264	RPE1	HIST1
103.26618254230354	-1.4787823377182479	RPE1	HIST1
135.7396944308312	-1.6319122978790201	RPE1	HIST1
95.008251422239	-1.2759149041845206	RPE1	HIST1
130.96307198052534	-1.6403670507905406	RPE1	HIST1
94.32148246234931	-1.3078499445410827	RPE1	HIST1
95.81014099752095	-1.5179537617161962	RPE1	YARS2
159.03339187738504	-1.9394086026444182	RPE1	YARS2
209.94614239883356	-2.2730020148716825	RPE1	YARS2
236.82826302009173	-2.2115067522623306	RPE1	YARS2
261.5899844062329	-2.3529961622183757	RPE1	YARS2
280.75482831825144	-2.402226092348321	RPE1	YARS2
316.5307526826122	-2.6181678511423194	RPE1	YARS2
360.58733986769596	-2.8605829606868327	RPE1	YARS2
372.97442967593764	-2.585040554343958	RPE1	YARS2
368.0138307877551	-2.81879398038965	RPE1	YARS2
369.5872675159658	-3.0331033873745152	RPE1	YARS2
383.09040431823547	-3.043271456504877	RPE1	YARS2
387.0071879416729	-3.09989283414259	RPE1	YARS2
387.33685072413914	-2.9701624105705875	RPE1	YARS2
382.40419944407927	-2.886072280534783	RPE1	YARS2
374.20211393489564	-2.901881136344537	RPE1	YARS2
368.45059156453374	-2.987001515141283	RPE1	YARS2
354.0981889141871	-2.841675320039769	RPE1	YARS2
352.82422463776965	-2.7732732480422673	RPE1	YARS2
373.5148579551569	-3.213692424201838	RPE1	YARS2
385.19026914178784	-3.353531514570963	RPE1	YARS2
398.4714892947079	-3.227556893045463	RPE1	YARS2
419.3859452787232	-3.075276188455167	RPE1	YARS2
111.2808878987483	-1.540597208297171	RPE1	YARS2
188.6407607353961	-2.035546387561091	RPE1	YARS2
222.58019306268724	-2.140449572643531	RPE1	YARS2
246.75901926461728	-2.3251641366448563	RPE1	YARS2
270.41767377555493	-2.4300711057533624	RPE1	YARS2
306.81902041449644	-2.539557533633074	RPE1	YARS2
352.973887437505	-2.646675455151031	RPE1	YARS2
361.93333653084	-2.9688282347336687	RPE1	YARS2
377.6030371389071	-2.7876083128085423	RPE1	YARS2
377.1062071168111	-3.03667982605262	RPE1	YARS2
391.26705507320156	-2.9676666491353565	RPE1	YARS2
390.32067225291087	-2.9731355043256884	RPE1	YARS2
390.34270024413684	-3.5757988405766543	RPE1	YARS2
379.75587733650184	-3.0815342454518007	RPE1	YARS2
371.0799848016125	-2.757395039567204	RPE1	YARS2
373.0217279846173	-2.8144866947637066	RPE1	YARS2
362.11708511964525	-2.794099236270492	RPE1	YARS2
365.3338889853294	-2.671339501950398	RPE1	YARS2
377.17916052237365	-2.830324238509368	RPE1	YARS2
394.04666600967965	-3.004925435137705	RPE1	YARS2
417.46144382773286	-2.9581320596598295	RPE1	YARS2
436.4960747324681	-3.1368445741109587	RPE1	YARS2
144.71161939496454	-1.7711607379674432	RPE1	YARS2
177.12318130017923	-1.9735604243062914	RPE1	YARS2
211.10599822197412	-2.072591395239452	RPE1	YARS2
239.11517651800844	-2.17617898769199	RPE1	YARS2
290.8107929821877	-2.357358640226776	RPE1	YARS2
338.4734957250339	-2.5931431708722763	RPE1	YARS2
353.7531861918583	-2.6365423495020854	RPE1	YARS2
356.64748557971086	-2.8480193808366243	RPE1	YARS2
350.6535778717911	-2.7401094930875707	RPE1	YARS2
381.88204363888167	-2.8629818424092206	RPE1	YARS2
371.25822577341336	-2.919603220046934	RPE1	YARS2
376.75474288359555	-2.9202065649699374	RPE1	YARS2
367.73409780759835	-2.6922098592498527	RPE1	YARS2
367.7774912577416	-2.766010662037294	RPE1	YARS2
363.63827419174163	-2.6766335247849162	RPE1	YARS2
348.4521129847759	-2.7405669519917377	RPE1	YARS2
346.77183357470244	-2.569502538097088	RPE1	YARS2
363.9529840126698	-2.744607270859212	RPE1	YARS2
374.7358777563865	-3.0605376202840184	RPE1	YARS2
387.7020633224503	-2.9503572659417503	RPE1	YARS2
410.23574781266433	-3.1502590794628174	RPE1	YARS2
88.17862807412871	-1.4849903190584053	RPE1	YARS2
170.30345436472825	-1.9337586739554333	RPE1	YARS2
207.91375267644918	-2.0910203232346207	RPE1	YARS2
258.41690054852756	-2.200506751114332	RPE1	YARS2
310.09106565119095	-2.513038697078965	RPE1	YARS2
327.9925323055212	-2.5460143077926216	RPE1	YARS2
334.09047229646774	-2.7990728890336998	RPE1	YARS2
325.23937731263345	-2.623411217017803	RPE1	YARS2
340.2382160059445	-2.855428035764521	RPE1	YARS2
342.6659602071926	-2.6621719401856345	RPE1	YARS2
352.6953001231089	-2.6696147096389433	RPE1	YARS2
351.8529281760236	-2.79859940491199	RPE1	YARS2
352.5170224997699	-2.7584568553925943	RPE1	YARS2
355.3240955707294	-2.7534006038402525	RPE1	YARS2
330.8241446793055	-2.7049844217467944	RPE1	YARS2
324.30233591145577	-2.6646110733495365	RPE1	YARS2
345.3237763361964	-2.6527325785144766	RPE1	YARS2
358.2311508514108	-2.8980818536535753	RPE1	YARS2
380.98599149472295	-2.6665970473581018	RPE1	YARS2
393.68891631666867	-3.2218865188657424	RPE1	YARS2
140.2769948887547	-1.7396240433896766	RPE1	YARS2
182.5194969974731	-1.9105492709906458	RPE1	YARS2
239.16235799650278	-2.1182401822314123	RPE1	YARS2
294.93216226211825	-2.46905959147449	RPE1	YARS2
315.12195979542525	-2.51324767946184	RPE1	YARS2
330.6182588473696	-2.5428811228516066	RPE1	YARS2
322.341244989658	-2.559909971710853	RPE1	YARS2
339.2647491440079	-3.1141460851914897	RPE1	YARS2
345.5759083902637	-2.790556221117597	RPE1	YARS2
339.4150321416738	-2.8191882896408442	RPE1	YARS2
346.32019857430555	-2.722863703188028	RPE1	YARS2
343.4962947977223	-2.5536264572891745	RPE1	YARS2
345.67648596608933	-2.6725252624638793	RPE1	YARS2
320.62208960449163	-2.766421913048144	RPE1	YARS2
319.2825426100134	-2.613698955350607	RPE1	YARS2
332.44063823785706	-2.682507061560489	RPE1	YARS2
345.4126096385715	-2.6974074153213135	RPE1	YARS2
360.12744282766215	-2.7543634773818004	RPE1	YARS2
382.26012150304416	-2.778174031847186	RPE1	YARS2
96.37752555215695	-1.4273147049827848	RPE1	YARS2
180.3228396969994	-1.8079660618862365	RPE1	YARS2
249.13469701905274	-2.245577726275666	RPE1	YARS2
276.22199260374344	-2.3607119953225624	RPE1	YARS2
283.16965206910845	-2.3380175583570133	RPE1	YARS2
277.65729972962913	-2.4392874520332866	RPE1	YARS2
310.88089567821424	-2.42826622209371	RPE1	YARS2
314.1845958043137	-2.5006818669146553	RPE1	YARS2
318.1349816819993	-2.5197686175316716	RPE1	YARS2
321.104341752093	-2.4841418714324672	RPE1	YARS2
310.1218760317395	-2.4066749988892595	RPE1	YARS2
310.7074696286949	-2.5339185835915865	RPE1	YARS2
287.83571519542664	-2.430790068284527	RPE1	YARS2
274.2297872899636	-2.5085160319652635	RPE1	YARS2
307.4342650418935	-2.6479052124608526	RPE1	YARS2
320.2888013990173	-2.6628055662216776	RPE1	YARS2
320.3793071963804	-2.707527171865153	RPE1	YARS2
341.96806823144084	-2.8404821957556066	RPE1	YARS2
131.84372594517745	-1.485614800260025	RPE1	YARS2
210.041885359787	-2.1422724296989752	RPE1	YARS2
241.29370057000693	-2.1591443364639735	RPE1	YARS2
251.34439280179768	-2.2065873382722976	RPE1	YARS2
245.45970861310423	-2.276213950453106	RPE1	YARS2
285.09830105200587	-2.362102733521586	RPE1	YARS2
288.27562214894533	-2.4679421338294807	RPE1	YARS2
293.66150651654186	-2.5600604598738346	RPE1	YARS2
285.90350166822714	-2.47597032983803	RPE1	YARS2
284.0098263329398	-2.4095924294604343	RPE1	YARS2
278.2614355367491	-2.330917135111455	RPE1	YARS2
260.72316303651826	-2.285445333664778	RPE1	YARS2
236.6751910797591	-2.2068240964855903	RPE1	YARS2
260.7575669949007	-2.502560477841104	RPE1	YARS2
276.060298480518	-2.4205508185938722	RPE1	YARS2
291.0645798089634	-2.7205449293406536	RPE1	YARS2
305.31534188441344	-2.443325488142058	RPE1	YARS2
117.5116105159166	-1.6254689866262235	RPE1	YARS2
161.60563956534105	-1.9833950358629355	RPE1	YARS2
190.92092908148345	-2.123467419030769	RPE1	YARS2
199.97351671536074	-2.161685566959953	RPE1	YARS2
229.47416721973582	-2.255989361061942	RPE1	YARS2
241.22485907128873	-2.3625847136614944	RPE1	YARS2
246.50773531292026	-2.3450357962400417	RPE1	YARS2
246.37677373829567	-2.416314358617388	RPE1	YARS2
245.2214858941917	-2.437408810888826	RPE1	YARS2
249.96525918944366	-2.2377532754160168	RPE1	YARS2
230.70063159013978	-2.285787292119421	RPE1	YARS2
213.26787786738396	-2.1716277295612447	RPE1	YARS2
220.5518681647225	-2.128935287311965	RPE1	YARS2
227.52503052589512	-2.2512836455207546	RPE1	YARS2
238.66593011102225	-2.242694622713109	RPE1	YARS2
250.0441387931473	-2.461731446674437	RPE1	YARS2
91.74036117585905	-1.4907437957231535	RPE1	YARS2
141.88122637070225	-1.812833185205717	RPE1	YARS2
166.53430597838405	-1.974902974101987	RPE1	YARS2
197.78649150537214	-2.0670407064474685	RPE1	YARS2
215.81644012631898	-2.099188314701981	RPE1	YARS2
222.3400874210465	-2.2685093208118716	RPE1	YARS2
230.49154388029612	-2.2416061431175245	RPE1	YARS2
233.18173328680328	-2.14907552413844	RPE1	YARS2
243.42933401502393	-2.061249440255801	RPE1	YARS2
227.61328191709626	-2.1360919366526208	RPE1	YARS2
208.96670724360868	-1.9826790749467709	RPE1	YARS2
216.57697344796543	-2.116077891753173	RPE1	YARS2
219.59320055070248	-2.181387748991598	RPE1	YARS2
229.07907427136368	-2.229837227154316	RPE1	YARS2
239.53198183675144	-2.29279990558185	RPE1	YARS2
92.48767397684675	-1.5184749162611966	RPE1	YARS2
133.28736239136163	-1.8406897205555817	RPE1	YARS2
174.7236600129117	-1.8856198959451551	RPE1	YARS2
194.07617040584338	-2.050146670892388	RPE1	YARS2
212.99916530877675	-2.1063622610477237	RPE1	YARS2
226.11658958697828	-2.118673899980808	RPE1	YARS2
225.82591905197452	-2.097091209721665	RPE1	YARS2
232.46232412475848	-2.1692980162759126	RPE1	YARS2
228.8177999420413	-2.1337954064249534	RPE1	YARS2
220.61532230306693	-2.1037383265036715	RPE1	YARS2
221.59266593747697	-2.1078725019149847	RPE1	YARS2
222.65596676590124	-2.1415222916886485	RPE1	YARS2
227.4574715624578	-2.1469205167768584	RPE1	YARS2
241.88917757419617	-2.4286041498760755	RPE1	YARS2
83.48457797778951	-1.4876827817630904	RPE1	YARS2
141.91457849004001	-1.8271172506343705	RPE1	YARS2
171.05398419391747	-1.888192969698334	RPE1	YARS2
201.8375268540081	-2.0685406707677094	RPE1	YARS2
209.76619582453486	-2.0364201743928656	RPE1	YARS2
224.3362838925915	-2.13288496181625	RPE1	YARS2
232.36912895753926	-2.1758076608185415	RPE1	YARS2
225.56084038011113	-2.1774144960314947	RPE1	YARS2
221.63763687427843	-2.1504051091922185	RPE1	YARS2
230.13202719740366	-2.2386417672404266	RPE1	YARS2
232.17865093742037	-2.225513397401008	RPE1	YARS2
230.90848057616492	-2.2525062360840513	RPE1	YARS2
244.63015130854814	-2.4381676104905083	RPE1	YARS2
127.11014271733885	-1.7327098332889639	RPE1	YARS2
169.3351527939272	-1.9088614781111206	RPE1	YARS2
200.9998835023986	-2.0632931249158037	RPE1	YARS2
212.49432944835937	-2.0973023069579937	RPE1	YARS2
225.28779368186372	-2.1484391251094905	RPE1	YARS2
231.96795930883	-2.113910655864458	RPE1	YARS2
229.12282392213575	-2.239991989820124	RPE1	YARS2
224.5650515839686	-2.2154954035217043	RPE1	YARS2
238.50024602035256	-2.2488311915693675	RPE1	YARS2
239.49012265587112	-2.2822149510242054	RPE1	YARS2
242.9415629556512	-2.3418769064606173	RPE1	YARS2
255.4215286786656	-2.42367940790369	RPE1	YARS2
117.535099236715	-1.5261063400137382	RPE1	YARS2
169.46539523356296	-1.7807832727469497	RPE1	YARS2
182.96152957290218	-1.9840854675486765	RPE1	YARS2
208.11777913154106	-2.1099152703401276	RPE1	YARS2
215.39608340905815	-2.153130522052642	RPE1	YARS2
220.13101931129182	-2.233769642762316	RPE1	YARS2
220.6485480425831	-2.1558222528585844	RPE1	YARS2
239.38575575991416	-2.1620892476916724	RPE1	YARS2
242.03399852757332	-2.307757881721521	RPE1	YARS2
242.316466080601	-2.1936824834957287	RPE1	YARS2
258.33756742927324	-2.4515762439944826	RPE1	YARS2
120.01216576984731	-1.7041138394115973	RPE1	YARS2
146.54133438245208	-1.7877755558979866	RPE1	YARS2
187.12620564629444	-1.9984143185934353	RPE1	YARS2
199.39221162641715	-2.0046088435768517	RPE1	YARS2
209.49258778903797	-2.0985054941611163	RPE1	YARS2
212.70876558437993	-2.1850053821493582	RPE1	YARS2
225.1903033616174	-2.1852868698424364	RPE1	YARS2
230.98263276872765	-2.4274310051063237	RPE1	YARS2
240.56985120373335	-2.440183404674757	RPE1	YARS2
252.67849207928774	-2.399053152207128	RPE1	YARS2
82.52756517443234	-1.3987339911798349	RPE1	YARS2
146.955305380416	-1.8110271811610497	RPE1	YARS2
169.88790417969685	-1.838155612980109	RPE1	YARS2
186.65717878271175	-2.023822636920019	RPE1	YARS2
199.11230967153324	-2.1618944529719197	RPE1	YARS2
218.6216499717943	-2.213918938365683	RPE1	YARS2
224.79726092104087	-2.174461629803915	RPE1	YARS2
235.89311539317941	-2.3127941969176566	RPE1	YARS2
249.25439782208173	-2.5825871807161183	RPE1	YARS2
123.37186417158883	-1.6573632315977431	RPE1	YARS2
151.39417125020822	-1.8329114958746255	RPE1	YARS2
169.47312771499702	-1.989420291073322	RPE1	YARS2
190.81937722592562	-2.1262677068727154	RPE1	YARS2
216.73371734324473	-2.196775597960492	RPE1	YARS2
223.95409301490693	-2.3208204211463848	RPE1	YARS2
235.40571685418044	-2.432488816420473	RPE1	YARS2
251.46287309089018	-2.5452404542226397	RPE1	YARS2
86.95592459326794	-1.4487743603147436	RPE1	YARS2
127.79434488432756	-1.7538121666240112	RPE1	YARS2
168.6339817743177	-2.0819691975821617	RPE1	YARS2
199.9287397714769	-2.167914058850785	RPE1	YARS2
209.30794150617297	-2.248493188255588	RPE1	YARS2
221.05323899417758	-2.3041849277873148	RPE1	YARS2
243.0280573449688	-2.3486800811125517	RPE1	YARS2
90.27831349058535	-1.4703352184474323	RPE1	YARS2
148.87211128305688	-2.0053481918628595	RPE1	YARS2
191.31165377840827	-2.0875944862218803	RPE1	YARS2
202.00609445884885	-2.166477150649579	RPE1	YARS2
216.0130371046133	-2.302023983504387	RPE1	YARS2
237.42079697855965	-2.375808512931611	RPE1	YARS2
118.77161010329442	-1.7781348573377953	RPE1	YARS2
164.93684688748525	-1.896035121999646	RPE1	YARS2
182.78847674985883	-2.1558495294455207	RPE1	YARS2
198.22558538748086	-2.3115997483886153	RPE1	YARS2
218.23114254472512	-2.3354103028540014	RPE1	YARS2
112.28202331912111	-1.559652579313458	RPE1	YARS2
132.89043513084087	-2.0148967902994075	RPE1	YARS2
160.72511003668404	-2.2338576501369705	RPE1	YARS2
189.63330451608124	-2.257668204602356	RPE1	YARS2
68.56430834904663	-1.526224686540613	RPE1	YARS2
117.40822952551545	-1.858529564120823	RPE1	YARS2
146.72891138846725	-2.0327259774069883	RPE1	YARS2
100.90655193780427	-1.4280409092782753	RPE1	YARS2
129.48197138028655	-1.78574845946598	RPE1	YARS2
81.66643622344024	-1.510438510544802	RPE1	YARS2
85.19617375965353	-1.5171248572659952	RPE1	WAPL
133.7754608378458	-1.914841083394719	RPE1	WAPL
228.37968007535972	-2.376797863671931	RPE1	WAPL
251.08819481995118	-2.569182776214014	RPE1	WAPL
286.258629130323	-2.678233155806436	RPE1	WAPL
297.9191908660591	-2.728942251859481	RPE1	WAPL
306.10452142820185	-2.6070683561111903	RPE1	WAPL
318.8761519790131	-2.6451498439774133	RPE1	WAPL
329.7569625949824	-2.625659744483388	RPE1	WAPL
331.5643885729487	-2.6230720791111444	RPE1	WAPL
307.49336734090974	-2.509592100197633	RPE1	WAPL
316.232659931791	-2.602672126870193	RPE1	WAPL
312.69178734970063	-2.5835315734405135	RPE1	WAPL
302.53322282815583	-2.5708233696415665	RPE1	WAPL
298.0236761448149	-2.419393498937267	RPE1	WAPL
273.12339917749614	-2.3734038531002914	RPE1	WAPL
292.35572695729337	-2.569764366263696	RPE1	WAPL
300.2302794499502	-2.5081608279823207	RPE1	WAPL
321.03092457604896	-2.8282271329748667	RPE1	WAPL
351.2575699656571	-2.6443150725843187	RPE1	WAPL
360.1592197738084	-2.9571631115380406	RPE1	WAPL
356.3582340174576	-2.7414783269661767	RPE1	WAPL
376.7111526768531	-2.6826905473886433	RPE1	WAPL
91.02005752183979	-1.5140926316232262	RPE1	WAPL
209.27160542198126	-2.0736120087756915	RPE1	WAPL
239.13912434606303	-2.2659969213177744	RPE1	WAPL
267.20073034693706	-2.3105893116832776	RPE1	WAPL
278.78510687119524	-2.4879043037120856	RPE1	WAPL
294.3500174733178	-2.4564926644211087	RPE1	WAPL
305.2047921814275	-2.5338495153200866	RPE1	WAPL
312.47104928347585	-2.48217473245466	RPE1	WAPL
317.0392492045579	-2.5319751365421044	RPE1	WAPL
299.31585732112285	-2.5743830305959876	RPE1	WAPL
308.739040372369	-2.3824605070387173	RPE1	WAPL
304.993281447332	-2.3665318661605568	RPE1	WAPL
296.21116783986474	-2.420247677951485	RPE1	WAPL
290.8261944814471	-2.324923378386101	RPE1	WAPL
263.97721360785016	-2.167128011212108	RPE1	WAPL
292.1840687613511	-2.377276808861146	RPE1	WAPL
297.8177101718979	-2.4498890267711304	RPE1	WAPL
315.7794088136879	-2.498712339356278	RPE1	WAPL
348.29600315988444	-2.5452492003440037	RPE1	WAPL
358.2586592314969	-2.6917658175312003	RPE1	WAPL
356.82268148675115	-2.7093592443564747	RPE1	WAPL
373.86670314595045	-2.731687210603766	RPE1	WAPL
165.02467103960447	-1.9175927580249306	RPE1	WAPL
192.29668777910723	-2.069894285411322	RPE1	WAPL
229.36259919303512	-2.2880891344288115	RPE1	WAPL
240.78733178486794	-2.3492636641600213	RPE1	WAPL
256.83539177546885	-2.2759021946929034	RPE1	WAPL
267.87472558469483	-2.401133858278027	RPE1	WAPL
274.19976771911627	-2.2168335101380094	RPE1	WAPL
276.0146747348142	-2.251656758255801	RPE1	WAPL
258.8069267633109	-2.3325229041288598	RPE1	WAPL
268.58017393357545	-2.2810512833581367	RPE1	WAPL
270.5742720385935	-2.2676335804350014	RPE1	WAPL
261.90352730955914	-2.3033262880926575	RPE1	WAPL
252.22376899373467	-2.393433273837098	RPE1	WAPL
223.9932950087758	-2.0191723876133114	RPE1	WAPL
251.0596896427798	-2.1424785368815047	RPE1	WAPL
262.992777583771	-2.4593711117788764	RPE1	WAPL
287.44428440701785	-2.3903911212593676	RPE1	WAPL
317.3056503897577	-2.5464271225631703	RPE1	WAPL
322.8344395003357	-2.4805745108305244	RPE1	WAPL
325.58839247876347	-2.5296470246381917	RPE1	WAPL
344.9806041942139	-2.463498145414289	RPE1	WAPL
81.14045275147743	-1.4913971551702365	RPE1	WAPL
159.78420701223212	-1.8763715705655841	RPE1	WAPL
192.19840707197062	-1.9944275433175223	RPE1	WAPL
207.48860176777993	-2.0834718765213007	RPE1	WAPL
223.43028567371823	-2.0857268670490092	RPE1	WAPL
240.03487684748586	-2.20088298212006	RPE1	WAPL
244.7270495111496	-2.197296938188819	RPE1	WAPL
226.9475821431456	-2.2437751008540032	RPE1	WAPL
259.62892208696275	-2.341035706468494	RPE1	WAPL
261.36791009809707	-2.3672507051331286	RPE1	WAPL
259.09367726985334	-2.4068516009815055	RPE1	WAPL
252.2457323479344	-2.2862020648682284	RPE1	WAPL
234.53392496510605	-2.1654152554558563	RPE1	WAPL
255.16427924033627	-2.256573484948255	RPE1	WAPL
271.1795573453155	-2.3949673512579857	RPE1	WAPL
281.2708487793068	-2.3826539204891506	RPE1	WAPL
308.28493721126245	-2.4865922532012594	RPE1	WAPL
314.50062221176773	-2.460752882962374	RPE1	WAPL
311.65180187999255	-2.6444533479367287	RPE1	WAPL
334.1661651102122	-2.634112197430652	RPE1	WAPL
140.37550132183432	-1.7809629986750521	RPE1	WAPL
178.9847917628581	-1.9052008382247103	RPE1	WAPL
197.7006273149066	-2.0238761907590193	RPE1	WAPL
212.22010790599626	-2.0777519458084743	RPE1	WAPL
228.20284607778348	-2.0370725472445113	RPE1	WAPL
241.8953404302998	-2.0569922228701185	RPE1	WAPL
219.48087877797937	-2.102297355700245	RPE1	WAPL
248.65256925312823	-2.296631519601284	RPE1	WAPL
260.98259910589354	-2.253705209150764	RPE1	WAPL
263.8585398110323	-2.4040546186554463	RPE1	WAPL
254.10587110532603	-2.300374418527607	RPE1	WAPL
240.5201687502768	-2.2399833346930267	RPE1	WAPL
259.28614836833555	-2.4582984237444814	RPE1	WAPL
277.293520764695	-2.372426310736169	RPE1	WAPL
287.02772476206746	-2.3980024278312397	RPE1	WAPL
308.799432344508	-2.543314563743269	RPE1	WAPL
318.29949398602184	-2.638571676223176	RPE1	WAPL
310.8354212265086	-2.609808998358675	RPE1	WAPL
331.09367034839613	-2.6408605330108235	RPE1	WAPL
91.46566623835444	-1.4118169959775142	RPE1	WAPL
132.79924205621882	-1.6935938765211782	RPE1	WAPL
164.56392985881848	-1.8238174856638005	RPE1	WAPL
193.06034689980427	-2.011275901568384	RPE1	WAPL
212.36049232201202	-1.9955312207876954	RPE1	WAPL
195.3166051986996	-2.0689733485815474	RPE1	WAPL
239.72915773036408	-2.295466419406112	RPE1	WAPL
251.50624415083954	-2.3947247948182273	RPE1	WAPL
263.32897975672984	-2.348493556875617	RPE1	WAPL
253.1146257455642	-2.2611626329291044	RPE1	WAPL
256.30768467167593	-2.342959566573255	RPE1	WAPL
271.54897289771776	-2.5503154640381225	RPE1	WAPL
279.87477932281763	-2.4315848203829535	RPE1	WAPL
284.38951917387965	-2.664443567813099	RPE1	WAPL
316.88690578204637	-2.469964210373002	RPE1	WAPL
320.7623451514536	-2.507589517269028	RPE1	WAPL
321.2698909269779	-2.56712746475486	RPE1	WAPL
332.3992807829626	-2.6345174939011753	RPE1	WAPL
96.50962754254755	-1.4432729769102421	RPE1	WAPL
140.5439301052402	-1.6758800871815869	RPE1	WAPL
173.47049241551488	-1.7966705542239823	RPE1	WAPL
198.06365105804113	-1.880249384689385	RPE1	WAPL
186.9972233847799	-1.9770149410658608	RPE1	WAPL
235.3427768260604	-2.224996927724164	RPE1	WAPL
248.31157792275022	-2.2516138648551594	RPE1	WAPL
258.322542469724	-2.2723294165431622	RPE1	WAPL
246.58168247342104	-2.2597740603904555	RPE1	WAPL
253.78509312451416	-2.4059031190433116	RPE1	WAPL
267.6427125799774	-2.413937916734023	RPE1	WAPL
271.2111964726878	-2.4959736137271915	RPE1	WAPL
260.1862072158949	-2.6769483111959147	RPE1	WAPL
298.50566151529523	-2.713797904780509	RPE1	WAPL
304.9794215438649	-2.579487912392011	RPE1	WAPL
307.7070833822209	-2.4887418644284476	RPE1	WAPL
321.868839941167	-2.5602878533459204	RPE1	WAPL
101.9946580493869	-1.3767395744696802	RPE1	WAPL
149.30643523426892	-1.6486801784220937	RPE1	WAPL
172.8231783551509	-1.7693951348264247	RPE1	WAPL
172.47366331843762	-1.9062935677649513	RPE1	WAPL
224.19291251513744	-2.2287616792624996	RPE1	WAPL
244.0794603164813	-2.225311631342663	RPE1	WAPL
258.0868473562077	-2.3961827079919473	RPE1	WAPL
251.38447731495938	-2.243017144784189	RPE1	WAPL
261.5560749523695	-2.3673664291138032	RPE1	WAPL
274.0485042073808	-2.565819931783052	RPE1	WAPL
284.4629227630331	-2.5087982918763565	RPE1	WAPL
282.47397119419315	-2.455632065924173	RPE1	WAPL
314.84967290374533	-2.504773833313318	RPE1	WAPL
317.38368373258595	-2.5616188464163776	RPE1	WAPL
316.8092986235538	-2.582631932499789	RPE1	WAPL
329.9558901691036	-2.88077310605808	RPE1	WAPL
105.35502027238621	-1.441992292400798	RPE1	WAPL
147.6145982367936	-1.6793435777109742	RPE1	WAPL
160.6659763119322	-1.8057199886975681	RPE1	WAPL
215.12871866931897	-2.201902360195708	RPE1	WAPL
235.04184915081316	-2.1609820324427864	RPE1	WAPL
247.4033813785885	-2.3157797001789593	RPE1	WAPL
238.24730111122554	-2.393802912841701	RPE1	WAPL
257.7373200866201	-2.322110711161244	RPE1	WAPL
270.5071974091785	-2.458544777569762	RPE1	WAPL
282.7546693309329	-2.4510992718754934	RPE1	WAPL
284.1677652265641	-2.5866737757859273	RPE1	WAPL
316.2265663489256	-2.558649588362773	RPE1	WAPL
316.1068513529631	-2.721004786235807	RPE1	WAPL
316.40293414287237	-2.6691768043026127	RPE1	WAPL
330.5050261457044	-2.6014341820721527	RPE1	WAPL
86.99675308491908	-1.4169941147756782	RPE1	WAPL
126.81300241360167	-1.679244775748319	RPE1	WAPL
199.3486963585297	-2.0939354152304896	RPE1	WAPL
220.90099892425812	-2.189167611450472	RPE1	WAPL
237.64176886674977	-2.2415975763156815	RPE1	WAPL
229.77315950227106	-2.3177687841168297	RPE1	WAPL
254.14642816330084	-2.246721654195376	RPE1	WAPL
274.0242853686134	-2.316964883264938	RPE1	WAPL
278.3905055737489	-2.3960447483586864	RPE1	WAPL
278.7500201731316	-2.3837313175898514	RPE1	WAPL
307.3078470837885	-2.4972149682081906	RPE1	WAPL
311.44897128635625	-2.4825148789229257	RPE1	WAPL
305.3527737435267	-2.64553074503743	RPE1	WAPL
324.62724891356225	-2.505555736714673	RPE1	WAPL
94.34830191783949	-1.3770850916815822	RPE1	WAPL
175.86411529555727	-2.0086967558053077	RPE1	WAPL
206.90956856213958	-2.159107653664804	RPE1	WAPL
229.61569896302913	-2.1936114898384407	RPE1	WAPL
223.33138353232147	-2.3597438506923174	RPE1	WAPL
250.64355123883965	-2.2180407229135217	RPE1	WAPL
271.4032390567776	-2.2748268108470073	RPE1	WAPL
280.15537210345366	-2.5564348627453795	RPE1	WAPL
279.7135027401247	-2.4479614370999374	RPE1	WAPL
302.196820718082	-2.462505292742943	RPE1	WAPL
309.41835877748406	-2.3866919475422192	RPE1	WAPL
302.8383994515633	-2.6409734868022814	RPE1	WAPL
321.72991515114205	-2.691330176649816	RPE1	WAPL
151.13371508462916	-2.0821388835991597	RPE1	WAPL
190.1418641125683	-2.0271240735409006	RPE1	WAPL
214.2129909291688	-2.213830557380259	RPE1	WAPL
205.42614534066706	-2.174907963243138	RPE1	WAPL
234.43828663374063	-2.23825979045534	RPE1	WAPL
259.629678173319	-2.3545040852360466	RPE1	WAPL
266.65944605743204	-2.3658466464071086	RPE1	WAPL
267.2516441672333	-2.627207291061828	RPE1	WAPL
296.98520554242816	-2.394446663133463	RPE1	WAPL
304.04998351475336	-2.58005201056932	RPE1	WAPL
296.9151883282973	-2.583924178834228	RPE1	WAPL
316.52189986923065	-2.634280868681763	RPE1	WAPL
100.33270550154039	-1.4090983820248077	RPE1	WAPL
153.39542451145638	-1.9395854035044724	RPE1	WAPL
142.70233212371969	-2.0423790914260347	RPE1	WAPL
203.28552697000345	-2.0799186896519184	RPE1	WAPL
222.74339585369182	-2.1814177524825356	RPE1	WAPL
233.83315620265245	-2.309827397885665	RPE1	WAPL
244.93648931312435	-2.3523105324397933	RPE1	WAPL
276.0178090334035	-2.4407258968375274	RPE1	WAPL
282.64752470018846	-2.4170056147482786	RPE1	WAPL
280.73464544928623	-2.5085997751173976	RPE1	WAPL
300.04872804652695	-2.4155343226626194	RPE1	WAPL
104.34764575657984	-1.727822152252215	RPE1	WAPL
97.04309884441778	-1.8883802529701694	RPE1	WAPL
177.41443567119353	-2.057926286037041	RPE1	WAPL
204.77311858455784	-2.2473379392451176	RPE1	WAPL
215.94865380325325	-2.2299890041023738	RPE1	WAPL
230.96059479657362	-2.324569807248196	RPE1	WAPL
263.3679926488159	-2.2783526149990236	RPE1	WAPL
268.7898744117485	-2.3926845488148185	RPE1	WAPL
266.55014264379145	-2.4402411990175366	RPE1	WAPL
286.70261709898483	-2.294303243721103	RPE1	WAPL
75.76335161020963	-1.474378398491597	RPE1	WAPL
149.81487563311177	-1.9433210653230222	RPE1	WAPL
178.61055035872238	-2.127874787768084	RPE1	WAPL
195.07283477182705	-2.1160059818929207	RPE1	WAPL
210.09490121124804	-2.260463845535882	RPE1	WAPL
246.79527997684787	-2.2546490268986137	RPE1	WAPL
259.73594462417464	-2.394094945307435	RPE1	WAPL
255.0168949351855	-2.3518122812804716	RPE1	WAPL
276.1492030350937	-2.402168971128006	RPE1	WAPL
136.83276314167742	-1.7409186906120135	RPE1	WAPL
170.38323031228265	-1.9060215100449762	RPE1	WAPL
187.7399801882228	-2.0904301157477025	RPE1	WAPL
208.7791478747057	-2.174784233395959	RPE1	WAPL
241.91273860856478	-2.3165797955851515	RPE1	WAPL
252.48771044922307	-2.363646658714019	RPE1	WAPL
248.87658200697854	-2.5071647351292445	RPE1	WAPL
274.76188459537957	-2.2927036019672427	RPE1	WAPL
94.48611389663284	-1.4285936389289158	RPE1	WAPL
122.27697123362873	-1.8851627098646957	RPE1	WAPL
160.72615944561127	-2.0519789028444464	RPE1	WAPL
204.10085562290504	-2.111104891140193	RPE1	WAPL
216.7811430536135	-2.2361839700498334	RPE1	WAPL
214.57801153581283	-2.427394036802934	RPE1	WAPL
240.01201123250485	-2.4514217879281195	RPE1	WAPL
71.18643052783466	-1.550044305985845	RPE1	WAPL
129.59035855386603	-1.8880390076743092	RPE1	WAPL
179.19036499752664	-1.9762673776743627	RPE1	WAPL
196.49589678481013	-2.1473087547324887	RPE1	WAPL
198.4924949834302	-2.361748662204064	RPE1	WAPL
224.76843586120617	-2.2142948433026812	RPE1	WAPL
110.90306069128683	-1.7635486522456738	RPE1	WAPL
164.44938058343092	-1.9765494944546478	RPE1	WAPL
178.10222225804597	-2.0758344624248193	RPE1	WAPL
183.16120156328603	-2.0771459246748996	RPE1	WAPL
216.87298310872282	-2.178655136969816	RPE1	WAPL
115.81272601236162	-1.459996428786288	RPE1	WAPL
140.13702736442423	-1.796978147456729	RPE1	WAPL
142.07995026922606	-2.008855838163704	RPE1	WAPL
200.69424851364408	-1.971598114426751	RPE1	WAPL
69.39627664773913	-1.4768218665488813	RPE1	WAPL
107.45173080827814	-1.842064714708681	RPE1	WAPL
153.92705752824344	-1.9543357568590425	RPE1	WAPL
93.65963901998775	-1.4523135264080353	RPE1	WAPL
135.54513580535797	-1.709327466976855	RPE1	WAPL
102.32489848142174	-1.3497361067207114	RPE1	WAPL
91.70882237185388	-1.3196443696899822	RPE1_HF	MEOX1
142.70087748489425	-1.7295939888509881	RPE1_HF	MEOX1
216.9157438901892	-1.9154993411296113	RPE1_HF	MEOX1
268.9287377838541	-2.052920651588155	RPE1_HF	MEOX1
256.9247114984497	-1.959888720102484	RPE1_HF	MEOX1
306.6758903317772	-1.9985553824304731	RPE1_HF	MEOX1
291.6197218217184	-1.9937094457751066	RPE1_HF	MEOX1
293.45109730286947	-1.901426067772857	RPE1_HF	MEOX1
268.3417229580072	-1.8500652699611941	RPE1_HF	MEOX1
240.6287553283057	-1.7733562071421771	RPE1_HF	MEOX1
245.712559434273	-1.8513044881244014	RPE1_HF	MEOX1
321.3865322730783	-2.1763618506081697	RPE1_HF	MEOX1
346.8202658408061	-2.2656336116744824	RPE1_HF	MEOX1
347.19069279331467	-2.346555554841229	RPE1_HF	MEOX1
332.95863994280813	-2.2449964043104402	RPE1_HF	MEOX1
309.7049270140049	-2.26145015539159	RPE1_HF	MEOX1
322.59063970701976	-2.2857337436511718	RPE1_HF	MEOX1
333.33689596907993	-2.433831140711705	RPE1_HF	MEOX1
374.2445215005465	-2.3513363832273195	RPE1_HF	MEOX1
395.0734322238187	-2.7279868770161655	RPE1_HF	MEOX1
391.7924773895306	-2.50504820981266	RPE1_HF	MEOX1
393.84490442931263	-2.6494697411938546	RPE1_HF	MEOX1
367.97411145768086	-2.5671996702409867	RPE1_HF	MEOX1
100.03043163871628	-1.418987018922761	RPE1_HF	MEOX1
198.76955388636014	-1.8800060928793414	RPE1_HF	MEOX1
256.32142887366024	-1.9163212757362202	RPE1_HF	MEOX1
244.48187051949495	-2.0625709681358178	RPE1_HF	MEOX1
284.3519261455572	-1.8984390669002351	RPE1_HF	MEOX1
281.04887050842	-1.9955826687822	RPE1_HF	MEOX1
278.0489406764692	-1.9345735628503216	RPE1_HF	MEOX1
251.3571161789503	-1.8084353055989004	RPE1_HF	MEOX1
218.845851140568	-1.7251271971663873	RPE1_HF	MEOX1
230.08877374052594	-1.780834261088241	RPE1_HF	MEOX1
314.98274301624315	-2.229672809497669	RPE1_HF	MEOX1
334.8249903145443	-2.329163735745668	RPE1_HF	MEOX1
332.45511358940064	-2.2390152212317838	RPE1_HF	MEOX1
319.2867090930259	-2.1559163651754676	RPE1_HF	MEOX1
295.68405023632226	-2.1189257970296507	RPE1_HF	MEOX1
308.6689573958536	-2.2700826216747325	RPE1_HF	MEOX1
323.7714308273266	-2.4973612647828904	RPE1_HF	MEOX1
362.4261939055034	-2.45107867995295	RPE1_HF	MEOX1
375.90201128948115	-2.37051168834662	RPE1_HF	MEOX1
374.46238189954715	-2.4109704805221774	RPE1_HF	MEOX1
386.0817812308045	-2.683036641887597	RPE1_HF	MEOX1
363.0297449996588	-2.445093217350261	RPE1_HF	MEOX1
169.90671523565786	-1.6349665577948083	RPE1_HF	MEOX1
223.77001427786257	-1.8265838122788223	RPE1_HF	MEOX1
223.35655415003077	-1.868009256543078	RPE1_HF	MEOX1
264.9740567684536	-1.883431117183822	RPE1_HF	MEOX1
258.54983223885785	-1.740282482362174	RPE1_HF	MEOX1
250.38737013637999	-1.730595692025324	RPE1_HF	MEOX1
220.85346870626552	-1.5623795108003926	RPE1_HF	MEOX1
188.33618186860426	-1.492454372328617	RPE1_HF	MEOX1
202.41054277038194	-1.7216790061139802	RPE1_HF	MEOX1
287.7378582967118	-2.1022426805949523	RPE1_HF	MEOX1
305.27805952743887	-2.2295838993212764	RPE1_HF	MEOX1
312.0867762264878	-2.195362090065841	RPE1_HF	MEOX1
297.6154971096761	-2.0507774834823875	RPE1_HF	MEOX1
271.6604104232345	-1.9609346080112953	RPE1_HF	MEOX1
292.3144713640313	-2.3272067996137644	RPE1_HF	MEOX1
309.33160925845857	-2.354034837806797	RPE1_HF	MEOX1
353.04768058592947	-2.4855634924268113	RPE1_HF	MEOX1
365.55750869066304	-2.4476747157241583	RPE1_HF	MEOX1
366.10703208600876	-2.4059467517123654	RPE1_HF	MEOX1
362.9914882621738	-2.4227404079744788	RPE1_HF	MEOX1
351.3767020524174	-2.8017973245580414	RPE1_HF	MEOX1
127.26491988933991	-1.3502971813577624	RPE1_HF	MEOX1
172.14545007326376	-1.6350437327933336	RPE1_HF	MEOX1
221.71225514442028	-1.6931157104836438	RPE1_HF	MEOX1
227.81531005810814	-1.6733440958983818	RPE1_HF	MEOX1
230.13214069453835	-1.698745581180351	RPE1_HF	MEOX1
220.7304751639247	-1.7355276326212659	RPE1_HF	MEOX1
214.092376688115	-1.7592835370273483	RPE1_HF	MEOX1
220.6936230873025	-1.951799843086122	RPE1_HF	MEOX1
300.13303566622056	-2.235202818395971	RPE1_HF	MEOX1
331.0007862262907	-2.279411234037979	RPE1_HF	MEOX1
336.0927096940151	-2.2752140498965376	RPE1_HF	MEOX1
323.69978278615866	-2.213628274774825	RPE1_HF	MEOX1
295.5286939763091	-2.1248947089283234	RPE1_HF	MEOX1
306.6508323778654	-2.218650061849022	RPE1_HF	MEOX1
319.3127838797257	-2.3367842355321122	RPE1_HF	MEOX1
344.7144913126702	-2.5272907501114643	RPE1_HF	MEOX1
371.08502253005486	-2.506001235228273	RPE1_HF	MEOX1
379.6620669708484	-2.532940041241367	RPE1_HF	MEOX1
378.82619387191914	-2.7285140950699427	RPE1_HF	MEOX1
357.30973195216325	-2.56706277806945	RPE1_HF	MEOX1
150.0530769660264	-1.5248090300292352	RPE1_HF	MEOX1
216.43525825954293	-1.6595371974784976	RPE1_HF	MEOX1
215.58863871445465	-1.7068692724882026	RPE1_HF	MEOX1
224.07645436816563	-1.780649563789063	RPE1_HF	MEOX1
219.22635217358624	-1.7595920790213244	RPE1_HF	MEOX1
217.03823815164404	-1.9201859433354145	RPE1_HF	MEOX1
224.81881748267395	-2.14175020482085	RPE1_HF	MEOX1
313.2947159994382	-2.209896831356815	RPE1_HF	MEOX1
338.89088572675	-2.257909310577855	RPE1_HF	MEOX1
335.912330545357	-2.423359225746854	RPE1_HF	MEOX1
324.4378370596075	-2.1961476252476255	RPE1_HF	MEOX1
313.3909234613973	-2.105529915526572	RPE1_HF	MEOX1
325.3266761722718	-2.368660499615586	RPE1_HF	MEOX1
335.2197262197921	-2.4507244501411325	RPE1_HF	MEOX1
358.960488048	-2.2333482964110205	RPE1_HF	MEOX1
385.29197233724085	-2.6848152308450413	RPE1_HF	MEOX1
386.3769363937329	-2.5106605088323986	RPE1_HF	MEOX1
387.55536245831945	-2.6318521994951185	RPE1_HF	MEOX1
364.1131314207328	-2.3799729970144896	RPE1_HF	MEOX1
153.25111817654965	-1.2455256200275842	RPE1_HF	MEOX1
186.52829852413595	-1.5417096790361988	RPE1_HF	MEOX1
202.17703446485666	-1.6602445890548743	RPE1_HF	MEOX1
216.6212073016813	-1.7419533319596632	RPE1_HF	MEOX1
221.47825637491755	-1.9543170528434228	RPE1_HF	MEOX1
240.26754288900167	-2.0030677650344133	RPE1_HF	MEOX1
323.429567555177	-2.3747190063622146	RPE1_HF	MEOX1
334.1826175100517	-2.3755194456106716	RPE1_HF	MEOX1
357.26261662613916	-2.2505225097261117	RPE1_HF	MEOX1
347.2499630720733	-2.292677896635526	RPE1_HF	MEOX1
328.7564086057532	-2.3199282247443977	RPE1_HF	MEOX1
337.57082084106236	-2.334502331617472	RPE1_HF	MEOX1
355.99070880099714	-2.372116908480675	RPE1_HF	MEOX1
370.7416917766243	-2.4670517608242326	RPE1_HF	MEOX1
383.15084351948826	-2.663246190154948	RPE1_HF	MEOX1
395.4414019358571	-2.5360880308185285	RPE1_HF	MEOX1
400.00594290765514	-2.6894644048526493	RPE1_HF	MEOX1
383.8581457883549	-2.4858898819465756	RPE1_HF	MEOX1
167.18774070470064	-1.290939622825791	RPE1_HF	MEOX1
227.51748095471953	-1.534104431219627	RPE1_HF	MEOX1
229.899399136075	-1.683308661846846	RPE1_HF	MEOX1
238.5304482077068	-1.8424687365393935	RPE1_HF	MEOX1
251.62635906479764	-2.0652452653350637	RPE1_HF	MEOX1
339.5031587068062	-2.438538453729842	RPE1_HF	MEOX1
354.868210441978	-2.2731902935600448	RPE1_HF	MEOX1
364.8613576654485	-2.204842816777662	RPE1_HF	MEOX1
347.75533845337304	-2.2418585640346658	RPE1_HF	MEOX1
322.817922788603	-2.209232801291299	RPE1_HF	MEOX1
318.6607195081293	-2.4017823110946055	RPE1_HF	MEOX1
338.6540430317394	-2.341819243024416	RPE1_HF	MEOX1
312.2207386901692	-2.4461956516008154	RPE1_HF	MEOX1
365.5408600950062	-2.446095435787562	RPE1_HF	MEOX1
358.48602856905245	-2.385884066081756	RPE1_HF	MEOX1
336.51204841334464	-2.4925170365735507	RPE1_HF	MEOX1
346.35775782460917	-2.4402101889981265	RPE1_HF	MEOX1
142.1451171456641	-1.2548806936717196	RPE1_HF	MEOX1
194.19406449339627	-1.6071068166558113	RPE1_HF	MEOX1
224.6444188486678	-1.8119173996491251	RPE1_HF	MEOX1
251.91965304243183	-1.9853346488269048	RPE1_HF	MEOX1
326.03180825817	-2.2824248417438264	RPE1_HF	MEOX1
340.57083436504007	-2.2799262294544933	RPE1_HF	MEOX1
360.79174670594705	-2.160488338838622	RPE1_HF	MEOX1
347.53802094273357	-2.2262887619875262	RPE1_HF	MEOX1
323.6283100250872	-2.191421887471565	RPE1_HF	MEOX1
338.731564731685	-2.3000263614311827	RPE1_HF	MEOX1
357.19016680089464	-2.3098210603254348	RPE1_HF	MEOX1
382.37798553010214	-2.4211463288571617	RPE1_HF	MEOX1
391.4294096887047	-2.482642184290421	RPE1_HF	MEOX1
400.38147547793614	-2.5473695511929146	RPE1_HF	MEOX1
396.5491612031818	-2.531136793699275	RPE1_HF	MEOX1
379.4987658438932	-2.3958557110590863	RPE1_HF	MEOX1
157.74201272675828	-1.4178371399467489	RPE1_HF	MEOX1
215.90909978620533	-1.6937265978736553	RPE1_HF	MEOX1
230.8581226922136	-1.9152908593590912	RPE1_HF	MEOX1
313.35507802059357	-2.1663681694810424	RPE1_HF	MEOX1
339.34698098235253	-2.2556399305473547	RPE1_HF	MEOX1
343.97206554783395	-2.2307581475460627	RPE1_HF	MEOX1
338.273649683649	-2.133545082424536	RPE1_HF	MEOX1
308.24159555632554	-2.1304127815396865	RPE1_HF	MEOX1
334.14557982007796	-2.1823183773618093	RPE1_HF	MEOX1
339.6234206986354	-2.4061086926241457	RPE1_HF	MEOX1
372.0928794003734	-2.4840102056689237	RPE1_HF	MEOX1
391.0170696047866	-2.5552658983913386	RPE1_HF	MEOX1
395.2786176321379	-2.398144515677476	RPE1_HF	MEOX1
398.20953239175515	-2.484574100080984	RPE1_HF	MEOX1
381.06149434191866	-2.3908745673473346	RPE1_HF	MEOX1
124.18695572774118	-1.35001530659798	RPE1_HF	MEOX1
185.24381762577286	-1.779259361505561	RPE1_HF	MEOX1
285.99774194976135	-2.022367741956237	RPE1_HF	MEOX1
307.3185598656361	-2.173705335787987	RPE1_HF	MEOX1
311.2645688587675	-2.1286201666984077	RPE1_HF	MEOX1
305.504205380396	-1.9683553558297922	RPE1_HF	MEOX1
281.2294704492589	-2.0919438805614092	RPE1_HF	MEOX1
290.6991889884638	-2.102724998417344	RPE1_HF	MEOX1
316.6232689178053	-2.330003641525502	RPE1_HF	MEOX1
347.75128969602054	-2.4336420813909383	RPE1_HF	MEOX1
365.6273918046199	-2.5020499312405273	RPE1_HF	MEOX1
372.7297801410657	-2.4681675002570707	RPE1_HF	MEOX1
373.90525150114365	-2.5826258082608216	RPE1_HF	MEOX1
358.6907295076047	-2.5602821840628405	RPE1_HF	MEOX1
142.33114523843358	-1.3645608220913024	RPE1_HF	MEOX1
258.0176363870958	-1.9413882958423063	RPE1_HF	MEOX1
286.44292753984405	-2.139469293216383	RPE1_HF	MEOX1
287.3294833878449	-1.9507307075764209	RPE1_HF	MEOX1
280.5209062620749	-1.9140281044873018	RPE1_HF	MEOX1
245.33735514248409	-1.7609849303407341	RPE1_HF	MEOX1
269.9982894347036	-2.0907653505568917	RPE1_HF	MEOX1
291.75872529131743	-2.177668286875903	RPE1_HF	MEOX1
327.01473448014394	-2.2046726697075947	RPE1_HF	MEOX1
350.29722492536695	-2.4340354622909643	RPE1_HF	MEOX1
353.40153369058925	-2.3950133916550964	RPE1_HF	MEOX1
350.41056346564187	-2.305351717002923	RPE1_HF	MEOX1
338.0372477650501	-2.4079468294132416	RPE1_HF	MEOX1
209.9334783540705	-1.7628200305328332	RPE1_HF	MEOX1
255.00095484522	-1.8411118518995406	RPE1_HF	MEOX1
265.983100398149	-1.8037614283386503	RPE1_HF	MEOX1
262.2089949698453	-1.751472056628251	RPE1_HF	MEOX1
229.26281812264847	-1.5673539253620696	RPE1_HF	MEOX1
247.62814074272617	-1.9795116235856558	RPE1_HF	MEOX1
279.9028491624547	-2.20068766770696	RPE1_HF	MEOX1
315.9657357600931	-2.250876192884705	RPE1_HF	MEOX1
340.0380585611422	-2.270979363159739	RPE1_HF	MEOX1
336.20761177553794	-2.237920239497548	RPE1_HF	MEOX1
324.78909691561114	-2.2971975778574407	RPE1_HF	MEOX1
315.6480227354484	-2.332040906000916	RPE1_HF	MEOX1
184.5043318278503	-1.3185115728582186	RPE1_HF	MEOX1
227.37756700293542	-1.595844764378586	RPE1_HF	MEOX1
222.61899246581848	-1.643673380917807	RPE1_HF	MEOX1
221.7996164642426	-1.7623152935050896	RPE1_HF	MEOX1
249.51237543013877	-1.9848280266858394	RPE1_HF	MEOX1
279.4843051468926	-2.240135393394241	RPE1_HF	MEOX1
319.69423162986334	-2.2423161925009003	RPE1_HF	MEOX1
343.8319029491902	-2.3563238656442653	RPE1_HF	MEOX1
336.67909897376916	-2.311352462495196	RPE1_HF	MEOX1
335.45745827773635	-2.429966730270105	RPE1_HF	MEOX1
322.4411741257546	-2.4502105498432925	RPE1_HF	MEOX1
160.56670104090122	-1.4500402797799739	RPE1_HF	MEOX1
194.42417530622245	-1.6482751090464132	RPE1_HF	MEOX1
213.47459307728752	-1.852655430219428	RPE1_HF	MEOX1
253.00751324821692	-2.026877558933203	RPE1_HF	MEOX1
275.61755122327594	-2.1122790435167813	RPE1_HF	MEOX1
309.2509685581982	-2.3013639709613396	RPE1_HF	MEOX1
348.9572127202433	-2.421582294119641	RPE1_HF	MEOX1
345.69800347103785	-2.537462183469516	RPE1_HF	MEOX1
348.8851651028371	-2.3109625489093353	RPE1_HF	MEOX1
331.98966058162245	-2.3217074470809997	RPE1_HF	MEOX1
133.88740738824993	-1.263328659056438	RPE1_HF	MEOX1
209.06872516268194	-1.8378739741224615	RPE1_HF	MEOX1
253.71261306220853	-2.0263551217913554	RPE1_HF	MEOX1
288.01201185060927	-2.148451225925467	RPE1_HF	MEOX1
323.82173095479584	-2.2638930606520264	RPE1_HF	MEOX1
351.5112504454827	-2.296585358235081	RPE1_HF	MEOX1
350.438285249906	-2.4456336108376107	RPE1_HF	MEOX1
352.8957124226615	-2.4740712482634315	RPE1_HF	MEOX1
340.329824162951	-2.370611878240626	RPE1_HF	MEOX1
187.50844455209213	-1.7075723866312889	RPE1_HF	MEOX1
234.54335011463402	-1.9386409780713514	RPE1_HF	MEOX1
271.2374470056505	-2.110402293329678	RPE1_HF	MEOX1
315.7903987914269	-2.200538262791467	RPE1_HF	MEOX1
336.601380500104	-2.252826116437902	RPE1_HF	MEOX1
336.9217111722704	-2.4614600590246765	RPE1_HF	MEOX1
337.7072046698915	-2.3260408938118275	RPE1_HF	MEOX1
321.10145689167956	-2.3706440592444595	RPE1_HF	MEOX1
137.13552161260952	-1.4014638511371789	RPE1_HF	MEOX1
199.20142605802647	-1.7389579740329306	RPE1_HF	MEOX1
247.70807967714836	-1.8947023823530709	RPE1_HF	MEOX1
282.1599853650534	-2.0375228292424463	RPE1_HF	MEOX1
284.34998362717505	-1.9862663021895668	RPE1_HF	MEOX1
270.05628180498593	-2.110484447482474	RPE1_HF	MEOX1
267.72103666538777	-2.0114341963647235	RPE1_HF	MEOX1
115.00846949193833	-1.3618410215109684	RPE1_HF	MEOX1
202.65024219504446	-1.748182853341759	RPE1_HF	MEOX1
248.06528397694925	-1.863935384123105	RPE1_HF	MEOX1
250.6572571131886	-1.8363931311706672	RPE1_HF	MEOX1
253.03701836846108	-2.0569048316223446	RPE1_HF	MEOX1
242.89762513052835	-2.023483328207294	RPE1_HF	MEOX1
175.89811525352187	-1.5725006864028286	RPE1_HF	MEOX1
222.1318003160409	-1.6344960180060395	RPE1_HF	MEOX1
237.31611843334176	-1.777306540657106	RPE1_HF	MEOX1
233.1197287253457	-1.9901395999271876	RPE1_HF	MEOX1
236.27280408904073	-1.8725660208391715	RPE1_HF	MEOX1
145.58038534101595	-1.2407572135651697	RPE1_HF	MEOX1
140.5043615550644	-1.565160944476607	RPE1_HF	MEOX1
87.27936309050882	-1.753212643975985	RPE1_HF	MEOX1
189.80807989840565	-1.8672372181670853	RPE1_HF	MEOX1
91.41551607209706	-1.3627909301148362	RPE1_HF	MEOX1
117.85264099451902	-1.6386172403535624	RPE1_HF	MEOX1
184.29721523063805	-1.7538014800719015	RPE1_HF	MEOX1
110.37831193641671	-1.4240833563542468	RPE1_HF	MEOX1
168.7587746150749	-1.6452854307915405	RPE1_HF	MEOX1
141.3988851236763	-1.3144036024552657	RPE1_HF	MEOX1
149.2973915144802	-1.4189004845609905	RPE1_HF	HIST1
184.75031482954833	-1.7285241320228872	RPE1_HF	HIST1
216.1105949831386	-1.9275489717966812	RPE1_HF	HIST1
278.6603862570397	-1.9854757428099072	RPE1_HF	HIST1
298.1270227641022	-2.142666596446751	RPE1_HF	HIST1
397.87239119145585	-2.2704612936519513	RPE1_HF	HIST1
353.98384797623663	-2.2262852484365854	RPE1_HF	HIST1
369.94669265185166	-2.1630081518196116	RPE1_HF	HIST1
408.2219565232609	-2.333690004169963	RPE1_HF	HIST1
495.8560197246615	-2.798611426551205	RPE1_HF	HIST1
538.0329180912597	-3.6702879973322586	RPE1_HF	HIST1
631.6183270967545	-3.5782222258709844	RPE1_HF	HIST1
683.457918593924	-2.899336969677349	RPE1_HF	HIST1
694.5461116863459	-3.05441324578777	RPE1_HF	HIST1
694.2404420426558	-3.80066568508158	RPE1_HF	HIST1
718.6158003097053	-3.2945111135640732	RPE1_HF	HIST1
731.1579830911628	-3.359635590810309	RPE1_HF	HIST1
760.6410050027168	-3.009254170737027	RPE1_HF	HIST1
784.4952367798915	-3.633321612940033	RPE1_HF	HIST1
797.7875552550225	-3.80066568508158	RPE1_HF	HIST1
783.1937108854576	-3.341917908548109	RPE1_HF	HIST1
802.4819785892278	-3.6846927071610374	RPE1_HF	HIST1
771.290214101994	-3.7005883448035544	RPE1_HF	HIST1
103.24627518325659	-1.3702954516522674	RPE1_HF	HIST1
173.54370407377007	-1.827470290608651	RPE1_HF	HIST1
256.2154641047702	-2.0343304505511948	RPE1_HF	HIST1
281.4922082623556	-2.178221964977011	RPE1_HF	HIST1
378.8490427343916	-2.1386289906484084	RPE1_HF	HIST1
332.2225309806612	-2.3318138612276464	RPE1_HF	HIST1
354.697678310985	-2.309929449768898	RPE1_HF	HIST1
395.9578173578311	-2.3556725655109485	RPE1_HF	HIST1
474.167565517413	-2.866351478452866	RPE1_HF	HIST1
519.0122004945058	-2.959876798850276	RPE1_HF	HIST1
636.1627836396535	-3.3449322821086644	RPE1_HF	HIST1
695.6561079360306	-3.046258267626635	RPE1_HF	HIST1
712.0781599956633	-2.94606203863375	RPE1_HF	HIST1
680.2420259982525	-3.0885009199835793	RPE1_HF	HIST1
686.691592139202	-3.663281161129716	RPE1_HF	HIST1
704.441365045801	-3.7284056383759516	RPE1_HF	HIST1
745.3046487372203	-3.679054213966651	RPE1_HF	HIST1
753.9775451459963	-3.7010616648416943	RPE1_HF	HIST1
761.688226002482	-3.22805632912935	RPE1_HF	HIST1
757.7349985122045	-3.710687956113752	RPE1_HF	HIST1
770.251006798232	-3.80066568508158	RPE1_HF	HIST1
759.5684477498579	-3.4672984010412344	RPE1_HF	HIST1
176.32280946478866	-1.6990367061905278	RPE1_HF	HIST1
246.7086784985909	-1.8603242210665267	RPE1_HF	HIST1
266.2925951764879	-2.1505934374504685	RPE1_HF	HIST1
372.8497060313976	-2.2320441558466415	RPE1_HF	HIST1
334.0103285712637	-2.236172790205831	RPE1_HF	HIST1
352.38459861762954	-2.124591014014302	RPE1_HF	HIST1
394.50124628448026	-2.4076950455509567	RPE1_HF	HIST1
476.52532844679195	-2.8348279070427993	RPE1_HF	HIST1
515.7726095160228	-2.790050529273928	RPE1_HF	HIST1
635.7956329150193	-3.4383474473068976	RPE1_HF	HIST1
688.9814160156162	-3.139673432824868	RPE1_HF	HIST1
701.7611391756435	-2.817628454215627	RPE1_HF	HIST1
687.2778275627098	-3.1819160851818125	RPE1_HF	HIST1
690.061695333365	-3.1546363349999864	RPE1_HF	HIST1
695.91904945666	-3.80066568508158	RPE1_HF	HIST1
735.0945255200672	-3.4714393835009028	RPE1_HF	HIST1
754.0768325931815	-3.7944768300399274	RPE1_HF	HIST1
749.7492898685487	-3.7985927490472458	RPE1_HF	HIST1
748.9035689685534	-3.80066568508158	RPE1_HF	HIST1
746.0751318487739	-3.368726669541269	RPE1_HF	HIST1
751.9440334445219	-3.5607135662394676	RPE1_HF	HIST1
171.12161715760863	-1.4024787163944308	RPE1_HF	HIST1
239.65944472953254	-2.0401444667585245	RPE1_HF	HIST1
368.88998712298843	-2.003217519721162	RPE1_HF	HIST1
327.20997065600693	-2.2039555281908463	RPE1_HF	HIST1
339.7264204138178	-2.163185772571724	RPE1_HF	HIST1
376.1813497264459	-2.1734565701515556	RPE1_HF	HIST1
460.2310926255714	-2.462286733477117	RPE1_HF	HIST1
503.06122844698325	-2.9411629352385438	RPE1_HF	HIST1
638.0379637663195	-2.7911052167995827	RPE1_HF	HIST1
661.6202674519084	-2.890371210989591	RPE1_HF	HIST1
673.9811526187211	-2.9273481750220176	RPE1_HF	HIST1
668.8872416206901	-2.960642586946779	RPE1_HF	HIST1
691.0256674100335	-3.2343928324289344	RPE1_HF	HIST1
689.5728870395291	-3.17457857306687	RPE1_HF	HIST1
715.2110105887723	-3.4262571443215504	RPE1_HF	HIST1
734.0674002723872	-3.7492945908605755	RPE1_HF	HIST1
759.7750889630211	-3.276289255148231	RPE1_HF	HIST1
745.8559061688069	-3.28179962741297	RPE1_HF	HIST1
778.7414379266208	-3.80066568508158	RPE1_HF	HIST1
772.8343710236522	-3.3394400680044343	RPE1_HF	HIST1
196.44996889833106	-1.7683817348354114	RPE1_HF	HIST1
314.83147386919813	-1.9274341257710537	RPE1_HF	HIST1
293.853150591675	-2.0017627071585777	RPE1_HF	HIST1
319.39229984788443	-2.1145768695972853	RPE1_HF	HIST1
347.0856810141862	-2.214677647661929	RPE1_HF	HIST1
409.8975770592749	-2.4243265649398653	RPE1_HF	HIST1
473.39546585977337	-2.5690044077846568	RPE1_HF	HIST1
574.4136487234296	-3.2039373642596445	RPE1_HF	HIST1
607.7690165971733	-3.081354608833297	RPE1_HF	HIST1
619.0585669045713	-2.9811583798404118	RPE1_HF	HIST1
611.1861012425045	-2.8805592125039463	RPE1_HF	HIST1
618.9521539448477	-3.3973475066723964	RPE1_HF	HIST1
619.3229855650782	-2.9853507291989696	RPE1_HF	HIST1
640.9343558202655	-2.7599080457339875	RPE1_HF	HIST1
675.5805677489395	-2.9580067556647123	RPE1_HF	HIST1
670.6474313390183	-3.138213933727712	RPE1_HF	HIST1
668.360262008262	-3.745784297320413	RPE1_HF	HIST1
683.246415375266	-3.0093778498857167	RPE1_HF	HIST1
676.1003665680557	-3.1044547335758583	RPE1_HF	HIST1
151.18269912281605	-1.4006190097676992	RPE1_HF	HIST1
221.83356535067742	-1.7197995522101823	RPE1_HF	HIST1
257.60598729478545	-1.8898403848084646	RPE1_HF	HIST1
297.37827523960595	-2.0544480894466224	RPE1_HF	HIST1
349.4711568934	-2.2183395161638835	RPE1_HF	HIST1
413.5116847144073	-2.515984819217218	RPE1_HF	HIST1
500.12623248138027	-2.600010306811625	RPE1_HF	HIST1
540.9221429259685	-2.5531482653233954	RPE1_HF	HIST1
574.6725769887294	-2.9792913137203545	RPE1_HF	HIST1
572.0225251651465	-3.34357894468654	RPE1_HF	HIST1
557.8746245520362	-2.9183591858326765	RPE1_HF	HIST1
560.5209842483838	-2.7793636804229873	RPE1_HF	HIST1
589.544585178256	-2.7880042029913734	RPE1_HF	HIST1
603.3363854889446	-2.8100116538664173	RPE1_HF	HIST1
615.1730315990774	-3.1821043581683295	RPE1_HF	HIST1
610.814576236995	-2.9657659808167125	RPE1_HF	HIST1
616.4755960448464	-3.0075107837656594	RPE1_HF	HIST1
591.3012798120993	-2.9442251753605513	RPE1_HF	HIST1
234.10519618027212	-1.5012090739947654	RPE1_HF	HIST1
279.3245613918409	-1.808825459208758	RPE1_HF	HIST1
314.4674996410895	-1.817292455987416	RPE1_HF	HIST1
347.93384874072115	-2.229185350922522	RPE1_HF	HIST1
396.86583981486757	-2.3379506378766686	RPE1_HF	HIST1
446.2310486625739	-2.6138616517099886	RPE1_HF	HIST1
457.62670374215975	-2.7509162067893964	RPE1_HF	HIST1
487.31095600445025	-2.4925403080495325	RPE1_HF	HIST1
475.34722213735427	-2.6962488461382845	RPE1_HF	HIST1
452.87852410964916	-3.4093317854507026	RPE1_HF	HIST1
468.68023382142223	-3.0765162540249005	RPE1_HF	HIST1
462.67779061562703	-3.1240748426236564	RPE1_HF	HIST1
474.00706184383597	-3.1460822934987	RPE1_HF	HIST1
510.40581339748485	-3.150198212506018	RPE1_HF	HIST1
490.4747840139316	-3.0587985717627006	RPE1_HF	HIST1
485.3112368437027	-2.95441533903341	RPE1_HF	HIST1
504.5161907563474	-3.2133490253622212	RPE1_HF	HIST1
164.80638865789487	-1.4320204322577084	RPE1_HF	HIST1
233.83586261494708	-1.691124187390597	RPE1_HF	HIST1
294.36114365991614	-2.0039546271199247	RPE1_HF	HIST1
371.8213190054967	-2.3095688598445347	RPE1_HF	HIST1
475.84551966924255	-2.472775593486566	RPE1_HF	HIST1
510.02382182590424	-2.544012864076331	RPE1_HF	HIST1
535.0198740413231	-2.3121445158161777	RPE1_HF	HIST1
548.5005081198163	-2.489345503425219	RPE1_HF	HIST1
537.3125587657855	-2.624793050741093	RPE1_HF	HIST1
565.5657750264277	-2.82822022615361	RPE1_HF	HIST1
570.6730947537023	-2.727716279296928	RPE1_HF	HIST1
569.3291716103264	-3.0049962352752777	RPE1_HF	HIST1
607.188283425364	-3.0091121542825956	RPE1_HF	HIST1
587.6593294120186	-3.2364712761636913	RPE1_HF	HIST1
599.2793519841335	-2.977186083448657	RPE1_HF	HIST1
564.404581308167	-3.1691729801468553	RPE1_HF	HIST1
170.63351663202582	-1.3491754244464318	RPE1_HF	HIST1
251.66395937774658	-1.868126863354339	RPE1_HF	HIST1
357.1445855195767	-2.230497496044329	RPE1_HF	HIST1
454.68013776451966	-2.3999531789633624	RPE1_HF	HIST1
511.0368729150417	-2.4459736612001453	RPE1_HF	HIST1
528.9715055937032	-2.6094831048474294	RPE1_HF	HIST1
525.0407809390358	-2.374915884360864	RPE1_HF	HIST1
499.8060429087362	-2.8759099113460818	RPE1_HF	HIST1
537.1199098455912	-2.9990263355700044	RPE1_HF	HIST1
572.7374430123949	-2.7947729511749606	RPE1_HF	HIST1
556.4653345119418	-2.971682362035747	RPE1_HF	HIST1
577.4475979971174	-3.1219263167213036	RPE1_HF	HIST1
563.4638002376815	-3.1274366889860423	RPE1_HF	HIST1
583.8592481595911	-2.8681514962710084	RPE1_HF	HIST1
554.439268063589	-3.1058958835298816	RPE1_HF	HIST1
138.24855233510954	-1.5027685243663815	RPE1_HF	HIST1
285.17680143915675	-2.0332025631000854	RPE1_HF	HIST1
377.76253705923716	-2.3303028760033437	RPE1_HF	HIST1
434.4461354836235	-2.475326360754027	RPE1_HF	HIST1
454.9968855112173	-2.408553887248092	RPE1_HF	HIST1
456.9949052280125	-2.445482583827947	RPE1_HF	HIST1
436.0517271492415	-2.6944092455850703	RPE1_HF	HIST1
473.13994977580074	-2.4127462366066497	RPE1_HF	HIST1
489.41671630101877	-2.3422055131274107	RPE1_HF	HIST1
521.7393976868021	-2.6450395735781487	RPE1_HF	HIST1
550.7412086902987	-2.690548177743692	RPE1_HF	HIST1
530.672747297837	-2.696058550008431	RPE1_HF	HIST1
537.2415428025531	-2.696410667799153	RPE1_HF	HIST1
511.47583649554645	-3.1516389992719325	RPE1_HF	HIST1
196.31148361716507	-1.4731527076613837	RPE1_HF	HIST1
315.2707495249004	-1.8632581836564133	RPE1_HF	HIST1
364.32794993898244	-2.1273344264924137	RPE1_HF	HIST1
398.8832442114736	-2.2994440419016153	RPE1_HF	HIST1
382.8527370945232	-2.0404823824699005	RPE1_HF	HIST1
380.8351974829004	-2.2385119140139373	RPE1_HF	HIST1
403.876454016016	-2.224455145212548	RPE1_HF	HIST1
442.1683112445233	-2.610832290364685	RPE1_HF	HIST1
441.32427785140584	-2.4437835050196797	RPE1_HF	HIST1
453.42169721601243	-2.678348345405272	RPE1_HF	HIST1
455.4865633830224	-2.5699153653631743	RPE1_HF	HIST1
474.693030359153	-2.521483537963033	RPE1_HF	HIST1
434.7750044977207	-2.53737917560555	RPE1_HF	HIST1
224.377329428926	-1.655753508389842	RPE1_HF	HIST1
295.4105687208852	-1.816289159318773	RPE1_HF	HIST1
339.0397589062786	-2.074906027336264	RPE1_HF	HIST1
341.17665297016856	-2.032981123664422	RPE1_HF	HIST1
330.56832549568287	-2.0224070669854486	RPE1_HF	HIST1
344.543116251564	-2.132343888648047	RPE1_HF	HIST1
367.4389421340953	-2.365539054208714	RPE1_HF	HIST1
389.14406287136217	-2.290636492075701	RPE1_HF	HIST1
417.50363236540295	-2.3405099016436948	RPE1_HF	HIST1
415.71329136894656	-2.5732640554114963	RPE1_HF	HIST1
416.7413847421998	-2.438917599304762	RPE1_HF	HIST1
387.02148345261577	-2.290956434308609	RPE1_HF	HIST1
200.5406994413386	-1.3562466025629043	RPE1_HF	HIST1
288.24681301043495	-1.7446010900704636	RPE1_HF	HIST1
269.7215336884183	-1.7461131294278627	RPE1_HF	HIST1
267.25522056910273	-1.859760221238467	RPE1_HF	HIST1
312.00162740172595	-1.9106442593700923	RPE1_HF	HIST1
341.4586850206871	-2.176563269739383	RPE1_HF	HIST1
355.6169499442566	-2.1316239309838134	RPE1_HF	HIST1
368.81603736524295	-2.2326498629991884	RPE1_HF	HIST1
369.8672747313203	-2.3235904305885535	RPE1_HF	HIST1
366.5931520179474	-2.4483094686022646	RPE1_HF	HIST1
358.47049399837135	-2.4005360263754043	RPE1_HF	HIST1
166.90473151387988	-1.440174746699343	RPE1_HF	HIST1
153.3135111420802	-1.4340434426447541	RPE1_HF	HIST1
182.24291414135143	-1.8077585400978262	RPE1_HF	HIST1
258.7641887596825	-1.989388586415499	RPE1_HF	HIST1
299.9668601588968	-2.053980514313035	RPE1_HF	HIST1
324.46107067913994	-2.0589546258892986	RPE1_HF	HIST1
343.13813748484256	-2.210872164464421	RPE1_HF	HIST1
353.80870320039895	-2.171800404076419	RPE1_HF	HIST1
350.77890395933724	-2.2242690724171394	RPE1_HF	HIST1
353.05320744778555	-2.350863007553346	RPE1_HF	HIST1
124.86257594840043	-1.2171029556588409	RPE1_HF	HIST1
191.0375332420823	-1.797084390490785	RPE1_HF	HIST1
281.16347952553457	-1.9751069861292074	RPE1_HF	HIST1
312.78568828688356	-2.1086862453058934	RPE1_HF	HIST1
340.6049572064983	-2.162878379552338	RPE1_HF	HIST1
365.8375367952501	-2.396331069568563	RPE1_HF	HIST1
380.4261775186038	-2.2072667770836074	RPE1_HF	HIST1
379.336584920221	-2.3001641024799357	RPE1_HF	HIST1
382.3771796666066	-2.389845954283371	RPE1_HF	HIST1
151.27467837233027	-1.686874910563457	RPE1_HF	HIST1
268.87341720750226	-1.9414546084233553	RPE1_HF	HIST1
293.6582210339842	-2.1072185509714427	RPE1_HF	HIST1
329.09690391865325	-2.2151406305530794	RPE1_HF	HIST1
350.6439588094679	-2.2472852731606414	RPE1_HF	HIST1
356.12396991008944	-2.2675189022460867	RPE1_HF	HIST1
359.16027778842357	-2.2401827860517347	RPE1_HF	HIST1
359.2206558021367	-2.372583992765689	RPE1_HF	HIST1
191.51748085676	-1.404384486768499	RPE1_HF	HIST1
254.16759646282998	-1.7901898155353246	RPE1_HF	HIST1
293.35378942901565	-1.880097502048304	RPE1_HF	HIST1
314.1476359106901	-1.9811234340636787	RPE1_HF	HIST1
334.75758163377793	-2.0124410699347033	RPE1_HF	HIST1
323.5246104733611	-2.028378609277365	RPE1_HF	HIST1
324.03891463000855	-2.2039750897873938	RPE1_HF	HIST1
112.82120747860648	-1.3541108424874833	RPE1_HF	HIST1
210.77346060787704	-1.6214147687809883	RPE1_HF	HIST1
242.67543122094878	-1.8871899915530135	RPE1_HF	HIST1
251.90380070536597	-1.9969096155673083	RPE1_HF	HIST1
258.42874973265117	-2.046078436595462	RPE1_HF	HIST1
273.10605500171965	-1.9803040277866597	RPE1_HF	HIST1
181.224817322679	-1.5355976431158205	RPE1_HF	HIST1
219.99930622442102	-1.8555673341041443	RPE1_HF	HIST1
246.29385113032134	-1.9549822092372144	RPE1_HF	HIST1
243.1565750651755	-1.9340802030482724	RPE1_HF	HIST1
272.89068551104754	-2.0684804672936794	RPE1_HF	HIST1
96.9737098226917	-1.4189369359535386	RPE1_HF	HIST1
94.942232320866	-1.6759596644482768	RPE1_HF	HIST1
138.3849822543688	-1.857883170562261	RPE1_HF	HIST1
139.45256135832892	-1.8157868612270909	RPE1_HF	HIST1
75.13916971229447	-1.3131698085235264	RPE1_HF	HIST1
134.9251505975783	-1.4787823377182479	RPE1_HF	HIST1
150.09219081889103	-1.6319122978790201	RPE1_HF	HIST1
123.429963942936	-1.2759149041845206	RPE1_HF	HIST1
139.86522338685185	-1.6403670507905406	RPE1_HF	HIST1
126.32888250481412	-1.3078499445410827	RPE1_HF	HIST1
128.86345539505038	-1.5179537617161962	RPE1_HF	YARS2
196.6591040915982	-1.9394086026444182	RPE1_HF	YARS2
275.2209409083914	-2.2730020148716825	RPE1_HF	YARS2
321.1888525473795	-2.2115067522623306	RPE1_HF	YARS2
350.55010532174674	-2.3529961622183757	RPE1_HF	YARS2
378.0486537387317	-2.402226092348321	RPE1_HF	YARS2
442.31534447771094	-2.6181678511423194	RPE1_HF	YARS2
504.21902614338245	-2.8605829606868327	RPE1_HF	YARS2
526.5655366433082	-2.585040554343958	RPE1_HF	YARS2
513.9325281889618	-2.81879398038965	RPE1_HF	YARS2
501.75744926413284	-3.0331033873745152	RPE1_HF	YARS2
543.0314858680757	-3.043271456504877	RPE1_HF	YARS2
530.6548661197165	-3.09989283414259	RPE1_HF	YARS2
537.1379778295407	-2.9701624105705875	RPE1_HF	YARS2
512.6798039714653	-2.886072280534783	RPE1_HF	YARS2
527.2640842369603	-2.901881136344537	RPE1_HF	YARS2
494.6043410100582	-2.987001515141283	RPE1_HF	YARS2
474.211462945038	-2.841675320039769	RPE1_HF	YARS2
480.1472394657146	-2.7732732480422673	RPE1_HF	YARS2
500.70041822171237	-3.213692424201838	RPE1_HF	YARS2
534.2488189935798	-3.353531514570963	RPE1_HF	YARS2
565.5605273621719	-3.227556893045463	RPE1_HF	YARS2
566.5762509911256	-3.075276188455167	RPE1_HF	YARS2
131.96095137186848	-1.540597208297171	RPE1_HF	YARS2
228.18716087933768	-2.035546387561091	RPE1_HF	YARS2
290.9941142762967	-2.140449572643531	RPE1_HF	YARS2
349.3713422464537	-2.3251641366448563	RPE1_HF	YARS2
375.94714827591383	-2.4300711057533624	RPE1_HF	YARS2
450.7287729495614	-2.539557533633074	RPE1_HF	YARS2
469.82042770298887	-2.646675455151031	RPE1_HF	YARS2
510.2189065363499	-2.9688282347336687	RPE1_HF	YARS2
515.5569247197654	-2.7876083128085423	RPE1_HF	YARS2
485.2448439395167	-3.03667982605262	RPE1_HF	YARS2
537.2068271189318	-2.9676666491353565	RPE1_HF	YARS2
501.6117092119214	-2.9731355043256884	RPE1_HF	YARS2
511.105070761756	-3.5757988405766543	RPE1_HF	YARS2
498.263235132516	-3.0815342454518007	RPE1_HF	YARS2
503.9955698566505	-2.757395039567204	RPE1_HF	YARS2
469.2790629645139	-2.8144866947637066	RPE1_HF	YARS2
477.12773196083776	-2.794099236270492	RPE1_HF	YARS2
470.5627157522541	-2.671339501950398	RPE1_HF	YARS2
504.939117014138	-2.830324238509368	RPE1_HF	YARS2
524.9065908408212	-3.004925435137705	RPE1_HF	YARS2
549.644771084144	-2.9581320596598295	RPE1_HF	YARS2
550.5431294025154	-3.1368445741109587	RPE1_HF	YARS2
196.46795106335318	-1.7711607379674432	RPE1_HF	YARS2
261.5318369101213	-1.9735604243062914	RPE1_HF	YARS2
292.7453428852382	-2.072591395239452	RPE1_HF	YARS2
353.6673187588758	-2.17617898769199	RPE1_HF	YARS2
416.3993222631771	-2.357358640226776	RPE1_HF	YARS2
454.81198962364124	-2.5931431708722763	RPE1_HF	YARS2
495.78148610634275	-2.6365423495020854	RPE1_HF	YARS2
488.0452791121748	-2.8480193808366243	RPE1_HF	YARS2
476.99214882749567	-2.7401094930875707	RPE1_HF	YARS2
529.0117411629138	-2.8629818424092206	RPE1_HF	YARS2
490.5521551624604	-2.919603220046934	RPE1_HF	YARS2
497.84357939531947	-2.9202065649699374	RPE1_HF	YARS2
488.5611425842667	-2.6922098592498527	RPE1_HF	YARS2
483.7201733864299	-2.766010662037294	RPE1_HF	YARS2
462.4712699862224	-2.6766335247849162	RPE1_HF	YARS2
453.69052663163245	-2.7405669519917377	RPE1_HF	YARS2
466.9257570010233	-2.569502538097088	RPE1_HF	YARS2
486.7610977422077	-2.744607270859212	RPE1_HF	YARS2
507.25222389038777	-3.0605376202840184	RPE1_HF	YARS2
542.284157255578	-2.9503572659417503	RPE1_HF	YARS2
514.0867501520836	-3.1502590794628174	RPE1_HF	YARS2
146.61094871319773	-1.4849903190584053	RPE1_HF	YARS2
227.7497884169432	-1.9337586739554333	RPE1_HF	YARS2
313.61680445878636	-2.0910203232346207	RPE1_HF	YARS2
378.3373909617316	-2.200506751114332	RPE1_HF	YARS2
424.66784988134464	-2.513038697078965	RPE1_HF	YARS2
456.02264260877564	-2.5460143077926216	RPE1_HF	YARS2
469.7228947275998	-2.7990728890336998	RPE1_HF	YARS2
466.6921936597895	-2.623411217017803	RPE1_HF	YARS2
478.9716588980594	-2.855428035764521	RPE1_HF	YARS2
460.34555550985806	-2.6621719401856345	RPE1_HF	YARS2
470.68434436484546	-2.6696147096389433	RPE1_HF	YARS2
446.2665028746688	-2.79859940491199	RPE1_HF	YARS2
464.5127238150517	-2.7584568553925943	RPE1_HF	YARS2
433.1515923469179	-2.7534006038402525	RPE1_HF	YARS2
426.57962800590303	-2.7049844217467944	RPE1_HF	YARS2
423.57896860056985	-2.6646110733495365	RPE1_HF	YARS2
439.8457126084414	-2.6527325785144766	RPE1_HF	YARS2
457.42356743040415	-2.8980818536535753	RPE1_HF	YARS2
492.25199388360267	-2.6665970473581018	RPE1_HF	YARS2
503.4242506436956	-3.2218865188657424	RPE1_HF	YARS2
194.41496102996257	-1.7396240433896766	RPE1_HF	YARS2
282.17146884729686	-1.9105492709906458	RPE1_HF	YARS2
351.58410922579105	-2.1182401822314123	RPE1_HF	YARS2
392.77072322812853	-2.46905959147449	RPE1_HF	YARS2
420.69370107800216	-2.51324767946184	RPE1_HF	YARS2
435.3232083084543	-2.5428811228516066	RPE1_HF	YARS2
444.16748336914077	-2.559909971710853	RPE1_HF	YARS2
472.7182264693617	-3.1141460851914897	RPE1_HF	YARS2
443.9457942306347	-2.790556221117597	RPE1_HF	YARS2
456.1401823336522	-2.8191882896408442	RPE1_HF	YARS2
440.5970980368601	-2.722863703188028	RPE1_HF	YARS2
445.7868457560193	-2.5536264572891745	RPE1_HF	YARS2
426.0492774551589	-2.6725252624638793	RPE1_HF	YARS2
414.6502744012655	-2.766421913048144	RPE1_HF	YARS2
404.87576842678186	-2.613698955350607	RPE1_HF	YARS2
418.8155279111373	-2.682507061560489	RPE1_HF	YARS2
438.4010189332978	-2.6974074153213135	RPE1_HF	YARS2
474.0669297912861	-2.7543634773818004	RPE1_HF	YARS2
476.42457518276535	-2.778174031847186	RPE1_HF	YARS2
177.35906699428736	-1.4273147049827848	RPE1_HF	YARS2
274.29374437953004	-1.8079660618862365	RPE1_HF	YARS2
363.1313206728041	-2.245577726275666	RPE1_HF	YARS2
394.7826270096899	-2.3607119953225624	RPE1_HF	YARS2
397.7060452746298	-2.3380175583570133	RPE1_HF	YARS2
406.73540314649904	-2.4392874520332866	RPE1_HF	YARS2
438.81817251356756	-2.42826622209371	RPE1_HF	YARS2
418.34010830780085	-2.5006818669146553	RPE1_HF	YARS2
429.4774810381055	-2.5197686175316716	RPE1_HF	YARS2
407.6988013262627	-2.4841418714324672	RPE1_HF	YARS2
413.0778951934967	-2.4066749988892595	RPE1_HF	YARS2
387.17840635797995	-2.5339185835915865	RPE1_HF	YARS2
368.93676139381824	-2.430790068284527	RPE1_HF	YARS2
359.70392348363316	-2.5085160319652635	RPE1_HF	YARS2
384.56216156562016	-2.6479052124608526	RPE1_HF	YARS2
401.1675053278149	-2.6628055662216776	RPE1_HF	YARS2
450.61954857591957	-2.707527171865153	RPE1_HF	YARS2
434.0824987104719	-2.8404821957556066	RPE1_HF	YARS2
206.3357889226115	-1.485614800260025	RPE1_HF	YARS2
300.28002299781195	-2.1422724296989752	RPE1_HF	YARS2
341.33923250690935	-2.1591443364639735	RPE1_HF	YARS2
361.63296564676125	-2.2065873382722976	RPE1_HF	YARS2
375.921655724693	-2.276213950453106	RPE1_HF	YARS2
407.86729361889144	-2.362102733521586	RPE1_HF	YARS2
397.52099886211624	-2.4679421338294807	RPE1_HF	YARS2
403.80162146633904	-2.5600604598738346	RPE1_HF	YARS2
392.7706366723315	-2.47597032983803	RPE1_HF	YARS2
387.07382141570446	-2.4095924294604343	RPE1_HF	YARS2
370.6086956161479	-2.330917135111455	RPE1_HF	YARS2
342.3148903475006	-2.285445333664778	RPE1_HF	YARS2
293.53949459721196	-2.2068240964855903	RPE1_HF	YARS2
323.7157816811098	-2.502560477841104	RPE1_HF	YARS2
334.9213946992791	-2.4205508185938722	RPE1_HF	YARS2
381.57830806934714	-2.7205449293406536	RPE1_HF	YARS2
368.03040763989907	-2.443325488142058	RPE1_HF	YARS2
173.35140226805885	-1.6254689866262235	RPE1_HF	YARS2
274.10568259168485	-1.9833950358629355	RPE1_HF	YARS2
295.5382705227588	-2.123467419030769	RPE1_HF	YARS2
315.9336192739557	-2.161685566959953	RPE1_HF	YARS2
362.32804807813085	-2.255989361061942	RPE1_HF	YARS2
355.55998175888226	-2.3625847136614944	RPE1_HF	YARS2
361.9713593237853	-2.3450357962400417	RPE1_HF	YARS2
353.1612435445475	-2.416314358617388	RPE1_HF	YARS2
343.5683150513338	-2.437408810888826	RPE1_HF	YARS2
343.6721245455284	-2.2377532754160168	RPE1_HF	YARS2
314.59919579371865	-2.285787292119421	RPE1_HF	YARS2
290.5373361126782	-2.1716277295612447	RPE1_HF	YARS2
289.9372630761271	-2.128935287311965	RPE1_HF	YARS2
301.33986289086727	-2.2512836455207546	RPE1_HF	YARS2
331.55430377567797	-2.242694622713109	RPE1_HF	YARS2
342.118934886389	-2.461731446674437	RPE1_HF	YARS2
183.68888406087288	-1.4907437957231535	RPE1_HF	YARS2
266.81470940666543	-1.812833185205717	RPE1_HF	YARS2
287.70179600930885	-1.974902974101987	RPE1_HF	YARS2
329.2222791641353	-2.0670407064474685	RPE1_HF	YARS2
320.6844449384821	-2.099188314701981	RPE1_HF	YARS2
352.37274201962776	-2.2685093208118716	RPE1_HF	YARS2
345.99118451160933	-2.2416061431175245	RPE1_HF	YARS2
359.5034232692516	-2.14907552413844	RPE1_HF	YARS2
347.1870523449895	-2.061249440255801	RPE1_HF	YARS2
325.84349267656825	-2.1360919366526208	RPE1_HF	YARS2
300.29981588603016	-1.9826790749467709	RPE1_HF	YARS2
288.03464089544286	-2.116077891753173	RPE1_HF	YARS2
307.87838856646806	-2.181387748991598	RPE1_HF	YARS2
334.83204027037544	-2.229837227154316	RPE1_HF	YARS2
338.0998609577971	-2.29279990558185	RPE1_HF	YARS2
153.48247944880353	-1.5184749162611966	RPE1_HF	YARS2
230.08796556106046	-1.8406897205555817	RPE1_HF	YARS2
306.08343676816435	-1.8856198959451551	RPE1_HF	YARS2
313.6868589945289	-2.050146670892388	RPE1_HF	YARS2
344.0913537825877	-2.1063622610477237	RPE1_HF	YARS2
353.1385741050919	-2.118673899980808	RPE1_HF	YARS2
360.5885722938982	-2.097091209721665	RPE1_HF	YARS2
357.242181166822	-2.1692980162759126	RPE1_HF	YARS2
342.5520682598894	-2.1337954064249534	RPE1_HF	YARS2
323.89797508849693	-2.1037383265036715	RPE1_HF	YARS2
314.0476685267116	-2.1078725019149847	RPE1_HF	YARS2
331.284665176938	-2.1415222916886485	RPE1_HF	YARS2
333.4058948733251	-2.1469205167768584	RPE1_HF	YARS2
344.3665713880743	-2.4286041498760755	RPE1_HF	YARS2
159.13129676182896	-1.4876827817630904	RPE1_HF	YARS2
264.37604769642587	-1.8271172506343705	RPE1_HF	YARS2
299.6606861635268	-1.888192969698334	RPE1_HF	YARS2
325.55348815728945	-2.0685406707677094	RPE1_HF	YARS2
344.21479708450744	-2.0364201743928656	RPE1_HF	YARS2
334.3753901817708	-2.13288496181625	RPE1_HF	YARS2
346.5041623407749	-2.1758076608185415	RPE1_HF	YARS2
337.4485236128387	-2.1774144960314947	RPE1_HF	YARS2
319.87333462825075	-2.1504051091922185	RPE1_HF	YARS2
312.8943854668561	-2.2386417672404266	RPE1_HF	YARS2
326.5497709582387	-2.225513397401008	RPE1_HF	YARS2
339.1579895775438	-2.2525062360840513	RPE1_HF	YARS2
332.1166830050252	-2.4381676104905083	RPE1_HF	YARS2
221.01513299559295	-1.7327098332889639	RPE1_HF	YARS2
276.5946514661164	-1.9088614781111206	RPE1_HF	YARS2
314.5915127977943	-2.0632931249158037	RPE1_HF	YARS2
330.53196008712905	-2.0973023069579937	RPE1_HF	YARS2
331.75095089357205	-2.1484391251094905	RPE1_HF	YARS2
352.6646031721192	-2.113910655864458	RPE1_HF	YARS2
336.3556562935893	-2.239991989820124	RPE1_HF	YARS2
339.5005826238755	-2.2154954035217043	RPE1_HF	YARS2
339.87969011872093	-2.2488311915693675	RPE1_HF	YARS2
341.6771733316723	-2.2822149510242054	RPE1_HF	YARS2
357.4306885106653	-2.3418769064606173	RPE1_HF	YARS2
366.1834351159885	-2.42367940790369	RPE1_HF	YARS2
221.3374865347576	-1.5261063400137382	RPE1_HF	YARS2
299.74244427428806	-1.7807832727469497	RPE1_HF	YARS2
304.17281837448957	-1.9840854675486765	RPE1_HF	YARS2
341.83362827877374	-2.1099152703401276	RPE1_HF	YARS2
355.33033694723963	-2.153130522052642	RPE1_HF	YARS2
348.87326444774186	-2.233769642762316	RPE1_HF	YARS2
339.1601149342764	-2.1558222528585844	RPE1_HF	YARS2
350.8998410397939	-2.1620892476916724	RPE1_HF	YARS2
335.42266872393236	-2.307757881721521	RPE1_HF	YARS2
368.6583119750329	-2.1936824834957287	RPE1_HF	YARS2
368.61274728752414	-2.4515762439944826	RPE1_HF	YARS2
209.94828496608292	-1.7041138394115973	RPE1_HF	YARS2
240.5128707173541	-1.7877755558979866	RPE1_HF	YARS2
285.7024266884503	-1.9984143185934353	RPE1_HF	YARS2
298.47544654602723	-2.0046088435768517	RPE1_HF	YARS2
308.47485912193275	-2.0985054941611163	RPE1_HF	YARS2
313.6491968185087	-2.1850053821493582	RPE1_HF	YARS2
340.26817322887746	-2.1852868698424364	RPE1_HF	YARS2
348.06668622168223	-2.4274310051063237	RPE1_HF	YARS2
364.1175123182884	-2.440183404674757	RPE1_HF	YARS2
366.8394700029062	-2.399053152207128	RPE1_HF	YARS2
154.54082025976066	-1.3987339911798349	RPE1_HF	YARS2
249.55019798885132	-1.8110271811610497	RPE1_HF	YARS2
287.8066239847719	-1.838155612980109	RPE1_HF	YARS2
295.19476220426895	-2.023822636920019	RPE1_HF	YARS2
309.8461542924506	-2.1618944529719197	RPE1_HF	YARS2
338.09176969189485	-2.213918938365683	RPE1_HF	YARS2
347.6858882356982	-2.174461629803915	RPE1_HF	YARS2
361.36192614820004	-2.3127941969176566	RPE1_HF	YARS2
363.84438142413376	-2.5825871807161183	RPE1_HF	YARS2
216.6234205905772	-1.6573632315977431	RPE1_HF	YARS2
263.0564332747851	-1.8329114958746255	RPE1_HF	YARS2
278.73835186797106	-1.989420291073322	RPE1_HF	YARS2
300.66612462173396	-2.1262677068727154	RPE1_HF	YARS2
330.94125088513545	-2.196775597960492	RPE1_HF	YARS2
347.5399185040068	-2.3208204211463848	RPE1_HF	YARS2
363.0708076083373	-2.432488816420473	RPE1_HF	YARS2
365.97002998111464	-2.5452404542226397	RPE1_HF	YARS2
169.8107673279992	-1.4487743603147436	RPE1_HF	YARS2
223.1461403128384	-1.7538121666240112	RPE1_HF	YARS2
276.0150712053717	-2.0819691975821617	RPE1_HF	YARS2
310.28462247160144	-2.167914058850785	RPE1_HF	YARS2
325.68370285785574	-2.248493188255588	RPE1_HF	YARS2
344.1205720369868	-2.3041849277873148	RPE1_HF	YARS2
355.1547614746015	-2.3486800811125517	RPE1_HF	YARS2
119.0319605855766	-1.4703352184474323	RPE1_HF	YARS2
215.25430165129285	-2.0053481918628595	RPE1_HF	YARS2
299.22533417652306	-2.0875944862218803	RPE1_HF	YARS2
313.0269236044558	-2.166477150649579	RPE1_HF	YARS2
350.40815879032687	-2.302023983504387	RPE1_HF	YARS2
363.5119421878959	-2.375808512931611	RPE1_HF	YARS2
181.0266046098298	-1.7781348573377953	RPE1_HF	YARS2
259.93664391643637	-1.896035121999646	RPE1_HF	YARS2
280.0624653116116	-2.1558495294455207	RPE1_HF	YARS2
315.0950144459411	-2.3115997483886153	RPE1_HF	YARS2
330.010007995165	-2.3354103028540014	RPE1_HF	YARS2
162.03834841135617	-1.559652579313458	RPE1_HF	YARS2
186.8826460820112	-2.0148967902994075	RPE1_HF	YARS2
223.16267267435614	-2.2338576501369705	RPE1_HF	YARS2
250.93649994411902	-2.257668204602356	RPE1_HF	YARS2
120.67757388124419	-1.526224686540613	RPE1_HF	YARS2
202.56600002041407	-1.858529564120823	RPE1_HF	YARS2
232.7699089981845	-2.0327259774069883	RPE1_HF	YARS2
194.9560022615829	-1.4280409092782753	RPE1_HF	YARS2
214.15339312540308	-1.78574845946598	RPE1_HF	YARS2
150.7548751560084	-1.510438510544802	RPE1_HF	YARS2
112.80416185455383	-1.5171248572659952	RPE1_HF	WAPL
186.85898575693125	-1.914841083394719	RPE1_HF	WAPL
288.64080322735214	-2.376797863671931	RPE1_HF	WAPL
338.4241849260254	-2.569182776214014	RPE1_HF	WAPL
373.75941665855163	-2.678233155806436	RPE1_HF	WAPL
390.0458839005726	-2.728942251859481	RPE1_HF	WAPL
401.5278741149045	-2.6070683561111903	RPE1_HF	WAPL
435.76113580689116	-2.6451498439774133	RPE1_HF	WAPL
443.0248871452555	-2.625659744483388	RPE1_HF	WAPL
419.6639515954504	-2.6230720791111444	RPE1_HF	WAPL
408.30409699377685	-2.509592100197633	RPE1_HF	WAPL
413.15255164023563	-2.602672126870193	RPE1_HF	WAPL
405.25562789583375	-2.5835315734405135	RPE1_HF	WAPL
381.00880451389145	-2.5708233696415665	RPE1_HF	WAPL
391.8947428942628	-2.419393498937267	RPE1_HF	WAPL
364.60115724212244	-2.3734038531002914	RPE1_HF	WAPL
380.842638475934	-2.569764366263696	RPE1_HF	WAPL
379.169778366461	-2.5081608279823207	RPE1_HF	WAPL
397.0138607363067	-2.8282271329748667	RPE1_HF	WAPL
413.05309582129087	-2.6443150725843187	RPE1_HF	WAPL
420.2565689512661	-2.9571631115380406	RPE1_HF	WAPL
420.3166036833554	-2.7414783269661767	RPE1_HF	WAPL
447.7324929326703	-2.6826905473886433	RPE1_HF	WAPL
113.09775828321881	-1.5140926316232262	RPE1_HF	WAPL
249.7220397499887	-2.0736120087756915	RPE1_HF	WAPL
301.288950173221	-2.2659969213177744	RPE1_HF	WAPL
338.9220440319	-2.3105893116832776	RPE1_HF	WAPL
360.18661838177445	-2.4879043037120856	RPE1_HF	WAPL
387.8402195761138	-2.4564926644211087	RPE1_HF	WAPL
404.22068721830055	-2.5338495153200866	RPE1_HF	WAPL
413.2737508788108	-2.48217473245466	RPE1_HF	WAPL
396.96527835044543	-2.5319751365421044	RPE1_HF	WAPL
377.2037067460466	-2.5743830305959876	RPE1_HF	WAPL
394.7079159944951	-2.3824605070387173	RPE1_HF	WAPL
396.77928380003243	-2.3665318661605568	RPE1_HF	WAPL
363.64419160325326	-2.420247677951485	RPE1_HF	WAPL
359.33238271497777	-2.324923378386101	RPE1_HF	WAPL
336.5019842407023	-2.167128011212108	RPE1_HF	WAPL
343.9276186580348	-2.377276808861146	RPE1_HF	WAPL
357.5171594433617	-2.4498890267711304	RPE1_HF	WAPL
373.8041082904762	-2.498712339356278	RPE1_HF	WAPL
402.37328576938546	-2.5452492003440037	RPE1_HF	WAPL
413.58053119035594	-2.6917658175312003	RPE1_HF	WAPL
404.350161755689	-2.7093592443564747	RPE1_HF	WAPL
441.4296731549642	-2.731687210603766	RPE1_HF	WAPL
226.14271203497364	-1.9175927580249306	RPE1_HF	WAPL
268.7817464626048	-2.069894285411322	RPE1_HF	WAPL
307.1359145520716	-2.2880891344288115	RPE1_HF	WAPL
322.3025018901451	-2.3492636641600213	RPE1_HF	WAPL
344.6932741673374	-2.2759021946929034	RPE1_HF	WAPL
370.08959493661223	-2.401133858278027	RPE1_HF	WAPL
371.25662193334483	-2.2168335101380094	RPE1_HF	WAPL
361.47892319471106	-2.251656758255801	RPE1_HF	WAPL
349.6849663980716	-2.3325229041288598	RPE1_HF	WAPL
366.52902235898534	-2.2810512833581367	RPE1_HF	WAPL
355.06570964176564	-2.2676335804350014	RPE1_HF	WAPL
331.13616438782753	-2.3033262880926575	RPE1_HF	WAPL
334.50928246500564	-2.393433273837098	RPE1_HF	WAPL
311.25850873217547	-2.0191723876133114	RPE1_HF	WAPL
308.82701527531714	-2.1424785368815047	RPE1_HF	WAPL
324.37065347290826	-2.4593711117788764	RPE1_HF	WAPL
349.7059654198314	-2.3903911212593676	RPE1_HF	WAPL
377.94424901404244	-2.5464271225631703	RPE1_HF	WAPL
387.2182117618371	-2.4805745108305244	RPE1_HF	WAPL
385.2772508621432	-2.5296470246381917	RPE1_HF	WAPL
412.66524909787745	-2.463498145414289	RPE1_HF	WAPL
126.60653726693565	-1.4913971551702365	RPE1_HF	WAPL
[truncated: 209 more rows]
