# Supplementary material for: Nanoscale 3D DNA tracing in non-denatured cells resolves the Cohesin-dependent loop architecture of the genome in situ
Source: Nat Commun. 2025 Jul 19;16:6673. doi: 10.1038/s41467-025-61689-y (PMC12276220; doi:10.1038/s41467-025-61689-y)
Supplement: Supplementary file 6 — Source Data [file 41467_2025_61689_MOESM6_ESM.zip › Supplementary_Fig2d.csv]

cell_type	region	euclidean
RPE1	MEOX1	138.09591576144908
RPE1	MEOX1	58.909416245659415
RPE1	MEOX1	121.01930281764568
RPE1	MEOX1	83.40098066006748
RPE1	MEOX1	17.73981784097362
RPE1	MEOX1	207.09991990209457
RPE1	MEOX1	60.38050698141647
RPE1	MEOX1	131.95059060851003
RPE1	MEOX1	154.86113216284605
RPE1	MEOX1	66.75245253323716
RPE1	MEOX1	45.979381378111775
RPE1	MEOX1	31.382114478396417
RPE1	MEOX1	103.21550966582228
RPE1	MEOX1	160.45413663747453
RPE1	MEOX1	112.6875665299842
RPE1	MEOX1	38.97742251880167
RPE1	MEOX1	96.98408490489489
RPE1	MEOX1	84.78455704923813
RPE1	MEOX1	110.09122980721784
RPE1	MEOX1	52.41105804533308
RPE1	MEOX1	143.78196657900494
RPE1	MEOX1	94.49063008431492
RPE1	MEOX1	119.76852779381096
RPE1	MEOX1	113.73259344578152
RPE1	MEOX1	111.70903832523425
RPE1	MEOX1	96.80419548048984
RPE1	MEOX1	105.89292246055574
RPE1	MEOX1	54.30965022229729
RPE1	MEOX1	97.44277256490008
RPE1	MEOX1	56.884514194698106
RPE1	MEOX1	44.28358665487161
RPE1	MEOX1	114.99309330049348
RPE1	MEOX1	50.56603995774262
RPE1	MEOX1	98.24695971906846
RPE1	MEOX1	171.74230435493217
RPE1	MEOX1	91.73948909695048
RPE1	MEOX1	44.67976079501442
RPE1	MEOX1	133.60802118031268
RPE1	MEOX1	93.80134346348436
RPE1	MEOX1	54.87510410829405
RPE1	MEOX1	187.13550549650935
RPE1	MEOX1	98.01297789988398
RPE1	MEOX1	109.79213281511754
RPE1	MEOX1	93.92591207895636
RPE1	MEOX1	138.01169530898724
RPE1	MEOX1	116.12529923886667
RPE1	MEOX1	73.26459291114449
RPE1	MEOX1	153.89448695576516
RPE1	MEOX1	112.7154977691785
RPE1	MEOX1	72.78644659696954
RPE1	MEOX1	63.69473035075018
RPE1	MEOX1	20.356584201423416
RPE1	MEOX1	102.99163198661486
RPE1	MEOX1	63.866040705668496
RPE1	MEOX1	136.37518650088012
RPE1	MEOX1	54.98917758374706
RPE1	MEOX1	79.61098509234623
RPE1	MEOX1	107.66765747439972
RPE1	MEOX1	169.583349255107
RPE1	MEOX1	54.35249124557561
RPE1	MEOX1	40.16882735677976
RPE1	MEOX1	96.7033086285419
RPE1	MEOX1	46.10534476021003
RPE1	MEOX1	82.87636218739192
RPE1	MEOX1	53.04833314822174
RPE1	MEOX1	52.61714830364044
RPE1	MEOX1	63.81138623428655
RPE1	MEOX1	103.98781461827036
RPE1	MEOX1	74.82221477313603
RPE1	MEOX1	132.61274451347035
RPE1	MEOX1	75.97233374041892
RPE1	MEOX1	24.097950012406184
RPE1	MEOX1	88.90207318063881
RPE1	MEOX1	34.45209973955808
RPE1	MEOX1	84.45125183449595
RPE1	MEOX1	50.5276413149068
RPE1	MEOX1	100.19093869315236
RPE1	MEOX1	124.57081895085976
RPE1	MEOX1	26.115686627378587
RPE1	MEOX1	125.29377009143028
RPE1	MEOX1	136.191121445974
RPE1	MEOX1	106.64037873626472
RPE1	MEOX1	101.89251264312529
RPE1	MEOX1	23.108136412655973
RPE1	MEOX1	71.91067018703623
RPE1	MEOX1	186.5979868986405
RPE1	MEOX1	91.36758971590716
RPE1	MEOX1	206.4132092733732
RPE1	MEOX1	53.86354422648157
RPE1	MEOX1	71.83948446249966
RPE1	MEOX1	58.04474936273211
RPE1	MEOX1	46.26152699557258
RPE1	MEOX1	92.08101570532378
RPE1	MEOX1	69.11435245419358
RPE1	MEOX1	112.77880962811014
RPE1	MEOX1	163.10893116764305
RPE1	MEOX1	58.62898228967703
RPE1	MEOX1	49.52813800392872
RPE1	MEOX1	91.75261896073091
RPE1	MEOX1	66.0384508190178
RPE1	MEOX1	119.48779667521904
RPE1	MEOX1	150.3723277689152
RPE1	MEOX1	100.18240733851476
RPE1	MEOX1	66.0962576126243
RPE1	MEOX1	53.08940909684426
RPE1	MEOX1	66.74517137986575
RPE1	MEOX1	38.91773687936284
RPE1	MEOX1	54.57309420518824
RPE1	MEOX1	109.36293656032956
RPE1	MEOX1	73.78664431217723
RPE1	MEOX1	85.28047122288567
RPE1	MEOX1	144.91803289022334
RPE1	MEOX1	67.00584869411557
RPE1	MEOX1	13.308824832621772
RPE1	MEOX1	74.34511035830917
RPE1	MEOX1	110.45084418945576
RPE1	MEOX1	84.33011824844193
RPE1	MEOX1	83.68926818807314
RPE1	MEOX1	96.61642985738804
RPE1	MEOX1	107.17908119871328
RPE1	MEOX1	141.06940951889644
RPE1	MEOX1	116.17210282746387
RPE1	MEOX1	97.96295805648882
RPE1	MEOX1	99.8218724732841
RPE1	MEOX1	219.54378759051363
RPE1	MEOX1	90.7636450452204
RPE1	MEOX1	85.30813524115136
RPE1	MEOX1	19.05302354660613
RPE1	MEOX1	82.79139816564935
RPE1	MEOX1	198.8300277555079
RPE1	MEOX1	114.07047980497478
RPE1	MEOX1	103.18747792658732
RPE1	MEOX1	63.16029656317726
RPE1	MEOX1	18.804639687461588
RPE1	MEOX1	150.62236763963742
RPE1	MEOX1	37.04998362600246
RPE1	MEOX1	111.87450524885944
RPE1	MEOX1	23.59939076461669
RPE1	MEOX1	50.81896052371222
RPE1	MEOX1	45.27633699487826
RPE1	MEOX1	71.88512739747706
RPE1	MEOX1	121.48531613665816
RPE1	MEOX1	93.43925099761118
RPE1	MEOX1	86.68215516681889
RPE1	MEOX1	82.46823055709874
RPE1	MEOX1	81.6571400678767
RPE1	MEOX1	72.40753196637722
RPE1	MEOX1	65.16877549151798
RPE1	MEOX1	55.89564806498992
RPE1	MEOX1	117.61065682303244
RPE1	MEOX1	72.61432378552496
RPE1	MEOX1	65.62035214510651
RPE1	MEOX1	95.08009718014594
RPE1	MEOX1	61.71408445654676
RPE1	MEOX1	135.43612447381656
RPE1	MEOX1	79.98462771290941
RPE1	MEOX1	49.68766765371703
RPE1	MEOX1	89.3604711516871
RPE1	MEOX1	70.01923134375944
RPE1	MEOX1	41.89929284216716
RPE1	MEOX1	45.65328426879982
RPE1	MEOX1	78.69210857917017
RPE1	MEOX1	52.20246855513143
RPE1	MEOX1	71.09551978202701
RPE1	MEOX1	83.02132854821026
RPE1	MEOX1	47.6775042519855
RPE1	MEOX1	70.49219782526349
RPE1	MEOX1	50.90248700082767
RPE1	MEOX1	132.0222999435514
RPE1	MEOX1	83.59067316649406
RPE1	MEOX1	69.10553966229233
RPE1	MEOX1	42.57953410519335
RPE1	MEOX1	14.991278474590532
RPE1	MEOX1	57.84658682975813
RPE1	MEOX1	107.23883184650096
RPE1	MEOX1	129.33234303191787
RPE1	MEOX1	149.36760926315415
RPE1	MEOX1	28.44536784210616
RPE1	MEOX1	128.88915695176647
RPE1	MEOX1	130.37865946392554
RPE1	MEOX1	93.22089836637878
RPE1	MEOX1	39.96652675318988
RPE1	MEOX1	82.7407480467308
RPE1	MEOX1	83.51047564323991
RPE1	MEOX1	70.08973481583566
RPE1	MEOX1	63.11220508164368
RPE1	MEOX1	82.98033228916638
RPE1	MEOX1	82.68463144158729
RPE1	MEOX1	80.42535348207329
RPE1	MEOX1	29.678352755809147
RPE1	MEOX1	44.50077711689485
RPE1	MEOX1	98.3179965632096
RPE1	MEOX1	161.97178608211428
RPE1	MEOX1	106.4519657243474
RPE1	MEOX1	100.14284814460451
RPE1	MEOX1	140.3488358958243
RPE1	MEOX1	59.9652182864021
RPE1	MEOX1	109.59080382462838
RPE1	MEOX1	88.21461114367297
RPE1	MEOX1	100.34613710225491
RPE1	MEOX1	53.87538729656406
RPE1	MEOX1	60.539358222314405
RPE1	MEOX1	110.07766858436804
RPE1	MEOX1	67.62438056690308
RPE1	MEOX1	97.04817874022952
RPE1	MEOX1	114.29132072082696
RPE1	MEOX1	130.6053026943878
RPE1	MEOX1	107.61141791221044
RPE1	MEOX1	41.59485805342332
RPE1	MEOX1	56.3280449368012
RPE1	MEOX1	115.10096708900876
RPE1	MEOX1	99.19045343648833
RPE1	MEOX1	75.77489122803112
RPE1	MEOX1	35.923681824462534
RPE1	MEOX1	87.6857535088567
RPE1	MEOX1	117.57357529413044
RPE1	MEOX1	72.12140069785553
RPE1	MEOX1	49.61496415326205
RPE1	MEOX1	41.17773415034571
RPE1	MEOX1	175.0106281513494
RPE1	MEOX1	14.277390901382724
RPE1	MEOX1	120.24553759803386
RPE1	MEOX1	70.82853332693769
RPE1	MEOX1	94.28700308101162
RPE1	MEOX1	70.21556855716592
RPE1	MEOX1	26.10551847597605
RPE1	MEOX1	79.21752025037712
RPE1	MEOX1	55.89320095517127
RPE1	MEOX1	85.70054144771537
RPE1	MEOX1	98.95933802551136
RPE1	MEOX1	106.21662938503802
RPE1	MEOX1	57.42531739132183
RPE1	MEOX1	71.3123996005096
RPE1	MEOX1	153.79039928145377
RPE1	MEOX1	94.82281355967292
RPE1	MEOX1	51.73064632340507
RPE1	MEOX1	97.8858096349427
RPE1	MEOX1	95.27770898902168
RPE1	MEOX1	80.46012882545692
RPE1	MEOX1	53.32740119208838
RPE1	MEOX1	91.37656782471862
RPE1	MEOX1	44.50528566607525
RPE1	MEOX1	105.12299236005128
RPE1	MEOX1	311.3512568945997
RPE1	MEOX1	159.81981146573807
RPE1	MEOX1	118.2109360813614
RPE1	MEOX1	94.2764409356512
RPE1	MEOX1	60.37141572639279
RPE1	MEOX1	50.191857640020814
RPE1	MEOX1	118.5529092954994
RPE1	MEOX1	59.778208033013264
RPE1	MEOX1	91.83950954399408
RPE1	MEOX1	80.35629041041878
RPE1	MEOX1	60.07599733354158
RPE1	MEOX1	78.8744797784288
RPE1	MEOX1	67.11424648662225
RPE1	MEOX1	129.91641386951102
RPE1	MEOX1	31.72023142403253
RPE1	MEOX1	119.47056000234728
RPE1	MEOX1	132.54785982936306
RPE1	MEOX1	104.31617468519516
RPE1	MEOX1	81.57356664557761
RPE1	MEOX1	115.23110819628316
RPE1	MEOX1	25.480292296668196
RPE1	MEOX1	41.51896108548987
RPE1	MEOX1	73.08565601065789
RPE1	MEOX1	105.1660597176498
RPE1	MEOX1	133.4147830500175
RPE1	MEOX1	24.43551938945504
RPE1	MEOX1	76.33763531663227
RPE1	MEOX1	55.5831274843396
RPE1	MEOX1	62.55267808818287
RPE1	MEOX1	108.34518978595509
RPE1	MEOX1	62.223088676194806
RPE1	MEOX1	124.2705138015706
RPE1	MEOX1	142.17513993828118
RPE1	MEOX1	71.60814722054417
RPE1	MEOX1	42.12149053537384
RPE1	MEOX1	117.77853375262065
RPE1	MEOX1	35.10867515700426
RPE1	MEOX1	48.84839550374562
RPE1	MEOX1	89.98660318455215
RPE1	MEOX1	41.062905251414506
RPE1	MEOX1	63.817524431985376
RPE1	MEOX1	46.060502554187984
RPE1	MEOX1	83.6070500913323
RPE1	MEOX1	92.73055477013445
RPE1	MEOX1	137.02109616116746
RPE1	MEOX1	112.81518163871706
RPE1	MEOX1	56.74567004876412
RPE1	MEOX1	38.7863224922564
RPE1	MEOX1	23.386331321116693
RPE1	MEOX1	61.16201942708314
RPE1	MEOX1	46.23687320038599
RPE1	MEOX1	103.63604447356931
RPE1	MEOX1	98.27877265214237
RPE1	MEOX1	61.96876827068633
RPE1	MEOX1	100.67044754086392
RPE1	MEOX1	64.96062227024703
RPE1	MEOX1	84.43405247608085
RPE1	MEOX1	86.61277130735816
RPE1	MEOX1	52.42445347728294
RPE1	MEOX1	58.01999602460304
RPE1	MEOX1	91.29982577515052
RPE1	MEOX1	52.05658208577274
RPE1	MEOX1	84.3032375096758
RPE1	MEOX1	109.65154805356424
RPE1	MEOX1	159.57016355175682
RPE1	MEOX1	65.78083663094488
RPE1	MEOX1	43.88999298491142
RPE1	MEOX1	30.25724587253275
RPE1	MEOX1	109.65016173175552
RPE1	MEOX1	48.39930828425904
RPE1	MEOX1	131.4779517703573
RPE1	MEOX1	121.4960550438113
RPE1	MEOX1	170.3926443796154
RPE1	MEOX1	52.40187944543681
RPE1	MEOX1	101.4949039632135
RPE1	MEOX1	23.757611060923807
RPE1	MEOX1	141.06756690934833
RPE1	MEOX1	101.65130772286416
RPE1	MEOX1	92.46894570926968
RPE1	MEOX1	66.92790540571286
RPE1	MEOX1	89.52851505509989
RPE1	MEOX1	162.77114127378994
RPE1	MEOX1	55.31360407434761
RPE1	MEOX1	82.49979475272171
RPE1	MEOX1	50.96405013982505
RPE1	MEOX1	90.37766941649382
RPE1	MEOX1	81.93121086891321
RPE1	MEOX1	80.01285584421797
RPE1	MEOX1	85.32869222525423
RPE1	MEOX1	27.749730875256777
RPE1	MEOX1	23.10741686715795
RPE1	MEOX1	114.4989614109003
RPE1	MEOX1	86.69884842438088
RPE1	MEOX1	107.99343354455924
RPE1	MEOX1	237.80463023968915
RPE1	MEOX1	41.78424328969327
RPE1	MEOX1	84.83703011162443
RPE1	MEOX1	62.0840773153337
RPE1	MEOX1	143.7670163587681
RPE1	MEOX1	78.89521475417396
RPE1	MEOX1	77.03978190282567
RPE1	MEOX1	98.26174640574531
RPE1	MEOX1	95.79376175077611
RPE1	MEOX1	58.35850786242085
RPE1	MEOX1	54.47007032974732
RPE1	MEOX1	118.98951123322392
RPE1	MEOX1	116.00333599997414
RPE1	MEOX1	65.46946967565341
RPE1	MEOX1	152.5781031092403
RPE1	MEOX1	102.4516499501008
RPE1	MEOX1	71.02107259961464
RPE1	MEOX1	41.74325663351521
RPE1	MEOX1	142.2908795304367
RPE1	MEOX1	92.52210865714792
RPE1	MEOX1	85.64448041117895
RPE1	MEOX1	80.08453210118354
RPE1	MEOX1	86.26544569654739
RPE1	MEOX1	46.58594117148829
RPE1	MEOX1	39.90588672116832
RPE1	MEOX1	70.12951094398659
RPE1	MEOX1	56.00203302900837
RPE1	MEOX1	41.82629575152008
RPE1	MEOX1	91.88063467932126
RPE1	MEOX1	83.08808745199897
RPE1	MEOX1	61.22177888183848
RPE1	MEOX1	24.08035955302429
RPE1	MEOX1	69.36333795852536
RPE1	MEOX1	132.82315814557268
RPE1	MEOX1	39.46956095775676
RPE1	MEOX1	80.28542224424494
RPE1	MEOX1	113.58729195047312
RPE1	MEOX1	139.20694370708205
RPE1	MEOX1	85.75495278237734
RPE1	MEOX1	38.58724871963557
RPE1	MEOX1	42.948411517759325
RPE1	MEOX1	50.31147529359487
RPE1	MEOX1	45.80164967735833
RPE1	MEOX1	105.2310765587966
RPE1	MEOX1	172.34103993147508
RPE1	MEOX1	78.47331269785097
RPE1	MEOX1	72.74968081052766
RPE1	MEOX1	137.29610906711738
RPE1	MEOX1	62.24978797061669
RPE1	MEOX1	54.94038919057962
RPE1	MEOX1	86.61929159836714
RPE1	MEOX1	68.95447705966595
RPE1	MEOX1	173.4403319196932
RPE1	MEOX1	120.1417185624087
RPE1	MEOX1	32.65637177056839
RPE1	MEOX1	173.68541744495448
RPE1	MEOX1	84.01223035555851
RPE1	MEOX1	114.05781069008798
RPE1	MEOX1	98.21067774671997
RPE1	MEOX1	77.46542356072204
RPE1	MEOX1	83.42861805706283
RPE1	MEOX1	81.72466272935834
RPE1	MEOX1	76.1488543945526
RPE1	MEOX1	47.6324659456704
RPE1	MEOX1	138.83909128511425
RPE1	MEOX1	85.49666385534208
RPE1	MEOX1	28.21374001957496
RPE1	MEOX1	50.43814332087928
RPE1	MEOX1	78.63374283577193
RPE1	MEOX1	70.20941225770129
RPE1	MEOX1	39.37186323554611
RPE1	MEOX1	89.50193272742318
RPE1	MEOX1	99.84373541949148
RPE1	MEOX1	75.5798588178651
RPE1	MEOX1	72.74389665407931
RPE1	MEOX1	87.9573020292017
RPE1	MEOX1	50.431596126859176
RPE1	MEOX1	74.07242404124369
RPE1	MEOX1	57.632261689126366
RPE1	MEOX1	140.4058812387081
RPE1	MEOX1	159.46489960483584
RPE1	MEOX1	118.99248916663406
RPE1	MEOX1	123.36755724305412
RPE1	MEOX1	87.62633178324108
RPE1	MEOX1	47.60566179958395
RPE1	MEOX1	61.80272894974242
RPE1	MEOX1	28.396105104855128
RPE1	MEOX1	69.35047125338018
RPE1	MEOX1	92.08738902257473
RPE1	MEOX1	80.25559673527465
RPE1	MEOX1	65.41108477914902
RPE1	MEOX1	127.5264868789644
RPE1	MEOX1	95.54532621017468
RPE1	MEOX1	59.10571740753812
RPE1	MEOX1	155.29414597496526
RPE1	MEOX1	86.82132770340522
RPE1	MEOX1	90.0810600448908
RPE1	MEOX1	97.8532400769366
RPE1	MEOX1	104.27413446887604
RPE1	MEOX1	147.52472742693027
RPE1	MEOX1	87.66295123907611
RPE1	MEOX1	39.01348209393539
RPE1	MEOX1	93.24346987174796
RPE1	MEOX1	157.70121647724017
RPE1	MEOX1	99.82497006302572
RPE1	MEOX1	32.61364366023324
RPE1	MEOX1	102.67478869091066
RPE1	MEOX1	135.84187252940865
RPE1	MEOX1	65.95307289861465
RPE1	MEOX1	100.42910188084352
RPE1	MEOX1	172.59031895679897
RPE1	HIST1	73.83192150881115
RPE1	HIST1	117.4257483422656
RPE1	HIST1	34.376349033130204
RPE1	HIST1	108.2541234391166
RPE1	HIST1	20.71221568385903
RPE1	HIST1	56.68388864988278
RPE1	HIST1	65.60453961514783
RPE1	HIST1	80.81780278831025
RPE1	HIST1	49.13674189341812
RPE1	HIST1	120.60484556445029
RPE1	HIST1	108.05871544160932
RPE1	HIST1	95.54031475348978
RPE1	HIST1	63.86256575448817
RPE1	HIST1	84.47787106433958
RPE1	HIST1	68.32602074907507
RPE1	HIST1	509.2247481846852
RPE1	HIST1	62.3085416099598
RPE1	HIST1	143.69695363996792
RPE1	HIST1	83.95412602437972
RPE1	HIST1	72.01097886942517
RPE1	HIST1	98.50980169380898
RPE1	HIST1	48.917833801471495
RPE1	HIST1	104.6464171935478
RPE1	HIST1	67.06651294140948
RPE1	HIST1	53.01327460913365
RPE1	HIST1	98.0937655594221
RPE1	HIST1	163.97233500680187
RPE1	HIST1	124.75249435127242
RPE1	HIST1	38.40677082056454
RPE1	HIST1	63.04776967837226
RPE1	HIST1	49.04558551827261
RPE1	HIST1	25.3954252746284
RPE1	HIST1	71.09952685525587
RPE1	HIST1	75.44031063991133
RPE1	HIST1	68.90776653984352
RPE1	HIST1	79.26636844983918
RPE1	HIST1	82.30045932504808
RPE1	HIST1	75.79841488833915
RPE1	HIST1	84.91829621531168
RPE1	HIST1	47.24278016943388
RPE1	HIST1	121.05095806204788
RPE1	HIST1	106.69985833218745
RPE1	HIST1	106.10490230510882
RPE1	HIST1	72.27910492755291
RPE1	HIST1	94.8887447367089
RPE1	HIST1	16.052076574216485
RPE1	HIST1	48.208958630200506
RPE1	HIST1	51.452304576314695
RPE1	HIST1	78.81016311716806
RPE1	HIST1	83.62513808372337
RPE1	HIST1	39.44048874490197
RPE1	HIST1	93.00598032991358
RPE1	HIST1	46.465995885697616
RPE1	HIST1	72.39482856494395
RPE1	HIST1	144.74577140252427
RPE1	HIST1	80.79315197336739
RPE1	HIST1	121.99804932844246
RPE1	HIST1	95.48121127410694
RPE1	HIST1	68.44799484570086
RPE1	HIST1	84.91355096861862
RPE1	HIST1	107.50997176563456
RPE1	HIST1	64.79596811641622
RPE1	HIST1	117.14932113472608
RPE1	HIST1	34.589171689094776
RPE1	HIST1	51.0778580767738
RPE1	HIST1	92.88781305760314
RPE1	HIST1	54.051103040680594
RPE1	HIST1	113.69015783138396
RPE1	HIST1	45.08908103602216
RPE1	HIST1	100.41523431329703
RPE1	HIST1	74.93329918831442
RPE1	HIST1	142.4073703186969
RPE1	HIST1	57.34372176359663
RPE1	HIST1	114.53951644246
RPE1	HIST1	162.74916407929064
RPE1	HIST1	53.25656525327348
RPE1	HIST1	71.59297860427644
RPE1	HIST1	59.54071972238678
RPE1	HIST1	50.77208366685472
RPE1	HIST1	51.07910026452407
RPE1	HIST1	39.6443247914689
RPE1	HIST1	74.69987615794965
RPE1	HIST1	47.57344431453334
RPE1	HIST1	58.028039592236986
RPE1	HIST1	92.68681166950007
RPE1	HIST1	95.10713494139384
RPE1	HIST1	73.25721365730831
RPE1	HIST1	62.02699262846741
RPE1	HIST1	39.76664626981748
RPE1	HIST1	138.78870482962017
RPE1	HIST1	62.04379364217505
RPE1	HIST1	80.48996338343163
RPE1	HIST1	67.41994546796761
RPE1	HIST1	75.13501046294787
RPE1	HIST1	72.39879365662333
RPE1	HIST1	43.55176200277116
RPE1	HIST1	43.92765858693852
RPE1	HIST1	62.18142274407728
RPE1	HIST1	97.19464859614024
RPE1	HIST1	69.02380845484542
RPE1	HIST1	54.53747073672256
RPE1	HIST1	77.29310845583466
RPE1	HIST1	92.87678255398627
RPE1	HIST1	52.97080368658603
RPE1	HIST1	54.8925141272922
RPE1	HIST1	64.24616157839266
RPE1	HIST1	34.526392306975325
RPE1	HIST1	88.55684113297922
RPE1	HIST1	118.22915814179623
RPE1	HIST1	44.48122333567843
RPE1	HIST1	125.03374770679676
RPE1	HIST1	111.79542939873318
RPE1	HIST1	80.64082894579349
RPE1	HIST1	59.83974844190208
RPE1	HIST1	70.39847361207947
RPE1	HIST1	61.63365037846329
RPE1	HIST1	119.76307544277078
RPE1	HIST1	75.30232754900443
RPE1	HIST1	87.33720304163408
RPE1	HIST1	82.98414619250275
RPE1	HIST1	23.12646150212987
RPE1	HIST1	78.65042777948746
RPE1	HIST1	52.613289500624965
RPE1	HIST1	71.74576310570872
RPE1	HIST1	139.3977871137013
RPE1	HIST1	118.32799190268356
RPE1	HIST1	37.16820605292686
RPE1	HIST1	69.04907872019504
RPE1	HIST1	98.88109655252153
RPE1	HIST1	85.09774728817447
RPE1	HIST1	72.57505638817469
RPE1	HIST1	51.9680395940633
RPE1	HIST1	40.0700129825727
RPE1	HIST1	71.55325957871494
RPE1	HIST1	30.69896103416604
RPE1	HIST1	29.6811149726946
RPE1	HIST1	69.36430649563916
RPE1	HIST1	152.6771856069212
RPE1	HIST1	52.719513174361154
RPE1	HIST1	62.18391623007089
RPE1	HIST1	85.88977959071153
RPE1	HIST1	54.3131784188374
RPE1	HIST1	102.70316448269352
RPE1	HIST1	51.32340683339542
RPE1	HIST1	40.62853726845511
RPE1	HIST1	97.04785892347586
RPE1	HIST1	119.1548160956054
RPE1	HIST1	61.62909541410713
RPE1	HIST1	84.90740935145921
RPE1	HIST1	57.7083671277216
RPE1	HIST1	68.32273801377207
RPE1	HIST1	67.37018812673318
RPE1	HIST1	24.466868727221755
RPE1	HIST1	101.1976112940192
RPE1	HIST1	103.18410973162474
RPE1	HIST1	69.8056672300004
RPE1	HIST1	102.87562657352186
RPE1	HIST1	68.19802288841672
RPE1	HIST1	76.90137371201065
RPE1	HIST1	55.0854746130082
RPE1	HIST1	65.78191127045838
RPE1	HIST1	37.55611921907043
RPE1	HIST1	123.7302720919206
RPE1	HIST1	51.2047489511005
RPE1	HIST1	165.67748019352024
RPE1	HIST1	83.05746593091534
RPE1	HIST1	37.80640497764486
RPE1	HIST1	67.07649926072794
RPE1	HIST1	51.78209187867958
RPE1	HIST1	113.65761602227296
RPE1	HIST1	50.60612678261655
RPE1	HIST1	86.47463841698885
RPE1	HIST1	69.5961355142328
RPE1	HIST1	64.98636195121685
RPE1	HIST1	74.00432731596946
RPE1	HIST1	34.44377882660747
RPE1	HIST1	36.580680737561686
RPE1	HIST1	56.1914260149912
RPE1	HIST1	48.64200751037118
RPE1	HIST1	71.01719596834847
RPE1	HIST1	77.56380654671393
RPE1	HIST1	37.33203340311052
RPE1	HIST1	53.93379677751307
RPE1	HIST1	39.43461183936825
RPE1	HIST1	68.48755162245625
RPE1	HIST1	77.08619830566282
RPE1	HIST1	114.93573789118274
RPE1	HIST1	45.39834050717001
RPE1	HIST1	83.33728876825266
RPE1	HIST1	3.0957326766099977
RPE1	HIST1	42.703784403155
RPE1	HIST1	61.32483677656101
RPE1	HIST1	66.52586226519037
RPE1	HIST1	74.74587258973447
RPE1	HIST1	94.856929681912
RPE1	HIST1	95.01690635349442
RPE1	HIST1	99.29021480276975
RPE1	HIST1	66.70701740747596
RPE1	HIST1	98.61718721866028
RPE1	HIST1	66.23004432455559
RPE1	HIST1	70.14478636204015
RPE1	HIST1	84.5264410919358
RPE1	HIST1	98.09277247376116
RPE1	HIST1	90.94062666271547
RPE1	HIST1	54.08264903790564
RPE1	HIST1	105.80712443248754
RPE1	HIST1	86.79060567526048
RPE1	HIST1	48.76274419962719
RPE1	HIST1	49.65473453917036
RPE1	HIST1	25.690260239426795
RPE1	HIST1	65.4368980133058
RPE1	HIST1	36.835239100636535
RPE1	HIST1	33.710591519030785
RPE1	HIST1	57.02526428829231
RPE1	HIST1	110.069990555899
RPE1	HIST1	67.74562623086234
RPE1	HIST1	107.57149853998833
RPE1	HIST1	111.28934006529587
RPE1	HIST1	35.2386921845145
RPE1	HIST1	101.27303702141668
RPE1	HIST1	42.05951220842668
RPE1	HIST1	97.63549259646312
RPE1	HIST1	94.62791781321916
RPE1	HIST1	61.66791363522432
RPE1	HIST1	82.18245514438843
RPE1	HIST1	68.25146258902205
RPE1	HIST1	58.93509884234284
RPE1	HIST1	57.3087398195574
RPE1	HIST1	65.61963004290487
RPE1	HIST1	111.91114390682476
RPE1	HIST1	97.21594898275572
RPE1	HIST1	95.4518848650654
RPE1	HIST1	54.6825775423348
RPE1	HIST1	113.32596461149134
RPE1	HIST1	106.37942957831628
RPE1	HIST1	44.66775857456477
RPE1	HIST1	54.63639907710588
RPE1	HIST1	74.88700589505954
RPE1	HIST1	73.24809389842221
RPE1	HIST1	43.90503895154679
RPE1	HIST1	104.36113447086116
RPE1	HIST1	35.466278040309966
RPE1	HIST1	51.895239122640966
RPE1	HIST1	60.67893246795566
RPE1	HIST1	76.41899447465492
RPE1	HIST1	94.7830175445102
RPE1	HIST1	82.82003369449508
RPE1	HIST1	76.99777753954724
RPE1	HIST1	98.45055495244316
RPE1	HIST1	44.346343064563605
RPE1	HIST1	57.88777900464153
RPE1	HIST1	92.20126637876528
RPE1	HIST1	135.80072283929036
RPE1	HIST1	83.5498434303763
RPE1	HIST1	75.12520459229808
RPE1	HIST1	46.18428564227021
RPE1	HIST1	103.49883685249634
RPE1	HIST1	87.856596888682
RPE1	HIST1	57.11558045446168
RPE1	HIST1	94.6161277100482
RPE1	HIST1	68.7178546750834
RPE1	HIST1	119.12166915832611
RPE1	HIST1	58.709877028158
RPE1	HIST1	47.16542678821289
RPE1	HIST1	85.17552108893689
RPE1	HIST1	84.03257799353425
RPE1	HIST1	75.77770510543256
RPE1	HIST1	64.8380046574483
RPE1	HIST1	84.57543574640962
RPE1	HIST1	108.04656111675416
RPE1	HIST1	116.6778516118042
RPE1	HIST1	58.3313773066757
RPE1	HIST1	48.84249657814131
RPE1	HIST1	80.93465455996655
RPE1	HIST1	69.65491243954432
RPE1	HIST1	72.27339647352646
RPE1	HIST1	76.56673983772164
RPE1	HIST1	92.74421378683898
RPE1	HIST1	76.4709013369057
RPE1	HIST1	134.32149149249494
RPE1	HIST1	39.57270308069463
RPE1	HIST1	74.27960518750749
RPE1	HIST1	54.1459201654519
RPE1	HIST1	81.61907680672032
RPE1	HIST1	47.29160125302119
RPE1	HIST1	28.590377117225888
RPE1	HIST1	65.81541003094712
RPE1	HIST1	204.94240995613984
RPE1	HIST1	57.094619796186144
RPE1	HIST1	63.00748588854599
RPE1	HIST1	19.363501921983403
RPE1	HIST1	59.39222041459719
RPE1	HIST1	62.271915656858745
RPE1	HIST1	104.87781516008076
RPE1	HIST1	79.75313540752627
RPE1	HIST1	51.05753625633212
RPE1	HIST1	69.10492325212775
RPE1	HIST1	35.13093563772998
RPE1	HIST1	134.04605603800732
RPE1	HIST1	64.64258225645682
RPE1	HIST1	112.34300647104877
RPE1	HIST1	38.61845852461559
RPE1	HIST1	65.02298498077613
RPE1	HIST1	80.84897984660866
RPE1	HIST1	30.76476880544847
RPE1	HIST1	73.26311716447438
RPE1	HIST1	110.87447486422629
RPE1	HIST1	35.48053105960998
RPE1	HIST1	107.70221831491084
RPE1	HIST1	55.167193699884685
RPE1	HIST1	108.46462419788207
RPE1	HIST1	52.08264698456599
RPE1	HIST1	155.25650596258404
RPE1	HIST1	34.06958965135896
RPE1	HIST1	101.00197980582789
RPE1	HIST1	87.53966957835424
RPE1	HIST1	76.20692018961404
RPE1	HIST1	65.48893223865221
RPE1	HIST1	130.2734526192856
RPE1	HIST1	85.41059128537842
RPE1	HIST1	56.2651088395029
RPE1	HIST1	30.51206108744312
RPE1	HIST1	70.32888667337079
RPE1	HIST1	39.448652880064245
RPE1	HIST1	102.77072066941145
RPE1	HIST1	78.92560284612763
RPE1	HIST1	44.35590038584196
RPE1	HIST1	23.404733164427387
RPE1	HIST1	36.44994625655414
RPE1	HIST1	109.27595139965258
RPE1	HIST1	57.1794100151536
RPE1	HIST1	59.02787959853544
RPE1	HIST1	106.05096180488589
RPE1	HIST1	40.20294986802636
RPE1	HIST1	56.4755599006844
RPE1	HIST1	141.50516633756962
RPE1	HIST1	148.63387710614157
RPE1	HIST1	83.67696282221935
RPE1	HIST1	23.031156735422243
RPE1	HIST1	46.967318729633945
RPE1	HIST1	99.20371797876204
RPE1	HIST1	63.09289749921865
RPE1	HIST1	93.4248270611008
RPE1	HIST1	50.92416759859013
RPE1	HIST1	113.58786876237308
RPE1	HIST1	37.937588128021126
RPE1	HIST1	45.09569124630303
RPE1	HIST1	111.7314337162524
RPE1	HIST1	76.29972864639184
RPE1	HIST1	106.42619261643924
RPE1	HIST1	73.01995078425703
RPE1	HIST1	75.23927835305801
RPE1	HIST1	111.273212599936
RPE1	HIST1	75.29505353796681
RPE1	HIST1	61.57196937516687
RPE1	HIST1	39.32495511577429
RPE1	HIST1	78.5322284546323
RPE1	HIST1	145.43925264184716
RPE1	HIST1	187.5833858449612
RPE1	HIST1	96.41698424041986
RPE1	HIST1	63.96669514062079
RPE1	HIST1	81.26724666602419
RPE1	HIST1	45.90417484217167
RPE1	HIST1	77.95375174405507
RPE1	HIST1	53.39739388484176
RPE1	HIST1	49.35057186658223
RPE1	HIST1	56.88526542513689
RPE1	HIST1	122.91169162224216
RPE1	HIST1	49.99617484914404
RPE1	HIST1	105.06055990002616
RPE1	HIST1	58.077954539003095
RPE1	HIST1	114.94809438211564
RPE1	HIST1	50.439109216767534
RPE1	HIST1	43.58002740841374
RPE1	HIST1	35.50610882359607
RPE1	HIST1	64.77268646678958
RPE1	HIST1	99.18469694605604
RPE1	HIST1	47.58326339128247
RPE1	HIST1	96.64926415279476
RPE1	HIST1	113.24336368782136
RPE1	HIST1	148.06163107702176
RPE1	HIST1	63.15963104870951
RPE1	HIST1	76.17851718601838
RPE1	HIST1	65.57905444989169
RPE1	HIST1	40.65548449404965
RPE1	HIST1	94.64496447873462
RPE1	HIST1	52.30795482213587
RPE1	HIST1	73.46336869792802
RPE1	HIST1	29.595536966794267
RPE1	HIST1	86.82420647220472
RPE1	HIST1	125.6650950642728
RPE1	HIST1	110.16750977020092
RPE1	HIST1	136.69069991110257
RPE1	HIST1	139.47844682363646
RPE1	HIST1	69.01130243414673
RPE1	HIST1	14.332033415872989
RPE1	HIST1	105.90583838482328
RPE1	HIST1	16.13868985118043
RPE1	HIST1	24.47182666089731
RPE1	HIST1	90.37323515931116
RPE1	HIST1	94.4016296159343
RPE1	HIST1	101.21235683692862
RPE1	HIST1	89.27148091803915
RPE1	HIST1	66.82669788895898
RPE1	HIST1	5.111596016247356
RPE1	HIST1	82.4086029105229
RPE1	HIST1	88.49540361962157
RPE1	HIST1	32.12729739298362
RPE1	HIST1	60.18166026580918
RPE1	HIST1	96.62631440557963
RPE1	HIST1	59.21175310582144
RPE1	HIST1	118.69851861211116
RPE1	HIST1	133.92395813430994
RPE1	HIST1	167.86130374880378
RPE1	HIST1	69.16357838064488
RPE1	HIST1	49.201348905189576
RPE1	HIST1	74.31616659564322
RPE1	HIST1	83.32051302830715
RPE1	HIST1	101.94783397702284
RPE1	HIST1	42.225523027958495
RPE1	HIST1	99.41252011101484
RPE1	HIST1	66.88942912172674
RPE1	HIST1	58.8350167186328
RPE1	HIST1	141.91311707503183
RPE1	HIST1	56.80127672224364
RPE1	HIST1	65.65801697930432
RPE1	HIST1	61.56427983063553
RPE1	HIST1	114.60438447006072
RPE1	HIST1	104.72530129042804
RPE1	HIST1	73.56443097255689
RPE1	HIST1	133.55485708625602
RPE1	HIST1	91.26797672469144
RPE1	HIST1	29.217265660020303
RPE1	HIST1	44.636980551227765
RPE1	HIST1	62.57201783939058
RPE1	HIST1	80.45609969599838
RPE1	HIST1	127.598963046711
RPE1	HIST1	51.88702026573004
RPE1	HIST1	80.14535092331464
RPE1	HIST1	49.30613311140431
RPE1	HIST1	79.93701104079105
RPE1	HIST1	56.77443984519381
RPE1	HIST1	123.4053328712814
RPE1	HIST1	65.9422112150394
RPE1	HIST1	31.61959871039525
RPE1	HIST1	69.16789015872148
RPE1	HIST1	48.72476652124934
RPE1	HIST1	144.85756565644363
RPE1	HIST1	63.13414301254314
RPE1	HIST1	89.2335686212506
RPE1	HIST1	106.68894007259776
RPE1	HIST1	101.333583684022
RPE1	HIST1	77.80819409534122
RPE1	HIST1	59.02723277653178
RPE1	HIST1	80.54918431698479
RPE1	HIST1	84.99546826628645
RPE1	HIST1	32.90571338270254
RPE1	HIST1	81.81199143590577
RPE1	HIST1	87.87081928887123
RPE1	HIST1	102.61778360205996
RPE1	HIST1	63.35729669357001
RPE1	HIST1	37.409440145513024
RPE1	HIST1	93.76725474098424
RPE1	HIST1	82.8062432605223
RPE1	HIST1	47.56222054527269
RPE1	HIST1	60.20914854470379
RPE1	HIST1	116.8047588647831
RPE1	HIST1	71.7973761938789
RPE1	HIST1	146.8211341381815
RPE1	HIST1	47.10014758778805
RPE1	HIST1	137.18181161659786
RPE1	HIST1	109.5963316901018
RPE1	HIST1	184.8649433924772
RPE1	HIST1	96.11112548216356
RPE1	HIST1	59.934515493160745
RPE1	HIST1	93.2389794489552
RPE1	HIST1	62.571614657877646
RPE1	HIST1	23.96612006902533
RPE1	HIST1	48.89847581899372
RPE1	HIST1	63.51149137776976
RPE1	HIST1	81.23295173048919
RPE1	HIST1	61.56582292647047
RPE1	HIST1	29.678999798996102
RPE1	HIST1	49.29436060779547
RPE1	HIST1	151.5552490020087
RPE1	HIST1	39.03583686665412
RPE1	HIST1	66.49268024902514
RPE1	HIST1	94.12709283089558
RPE1	HIST1	92.84405722092586
RPE1	HIST1	78.36150939240706
RPE1	HIST1	57.54400046240762
RPE1	HIST1	60.28695963569493
RPE1	HIST1	71.13314371401064
RPE1	HIST1	134.99599788738388
RPE1	HIST1	130.89569102654906
RPE1	HIST1	39.29900787291653
RPE1	HIST1	32.14032754101615
RPE1	HIST1	73.50876597233568
RPE1	HIST1	75.98457897585415
RPE1	HIST1	77.97068321504041
RPE1	HIST1	60.8189817482572
RPE1	HIST1	65.36370141276277
RPE1	HIST1	34.310241678002264
RPE1	HIST1	35.35336082655196
RPE1	HIST1	57.07035588613026
RPE1	HIST1	55.70952786522611
RPE1	HIST1	70.38062933031414
RPE1	HIST1	69.70123622394338
RPE1	HIST1	56.38265054372015
RPE1	HIST1	63.06943179875604
RPE1	HIST1	66.13637931946549
RPE1	HIST1	124.40713618803728
RPE1	HIST1	129.7266784792712
RPE1	HIST1	114.05410784765908
RPE1	HIST1	29.87485078191016
RPE1	HIST1	42.71877142282714
RPE1	HIST1	62.2039409172237
RPE1	HIST1	63.41640812357908
RPE1	HIST1	57.06039913811712
RPE1	HIST1	52.155119375842965
RPE1	HIST1	81.03123677276722
RPE1	HIST1	104.92871150347764
RPE1	HIST1	85.36172421245514
RPE1	HIST1	54.68105421995092
RPE1	HIST1	28.196342903334276
RPE1	HIST1	71.59361843149811
RPE1	HIST1	77.90165093149218
RPE1	HIST1	110.56731562877012
RPE1	HIST1	58.63750190016875
RPE1	HIST1	110.38179297128372
RPE1	HIST1	67.05536922894372
RPE1	HIST1	51.726155879104354
RPE1	HIST1	75.58985905301054
RPE1	HIST1	66.99250519585331
RPE1	HIST1	47.22652990758056
RPE1	HIST1	40.511183390455
RPE1	HIST1	140.90752317826338
RPE1	HIST1	33.9988771490787
RPE1	HIST1	78.18015439833482
RPE1	HIST1	42.12230043579307
RPE1	HIST1	94.32444888541886
RPE1	HIST1	28.24220064970924
RPE1	HIST1	120.50851616260992
RPE1	HIST1	74.67038431816201
RPE1	HIST1	70.02290020546239
RPE1	HIST1	114.52161789259392
RPE1	HIST1	78.91237550002154
RPE1	HIST1	85.89224276842229
RPE1	HIST1	123.81247494668187
RPE1	HIST1	43.05947359491937
RPE1	HIST1	88.58468986359698
RPE1	HIST1	133.93883129122366
RPE1	HIST1	93.15258894747927
RPE1	HIST1	90.21619086768897
RPE1	HIST1	111.8548214150154
RPE1	HIST1	65.00268930428747
RPE1	HIST1	71.84767069325741
RPE1	HIST1	57.03136324594504
RPE1	HIST1	81.28063700309968
RPE1	HIST1	24.282368889103736
RPE1	HIST1	41.75132830865921
RPE1	HIST1	75.09602903923968
RPE1	HIST1	76.19916042574978
RPE1	HIST1	45.79012897802345
RPE1	HIST1	149.5526537303569
RPE1	HIST1	67.9520129594456
RPE1	HIST1	27.72730907122769
RPE1	HIST1	161.90052314173573
RPE1	HIST1	87.80600726250599
RPE1	HIST1	64.68033271834118
RPE1	HIST1	48.37862270149173
RPE1	HIST1	73.86881099432846
RPE1	HIST1	66.24550370101818
RPE1	HIST1	104.9433627753193
RPE1	HIST1	127.09806833603216
RPE1	HIST1	28.4640759639378
RPE1	HIST1	86.9297523307655
RPE1	HIST1	41.498936086536446
RPE1	HIST1	43.32068077966994
RPE1	HIST1	62.200606188565246
RPE1	HIST1	43.61642727974563
RPE1	HIST1	47.16553458478464
RPE1	HIST1	61.33839443257443
RPE1	HIST1	81.18737326409574
RPE1	HIST1	44.26279239423167
RPE1	HIST1	34.219137620529864
RPE1	HIST1	97.19929894401274
RPE1	HIST1	29.639386757652584
RPE1	HIST1	26.71827918376005
RPE1	HIST1	28.1998170257189
RPE1	HIST1	20.68474218046981
RPE1	HIST1	28.915768834704952
RPE1	HIST1	74.66599161735837
RPE1	HIST1	76.7410377111702
RPE1	HIST1	126.97217902831837
RPE1	HIST1	44.39358789830688
RPE1	HIST1	62.56831541873831
RPE1	HIST1	89.63060398254218
RPE1	HIST1	85.04058174750331
RPE1	HIST1	92.7078637483664
RPE1	HIST1	43.50590912945171
RPE1	HIST1	76.61769265866702
RPE1	HIST1	107.50306468756648
RPE1	HIST1	39.03889356016608
RPE1	HIST1	87.3173678008669
RPE1	HIST1	65.0945737540591
RPE1	HIST1	53.1874683311169
RPE1	HIST1	70.43673443865457
RPE1	HIST1	82.43037283631897
RPE1	HIST1	56.1822290652331
RPE1	HIST1	53.71699274469207
RPE1	HIST1	48.27789028421672
RPE1	HIST1	125.07065736394742
RPE1	HIST1	75.42211046338625
RPE1	HIST1	73.94085399208267
RPE1	HIST1	127.01191823168936
RPE1	HIST1	29.863225231149965
RPE1	HIST1	101.59490426811638
RPE1	HIST1	84.76799641883505
RPE1	HIST1	91.5866456880827
RPE1	HIST1	73.10872403722013
RPE1	HIST1	123.19580223502786
RPE1	YARS2	101.32955237339996
RPE1	YARS2	88.82522882432757
RPE1	YARS2	164.2331637168671
RPE1	YARS2	210.56173972880444
RPE1	YARS2	98.30664214623069
RPE1	YARS2	53.12078758345374
RPE1	YARS2	93.38851883941932
RPE1	YARS2	104.14751654431606
RPE1	YARS2	75.1846824099259
RPE1	YARS2	74.59203821000455
RPE1	YARS2	62.02697664102498
RPE1	YARS2	103.67433479170788
RPE1	YARS2	169.12913065833754
RPE1	YARS2	59.14602923469949
RPE1	YARS2	88.23707366756871
RPE1	YARS2	110.99898208685188
RPE1	YARS2	86.45088232559932
RPE1	YARS2	101.53495832396294
RPE1	YARS2	74.12096018556628
RPE1	YARS2	63.99020145719057
RPE1	YARS2	115.98924686444283
RPE1	YARS2	77.41769559563747
RPE1	YARS2	97.58112144173614
RPE1	YARS2	81.78004966228694
RPE1	YARS2	112.3062978805372
RPE1	YARS2	102.04048152665013
RPE1	YARS2	171.62853027103884
RPE1	YARS2	78.9165879052653
RPE1	YARS2	67.35198135471117
RPE1	YARS2	102.32215964194066
RPE1	YARS2	114.01003913690346
RPE1	YARS2	90.77089286891618
RPE1	YARS2	64.99758715183434
RPE1	YARS2	114.9479195085824
RPE1	YARS2	101.08544312773948
RPE1	YARS2	93.2872225478348
RPE1	YARS2	34.568710073952445
RPE1	YARS2	132.3186224373132
RPE1	YARS2	34.430298772179675
RPE1	YARS2	107.78580088547986
RPE1	YARS2	118.69699217813644
RPE1	YARS2	47.07110661197534
RPE1	YARS2	60.38920773301788
RPE1	YARS2	49.187478029199305
RPE1	YARS2	119.4648604796558
RPE1	YARS2	51.9055192693534
RPE1	YARS2	534.738158107058
RPE1	YARS2	158.31138057394153
RPE1	YARS2	79.51431951177268
RPE1	YARS2	62.82531230925665
RPE1	YARS2	167.17623555969175
RPE1	YARS2	123.96664621872192
RPE1	YARS2	96.776088560637
RPE1	YARS2	93.89384644644312
RPE1	YARS2	78.98413488471155
RPE1	YARS2	56.88427759873651
RPE1	YARS2	71.1095504747911
RPE1	YARS2	135.91672074711116
RPE1	YARS2	66.73323579649545
RPE1	YARS2	88.75574801739117
RPE1	YARS2	137.06514189233494
RPE1	YARS2	87.83130290234398
RPE1	YARS2	91.9502492994004
RPE1	YARS2	84.34633311272901
RPE1	YARS2	64.20046894191375
RPE1	YARS2	102.13302202341444
RPE1	YARS2	74.93506928633593
RPE1	YARS2	70.75223143437631
RPE1	YARS2	134.6355896607988
RPE1	YARS2	72.78006701722876
RPE1	YARS2	35.91220773100634
RPE1	YARS2	135.6434437406018
RPE1	YARS2	85.13294961742592
RPE1	YARS2	50.39495553079254
RPE1	YARS2	52.20270163842263
RPE1	YARS2	65.0488382788688
RPE1	YARS2	97.7361874954227
RPE1	YARS2	166.91563692330578
RPE1	YARS2	75.58702688273655
RPE1	YARS2	141.41305692992046
RPE1	YARS2	66.90657355125059
RPE1	YARS2	73.47095267482793
RPE1	YARS2	115.67590485916796
RPE1	YARS2	40.0215163127237
RPE1	YARS2	64.25857040033668
RPE1	YARS2	181.75156862845483
RPE1	YARS2	46.44676520573978
RPE1	YARS2	54.12011049107822
RPE1	YARS2	79.7862425256115
RPE1	YARS2	110.03795662800788
RPE1	YARS2	120.23812557478117
RPE1	YARS2	64.35319916710874
RPE1	YARS2	62.628899014821656
RPE1	YARS2	46.07811660582076
RPE1	YARS2	80.76792467616187
RPE1	YARS2	91.83010809939648
RPE1	YARS2	65.05420325619036
RPE1	YARS2	83.08466157745166
RPE1	YARS2	41.55488229432074
RPE1	YARS2	76.19324288046002
RPE1	YARS2	105.17909652097607
RPE1	YARS2	36.74062491931934
RPE1	YARS2	73.94721281778654
RPE1	YARS2	160.98425554437017
RPE1	YARS2	150.22704769067633
RPE1	YARS2	58.36428559533701
RPE1	YARS2	26.816320027326032
RPE1	YARS2	57.68085608193906
RPE1	YARS2	116.15829011374107
RPE1	YARS2	72.83199903248706
RPE1	YARS2	118.23935146770476
RPE1	YARS2	53.369647694397095
RPE1	YARS2	75.12749978423362
RPE1	YARS2	41.66993197014265
RPE1	YARS2	85.25500398441213
RPE1	YARS2	77.04842513895622
RPE1	YARS2	161.13170745255903
RPE1	YARS2	70.15380384155932
RPE1	YARS2	125.42013821832674
RPE1	YARS2	54.00310160891367
RPE1	YARS2	111.16378289533124
RPE1	YARS2	92.84456321168008
RPE1	YARS2	85.68342240243447
RPE1	YARS2	46.14236701121264
RPE1	YARS2	90.6497804135537
RPE1	YARS2	173.89304778309972
RPE1	YARS2	99.3853291054106
RPE1	YARS2	69.20009105423172
RPE1	YARS2	70.62842425540317
RPE1	YARS2	76.95114011181525
RPE1	YARS2	73.9610086244934
RPE1	YARS2	75.16635224167001
RPE1	YARS2	69.64116917631782
RPE1	YARS2	82.58240108481245
RPE1	YARS2	108.40974955770952
RPE1	YARS2	87.23613799954266
RPE1	YARS2	79.10739923628957
RPE1	YARS2	89.70807536720329
RPE1	YARS2	150.52690476915595
RPE1	YARS2	96.79794493623103
RPE1	YARS2	80.86276306107582
RPE1	YARS2	68.78794816019139
RPE1	YARS2	58.89576506625248
RPE1	YARS2	58.23322278022901
RPE1	YARS2	67.84247868861326
RPE1	YARS2	142.35944467003276
RPE1	YARS2	73.46863413094465
RPE1	YARS2	86.4504321029299
RPE1	YARS2	83.01913987409901
RPE1	YARS2	211.33061967982115
RPE1	YARS2	64.94650561182073
RPE1	YARS2	103.13969699047196
RPE1	YARS2	132.20876104029156
RPE1	YARS2	133.66743803602463
RPE1	YARS2	66.21111552451282
RPE1	YARS2	78.96387460960813
RPE1	YARS2	51.17416671087637
RPE1	YARS2	141.1434680404918
RPE1	YARS2	57.191721374335714
RPE1	YARS2	155.10370893864535
RPE1	YARS2	38.07683753296274
RPE1	YARS2	101.64734951729976
RPE1	YARS2	99.06962904853695
RPE1	YARS2	109.96635532969974
RPE1	YARS2	81.87993020350304
RPE1	YARS2	43.57456344589232
RPE1	YARS2	89.42455792115084
RPE1	YARS2	83.06916054183479
RPE1	YARS2	93.49623077052236
RPE1	YARS2	97.68352343706428
RPE1	YARS2	78.95421519803199
RPE1	YARS2	40.85342740960102
RPE1	YARS2	51.49205289527229
RPE1	YARS2	45.10578263542804
RPE1	YARS2	117.93202713833136
RPE1	YARS2	77.28794974020796
RPE1	YARS2	71.98547692081621
RPE1	YARS2	104.3775708376394
RPE1	YARS2	75.45573074239627
RPE1	YARS2	12.462476280847357
RPE1	YARS2	127.64661755285182
RPE1	YARS2	118.00621443479145
RPE1	YARS2	120.45639927587256
RPE1	YARS2	92.35871198046335
RPE1	YARS2	88.26419717659104
RPE1	YARS2	59.058949402257234
RPE1	YARS2	112.51523327256966
RPE1	YARS2	70.71482373424824
RPE1	YARS2	81.73290843299856
RPE1	YARS2	53.66415402374718
RPE1	YARS2	113.56077667473257
RPE1	YARS2	78.2760966932906
RPE1	YARS2	89.22009398003368
RPE1	YARS2	82.65140727403177
RPE1	YARS2	71.63400011682556
RPE1	YARS2	21.91097032403264
RPE1	YARS2	70.39374323218244
RPE1	YARS2	65.29295330162319
RPE1	YARS2	135.5945337922982
RPE1	YARS2	111.0670983313857
RPE1	YARS2	97.15136084708348
RPE1	YARS2	105.777840424772
RPE1	YARS2	90.73217313776358
RPE1	YARS2	112.6961679430824
RPE1	YARS2	64.32001145270289
RPE1	YARS2	62.32056961060586
RPE1	YARS2	101.55403298985406
RPE1	YARS2	135.44648176273333
RPE1	YARS2	56.7068988900236
RPE1	YARS2	140.8785833956905
RPE1	YARS2	77.26833303139826
RPE1	YARS2	112.15229221949348
RPE1	YARS2	39.4125337779392
RPE1	YARS2	36.59786212175453
RPE1	YARS2	42.989383559504994
RPE1	YARS2	112.57525950305578
RPE1	YARS2	44.12420038205072
RPE1	YARS2	113.20633301540968
RPE1	YARS2	47.4715999807174
RPE1	YARS2	39.5466732708343
RPE1	YARS2	103.0561981973305
RPE1	YARS2	45.07806588201379
RPE1	YARS2	85.82032786539828
RPE1	YARS2	97.92196309941214
RPE1	YARS2	217.09778790801747
RPE1	YARS2	115.00581892000986
RPE1	YARS2	154.06530245508836
RPE1	YARS2	117.16725509805651
RPE1	YARS2	160.52383387656243
RPE1	YARS2	143.95016696925785
RPE1	YARS2	44.64459079133568
RPE1	YARS2	52.52375575158377
RPE1	YARS2	123.95334225098098
RPE1	YARS2	109.47528511244838
RPE1	YARS2	76.97457056157658
RPE1	YARS2	55.554646709538495
RPE1	YARS2	77.65872733183592
RPE1	YARS2	144.08609929404938
RPE1	YARS2	124.79780477472974
RPE1	YARS2	33.41656531365948
RPE1	YARS2	42.83168643442583
RPE1	YARS2	65.92448395112345
RPE1	YARS2	43.32129163526173
RPE1	YARS2	84.41183657361934
RPE1	YARS2	71.83017334661136
RPE1	YARS2	82.10275754063213
RPE1	YARS2	34.27714211208118
RPE1	YARS2	62.27817634630525
RPE1	YARS2	113.55225974248424
RPE1	YARS2	87.53210501117678
RPE1	YARS2	58.86645913902512
RPE1	YARS2	53.27919945098601
RPE1	YARS2	92.60073214766696
RPE1	YARS2	37.1328856782393
RPE1	YARS2	95.95451643748952
RPE1	YARS2	126.93105808987474
RPE1	YARS2	83.01233826468874
RPE1	YARS2	110.25853882145871
RPE1	YARS2	102.38194504986586
RPE1	YARS2	118.22005382675718
RPE1	YARS2	119.80449362066236
RPE1	YARS2	17.405299152537694
RPE1	YARS2	72.31991803483585
RPE1	YARS2	77.87009001159046
RPE1	YARS2	115.4988269743796
RPE1	YARS2	69.8303457155609
RPE1	YARS2	96.91293621411025
RPE1	YARS2	15.494838289534393
RPE1	YARS2	70.30563118479802
RPE1	YARS2	73.4837026289123
RPE1	YARS2	131.44515890908346
RPE1	YARS2	134.16390161798347
RPE1	YARS2	68.37621375375976
RPE1	YARS2	46.40505469805208
RPE1	YARS2	139.73095891066885
RPE1	YARS2	75.11579633494134
RPE1	YARS2	14.142242879387906
RPE1	YARS2	96.5082789553563
RPE1	YARS2	90.20994140273454
RPE1	YARS2	56.51767578171776
RPE1	YARS2	80.55970814633277
RPE1	YARS2	94.53820684720766
RPE1	YARS2	85.86124475290116
RPE1	YARS2	82.97675171486337
RPE1	YARS2	125.90249849969577
RPE1	YARS2	71.85535573584148
RPE1	YARS2	51.84465556844277
RPE1	YARS2	46.07455513698393
RPE1	YARS2	64.91787250852734
RPE1	YARS2	80.08962117357014
RPE1	YARS2	30.69900498323312
RPE1	YARS2	125.6200196882651
RPE1	YARS2	52.97641339510764
RPE1	YARS2	48.143957474893625
RPE1	YARS2	58.542207402067056
RPE1	YARS2	100.5931409283551
RPE1	YARS2	76.02055767131236
RPE1	YARS2	75.00794871830361
RPE1	YARS2	69.24475200549985
RPE1	YARS2	92.78691425534782
RPE1	YARS2	88.55625730471024
RPE1	YARS2	87.28198112777572
RPE1	YARS2	76.99142841079565
RPE1	YARS2	36.04756287627112
RPE1	YARS2	83.44907331176545
RPE1	YARS2	90.50103758572756
RPE1	YARS2	61.59022517566744
RPE1	YARS2	136.18303805918427
RPE1	YARS2	96.43692443682296
RPE1	YARS2	79.94700101845501
RPE1	YARS2	220.45953854067983
RPE1	YARS2	106.64128215647688
RPE1	YARS2	102.4283610754506
RPE1	YARS2	82.27816279378882
RPE1	YARS2	78.00302605546372
RPE1	YARS2	95.75974304680707
RPE1	YARS2	85.41054669597197
RPE1	YARS2	113.98673750761276
RPE1	YARS2	76.10077703822743
RPE1	YARS2	33.94556984166029
RPE1	YARS2	171.33687962465712
RPE1	YARS2	122.8797293009633
RPE1	YARS2	62.38476675797327
RPE1	YARS2	67.02343442151121
RPE1	YARS2	99.24622491283908
RPE1	YARS2	126.58986487304934
RPE1	YARS2	79.43483297388032
RPE1	YARS2	35.850699846844705
RPE1	YARS2	83.65008444626338
RPE1	YARS2	143.96867191151452
RPE1	YARS2	63.61550258485819
RPE1	YARS2	35.769995716299384
RPE1	YARS2	77.55836398703107
RPE1	YARS2	30.3135256343044
RPE1	YARS2	89.11099915160503
RPE1	YARS2	51.062978193172526
RPE1	YARS2	106.0369380697462
RPE1	YARS2	86.68595926431847
RPE1	YARS2	40.26839414893795
RPE1	YARS2	65.4104858007354
RPE1	YARS2	83.02373709552568
RPE1	YARS2	65.03097783737377
RPE1	YARS2	118.16469652812486
RPE1	YARS2	135.21338579838192
RPE1	YARS2	135.6401137847953
RPE1	YARS2	21.487643853980465
RPE1	YARS2	64.78857836697438
RPE1	YARS2	66.95705686207857
RPE1	YARS2	101.35082893941798
RPE1	YARS2	119.12149774589886
RPE1	YARS2	102.75776628941684
RPE1	YARS2	104.67292377082592
RPE1	YARS2	48.44530234337302
RPE1	YARS2	80.08168431049887
RPE1	YARS2	16.43374276675413
RPE1	YARS2	95.03618125419756
RPE1	YARS2	99.76106815391628
RPE1	YARS2	103.95450640227516
RPE1	YARS2	78.82668422323663
RPE1	YARS2	105.97721896814204
RPE1	YARS2	53.20176096661799
RPE1	YARS2	84.0390392922947
RPE1	YARS2	86.256472303966
RPE1	YARS2	85.63882860240196
RPE1	YARS2	116.28146190408368
RPE1	YARS2	82.293356314689
RPE1	YARS2	96.75383880270334
RPE1	YARS2	128.5225768428115
RPE1	YARS2	62.49336709014384
RPE1	YARS2	73.21438182083439
RPE1	YARS2	92.117104471603
RPE1	YARS2	139.99016431376964
RPE1	YARS2	168.108668782337
RPE1	YARS2	51.06801768531499
RPE1	YARS2	114.379163932725
RPE1	YARS2	100.95838570501677
RPE1	YARS2	87.35451193951334
RPE1	YARS2	139.9249759662195
RPE1	YARS2	154.08457972272143
RPE1	YARS2	79.48340377690788
RPE1	YARS2	120.71785213030996
RPE1	YARS2	113.87106376604274
RPE1	YARS2	63.25061611998432
RPE1	YARS2	101.96044895788287
RPE1	YARS2	143.4150110094015
RPE1	YARS2	143.3070956769827
RPE1	YARS2	62.96471212714241
RPE1	YARS2	42.00277299314933
RPE1	YARS2	112.9737587258042
RPE1	YARS2	108.02842326196362
RPE1	YARS2	54.73456912320977
RPE1	YARS2	66.89632322041615
RPE1	YARS2	136.9130562223271
RPE1	YARS2	21.62519603983765
RPE1	YARS2	119.62196212309074
RPE1	YARS2	117.81396025090136
RPE1	YARS2	112.4568293233648
RPE1	YARS2	111.88644494329311
RPE1	YARS2	119.97615569100309
RPE1	YARS2	63.760982549441
RPE1	YARS2	149.00715314455763
RPE1	YARS2	101.0528072849971
RPE1	YARS2	109.354262192209
RPE1	YARS2	170.07363914978308
RPE1	YARS2	88.50516008557973
RPE1	YARS2	100.59886136259884
RPE1	YARS2	63.626574362764565
RPE1	YARS2	114.9211279455736
RPE1	YARS2	91.90159150861874
RPE1	YARS2	81.81058041797779
RPE1	YARS2	86.94755561966618
RPE1	YARS2	41.55915691043994
RPE1	YARS2	104.34589268756264
RPE1	YARS2	65.52683972554222
RPE1	YARS2	84.17438955683724
RPE1	YARS2	53.30893327092717
RPE1	YARS2	120.10984932589332
RPE1	YARS2	172.02859604356382
RPE1	YARS2	95.4496096875844
RPE1	YARS2	71.61020038857785
RPE1	YARS2	65.79813818377772
RPE1	YARS2	25.87060831012443
RPE1	YARS2	97.36742153497534
RPE1	YARS2	48.361662945783245
RPE1	YARS2	157.19053037132895
RPE1	YARS2	78.20662160564359
RPE1	YARS2	69.58565352645566
RPE1	YARS2	70.26350777485769
RPE1	YARS2	107.64763974268855
RPE1	YARS2	139.29230452879813
RPE1	YARS2	100.26308172719928
RPE1	YARS2	150.5511769418262
RPE1	YARS2	73.06386300499753
RPE1	YARS2	120.6331652482847
RPE1	YARS2	58.81531122324093
RPE1	YARS2	90.36067460458412
RPE1	YARS2	80.62364431383861
RPE1	YARS2	122.8606943103274
RPE1	YARS2	65.12020461944066
RPE1	YARS2	112.7402713949121
RPE1	YARS2	90.78154565766108
RPE1	YARS2	78.34534983190741
RPE1	YARS2	162.76035583028894
RPE1	YARS2	96.92106422626514
RPE1	YARS2	28.587086549553355
RPE1	YARS2	98.72358892475133
RPE1	YARS2	111.65742205955924
RPE1	YARS2	128.15375811906313
RPE1	YARS2	97.6194957782681
RPE1	YARS2	82.47272926405225
RPE1	YARS2	72.85823821085553
RPE1	YARS2	56.05710825108007
RPE1	YARS2	68.12345926510739
RPE1	YARS2	84.784475407578
RPE1	YARS2	24.6139826249586
RPE1	YARS2	13.811226636716532
RPE1	YARS2	52.43690472695552
RPE1	YARS2	93.2722798364448
RPE1	YARS2	122.56981703215976
RPE1	YARS2	108.09156885419236
RPE1	YARS2	117.56016951734505
RPE1	YARS2	98.36781233805968
RPE1	YARS2	83.86286219937416
RPE1	YARS2	138.24100097273435
RPE1	YARS2	157.00529826453544
RPE1	YARS2	58.80594328167321
RPE1	YARS2	158.1856955330748
RPE1	YARS2	47.01263031869567
RPE1	YARS2	57.29487339552756
RPE1	YARS2	73.93257573313271
RPE1	YARS2	23.90374445767016
RPE1	YARS2	106.56375926596075
RPE1	YARS2	32.23915049335554
RPE1	YARS2	43.32944260947029
RPE1	YARS2	26.91463701752234
RPE1	YARS2	80.96682328491234
RPE1	YARS2	50.61597832421204
RPE1	YARS2	76.32593052981694
RPE1	YARS2	160.07732348776128
RPE1	YARS2	43.05393796517088
RPE1	YARS2	35.60156655137199
RPE1	YARS2	136.21657741961005
RPE1	YARS2	54.93944250189296
RPE1	YARS2	58.44893926524801
RPE1	YARS2	49.30499693448342
RPE1	YARS2	124.95694582222946
RPE1	YARS2	103.19348336756558
RPE1	YARS2	112.29492890417478
RPE1	YARS2	102.8183875577634
RPE1	YARS2	58.08945331871083
RPE1	YARS2	52.016462047652325
RPE1	YARS2	123.5994151938228
RPE1	YARS2	33.71324343921272
RPE1	YARS2	85.94343565125085
RPE1	YARS2	57.39222470202318
RPE1	YARS2	120.8267715045948
RPE1	YARS2	106.6045504722318
RPE1	YARS2	64.79419553838318
RPE1	YARS2	51.067218577119895
RPE1	YARS2	53.86524383928643
RPE1	YARS2	78.15694128954841
RPE1	YARS2	38.14385162768173
RPE1	YARS2	55.419444228487976
RPE1	YARS2	80.91572332377056
RPE1	YARS2	25.78710669686531
RPE1	YARS2	64.60437297002714
RPE1	YARS2	96.45338078670308
RPE1	YARS2	77.93480272899008
RPE1	YARS2	175.09402395975044
RPE1	YARS2	45.60687313757076
RPE1	YARS2	125.25329249054052
RPE1	YARS2	91.24222633695084
RPE1	YARS2	23.769019588847037
RPE1	YARS2	117.10066558189236
RPE1	YARS2	86.06115185439765
RPE1	YARS2	77.83466129367432
RPE1	YARS2	55.446870530863
RPE1	YARS2	44.648190343371056
RPE1	YARS2	92.24919590150787
RPE1	YARS2	106.15905369715702
RPE1	YARS2	52.9131087878708
RPE1	YARS2	39.29205967216418
RPE1	YARS2	79.27315116465915
RPE1	YARS2	80.00046040947002
RPE1	YARS2	103.15820504153416
RPE1	YARS2	20.889113986705205
RPE1	YARS2	70.73809482334065
RPE1	YARS2	122.32547958986726
RPE1	YARS2	58.43264358823138
RPE1	YARS2	53.03598884458906
RPE1	YARS2	35.99085531648351
RPE1	YARS2	138.63122475311118
RPE1	YARS2	96.63942760918322
RPE1	YARS2	100.9213383001018
RPE1	YARS2	74.82779405870843
RPE1	YARS2	51.6206566925943
RPE1	YARS2	60.48559865794047
RPE1	YARS2	109.72468889501091
RPE1	YARS2	127.81554288553411
RPE1	YARS2	42.92849197623799
RPE1	YARS2	52.2201757275932
RPE1	YARS2	114.85077320011236
RPE1	YARS2	43.945655110336986
RPE1	YARS2	102.1311679071543
RPE1	YARS2	63.867894525972126
RPE1	YARS2	82.2372026111701
RPE1	YARS2	83.08732773603887
RPE1	YARS2	76.6406090902874
RPE1	YARS2	85.25815393979238
RPE1	YARS2	76.71653609568385
RPE1	YARS2	33.665182501091365
RPE1	YARS2	38.19866393376606
RPE1	YARS2	93.44136209972596
RPE1	YARS2	61.25064721428506
RPE1	YARS2	75.150984334672
RPE1	YARS2	84.37153614661311
RPE1	YARS2	54.62584928385496
RPE1	YARS2	55.01471961548136
RPE1	YARS2	136.2269922359584
RPE1	YARS2	116.48945608375637
RPE1	YARS2	102.47278300426498
RPE1	YARS2	88.94591260498818
RPE1	YARS2	72.87386023559066
RPE1	YARS2	147.83935439541148
RPE1	YARS2	78.55183101907312
RPE1	YARS2	106.60395702404394
RPE1	YARS2	96.31582368865152
RPE1	YARS2	30.3692634635661
RPE1	WAPL	93.5223553693992
RPE1	WAPL	52.90218506215682
RPE1	WAPL	74.9352308333776
RPE1	WAPL	77.57276476506385
RPE1	WAPL	53.63836578829192
RPE1	WAPL	44.24591861214376
RPE1	WAPL	24.021783271832994
RPE1	WAPL	97.82789330238984
RPE1	WAPL	137.63051713075814
RPE1	WAPL	112.95596913439302
RPE1	WAPL	58.79661440094318
RPE1	WAPL	27.962880866075334
RPE1	WAPL	42.198740399600034
RPE1	WAPL	46.223716828805856
RPE1	WAPL	52.68425178571008
RPE1	WAPL	63.81828215151674
RPE1	WAPL	83.25038078106135
RPE1	WAPL	93.78506093418876
RPE1	WAPL	41.70806261443165
RPE1	WAPL	44.386784882988266
RPE1	WAPL	89.23989968554395
RPE1	WAPL	27.680239168422247
RPE1	WAPL	68.5543760897249
RPE1	WAPL	81.16131316271532
RPE1	WAPL	132.21782824569243
RPE1	WAPL	49.75357543992371
RPE1	WAPL	168.12983229736457
RPE1	WAPL	102.99993330406186
RPE1	WAPL	47.91000439844025
RPE1	WAPL	44.90422629383948
RPE1	WAPL	139.28220737918994
RPE1	WAPL	35.392748985693544
RPE1	WAPL	49.344089272960616
RPE1	WAPL	49.5629806403679
RPE1	WAPL	99.57946573631946
RPE1	WAPL	75.65294154162595
RPE1	WAPL	129.4791380130631
RPE1	WAPL	91.5954244789471
RPE1	WAPL	147.27903363622286
RPE1	WAPL	96.80577826680008
RPE1	WAPL	128.65317906865866
RPE1	WAPL	114.1825963720552
RPE1	WAPL	31.102854489208724
RPE1	WAPL	26.30327476686608
RPE1	WAPL	125.96429150614703
RPE1	WAPL	74.24682553172295
RPE1	WAPL	68.77770271976271
RPE1	WAPL	100.70031928758918
RPE1	WAPL	176.86470186621904
RPE1	WAPL	55.27218471603874
RPE1	WAPL	631.4099486254469
RPE1	WAPL	16.941327336191357
RPE1	WAPL	126.39291430847288
RPE1	WAPL	42.68685760155497
RPE1	WAPL	135.97339440412878
RPE1	WAPL	147.95692770525207
RPE1	WAPL	82.77859399791737
RPE1	WAPL	73.8206539269538
RPE1	WAPL	57.076810982426665
RPE1	WAPL	49.57068728976965
RPE1	WAPL	146.0532356251406
RPE1	WAPL	20.488239781113705
RPE1	WAPL	76.9652731984269
RPE1	WAPL	100.63556869558438
RPE1	WAPL	57.19422650365957
RPE1	WAPL	157.38844054389753
RPE1	WAPL	119.0543072561804
RPE1	WAPL	82.29340679711697
RPE1	WAPL	136.9633644451484
RPE1	WAPL	41.68217864500868
RPE1	WAPL	74.38135776981422
RPE1	WAPL	61.889586461876696
RPE1	WAPL	272.58945076206743
RPE1	WAPL	18.16562504432924
RPE1	WAPL	190.7125456223237
RPE1	WAPL	77.09023352209738
RPE1	WAPL	37.673692201464846
RPE1	WAPL	94.840123596778
RPE1	WAPL	77.78919538542569
RPE1	WAPL	54.503358851410965
RPE1	WAPL	85.71674310585558
RPE1	WAPL	147.75084312690691
RPE1	WAPL	58.28941847051125
RPE1	WAPL	6.976023541897201
RPE1	WAPL	128.68561774310453
RPE1	WAPL	96.31044770229616
RPE1	WAPL	65.29321527750568
RPE1	WAPL	31.230271963109335
RPE1	WAPL	160.82801234022634
RPE1	WAPL	110.53721012794686
RPE1	WAPL	65.78956680584781
RPE1	WAPL	55.602839675960425
RPE1	WAPL	101.18029193194964
RPE1	WAPL	122.04475349549526
RPE1	WAPL	76.58660704682589
RPE1	WAPL	50.63825341062967
RPE1	WAPL	171.74249573000165
RPE1	WAPL	41.71435241324848
RPE1	WAPL	106.221703566359
RPE1	WAPL	91.77263613731544
RPE1	WAPL	24.311402456423316
RPE1	WAPL	55.01726894795604
RPE1	WAPL	163.44901842789906
RPE1	WAPL	23.912450884472605
RPE1	WAPL	141.6811260330268
RPE1	WAPL	114.1374510278033
RPE1	WAPL	49.45345130957994
RPE1	WAPL	299.41219886782784
RPE1	WAPL	29.863293154821868
RPE1	WAPL	78.57540339436402
RPE1	WAPL	127.0556901556431
RPE1	WAPL	124.77395960716863
RPE1	WAPL	74.54404672551179
RPE1	WAPL	39.2551405967782
RPE1	WAPL	34.873429826732455
RPE1	WAPL	243.07231732727035
RPE1	WAPL	46.37299525631382
RPE1	WAPL	94.44987477002672
RPE1	WAPL	101.18788544856068
RPE1	WAPL	49.27224739815952
RPE1	WAPL	83.52392552950135
RPE1	WAPL	56.3970750366168
RPE1	WAPL	86.08383537026991
RPE1	WAPL	313.12316244888257
RPE1	WAPL	122.62602068149168
RPE1	WAPL	70.5188331833646
RPE1	WAPL	39.915491436335046
RPE1	WAPL	73.46065781773562
RPE1	WAPL	44.41725009996345
RPE1	WAPL	63.22306880304332
RPE1	WAPL	56.55537709014918
RPE1	WAPL	86.88054463018146
RPE1	WAPL	75.45172479685816
RPE1	WAPL	171.1767930085911
RPE1	WAPL	67.30072649984324
RPE1	WAPL	142.8638708689763
RPE1	WAPL	45.68486216347288
RPE1	WAPL	99.38819081458364
RPE1	WAPL	72.05345993789804
RPE1	WAPL	77.71700775712567
RPE1	WAPL	134.54778840363784
RPE1	WAPL	11.478476793031945
RPE1	WAPL	44.002446261085694
RPE1	WAPL	29.365398571140062
RPE1	WAPL	72.11012909342944
RPE1	WAPL	80.75006219469124
RPE1	WAPL	157.2570892069831
RPE1	WAPL	98.52884953622224
RPE1	WAPL	42.05910551965762
RPE1	WAPL	67.7374024226688
RPE1	WAPL	92.49330409170238
RPE1	WAPL	34.917806578486235
RPE1	WAPL	45.74526571210816
RPE1	WAPL	85.5804613869323
RPE1	WAPL	78.98174334050337
RPE1	WAPL	52.09210980589694
RPE1	WAPL	76.10053310186157
RPE1	WAPL	106.65437260687052
RPE1	WAPL	71.61758727748251
RPE1	WAPL	30.845788632434203
RPE1	WAPL	28.41744183563203
RPE1	WAPL	146.5365535084842
RPE1	WAPL	127.56633871711593
RPE1	WAPL	126.6066138557038
RPE1	WAPL	137.78221338925087
RPE1	WAPL	51.79976942566478
RPE1	WAPL	26.613091621970145
RPE1	WAPL	89.0229560102722
RPE1	WAPL	75.2365791640944
RPE1	WAPL	54.346238816948826
RPE1	WAPL	46.702402707668185
RPE1	WAPL	111.75388347046469
RPE1	WAPL	44.44439937650707
RPE1	WAPL	68.69951314657531
RPE1	WAPL	87.68952155224486
RPE1	WAPL	126.2549523225257
RPE1	WAPL	78.52382825699962
RPE1	WAPL	84.34578328543176
RPE1	WAPL	166.35334780658332
RPE1	WAPL	118.18653520440716
RPE1	WAPL	143.3555402949218
RPE1	WAPL	194.21856528489343
RPE1	WAPL	115.9289700280905
RPE1	WAPL	57.853099677164366
RPE1	WAPL	104.11850458967034
RPE1	WAPL	107.92908721747176
RPE1	WAPL	143.60307181198402
RPE1	WAPL	70.67727399089752
RPE1	WAPL	43.96122781846238
RPE1	WAPL	43.797180850033165
RPE1	WAPL	249.1178382902349
RPE1	WAPL	48.876213512640646
RPE1	WAPL	95.511630457773
RPE1	WAPL	64.50162672340066
RPE1	WAPL	72.0826376185707
RPE1	WAPL	184.84595658598323
RPE1	WAPL	87.7151254600373
RPE1	WAPL	151.88018086763356
RPE1	WAPL	24.86982941710516
RPE1	WAPL	59.21943442286443
RPE1	WAPL	85.78060008040207
RPE1	WAPL	63.0901634079557
RPE1	WAPL	97.3124611599634
RPE1	WAPL	72.80030315891811
RPE1	WAPL	72.26679588455774
RPE1	WAPL	129.78829263479247
RPE1	WAPL	60.35804415871726
RPE1	WAPL	142.86733455334084
RPE1	WAPL	57.65451594922655
RPE1	WAPL	35.57756135344091
RPE1	WAPL	110.20607568956916
RPE1	WAPL	62.26207858379781
RPE1	WAPL	21.9202036811202
RPE1	WAPL	44.54876122956373
RPE1	WAPL	55.417354905359744
RPE1	WAPL	67.57241293026269
RPE1	WAPL	60.32784231087207
RPE1	WAPL	110.79503353765192
RPE1	WAPL	211.64634439428016
RPE1	WAPL	179.45152651114515
RPE1	WAPL	83.56785081306363
RPE1	WAPL	125.65416344722654
RPE1	WAPL	105.78310857946607
RPE1	WAPL	129.07284982537075
RPE1	WAPL	93.71002335721676
RPE1	WAPL	47.83827677787137
RPE1	WAPL	64.15241528717318
RPE1	WAPL	36.2477939496121
RPE1	WAPL	40.859862071860256
RPE1	WAPL	62.96375434558734
RPE1	WAPL	73.96442645673473
RPE1	WAPL	52.59366795885708
RPE1	WAPL	20.12143594345712
RPE1	WAPL	19.958462887269224
RPE1	WAPL	97.61388117840772
RPE1	WAPL	118.01476773597132
RPE1	WAPL	61.00292702819716
RPE1	WAPL	98.77448320705145
RPE1	WAPL	90.6726681661048
RPE1	WAPL	32.71184211897181
RPE1	WAPL	81.17594581687415
RPE1	WAPL	76.00284814086112
RPE1	WAPL	102.57452619198298
RPE1	WAPL	79.54024590030927
RPE1	WAPL	62.66511912839694
RPE1	WAPL	60.907941508224575
RPE1	WAPL	28.86924856182435
RPE1	WAPL	65.91793758432824
RPE1	WAPL	57.25546608899218
RPE1	WAPL	50.31534561913491
RPE1	WAPL	19.02485418190552
RPE1	WAPL	41.79216853267972
RPE1	WAPL	45.684665610081794
RPE1	WAPL	83.17223379263571
RPE1	WAPL	18.357946006405665
RPE1	WAPL	113.22466817280744
RPE1	WAPL	97.06297193913096
RPE1	WAPL	64.46468659108169
RPE1	WAPL	69.66681184001621
RPE1	WAPL	70.02423048255027
RPE1	WAPL	22.37393201687208
RPE1	WAPL	161.59906542848807
RPE1	WAPL	91.26512120502022
RPE1	WAPL	62.5722213224748
RPE1	WAPL	86.80361349380651
RPE1	WAPL	97.6475120480924
RPE1	WAPL	42.43193973872364
RPE1	WAPL	29.851864430928988
RPE1	WAPL	66.75689982537406
RPE1	WAPL	70.33932110940977
RPE1	WAPL	310.2097966888365
RPE1	WAPL	121.7475373545684
RPE1	WAPL	48.39364449482522
RPE1	WAPL	140.1145030569569
RPE1	WAPL	77.48205462764108
RPE1	WAPL	38.41813817841741
RPE1	WAPL	87.15056646133351
RPE1	WAPL	23.70491559425789
RPE1	WAPL	48.28540626696262
RPE1	WAPL	30.47370452589132
RPE1	WAPL	76.1213460825899
RPE1	WAPL	78.97128257771749
RPE1	WAPL	79.2312903475522
RPE1	WAPL	80.3188076354549
RPE1	WAPL	27.413715187811803
RPE1	WAPL	75.3591359425373
RPE1	WAPL	348.3831069089564
RPE1	WAPL	62.412224348314005
RPE1	WAPL	124.28325421178975
RPE1	WAPL	52.170094417166666
RPE1	WAPL	107.83677761523312
RPE1	WAPL	43.94569786417989
RPE1	WAPL	101.9766388742764
RPE1	WAPL	66.32213241366011
RPE1	WAPL	214.9751501698857
RPE1	WAPL	94.31581024562972
RPE1	WAPL	60.115391770528944
RPE1	WAPL	56.19979602140597
RPE1	WAPL	62.05844512489868
RPE1	WAPL	59.03994101931302
RPE1	WAPL	26.64687124163705
RPE1	WAPL	241.15321103131907
RPE1	WAPL	33.75236810937144
RPE1	WAPL	76.51299050231393
RPE1	WAPL	66.15073861274638
RPE1	WAPL	170.5490185541932
RPE1	WAPL	74.80767119418526
RPE1	WAPL	52.34071753009145
RPE1	WAPL	69.15915195009038
RPE1	WAPL	74.23028494675332
RPE1	WAPL	120.3805282982638
RPE1	WAPL	85.11813214076167
RPE1	WAPL	59.11985888402298
RPE1	WAPL	71.62736309116208
RPE1	WAPL	114.588512513938
RPE1	WAPL	89.00643119561681
RPE1	WAPL	38.51971419576601
RPE1	WAPL	35.65949960874161
RPE1	WAPL	126.47915182738684
RPE1	WAPL	60.376351480461416
RPE1	WAPL	220.26058135707584
RPE1	WAPL	82.44131868602928
RPE1	WAPL	105.316783347077
RPE1	WAPL	107.35907740527873
RPE1	WAPL	80.22217541722098
RPE1	WAPL	246.27679104417916
RPE1	WAPL	85.35657142243302
RPE1	WAPL	119.03689673712717
RPE1	WAPL	44.78305422193826
RPE1	WAPL	60.537077633536526
RPE1	WAPL	139.68841451751604
RPE1	WAPL	18.583085576548104
RPE1	WAPL	94.4539244580206
RPE1	WAPL	153.83408977256482
RPE1	WAPL	84.52551349377933
RPE1	WAPL	106.87585849612682
RPE1	WAPL	78.87235867738892
RPE1	WAPL	83.9683432673142
RPE1	WAPL	114.42790198315804
RPE1	WAPL	127.73546012592126
RPE1	WAPL	72.38486008168482
RPE1	WAPL	99.63157367714216
RPE1	WAPL	58.982107833124765
RPE1	WAPL	46.5418498890953
RPE1	WAPL	74.53272244473855
RPE1	WAPL	63.346822135495344
RPE1	WAPL	72.69603073915965
RPE1	WAPL	47.26095689101467
RPE1	WAPL	166.67415122934543
RPE1	WAPL	92.2507369264882
RPE1	WAPL	111.38226783448472
RPE1	WAPL	53.47138351996253
RPE1	WAPL	55.89553076023303
RPE1	WAPL	149.40398510430455
RPE1	WAPL	55.58111937089316
RPE1	WAPL	110.3144838765791
RPE1	WAPL	167.74043512254718
RPE1	WAPL	73.30113949495711
RPE1	WAPL	15.928045359688328
RPE1	WAPL	136.73310027733456
RPE1	WAPL	82.02356997716251
[truncated: 2,705 more rows]
