# Supplementary material for: Nanoscale 3D DNA tracing in non-denatured cells resolves the Cohesin-dependent loop architecture of the genome in situ
Source: Nat Commun. 2025 Jul 19;16:6673. doi: 10.1038/s41467-025-61689-y (PMC12276220; doi:10.1038/s41467-025-61689-y)
Supplement: Supplementary file 6 — Source Data [file 41467_2025_61689_MOESM6_ESM.zip › Supplementary_Fig2e.csv]

cell_type	region	g_dist	dist
RPE1	HIST1	0.0	0.0
RPE1	HIST1	10.0	97.54038933686964
RPE1	HIST1	20.0	136.16388371957845
RPE1	HIST1	30.0	169.6857549297228
RPE1	HIST1	40.0	199.93504787473208
RPE1	HIST1	50.0	223.92914180766525
RPE1	HIST1	60.0	240.75446299445684
RPE1	HIST1	70.0	259.41185052629305
RPE1	HIST1	80.0	290.5720172742729
RPE1	HIST1	90.0	296.28363389691236
RPE1	HIST1	100.0	305.8175127752135
RPE1	HIST1	110.0	347.6540720070576
RPE1	HIST1	120.0	353.82226434236514
RPE1	HIST1	130.0	358.62615263102316
RPE1	HIST1	140.0	396.5486608138263
RPE1	HIST1	150.0	409.47062038585483
RPE1	HIST1	160.0	419.54735026057665
RPE1	HIST1	170.0	444.7258077333825
RPE1	HIST1	180.0	468.8318692054625
RPE1	HIST1	190.0	477.3897389066543
RPE1	HIST1	200.0	495.60191070308446
RPE1	HIST1	210.0	528.5647413215389
RPE1	HIST1	220.0	543.1793263080267
RPE1	HIST1	230.0	560.6026165019442
RPE1	HIST1	240.0	570.1961996569761
RPE1	HIST1	250.0	590.8864449942281
RPE1	HIST1	260.0	602.845030047254
RPE1	HIST1	270.0	601.3876822035559
RPE1	HIST1	280.0	599.8485823851591
RPE1	HIST1	290.0	582.8167800037497
RPE1	MEOX1	0.0	0.0
RPE1	MEOX1	10.0	90.17468309586155
RPE1	MEOX1	20.0	130.39572539724907
RPE1	MEOX1	30.0	158.72358544170356
RPE1	MEOX1	40.0	184.28912398440482
RPE1	MEOX1	50.0	195.65559985875632
RPE1	MEOX1	60.0	201.1772743663028
RPE1	MEOX1	70.0	217.42794033373823
RPE1	MEOX1	80.0	223.12264356669058
RPE1	MEOX1	90.0	227.61328418202424
RPE1	MEOX1	100.0	233.6230225642307
RPE1	MEOX1	110.0	239.49337170453146
RPE1	MEOX1	120.0	249.18644737904987
RPE1	MEOX1	130.0	259.26054982318004
RPE1	MEOX1	140.0	267.2267715600823
RPE1	MEOX1	150.0	276.4557442688017
RPE1	MEOX1	160.0	278.5780391350598
RPE1	MEOX1	170.0	274.1385466149481
RPE1	MEOX1	180.0	288.02429614913433
RPE1	MEOX1	190.0	276.00251094868
RPE1	MEOX1	200.0	273.3230030254725
RPE1	MEOX1	210.0	279.61788366801284
RPE1	MEOX1	220.0	297.8905104711213
RPE1	MEOX1	230.0	301.18780734764357
RPE1	MEOX1	240.0	308.4279992237805
RPE1	MEOX1	250.0	306.8084499225642
RPE1	MEOX1	260.0	311.8072614708124
RPE1	MEOX1	270.0	307.29382106058824
RPE1	MEOX1	280.0	316.34319191256344
RPE1	MEOX1	290.0	311.64969639806446
RPE1	WAPL	0.0	0.0
RPE1	WAPL	10.0	90.94897725711589
RPE1	WAPL	20.0	133.62720593703517
RPE1	WAPL	30.0	163.1212921612979
RPE1	WAPL	40.0	189.64117363472272
RPE1	WAPL	50.0	207.49678750606213
RPE1	WAPL	60.0	219.73806749038258
RPE1	WAPL	70.0	236.68415436469968
RPE1	WAPL	80.0	249.12349790102502
RPE1	WAPL	90.0	258.74352988761586
RPE1	WAPL	100.0	268.42239390637667
RPE1	WAPL	110.0	274.1671988742015
RPE1	WAPL	120.0	277.5229271198199
RPE1	WAPL	130.0	280.56716237861474
RPE1	WAPL	140.0	282.4553125570575
RPE1	WAPL	150.0	291.85565785533976
RPE1	WAPL	160.0	291.8094630749723
RPE1	WAPL	170.0	290.4548471128928
RPE1	WAPL	180.0	297.18099682199653
RPE1	WAPL	190.0	297.39913661133727
RPE1	WAPL	200.0	295.5227034987935
RPE1	WAPL	210.0	295.53114962218115
RPE1	WAPL	220.0	312.8740086058106
RPE1	WAPL	230.0	305.3351507761288
RPE1	WAPL	240.0	321.04271848126064
RPE1	WAPL	250.0	334.85737929909317
RPE1	WAPL	260.0	348.54891759217946
RPE1	WAPL	270.0	354.1720387334753
RPE1	WAPL	280.0	365.6873301978296
RPE1	WAPL	290.0	374.67488397307466
RPE1	YARS2	0.0	0.0
RPE1	YARS2	10.0	95.79106826098351
RPE1	YARS2	20.0	138.81034813975583
RPE1	YARS2	30.0	168.6703386315512
RPE1	YARS2	40.0	193.2843374307946
RPE1	YARS2	50.0	214.3552504470454
RPE1	YARS2	60.0	224.45217101684852
RPE1	YARS2	70.0	238.62061171652914
RPE1	YARS2	80.0	257.00765006949337
RPE1	YARS2	90.0	258.627436189477
RPE1	YARS2	100.0	263.1734920414683
RPE1	YARS2	110.0	275.6224049454869
RPE1	YARS2	120.0	265.8965051677747
RPE1	YARS2	130.0	265.23648807888253
RPE1	YARS2	140.0	278.05151890099876
RPE1	YARS2	150.0	268.488601926132
RPE1	YARS2	160.0	264.328572123856
RPE1	YARS2	170.0	273.9298754017519
RPE1	YARS2	180.0	282.2496677547542
RPE1	YARS2	190.0	293.58627982975014
RPE1	YARS2	200.0	315.7139940807765
RPE1	YARS2	210.0	341.81107858266165
RPE1	YARS2	220.0	357.59841976993215
RPE1	YARS2	230.0	355.4485395920967
RPE1	YARS2	240.0	375.5048494837252
RPE1	YARS2	250.0	377.138205351305
RPE1	YARS2	260.0	389.3487608005848
RPE1	YARS2	270.0	407.8209092180199
RPE1	YARS2	280.0	420.5548689659363
RPE1	YARS2	290.0	429.93115878645676
