# Supplementary material for: Nanoscale 3D DNA tracing in non-denatured cells resolves the Cohesin-dependent loop architecture of the genome in situ
Source: Nat Commun. 2025 Jul 19;16:6673. doi: 10.1038/s41467-025-61689-y (PMC12276220; doi:10.1038/s41467-025-61689-y)
Supplement: Supplementary file 6 — Source Data [file 41467_2025_61689_MOESM6_ESM.zip › Supplementary_Fig3j_DNA.csv]

PCC	sample
0.7624031	RASERFISH
0.83780557	RASERFISH
0.4995609	RASERFISH
0.75207806	RASERFISH
0.66341805	RASERFISH
0.54361427	RASERFISH
0.71629673	RASERFISH
0.6571447	RASERFISH
0.7236431	RASERFISH
0.7587824	RASERFISH
0.7667817	RASERFISH
0.77879196	RASERFISH
0.81868863	RASERFISH
0.85540044	RASERFISH
0.7758116	RASERFISH
0.59099066	RASERFISH
0.7762919	RASERFISH
0.74393904	RASERFISH
0.71369743	RASERFISH
0.3779507	RASERFISH
0.7718321	RASERFISH
0.8315528	RASERFISH
0.82524633	RASERFISH
0.6653745	RASERFISH
0.780756	RASERFISH
0.8035757	RASERFISH
0.5834733	RASERFISH
0.6709494	RASERFISH
0.49059778	RASERFISH
0.8132364	RASERFISH
0.71289974	RASERFISH
0.84874743	RASERFISH
0.75029206	RASERFISH
0.53900933	RASERFISH
0.8075823	RASERFISH
0.7339789	RASERFISH
0.81087744	RASERFISH
0.60682386	RASERFISH
0.78767663	RASERFISH
0.5918303	RASERFISH
0.65047175	RASERFISH
0.76092726	RASERFISH
0.4970975	RASERFISH
0.75887847	RASERFISH
0.4211058	RASERFISH
0.7186976	RASERFISH
0.76649	RASERFISH
0.7998888	RASERFISH
0.8093813	RASERFISH
0.71619	RASERFISH
0.7648738	RASERFISH
0.76372963	RASERFISH
0.7611434	RASERFISH
0.68590546	RASERFISH
0.8229827	RASERFISH
0.7935579	RASERFISH
0.7597881	RASERFISH
0.55916184	RASERFISH
0.5726386	RASERFISH
0.44281346	RASERFISH
0.7646232	RASERFISH
0.68388236	RASERFISH
0.7464993	RASERFISH
0.86075884	RASERFISH
0.76629335	RASERFISH
0.588142	RASERFISH
0.70791656	RASERFISH
0.71128225	RASERFISH
0.45524648	RASERFISH
0.6768129	RASERFISH
0.74933815	RASERFISH
0.80792123	RASERFISH
0.7701647	RASERFISH
0.81592345	RASERFISH
0.84384286	RASERFISH
0.7595254	RASERFISH
0.64010143	RASERFISH
0.8280345	RASERFISH
0.7567145	RASERFISH
0.6157548	RASERFISH
0.74348545	RASERFISH
0.8377112	RASERFISH
0.7524147	RASERFISH
0.60875654	RASERFISH
0.8159487	RASERFISH
0.71584547	RASERFISH
0.75953037	RASERFISH
0.823555	RASERFISH
0.7147956	RASERFISH
0.82870483	RASERFISH
0.72640264	RASERFISH
0.8179678	RASERFISH
0.61441076	RASERFISH
0.55880195	RASERFISH
0.83398306	RASERFISH
0.6431094	RASERFISH
0.5716779	RASERFISH
0.731103	RASERFISH
0.7825693	RASERFISH
0.84377366	RASERFISH
0.85852605	RASERFISH
0.83335346	RASERFISH
0.81214064	RASERFISH
0.6257767	RASERFISH
0.8210229	RASERFISH
0.75913817	RASERFISH
0.79385304	RASERFISH
0.72273177	RASERFISH
0.5012446	RASERFISH
0.71966016	RASERFISH
0.7073138	RASERFISH
0.5398089	RASERFISH
0.6424851	RASERFISH
0.7363821	RASERFISH
0.85386896	RASERFISH
0.4931813	RASERFISH
0.78452224	RASERFISH
0.7076575	RASERFISH
0.60372084	RASERFISH
0.6859988	RASERFISH
0.6147662	RASERFISH
0.77868	RASERFISH
0.6839058	RASERFISH
0.82048386	RASERFISH
0.7948451	RASERFISH
0.8427534	RASERFISH
0.8264449	RASERFISH
0.76163363	RASERFISH
0.6946597	RASERFISH
0.79193723	RASERFISH
0.755648	RASERFISH
0.6728014	RASERFISH
0.48146394	RASERFISH
0.7773059	RASERFISH
0.7867301	RASERFISH
0.8242539	RASERFISH
0.7532849	RASERFISH
0.7729113	RASERFISH
0.75136054	RASERFISH
0.58056086	RASERFISH
0.6767904	RASERFISH
0.54870313	RASERFISH
0.8362181	RASERFISH
0.7169769	RASERFISH
0.8280699	RASERFISH
0.7673433	RASERFISH
0.5771536	RASERFISH
0.7524439	RASERFISH
0.7809355	RASERFISH
0.8417399	RASERFISH
0.47824165	RASERFISH
0.79048055	RASERFISH
0.6176323	RASERFISH
0.7005819	RASERFISH
0.74328583	RASERFISH
0.44835362	RASERFISH
0.67428887	RASERFISH
0.45746243	RASERFISH
0.7308016	RASERFISH
0.8204308	RASERFISH
0.7539633	RASERFISH
0.8108343	RASERFISH
0.6142937	RASERFISH
0.8036494	RASERFISH
0.80662006	RASERFISH
0.6752142	RASERFISH
0.7568795	RASERFISH
0.8492064	RASERFISH
0.80161387	RASERFISH
0.7518344	RASERFISH
0.47281298	RASERFISH
0.5387581	RASERFISH
0.45492414	RASERFISH
0.7343382	RASERFISH
0.6310474	RASERFISH
0.6915431	RASERFISH
0.83141613	RASERFISH
0.5940212	RASERFISH
0.591186	RASERFISH
0.6994657	RASERFISH
0.64985013	RASERFISH
0.47522926	RASERFISH
0.706847	RASERFISH
0.7703291	RASERFISH
0.7851709	RASERFISH
0.7669495	RASERFISH
0.72306937	RASERFISH
0.80487555	RASERFISH
0.7860409	RASERFISH
0.67532486	RASERFISH
0.75804085	RASERFISH
0.7652094	RASERFISH
0.5107933	RASERFISH
0.7755653	RASERFISH
0.87442046	RASERFISH
0.7312713	RASERFISH
0.72980857	RASERFISH
0.7725605	RASERFISH
0.7269751	RASERFISH
0.8084571	RASERFISH
0.802636	RASERFISH
0.76385957	RASERFISH
0.8066404	RASERFISH
0.68749666	RASERFISH
0.7680027	RASERFISH
0.4866108	RASERFISH
0.49631432	RASERFISH
0.8311303	RASERFISH
0.6500172	RASERFISH
0.6288728	RASERFISH
0.7550796	RASERFISH
0.78765535	RASERFISH
0.7928446	RASERFISH
0.86331034	RASERFISH
0.8341029	RASERFISH
0.80326796	RASERFISH
0.72846377	RASERFISH
0.85851955	RASERFISH
0.8117695	RASERFISH
0.8366021	RASERFISH
0.7549445	RASERFISH
0.57794434	RASERFISH
0.7231239	RASERFISH
0.7131733	RASERFISH
0.61445713	RASERFISH
0.63829786	RASERFISH
0.7350115	HF_75deg
0.71894884	HF_75deg
0.7214992	HF_75deg
0.73415333	HF_75deg
0.7187125	HF_75deg
0.6263536	HF_75deg
0.8138549	HF_75deg
0.762941	HF_75deg
0.7538629	HF_75deg
0.5821752	HF_75deg
0.46240368	HF_75deg
0.7288161	HF_75deg
0.67145216	HF_75deg
0.5971851	HF_75deg
0.6867125	HF_75deg
0.53655714	HF_75deg
0.59123677	HF_75deg
0.73137033	HF_75deg
0.7358044	HF_75deg
0.6864829	HF_75deg
0.5975471	HF_75deg
0.5521022	HF_75deg
0.61273956	HF_75deg
0.61245996	HF_75deg
0.68218833	HF_75deg
0.7086941	HF_75deg
0.42912602	HF_75deg
0.60453373	HF_75deg
0.7377796	HF_75deg
0.6272613	HF_75deg
0.5734158	HF_75deg
0.574353	HF_75deg
0.7256114	HF_75deg
0.64248806	HF_75deg
0.5721134	HF_75deg
0.65664697	HF_75deg
0.6710165	HF_75deg
0.080954805	HF_75deg
0.72471285	HF_75deg
0.7097718	HF_75deg
0.7060748	HF_75deg
0.50793386	HF_75deg
0.64375913	HF_75deg
0.56531477	HF_75deg
0.72799605	HF_75deg
0.6102549	HF_75deg
0.79651207	HF_75deg
0.469271	HF_75deg
0.6994299	HF_75deg
0.26455075	HF_75deg
0.74786633	HF_75deg
0.47638342	HF_75deg
0.76144373	HF_75deg
0.81530637	HF_75deg
0.8328851	HF_75deg
0.74170405	HF_75deg
0.70371354	HF_75deg
0.6451778	HF_75deg
0.76378155	HF_75deg
0.65366346	HF_75deg
0.7489216	HF_75deg
0.45228207	HF_75deg
0.7483322	HF_75deg
0.6801336	HF_75deg
0.73248565	HF_75deg
0.6799839	HF_75deg
0.5690352	HF_75deg
0.7448887	HF_75deg
0.6853736	HF_75deg
0.7585471	HF_75deg
0.63855493	HF_75deg
0.663766	HF_75deg
0.72793263	HF_75deg
0.714808	HF_75deg
0.6666994	HF_75deg
0.50346166	HF_75deg
0.70008457	HF_75deg
0.67472184	HF_75deg
0.7280481	HF_75deg
0.79857713	HF_75deg
0.79340196	HF_75deg
0.7169183	HF_75deg
0.79204607	HF_75deg
0.6279182	HF_75deg
0.759572	HF_75deg
0.6909609	HF_75deg
0.76933825	HF_75deg
0.5546534	HF_75deg
0.6858613	HF_75deg
0.66150784	HF_75deg
0.6595173	HF_75deg
0.67750967	HF_75deg
0.68622184	HF_75deg
0.58268344	HF_75deg
0.7713879	HF_75deg
0.67908615	HF_75deg
0.7021635	HF_75deg
0.5288513	HF_75deg
0.435614	HF_75deg
0.70250505	HF_75deg
0.66515654	HF_75deg
0.5867202	HF_75deg
0.65805554	HF_75deg
0.6150932	HF_75deg
0.6382216	HF_75deg
0.6441677	HF_75deg
0.73780787	HF_75deg
0.58967316	HF_75deg
0.44411752	HF_75deg
0.47835225	HF_75deg
0.5790406	HF_75deg
0.54540646	HF_75deg
0.6606337	HF_75deg
0.6558033	HF_75deg
0.30797458	HF_75deg
0.6582755	HF_75deg
0.67702967	HF_75deg
0.6345275	HF_75deg
0.5735101	HF_75deg
0.5252966	HF_75deg
0.6726398	HF_75deg
0.6168535	HF_75deg
0.5361438	HF_75deg
0.59370255	HF_75deg
0.5194248	HF_75deg
0.09141844	HF_75deg
0.6723384	HF_75deg
0.748928	HF_75deg
0.6653814	HF_75deg
0.6028904	HF_75deg
0.62121266	HF_75deg
0.5916961	HF_75deg
0.6580894	HF_75deg
0.57582504	HF_75deg
0.6709182	HF_75deg
0.5488162	HF_75deg
0.628428	HF_75deg
0.2835946	HF_75deg
0.70628655	HF_75deg
0.42447343	HF_75deg
0.748265	HF_75deg
0.7019249	HF_75deg
0.78728503	HF_75deg
0.6444753	HF_75deg
0.61509407	HF_75deg
0.6631917	HF_75deg
0.73733103	HF_75deg
0.6005199	HF_75deg
0.69419634	HF_75deg
0.49645075	HF_75deg
0.70240116	HF_75deg
0.6131674	HF_75deg
0.7104028	HF_75deg
0.5149638	HF_75deg
0.50849366	HF_75deg
0.7432592	HF_75deg
0.6082765	HF_75deg
0.6766892	HF_75deg
0.58713245	HF_75deg
0.5998237	HF_75deg
0.66875917	HF_75deg
0.6669685	HF_75deg
0.677203	HF_75deg
0.50381595	HF_75deg
0.62291974	HF_75deg
0.61620617	HF_75deg
0.66710156	HF_75deg
0.65785533	HF_75deg
0.724911	HF_75deg
0.64597744	HF_75deg
0.70645833	HF_75deg
0.56160355	HF_75deg
0.6954105	HF_75deg
0.5993217	HF_75deg
0.6809744	HF_75deg
0.46682423	HF_75deg
0.6314429	HF_86deg
0.47920844	HF_86deg
0.4387222	HF_86deg
0.38891003	HF_86deg
0.2899469	HF_86deg
0.48475808	HF_86deg
0.5139679	HF_86deg
0.380372	HF_86deg
0.38850632	HF_86deg
0.3539891	HF_86deg
0.41769958	HF_86deg
0.35147667	HF_86deg
0.4400129	HF_86deg
0.4460962	HF_86deg
0.22036144	HF_86deg
0.45806855	HF_86deg
0.316093	HF_86deg
0.38588038	HF_86deg
0.43188685	HF_86deg
0.52268165	HF_86deg
0.5172028	HF_86deg
0.5083201	HF_86deg
0.41188192	HF_86deg
0.379333	HF_86deg
0.33942163	HF_86deg
0.54296243	HF_86deg
0.42775282	HF_86deg
0.37035695	HF_86deg
0.31018287	HF_86deg
0.53632754	HF_86deg
0.4653075	HF_86deg
0.44291863	HF_86deg
0.35922763	HF_86deg
0.370835	HF_86deg
0.5614086	HF_86deg
0.38920873	HF_86deg
0.44535026	HF_86deg
0.46592957	HF_86deg
0.33387643	HF_86deg
0.45112693	HF_86deg
0.50751203	HF_86deg
0.5655573	HF_86deg
0.07487236	HF_86deg
0.44418907	HF_86deg
0.5298831	HF_86deg
0.43789193	HF_86deg
0.3213566	HF_86deg
0.38562208	HF_86deg
0.56694394	HF_86deg
0.3532481	HF_86deg
0.3363589	HF_86deg
0.4154963	HF_86deg
0.31958947	HF_86deg
0.32298434	HF_86deg
0.42606038	HF_86deg
0.3338333	HF_86deg
0.34611115	HF_86deg
0.32720545	HF_86deg
0.3095564	HF_86deg
0.46203217	HF_86deg
0.4230942	HF_86deg
0.40020725	HF_86deg
0.30727252	HF_86deg
0.3857792	HF_86deg
0.2603956	HF_86deg
0.35067835	HF_86deg
0.29904324	HF_86deg
0.3248991	HF_86deg
0.3265447	HF_86deg
0.41155198	HF_86deg
0.5941494	HF_86deg
0.34253106	HF_86deg
0.3565322	HF_86deg
0.32716116	HF_86deg
0.35745344	HF_86deg
0.33680686	HF_86deg
0.4697581	HF_86deg
0.38692385	HF_86deg
0.37930933	HF_86deg
0.38224378	HF_86deg
0.38608536	HF_86deg
0.27847767	HF_86deg
0.40001062	HF_86deg
0.35187232	HF_86deg
0.2589265	HF_86deg
0.31275216	HF_86deg
0.3095403	HF_86deg
0.36968288	HF_86deg
0.328535	HF_86deg
0.4259055	HF_86deg
0.35836527	HF_86deg
0.378317	HF_86deg
0.28830948	HF_86deg
0.39933914	HF_86deg
0.29505858	HF_86deg
0.47046885	HF_86deg
0.38540903	HF_86deg
0.4197052	HF_86deg
0.33094785	HF_86deg
0.32794783	HF_86deg
0.45575133	HF_86deg
0.4244327	HF_86deg
0.3871725	HF_86deg
0.39785114	HF_86deg
0.50690204	HF_86deg
0.41353157	HF_86deg
0.39808804	HF_86deg
0.42394927	HF_86deg
0.2417765	HF_86deg
0.40098068	HF_86deg
0.44727677	HF_86deg
0.52451503	HF_86deg
0.058300417	HF_86deg
0.42860776	HF_86deg
0.4990897	HF_86deg
0.37045446	HF_86deg
0.3843316	HF_86deg
0.41586608	HF_86deg
0.4782642	HF_86deg
0.3930961	HF_86deg
0.33203083	HF_86deg
0.32947814	HF_86deg
0.34137344	HF_86deg
0.34025478	HF_86deg
0.38915813	HF_86deg
0.22785103	HF_86deg
0.32216296	HF_86deg
0.33783722	HF_86deg
0.33160993	HF_86deg
0.41091257	HF_86deg
0.41316682	HF_86deg
0.3845353	HF_86deg
0.34547058	HF_86deg
0.28681272	HF_86deg
0.21643952	HF_86deg
0.24692635	HF_86deg
0.31060383	HF_86deg
0.36043587	HF_86deg
0.3288548	HF_86deg
0.34799904	HF_86deg
