# Supplementary material for: Nanoscale 3D DNA tracing in non-denatured cells resolves the Cohesin-dependent loop architecture of the genome in situ
Source: Nat Commun. 2025 Jul 19;16:6673. doi: 10.1038/s41467-025-61689-y (PMC12276220; doi:10.1038/s41467-025-61689-y)
Supplement: Supplementary file 6 — Source Data [file 41467_2025_61689_MOESM6_ESM.zip › Supplementary_Fig3j_RDs.csv]

PCC	sample
0.90098923	RASERFISH
0.82785237	RASERFISH
0.89324516	RASERFISH
0.8756966	RASERFISH
0.9485171	RASERFISH
0.8940053	RASERFISH
0.90569043	RASERFISH
0.8603825	RASERFISH
0.7607409	RASERFISH
0.92879426	RASERFISH
0.9273819	RASERFISH
0.8575264	RASERFISH
0.7407835	RASERFISH
0.69386965	RASERFISH
0.78634775	RASERFISH
0.7486124	RASERFISH
0.76599485	RASERFISH
0.71883315	RASERFISH
0.7427578	RASERFISH
0.8646058	RASERFISH
0.8243662	RASERFISH
0.8281946	RASERFISH
0.8975762	RASERFISH
0.85307294	RASERFISH
0.7934687	RASERFISH
0.763937	RASERFISH
0.8323675	RASERFISH
0.76649666	RASERFISH
0.7140444	RASERFISH
0.47470862	RASERFISH
0.6598537	RASERFISH
0.8688782	RASERFISH
0.86795473	RASERFISH
0.6986887	RASERFISH
0.81549543	RASERFISH
0.79225266	RASERFISH
0.7680128	RASERFISH
0.8093247	RASERFISH
0.77857447	RASERFISH
0.8156268	RASERFISH
0.89060897	RASERFISH
0.8852187	RASERFISH
0.8923123	RASERFISH
0.8319101	RASERFISH
0.81696427	RASERFISH
0.7858653	RASERFISH
0.44531134	RASERFISH
0.8673117	RASERFISH
0.8654214	RASERFISH
0.8788889	RASERFISH
0.8856984	RASERFISH
0.8601915	RASERFISH
0.79757845	RASERFISH
0.802951	RASERFISH
0.8313298	RASERFISH
0.9490834	RASERFISH
0.8296683	RASERFISH
0.52386814	RASERFISH
0.54059345	RASERFISH
0.56827974	RASERFISH
0.8956697	RASERFISH
0.61331666	RASERFISH
0.25975505	RASERFISH
0.71830004	RASERFISH
0.70372736	RASERFISH
0.8642493	RASERFISH
0.89124763	RASERFISH
0.9004235	RASERFISH
0.7944781	RASERFISH
0.6699986	RASERFISH
0.8655816	RASERFISH
0.91461205	RASERFISH
0.72504264	RASERFISH
0.8739697	RASERFISH
0.895683	RASERFISH
0.852338	RASERFISH
0.8849305	RASERFISH
0.86833745	RASERFISH
0.33109102	RASERFISH
0.93016434	RASERFISH
0.74372405	RASERFISH
0.8747615	RASERFISH
0.92758495	RASERFISH
0.68888736	RASERFISH
0.79942656	RASERFISH
0.83609897	RASERFISH
0.8865871	RASERFISH
0.8944326	RASERFISH
0.8864999	RASERFISH
0.91216636	RASERFISH
0.9238557	RASERFISH
0.80500966	RASERFISH
0.8938364	RASERFISH
0.7446873	RASERFISH
0.8897211	RASERFISH
0.9262903	RASERFISH
0.95893407	RASERFISH
0.8699006	RASERFISH
0.9287457	RASERFISH
0.892626	RASERFISH
0.8492252	RASERFISH
0.85881877	RASERFISH
0.786459	RASERFISH
0.814807	RASERFISH
0.84447175	RASERFISH
0.75026554	RASERFISH
0.8145257	RASERFISH
0.77151597	RASERFISH
0.5731572	RASERFISH
0.8257745	RASERFISH
0.88495904	RASERFISH
0.8624536	RASERFISH
0.842315	RASERFISH
0.85153675	RASERFISH
0.5765195	RASERFISH
0.5614077	RASERFISH
0.8603486	RASERFISH
0.8339736	RASERFISH
0.6535766	RASERFISH
0.9107952	RASERFISH
0.85444415	RASERFISH
0.5870706	RASERFISH
0.7361503	RASERFISH
0.8490271	RASERFISH
0.8753943	RASERFISH
0.9128944	RASERFISH
0.9341212	RASERFISH
0.9104004	RASERFISH
0.8773264	RASERFISH
0.8301852	RASERFISH
0.9207231	RASERFISH
0.6478883	RASERFISH
0.8631901	RASERFISH
0.75934637	RASERFISH
0.60086644	RASERFISH
0.74092263	RASERFISH
0.6391701	RASERFISH
0.8655254	RASERFISH
0.8145835	RASERFISH
0.8007187	RASERFISH
0.785836	RASERFISH
0.89567846	RASERFISH
0.54998285	RASERFISH
0.82093924	RASERFISH
0.895574	RASERFISH
0.8649313	RASERFISH
0.807129	RASERFISH
0.86366653	RASERFISH
0.6313135	RASERFISH
0.8277732	RASERFISH
0.94313127	HF_75deg
0.88985157	HF_75deg
0.8495419	HF_75deg
0.94259953	HF_75deg
0.3233402	HF_75deg
0.80317175	HF_75deg
0.98751354	HF_75deg
0.949926	HF_75deg
0.90391177	HF_75deg
0.85670984	HF_75deg
0.82204366	HF_75deg
0.8236584	HF_75deg
0.83664316	HF_75deg
0.91266096	HF_75deg
0.92335737	HF_75deg
0.861551	HF_75deg
0.7565103	HF_75deg
0.8145146	HF_75deg
0.8869802	HF_75deg
0.84420216	HF_75deg
0.8080127	HF_75deg
0.6922254	HF_75deg
0.8348088	HF_75deg
0.73524755	HF_75deg
0.90953106	HF_75deg
0.82886314	HF_75deg
0.8746635	HF_75deg
0.89641094	HF_75deg
0.91158617	HF_75deg
0.89963126	HF_75deg
0.7962249	HF_75deg
0.8375708	HF_75deg
0.8767613	HF_75deg
0.8744224	HF_75deg
-0.07848454	HF_75deg
0.08136735	HF_75deg
0.2765463	HF_75deg
0.1528136	HF_75deg
0.29575616	HF_75deg
0.12750226	HF_75deg
0.82149786	HF_75deg
0.93447834	HF_75deg
0.91738117	HF_75deg
0.95426744	HF_75deg
0.97469914	HF_75deg
0.9021315	HF_75deg
0.9279817	HF_75deg
0.8078492	HF_75deg
0.84311163	HF_75deg
0.81551147	HF_75deg
0.7359704	HF_75deg
0.87437296	HF_75deg
0.8065374	HF_75deg
0.8113099	HF_75deg
0.6898303	HF_75deg
0.7068292	HF_75deg
0.7452628	HF_75deg
0.68177277	HF_75deg
0.7920548	HF_75deg
0.637883	HF_75deg
0.8364494	HF_75deg
0.7981956	HF_75deg
0.8891953	HF_75deg
0.8509822	HF_75deg
0.565766	HF_75deg
-0.026824897	HF_75deg
0.94035673	HF_75deg
0.92316765	HF_75deg
0.8412928	HF_75deg
0.8986257	HF_75deg
0.95258033	HF_75deg
0.84260976	HF_75deg
0.9059521	HF_75deg
0.93243706	HF_75deg
0.8370874	HF_75deg
0.8015775	HF_75deg
0.88813525	HF_75deg
0.8475167	HF_75deg
0.95798266	HF_75deg
0.8755473	HF_75deg
0.6905204	HF_75deg
0.81937987	HF_75deg
0.8957929	HF_75deg
0.79819673	HF_75deg
0.7926256	HF_75deg
0.6273251	HF_86deg
0.6232834	HF_86deg
0.66930133	HF_86deg
0.67970896	HF_86deg
0.590639	HF_86deg
0.71242225	HF_86deg
0.822325	HF_86deg
0.6031692	HF_86deg
0.7289867	HF_86deg
0.47567	HF_86deg
0.6556748	HF_86deg
0.8754007	HF_86deg
0.831404	HF_86deg
0.8499269	HF_86deg
0.77486914	HF_86deg
0.81297594	HF_86deg
0.76298505	HF_86deg
0.6491636	HF_86deg
0.59265757	HF_86deg
0.9433202	HF_86deg
0.7621289	HF_86deg
0.7760977	HF_86deg
0.8129112	HF_86deg
0.7047657	HF_86deg
0.4901244	HF_86deg
0.7051454	HF_86deg
0.71409166	HF_86deg
0.8566276	HF_86deg
0.7863226	HF_86deg
0.7909109	HF_86deg
0.6899687	HF_86deg
0.6773266	HF_86deg
0.75846785	HF_86deg
0.6617505	HF_86deg
0.77083355	HF_86deg
0.72549325	HF_86deg
0.80805737	HF_86deg
0.84195507	HF_86deg
0.66540164	HF_86deg
0.7475024	HF_86deg
0.7711978	HF_86deg
0.6521238	HF_86deg
0.79286975	HF_86deg
0.8224152	HF_86deg
0.8004492	HF_86deg
0.7149799	HF_86deg
0.88853276	HF_86deg
0.72808707	HF_86deg
0.738161	HF_86deg
0.47019127	HF_86deg
0.6367368	HF_86deg
0.57559496	HF_86deg
0.75316405	HF_86deg
0.66063005	HF_86deg
0.2648728	HF_86deg
0.6248018	HF_86deg
0.85808665	HF_86deg
0.8615648	HF_86deg
0.6794895	HF_86deg
0.5796396	HF_86deg
0.83585	HF_86deg
0.4947046	HF_86deg
0.71715695	HF_86deg
0.55006695	HF_86deg
0.79307914	HF_86deg
0.43304121	HF_86deg
0.57489544	HF_86deg
0.667894	HF_86deg
0.47796443	HF_86deg
0.524457	HF_86deg
0.7338919	HF_86deg
0.42313814	HF_86deg
0.7169899	HF_86deg
0.614099	HF_86deg
0.40957132	HF_86deg
0.70148355	HF_86deg
0.8610218	HF_86deg
0.7538852	HF_86deg
0.69092786	HF_86deg
