# Supplementary material for: Nanoscale 3D DNA tracing in non-denatured cells resolves the Cohesin-dependent loop architecture of the genome in situ
Source: Nat Commun. 2025 Jul 19;16:6673. doi: 10.1038/s41467-025-61689-y (PMC12276220; doi:10.1038/s41467-025-61689-y)
Supplement: Supplementary file 6 — Source Data [file 41467_2025_61689_MOESM6_ESM.zip › Supplementary_Fig4a.csv]

region	cell_type	pearson_dist
MEOX1	RPE1	1.0383164185783345
MEOX1	RPE1	1.0272672977912616
MEOX1	RPE1	1.0363850094192877
MEOX1	RPE1	0.9081241219630384
MEOX1	RPE1	0.8152633154129378
MEOX1	RPE1	1.0213608611520684
MEOX1	RPE1	0.9502001485841126
MEOX1	RPE1	0.9503622016352554
MEOX1	RPE1	0.9414986591884812
MEOX1	RPE1	0.9929407581233144
MEOX1	RPE1	1.0454820648372594
MEOX1	RPE1	1.0971339297005835
MEOX1	RPE1	0.9630118484954514
MEOX1	RPE1	1.0161005107681615
MEOX1	RPE1	0.982935259728284
MEOX1	RPE1	1.0398855471112447
MEOX1	RPE1	1.0700912327877572
MEOX1	RPE1	0.9980784377121548
MEOX1	RPE1	1.0190497086060826
MEOX1	RPE1	1.020338877833739
MEOX1	RPE1	1.0339363969301418
MEOX1	RPE1	1.0447731825688369
MEOX1	RPE1	1.0571148450987826
MEOX1	RPE1	0.9968104867265548
MEOX1	RPE1	1.0076953584260335
MEOX1	RPE1	1.023724516071962
MEOX1	RPE1	1.0252202784379951
MEOX1	RPE1	0.9157684433755602
MEOX1	RPE1	1.0366548439616514
MEOX1	RPE1	1.0114342820365405
MEOX1	RPE1	0.9423940749609516
MEOX1	RPE1	1.0127212819816267
MEOX1	RPE1	1.0187064202314482
MEOX1	RPE1	1.0232127778359597
MEOX1	RPE1	1.0308940781973237
MEOX1	RPE1	0.7624817694215139
MEOX1	RPE1	1.0318258585214772
MEOX1	RPE1	1.0316799518651514
MEOX1	RPE1	0.9658596173520504
MEOX1	RPE1	1.0272127846301948
MEOX1	RPE1	0.9749040412133804
MEOX1	RPE1	0.8023639529166564
MEOX1	RPE1	1.053950618990699
MEOX1	RPE1	1.0152266603568212
MEOX1	RPE1	0.9998318163328028
MEOX1	RPE1	1.0540322360122936
MEOX1	RPE1	1.024865281960122
MEOX1	RPE1	1.011448850366107
MEOX1	RPE1	1.0312422825684229
MEOX1	RPE1	0.9454654465667373
MEOX1	RPE1	1.013599031619001
MEOX1	RPE1	1.0346430079587
MEOX1	RPE1	1.040725001801897
MEOX1	RPE1	1.037704727779069
MEOX1	RPE1	1.0691295775316665
MEOX1	RPE1	1.0421322060294116
MEOX1	RPE1	0.9707319129506178
MEOX1	RPE1	1.0130741322320969
MEOX1	RPE1	1.002731040265418
MEOX1	RPE1	0.9856418401320082
MEOX1	RPE1	1.04504776546386
MEOX1	RPE1	0.9565519270705186
MEOX1	RPE1	1.0099316023063656
MEOX1	RPE1	1.0318557135917883
MEOX1	RPE1	1.0451647103684836
MEOX1	RPE1	1.0146743491924812
MEOX1	RPE1	1.0508125389899747
MEOX1	RPE1	0.9963692843484276
MEOX1	RPE1	1.0478147383705518
MEOX1	RPE1	0.9332708639276052
MEOX1	RPE1	0.9527901792455132
MEOX1	RPE1	1.0608210480519986
MEOX1	RPE1	0.8544631655253019
MEOX1	RPE1	1.0593754491626142
MEOX1	RPE1	1.0004583626233632
MEOX1	RPE1	0.9606504985697596
MEOX1	RPE1	1.0265108653216894
MEOX1	RPE1	1.0714962629338878
MEOX1	RPE1	1.008065115103555
MEOX1	RPE1	0.7554008998900085
MEOX1	RPE1	1.0096632994833366
MEOX1	RPE1	1.0258549680368911
MEOX1	RPE1	0.9524003365166795
MEOX1	RPE1	0.9790585353468496
MEOX1	RPE1	0.9238657880447716
MEOX1	RPE1	0.9339276380988965
MEOX1	RPE1	1.046132958309535
MEOX1	RPE1	1.0292344623826075
MEOX1	RPE1	0.9041303389553136
MEOX1	RPE1	0.9797004138745204
MEOX1	RPE1	0.970107712234284
MEOX1	RPE1	1.052800289736472
MEOX1	RPE1	1.0574141753660142
MEOX1	RPE1	0.9906400445412318
MEOX1	RPE1	1.027877218338323
MEOX1	RPE1	1.0123419208866662
MEOX1	RPE1	0.9514956298255208
MEOX1	RPE1	1.0631957746264795
MEOX1	RPE1	1.0305700731020355
MEOX1	RPE1	0.8684476892476694
MEOX1	RPE1	0.9726235559964715
MEOX1	RPE1	0.8777715352772507
MEOX1	RPE1	1.030713817928254
MEOX1	RPE1	0.983048149051445
MEOX1	RPE1	1.0621910265368537
MEOX1	RPE1	0.9630029266729576
MEOX1	RPE1	0.971444820861304
MEOX1	RPE1	1.0044498973973723
MEOX1	RPE1	1.0157164836281278
MEOX1	RPE1	1.040466875783288
MEOX1	RPE1	1.0095506521721131
MEOX1	RPE1	1.051059666256488
MEOX1	RPE1	0.9788600214280389
MEOX1	RPE1	0.9534588060285208
MEOX1	RPE1	1.0477736642283244
MEOX1	RPE1	0.9203482943416836
MEOX1	RPE1	0.8965912999493082
MEOX1	RPE1	0.8989028168151937
MEOX1	RPE1	1.034093495302712
MEOX1	RPE1	0.9601352179908031
MEOX1	RPE1	1.0311657586584162
MEOX1	RPE1	0.9590397765071252
MEOX1	RPE1	1.029510550426696
MEOX1	RPE1	1.0518753836673125
MEOX1	RPE1	1.0503992672258848
MEOX1	RPE1	1.018121229826129
MEOX1	RPE1	1.0050369168606978
MEOX1	RPE1	1.0018702507474533
MEOX1	RPE1	0.9971907923386072
MEOX1	RPE1	0.9150105397791556
MEOX1	RPE1	1.062602976547334
MEOX1	RPE1	0.983393790253061
MEOX1	RPE1	0.9654279058995694
MEOX1	RPE1	1.035681058061772
MEOX1	RPE1	1.0105981617754638
MEOX1	RPE1	0.9028496448042822
MEOX1	RPE1	0.9479631096699755
MEOX1	RPE1	0.9967498086446684
MEOX1	RPE1	1.0755802665577412
MEOX1	RPE1	1.0098795357397607
MEOX1	RPE1	0.897155545298516
MEOX1	RPE1	1.0563714682037808
MEOX1	RPE1	0.9730312882469808
MEOX1	RPE1	1.0135673737639093
MEOX1	RPE1	1.041795977648749
MEOX1	RPE1	1.039464561168402
MEOX1	RPE1	1.0215896736103272
MEOX1	RPE1	0.81185689156337
MEOX1	RPE1	0.9881934312209634
MEOX1	RPE1	1.0238736498536445
MEOX1	RPE1	1.013916128247342
MEOX1	RPE1	1.0002731771897415
MEOX1	RPE1	1.0356575103100718
MEOX1	RPE1	0.992368680360124
MEOX1	RPE1	1.0404838902694982
MEOX1	RPE1	0.97445421071876
MEOX1	RPE1	1.0044890586343138
MEOX1	RPE1	0.9703362648608652
MEOX1	RPE1	1.0405255995985443
MEOX1	RPE1	1.0342454814601596
MEOX1	RPE1	1.028981749599419
MEOX1	RPE1	1.0381069059683825
MEOX1	RPE1	1.0212297686311294
MEOX1	RPE1	0.9756541714276522
MEOX1	RPE1	0.9434206278369986
MEOX1	RPE1	1.028688142444261
MEOX1	RPE1	0.9443289878802812
MEOX1	RPE1	0.7720374781008832
MEOX1	RPE1	0.970722513443718
MEOX1	RPE1	1.0611733364877085
MEOX1	RPE1	0.927332707291763
MEOX1	RPE1	1.0094961799522
MEOX1	RPE1	1.0053829588721614
MEOX1	RPE1	0.9994640103670296
MEOX1	RPE1	1.0453977513542614
MEOX1	RPE1	0.8393389199378087
MEOX1	RPE1	1.0460885613136963
MEOX1	RPE1	1.044551608473357
MEOX1	RPE1	1.0224866689580985
MEOX1	RPE1	0.9045134727765664
MEOX1	RPE1	0.9900945848687722
MEOX1	RPE1	1.0638607296609583
MEOX1	RPE1	1.0158644049207974
MEOX1	RPE1	1.0564214538180885
MEOX1	RPE1	1.0714017088600811
MEOX1	RPE1	1.043059767126047
MEOX1	RPE1	0.901793043361215
MEOX1	RPE1	1.0496590811893356
MEOX1	RPE1	1.0578922891239826
MEOX1	RPE1	1.0367870605131997
MEOX1	RPE1	1.0019938359539329
MEOX1	RPE1	0.9417593399688132
MEOX1	RPE1	1.0026376088553457
MEOX1	RPE1	1.0468121887581066
MEOX1	RPE1	0.9951836669993148
MEOX1	RPE1	0.9937936592670652
MEOX1	RPE1	0.9942013117196432
MEOX1	RPE1	0.9271581932784558
MEOX1	RPE1	1.0622432775676345
MEOX1	RPE1	1.0233413353171257
MEOX1	RPE1	0.9368827716496292
MEOX1	RPE1	1.0166885592210704
MEOX1	RPE1	0.9204669707755406
MEOX1	RPE1	1.0596104603375052
MEOX1	RPE1	0.9481777090490412
MEOX1	RPE1	0.9752515744967932
MEOX1	RPE1	0.9035233344373652
MEOX1	RPE1	0.8685988136324216
MEOX1	RPE1	0.8881896665792502
MEOX1	RPE1	0.9418392012525932
MEOX1	RPE1	0.9541333395922604
MEOX1	RPE1	0.969277985202914
MEOX1	RPE1	0.9490794748667092
MEOX1	RPE1	0.8941645838492635
MEOX1	RPE1	0.90452772793698
MEOX1	RPE1	0.9746598044973468
MEOX1	RPE1	0.9760720471500915
MEOX1	RPE1	0.9083437706372828
MEOX1	RPE1	0.8588668059953092
MEOX1	RPE1	0.9064573678298816
MEOX1	RPE1	0.8519260742498947
MEOX1	RPE1	1.0311203258578112
MEOX1	RPE1	0.9853573417390036
MEOX1	RPE1	1.0049981996660842
MEOX1	RPE1	0.853329783542762
MEOX1	RPE1	0.9811257168776228
MEOX1	RPE1	0.9028700939314104
MEOX1	RPE1	0.9518509336655172
MEOX1	RPE1	1.0149386663356097
MEOX1	RPE1	0.8875984845108295
MEOX1	RPE1	0.8905137923334937
MEOX1	RPE1	0.836088467409839
MEOX1	RPE1	0.8648950567054551
MEOX1	RPE1	0.8949746439498892
MEOX1	RPE1	0.9699236912189392
MEOX1	RPE1	0.8707999865488284
MEOX1	RPE1	0.8673003157240793
MEOX1	RPE1	0.8781748562748194
MEOX1	RPE1	0.8301380278152051
MEOX1	RPE1	1.0347401337387694
MEOX1	RPE1	0.9305335772062964
MEOX1	RPE1	0.989315474107318
MEOX1	RPE1	1.0479591681474734
MEOX1	RPE1	0.9368143030583954
MEOX1	RPE1	0.9613844346362116
MEOX1	RPE1	0.8156690151407573
MEOX1	RPE1	0.6283970147340262
MEOX1	RPE1	1.078582421334954
MEOX1	RPE1	0.9899950849039856
MEOX1	RPE1	0.8604028944607064
MEOX1	RPE1	0.8875570090841902
MEOX1	RPE1	0.9735574886364388
MEOX1	RPE1	0.975276613933182
MEOX1	RPE1	0.763457132423682
MEOX1	RPE1	0.938925016221236
MEOX1	RPE1	0.8950853061917594
MEOX1	RPE1	0.8158489082408092
MEOX1	RPE1	1.0502796444460187
MEOX1	RPE1	0.877293740301335
MEOX1	RPE1	1.064506320687439
MEOX1	RPE1	0.8003640776290921
MEOX1	RPE1	0.9305069968419916
MEOX1	RPE1	0.8277616371404743
MEOX1	RPE1	0.9653535305556824
MEOX1	RPE1	1.0892830447335553
MEOX1	RPE1	0.9596080017525076
MEOX1	RPE1	1.0485356029034665
MEOX1	RPE1	0.8927491023128933
MEOX1	RPE1	1.079648346099484
MEOX1	RPE1	0.9638498852969531
MEOX1	RPE1	1.090213347640317
MEOX1	RPE1	0.8082667285793567
MEOX1	RPE1	1.0162182145328
MEOX1	RPE1	0.9074804343168498
MEOX1	RPE1	0.7526828776036729
MEOX1	RPE1	0.9618957997057354
MEOX1	RPE1	1.0350427938195157
MEOX1	RPE1	1.00960900227178
MEOX1	RPE1	0.7945938859486001
MEOX1	RPE1	1.0253704760174391
MEOX1	RPE1	1.02965523374427
MEOX1	RPE1	1.0524674916564332
MEOX1	RPE1	0.9995912083552052
MEOX1	RPE1	1.084490482518525
MEOX1	RPE1	0.9423770223750306
MEOX1	RPE1	1.016493961985647
MEOX1	RPE1	1.062207402074121
MEOX1	RPE1	1.0612845453771864
MEOX1	RPE1	0.8511867478203134
MEOX1	RPE1	0.9133134663146912
MEOX1	RPE1	0.8663554198792556
MEOX1	RPE1	1.077641759057914
MEOX1	RPE1	0.9617690777407112
MEOX1	RPE1	1.0640481861942506
MEOX1	RPE1	0.7542644710946247
MEOX1	RPE1	1.0364789093647626
MEOX1	RPE1	0.9015167625024668
MEOX1	RPE1	1.0091224950498416
MEOX1	RPE1	1.008722989131979
MEOX1	RPE1	0.932824406160543
MEOX1	RPE1	1.0234835854593485
MEOX1	RPE1	0.9758431542707312
MEOX1	RPE1	0.5106640733537258
MEOX1	RPE1	0.8867386937100807
MEOX1	RPE1	0.6996257881806711
MEOX1	RPE1	1.030426633360657
MEOX1	RPE1	1.005086988927232
MEOX1	RPE1	0.8325487115755181
MEOX1	RPE1	0.942645257574512
MEOX1	RPE1	0.9310892033380572
MEOX1	RPE1	0.85833663173128
MEOX1	RPE1	0.8335150885832107
MEOX1	RPE1	0.7573008060315557
MEOX1	RPE1	0.9606159490663913
MEOX1	RPE1	1.0086929058107212
MEOX1	RPE1	0.8350318418718689
MEOX1	RPE1	1.049426629947334
MEOX1	RPE1	0.8567217482894772
MEOX1	RPE1	0.967245982884071
MEOX1	RPE1	0.9336473851776114
MEOX1	RPE1	0.9124264614412004
MEOX1	RPE1	1.007856225739832
MEOX1	RPE1	0.8965346782825339
MEOX1	RPE1	0.9613770086987822
MEOX1	RPE1	0.9919905987104418
MEOX1	RPE1	0.9895424543460852
MEOX1	RPE1	1.020455516462722
MEOX1	RPE1	0.9200826366350248
MEOX1	RPE1	0.9245556036243862
MEOX1	RPE1	0.9503115691185294
MEOX1	RPE1	1.0260455342200965
MEOX1	RPE1	0.9299640060480264
MEOX1	RPE1	0.8922799289516798
MEOX1	RPE1	1.0621376115670935
MEOX1	RPE1	0.8799016485145181
MEOX1	RPE1	1.0883652895515643
MEOX1	RPE1	0.7863539208899074
MEOX1	RPE1	1.0892170678853244
MEOX1	RPE1	0.9388074108022596
MEOX1	RPE1	0.964115979515764
MEOX1	RPE1	0.8314869179958452
MEOX1	RPE1	0.7701567481380606
MEOX1	RPE1	0.999193865393003
MEOX1	RPE1	1.0112349653617787
MEOX1	RPE1	0.8641949823965462
MEOX1	RPE1	0.8636447181596963
MEOX1	RPE1	0.8715241484003172
MEOX1	RPE1	0.8437677719696149
MEOX1	RPE1	0.997833455367692
MEOX1	RPE1	0.9941182222446336
MEOX1	RPE1	0.95975556245595
MEOX1	RPE1	0.9520454748962608
MEOX1	RPE1	1.0453892622866443
MEOX1	RPE1	1.027381735039688
MEOX1	RPE1	1.025852344076433
MEOX1	RPE1	1.0195544977448654
MEOX1	RPE1	0.9690207095870248
MEOX1	RPE1	0.7672250958297546
MEOX1	RPE1	0.9954263222351653
MEOX1	RPE1	0.7872678113350445
MEOX1	RPE1	0.8288242494961545
MEOX1	RPE1	0.8520573004172739
MEOX1	RPE1	0.9758333341030996
MEOX1	RPE1	0.8791980254074214
MEOX1	RPE1	1.014070759627188
MEOX1	RPE1	0.9983770714854016
MEOX1	RPE1	1.1032061791364018
MEOX1	RPE1	0.7110335895667702
MEOX1	RPE1	0.9876396694326016
MEOX1	RPE1	0.9837237431175504
MEOX1	RPE1	1.0064346572158245
MEOX1	RPE1	0.8983098978759992
MEOX1	RPE1	1.0934642405404793
MEOX1	RPE1	0.7347274847477214
MEOX1	RPE1	0.7629746865045755
MEOX1	RPE1	1.0968196836803954
MEOX1	RPE1	1.030824450404993
MEOX1	RPE1	0.946260706351026
MEOX1	RPE1	0.9330555459012392
MEOX1	RPE1	0.9044094449627184
MEOX1	RPE1	1.003220772570694
MEOX1	RPE1	0.8468465797539935
MEOX1	RPE1	0.7924398402916308
MEOX1	RPE1	1.0613283464206162
MEOX1	RPE1	1.012189604387087
MEOX1	RPE1	0.880195590422814
MEOX1	RPE1	0.9317985382521772
MEOX1	RPE1	0.942596510276456
MEOX1	RPE1	0.8467674054092172
MEOX1	RPE1	0.8098222356673634
MEOX1	RPE1	0.9977681700613532
MEOX1	RPE1	0.9526622321328873
MEOX1	RPE1	0.9571352781940669
MEOX1	RPE1	0.9386751621757634
MEOX1	RPE1	0.9899904412654909
MEOX1	RPE1	0.9089244263825486
MEOX1	RPE1	1.0540140052715894
MEOX1	RPE1	1.0612052427340926
MEOX1	RPE1	1.047454216778051
MEOX1	RPE1	0.9605609489113484
MEOX1	RPE1	0.9693871108226068
MEOX1	RPE1	0.8685915162593003
MEOX1	RPE1	0.9371762671395804
MEOX1	RPE1	0.9430165794566114
MEOX1	RPE1	1.0109211625660233
MEOX1	RPE1	0.8194362518027499
MEOX1	RPE1	0.734718008506438
MEOX1	RPE1	0.941327149383222
MEOX1	RPE1	0.8648279993200726
MEOX1	RPE1	0.8494429078112118
MEOX1	RPE1	0.9603391245009724
MEOX1	RPE1	0.8975606878330863
MEOX1	RPE1	0.8395717745797349
MEOX1	RPE1	0.8852599118383045
MEOX1	RPE1	0.959418939657288
MEOX1	RPE1	0.9892990043426468
MEOX1	RPE1	0.8876398373084812
MEOX1	RPE1	0.87034286854056
MEOX1	RPE1	0.9928158771107748
MEOX1	RPE1	1.0115896597785248
MEOX1	RPE1	0.7563519156817444
MEOX1	RPE1	0.7335409872570056
MEOX1	RPE1	0.9613348972668396
MEOX1	RPE1	0.8139460587552003
MEOX1	RPE1	0.8317722914561989
MEOX1	RPE1	0.8836507116211988
MEOX1	RPE1	1.021839320590149
MEOX1	RPE1	1.040852174713405
MEOX1	RPE1	0.9073572524093017
MEOX1	RPE1	1.0244104339717115
MEOX1	RPE1	0.9462760160407112
MEOX1	RPE1	0.9975689442759392
MEOX1	RPE1	0.8301371375829155
MEOX1	RPE1	0.6236159734374032
MEOX1	RPE1	0.7874159407933177
MEOX1	RPE1	0.9565859597656414
MEOX1	RPE1	0.9994671445187322
MEOX1	RPE1	0.9863305562312976
MEOX1	RPE1	0.8328338113346189
MEOX1	RPE1	0.959154850417235
MEOX1	RPE1	0.8039554182340616
MEOX1	RPE1	0.988008577036377
MEOX1	RPE1	0.9782756588779504
MEOX1	RPE1	0.7317378246236664
MEOX1	RPE1	0.991354751171456
MEOX1	RPE1	0.978936875687358
MEOX1	RPE1	0.9111582645114196
MEOX1	RPE1	0.8728954100437722
MEOX1	RPE1	0.9990699237622204
MEOX1	RPE1	0.862106473951526
MEOX1	RPE1	1.0470362955476191
MEOX1	RPE1	0.7661497421642623
MEOX1	RPE1	0.9487510173338642
MEOX1	RPE1	1.0907371344211998
MEOX1	RPE1	0.980475052661934
MEOX1	RPE1	0.9165354150621864
MEOX1	RPE1	1.0368103344392925
MEOX1	RPE1	0.5030603185814533
MEOX1	RPE1	0.8420075661025341
MEOX1	RPE1	0.8900735622523124
MEOX1	RPE1	1.014915481052749
MEOX1	RPE1	0.8430712809352647
MEOX1	RPE1	0.7840293832128764
MEOX1	RPE1	1.0350333371784353
MEOX1	RPE1	1.0271839341321132
MEOX1	RPE1	0.97379842762404
MEOX1	RPE1	0.896971200713819
MEOX1	RPE1	0.943057543889229
MEOX1	RPE1	0.9548320737142914
MEOX1	RPE1	1.0647997644508171
MEOX1	RPE1	0.8690517464522592
MEOX1	RPE1	0.8654694273166934
MEOX1	RPE1	0.8910720303523882
MEOX1	RPE1	0.8451321943253134
MEOX1	RPE1	1.0243561710170834
MEOX1	RPE1	0.7556494281791671
MEOX1	RPE1	0.919553188522622
MEOX1	RPE1	0.8237542024756439
MEOX1	RPE1	1.012651160858398
MEOX1	RPE1	0.7491022279026814
MEOX1	RPE1	0.9788497776928556
MEOX1	RPE1	0.7432145999202184
MEOX1	RPE1	0.6901753044754471
MEOX1	RPE1	1.0033861876480497
MEOX1	RPE1	0.9018580165949872
MEOX1	RPE1	0.9713687087820604
MEOX1	RPE1	0.9487728148602422
MEOX1	RPE1	0.7608126478188041
MEOX1	RPE1	1.0744940413553796
MEOX1	RPE1	0.81239439042787
MEOX1	RPE1	0.9069630591680332
MEOX1	RPE1	0.9980619346300912
MEOX1	RPE1	0.7509513535883893
MEOX1	RPE1	0.795096382918888
MEOX1	RPE1	0.9608534672764352
MEOX1	RPE1	1.0174413318896185
MEOX1	RPE1	0.9945442641722192
MEOX1	RPE1	1.056710060241003
MEOX1	RPE1	0.918327813017544
MEOX1	RPE1	0.9070283680491392
MEOX1	RPE1	0.9937061207272416
MEOX1	RPE1	0.8069328712843937
MEOX1	RPE1	0.8959616847228472
MEOX1	RPE1	0.9063982971542054
MEOX1	RPE1	0.9155855204995226
MEOX1	RPE1	1.040193302890717
MEOX1	RPE1	0.8063310584658849
MEOX1	RPE1	0.9561296122045312
MEOX1	RPE1	0.857844986650515
MEOX1	RPE1	0.7292971452384532
MEOX1	RPE1	0.8695427339893408
MEOX1	RPE1	1.1410143245828972
MEOX1	RPE1	1.015680288875734
MEOX1	RPE1	0.6557191968137617
MEOX1	RPE1	1.0687353529818209
MEOX1	RPE1	0.964157121173225
MEOX1	RPE1	0.9574841063830176
MEOX1	RPE1	0.6977904586547442
MEOX1	RPE1	0.9662510873602386
MEOX1	RPE1	0.7143781149261645
MEOX1	RPE1	0.6210655377455145
MEOX1	RPE1	0.9958770833971904
MEOX1	RPE1	0.8833452814883636
MEOX1	RPE1	0.894863334411677
MEOX1	RPE1	0.8107567332415049
MEOX1	RPE1	0.7994430295449428
MEOX1	RPE1	0.9704636419667538
MEOX1	RPE1	1.0155791802329417
MEOX1	RPE1	0.9396907024347738
MEOX1	RPE1	0.9249025872384832
MEOX1	RPE1	0.8947923283422996
MEOX1	RPE1	1.043372274433093
MEOX1	RPE1	1.1068752059507725
MEOX1	RPE1	1.0667152286735546
MEOX1	RPE1	1.0158886237373217
MEOX1	RPE1	0.8963037149072899
MEOX1	RPE1	0.8615939930151815
MEOX1	RPE1	0.5571169566472661
MEOX1	RPE1	0.6823632922137597
MEOX1	RPE1	0.9514682077200224
MEOX1	RPE1	0.8427623582730879
MEOX1	RPE1	0.8958654233177256
MEOX1	RPE1	0.9371702338048584
MEOX1	RPE1	0.9970216992680372
MEOX1	RPE1	0.936185631098991
MEOX1	RPE1	0.8563507658904598
MEOX1	RPE1	0.8644488311406467
MEOX1	RPE1	0.9762888537989258
MEOX1	RPE1	0.9664749405916296
MEOX1	RPE1	0.9391504206844548
MEOX1	RPE1	0.9481654191296098
MEOX1	RPE1	0.7146055215598264
MEOX1	RPE1	1.0744084693144746
MEOX1	RPE1	0.8692233624256025
MEOX1	RPE1	0.7740910132229363
MEOX1	RPE1	0.9328770980528026
MEOX1	RPE1	0.814990034359271
MEOX1	RPE1	0.7628427470289725
MEOX1	RPE1	0.808221712745427
MEOX1	RPE1	0.8465498103566345
MEOX1	RPE1	0.9270097961110793
MEOX1	RPE1	0.8209230096464222
MEOX1	RPE1	0.8980316043165307
MEOX1	RPE1	0.9947104048983564
MEOX1	RPE1	0.8746917660305241
MEOX1	RPE1	1.065177166600501
MEOX1	RPE1	0.943121440989413
MEOX1	RPE1	1.008554212526291
MEOX1	RPE1	0.979940318467313
MEOX1	RPE1	0.8877300107085302
MEOX1	RPE1	1.0482340238551506
MEOX1	RPE1	0.9078888937982862
MEOX1	RPE1	0.8621578928612672
MEOX1	RPE1	0.8576526839032462
MEOX1	RPE1	0.9945759359772672
MEOX1	RPE1	1.0063474885049577
MEOX1	RPE1	0.9251744153337832
MEOX1	RPE1	0.6393422469907124
MEOX1	RPE1	1.0882145483151586
MEOX1	RPE1	1.0654686784904408
MEOX1	RPE1	1.049403261842929
MEOX1	RPE1	0.8913725051221799
MEOX1	RPE1	0.99135183845207
MEOX1	RPE1	1.0203778573771731
MEOX1	RPE1	0.8479667339231618
MEOX1	RPE1	0.8410982079941947
MEOX1	RPE1	0.9374426628797534
MEOX1	RPE1	1.014336001013343
MEOX1	RPE1	0.8825119819864534
MEOX1	RPE1	0.8362456487790805
MEOX1	RPE1	1.016329462596568
MEOX1	RPE1	0.9544753975593052
MEOX1	RPE1	0.927338529056663
MEOX1	RPE1	1.0230619310631537
MEOX1	RPE1	1.0448530389243125
MEOX1	RPE1	0.8901516130551721
MEOX1	RPE1	0.96649151268966
MEOX1	RPE1	0.9713981458780664
MEOX1	RPE1	0.9477899607552842
MEOX1	RPE1	1.0201585297832028
MEOX1	RPE1	0.9238656367999948
MEOX1	RPE1	1.0946601249815466
MEOX1	RPE1	0.973110003540506
MEOX1	RPE1	0.94909739612963
MEOX1	RPE1	1.0505040186367016
MEOX1	RPE1	1.0571426838868143
MEOX1	RPE1	0.9028451162939908
MEOX1	RPE1	0.9319058138556524
MEOX1	RPE1	0.9981190124451704
MEOX1	RPE1	0.977241284417674
MEOX1	RPE1	1.017064113087916
MEOX1	RPE1	0.924385040169432
MEOX1	RPE1	0.9672034475220724
MEOX1	RPE1	0.9071046469992862
MEOX1	RPE1	0.9832194940571296
MEOX1	RPE1	0.9435574403289668
MEOX1	RPE1	0.9755254760559589
MEOX1	RPE1	0.9542346011044216
MEOX1	RPE1	0.9914826851871398
MEOX1	RPE1	1.0508181785597008
MEOX1	RPE1	1.0820761748789856
MEOX1	RPE1	1.0242422826658797
MEOX1	RPE1	0.995597270862042
MEOX1	RPE1	0.7904557558786073
MEOX1	RPE1	1.0085910202779431
MEOX1	RPE1	0.9430613502284412
MEOX1	RPE1	0.9619049362458132
MEOX1	RPE1	0.9750776292351752
MEOX1	RPE1	1.0767877056212545
MEOX1	RPE1	1.0210763619951333
MEOX1	RPE1	1.0201602147273137
MEOX1	RPE1	1.0081795035726622
MEOX1	RPE1	1.0411931826867291
MEOX1	RPE1	0.9129725279471376
MEOX1	RPE1	1.0267087135618993
MEOX1	RPE1	0.868605278544789
MEOX1	RPE1	1.0212595588994713
MEOX1	RPE1	0.7182045592574797
MEOX1	RPE1	0.8996530753921421
MEOX1	RPE1	1.0168281284925984
MEOX1	RPE1	1.0110066218591096
MEOX1	RPE1	1.0360386070994627
MEOX1	RPE1	0.8355188045282281
MEOX1	RPE1	1.103451777246869
MEOX1	RPE1	0.9573867100064768
MEOX1	RPE1	0.960232975968584
MEOX1	RPE1	0.9729986033681176
MEOX1	RPE1	0.9796364318019266
MEOX1	RPE1	0.9411324950162812
MEOX1	RPE1	1.0241901100986972
MEOX1	RPE1	1.067017589395883
MEOX1	RPE1	0.9374879164876035
MEOX1	RPE1	0.9584836733865147
MEOX1	RPE1	0.8974598035972108
MEOX1	RPE1	1.0448638463803046
MEOX1	RPE1	1.0460300907965892
MEOX1	RPE1	0.9214194419184644
MEOX1	RPE1	1.006903750627956
MEOX1	RPE1	1.0385228230192374
MEOX1	RPE1	1.0412614636913191
MEOX1	RPE1	0.9329519033675204
MEOX1	RPE1	1.0320526672359114
MEOX1	RPE1	0.9412279786867084
MEOX1	RPE1	1.0556948246969262
MEOX1	RPE1	1.024193682444288
MEOX1	RPE1	0.909855862168358
MEOX1	RPE1	1.0189519287787692
MEOX1	RPE1	0.9839868457983824
MEOX1	RPE1	0.9035781340150022
MEOX1	RPE1	0.8527525763315054
MEOX1	RPE1	1.0138697167631376
MEOX1	RPE1	0.994124631850062
MEOX1	RPE1	1.0238750962577663
MEOX1	RPE1	0.931233033288714
MEOX1	RPE1	1.0079829852461153
MEOX1	RPE1	1.0996178635026412
MEOX1	RPE1	0.9988027467612176
MEOX1	RPE1	0.9765693920481472
MEOX1	RPE1	1.0222914192430976
MEOX1	RPE1	1.025664414494051
MEOX1	RPE1	1.011183784059598
MEOX1	RPE1	1.0270662832296291
MEOX1	RPE1	1.0454069012753475
MEOX1	RPE1	0.8937921286752922
MEOX1	RPE1	0.896630397809609
MEOX1	RPE1	1.0550751567314636
MEOX1	RPE1	1.1070876230166042
MEOX1	RPE1	1.0482222647975814
MEOX1	RPE1	0.9481367573324072
MEOX1	RPE1	1.1307384584191844
MEOX1	RPE1	0.8952533387626044
MEOX1	RPE1	1.0212351652504092
MEOX1	RPE1	0.9620218527409776
MEOX1	RPE1	1.0380770551046088
MEOX1	RPE1	1.063448602850167
MEOX1	RPE1	0.9959992042518836
MEOX1	RPE1	1.0419006837852505
MEOX1	RPE1	1.0494899210605018
MEOX1	RPE1	0.9354595031067126
MEOX1	RPE1	1.0415687804145788
MEOX1	RPE1	0.8245159601002116
MEOX1	RPE1	0.850719730872382
MEOX1	RPE1	1.0300511196638569
MEOX1	RPE1	0.9556523070188736
MEOX1	RPE1	1.0607145553877466
MEOX1	RPE1	1.079423392298677
MEOX1	RPE1	1.111225591095475
MEOX1	RPE1	0.9475582593969676
MEOX1	RPE1	0.9960312188485344
MEOX1	RPE1	1.0020388366063455
MEOX1	RPE1	1.031817545515703
MEOX1	RPE1	1.0538529199123594
MEOX1	RPE1	1.0605331523849386
MEOX1	RPE1	1.0148390213740253
MEOX1	RPE1	0.89026064425912
MEOX1	RPE1	1.0433303523155646
MEOX1	RPE1	1.05197171519951
MEOX1	RPE1	1.000402724748151
MEOX1	RPE1	0.9394936294695416
MEOX1	RPE1	1.0461023747512013
MEOX1	RPE1	0.9550336643934942
MEOX1	RPE1	1.0056517405898902
MEOX1	RPE1	1.0129635896519618
MEOX1	RPE1	1.0079250908686388
MEOX1	RPE1	1.0799368428582474
MEOX1	RPE1	1.016511572281924
MEOX1	RPE1	0.9548011878713384
MEOX1	RPE1	1.017385916458085
MEOX1	RPE1	0.9813053712069773
MEOX1	RPE1	0.9863529173692756
MEOX1	RPE1	1.0465966690728208
MEOX1	RPE1	1.1147138040432172
MEOX1	RPE1	0.9936688667521372
MEOX1	RPE1	1.051556939451222
MEOX1	RPE1	1.0198735498032774
MEOX1	RPE1	0.961290895563528
MEOX1	RPE1	1.0178383368092023
MEOX1	RPE1	1.0152432762999897
MEOX1	RPE1	0.8598873607949582
MEOX1	RPE1	0.9909947613042034
MEOX1	RPE1	0.90335411677565
MEOX1	RPE1	1.049324766116633
MEOX1	RPE1	1.0280309071262006
MEOX1	RPE1	0.9684423971383112
MEOX1	RPE1	1.033302417701464
MEOX1	RPE1	0.9209785640481136
MEOX1	RPE1	1.043824857862694
MEOX1	RPE1	1.0149339526622
MEOX1	RPE1	0.9856709232520586
MEOX1	RPE1	1.029366540206455
MEOX1	RPE1	1.0195513063351729
MEOX1	RPE1	1.0133013150403476
MEOX1	RPE1	1.0275238162317126
MEOX1	RPE1	1.0153796742899062
MEOX1	RPE1	1.0915244846555263
MEOX1	RPE1	1.074764126784795
MEOX1	RPE1	1.0193842123655004
MEOX1	RPE1	1.0318620931312912
MEOX1	RPE1	1.0342277183346802
MEOX1	RPE1	0.999840368297505
MEOX1	RPE1	0.9178538348997002
MEOX1	RPE1	0.9507131846485052
MEOX1	RPE1	0.9083145210763902
MEOX1	RPE1	1.091658600450508
MEOX1	RPE1	1.0391558158007566
MEOX1	RPE1	1.015008656581016
MEOX1	RPE1	1.0026172724843097
MEOX1	RPE1	1.117513465305241
MEOX1	RPE1	1.0374661028577714
MEOX1	RPE1	1.0219374737200482
MEOX1	RPE1	1.03332216444888
MEOX1	RPE1	0.9272917110970093
MEOX1	RPE1	1.0028680329803874
MEOX1	RPE1	1.0797956071623322
MEOX1	RPE1	1.0162062465485286
MEOX1	RPE1	1.065847589426255
MEOX1	RPE1	0.9792139443284802
MEOX1	RPE1	1.0690326455250945
MEOX1	RPE1	1.050090861903768
MEOX1	RPE1	0.8944677069394713
MEOX1	RPE1	1.0439080216211238
MEOX1	RPE1	0.9216511487596546
MEOX1	RPE1	1.006375219131708
MEOX1	RPE1	1.0545818588736673
MEOX1	RPE1	1.0497316887406487
MEOX1	RPE1	0.9998341267760884
MEOX1	RPE1	0.9202459666846824
MEOX1	RPE1	0.9575138449446288
MEOX1	RPE1	0.9786895110818856
MEOX1	RPE1	0.8818640716652845
MEOX1	RPE1	0.7977797110159947
MEOX1	RPE1	1.0216482452607132
MEOX1	RPE1	0.8157432510967967
MEOX1	RPE1	0.8790936014852041
MEOX1	RPE1	0.8999090640432936
MEOX1	RPE1	0.9295820575921184
MEOX1	RPE1	0.9884956539598664
MEOX1	RPE1	1.1185520140999887
MEOX1	RPE1	0.825983174215328
MEOX1	RPE1	0.8520673016357637
MEOX1	RPE1	0.943040657561277
MEOX1	RPE1	0.9171695300651383
MEOX1	RPE1	1.027237432939299
MEOX1	RPE1	1.047677992501767
MEOX1	RPE1	1.0664142210727487
MEOX1	RPE1	0.7564654159707026
MEOX1	RPE1	1.0528173078991294
MEOX1	RPE1	0.8911246295653266
MEOX1	RPE1	0.8286899568706121
MEOX1	RPE1	0.8353688960228344
MEOX1	RPE1	0.91976866042644
MEOX1	RPE1	0.9241980767688208
MEOX1	RPE1	0.8899339985071724
MEOX1	RPE1	1.0822200679782783
MEOX1	RPE1	0.9611464580752724
MEOX1	RPE1	1.0390493123301483
MEOX1	RPE1	0.8821348270052849
MEOX1	RPE1	1.03371542560521
MEOX1	RPE1	0.9686242738221792
MEOX1	RPE1	0.7927188391588996
MEOX1	RPE1	0.9537005619942172
MEOX1	RPE1	0.9389030501511766
MEOX1	RPE1	1.021603251433229
MEOX1	RPE1	0.978103958766772
MEOX1	RPE1	1.013194488675638
MEOX1	RPE1	0.9647677609280982
MEOX1	RPE1	1.066264124780114
MEOX1	RPE1	0.8756433365876468
MEOX1	RPE1	0.9400140828096626
MEOX1	RPE1	0.9889589536973136
MEOX1	RPE1	1.0482054844846815
MEOX1	RPE1	1.0362242654136655
MEOX1	RPE1	0.8163399987225012
MEOX1	RPE1	0.9652896106224892
MEOX1	RPE1	0.9933418311122806
MEOX1	RPE1	0.9627632864906628
MEOX1	RPE1	1.021650221534758
MEOX1	RPE1	0.8882258746167976
MEOX1	RPE1	0.999464590072774
MEOX1	RPE1	1.0128418612421268
MEOX1	RPE1	1.0160776575618342
MEOX1	RPE1	0.7231527974970562
MEOX1	RPE1	0.907229426309991
MEOX1	RPE1	0.8953290538885469
MEOX1	RPE1	0.8901865991664618
MEOX1	RPE1	1.011352789294495
MEOX1	RPE1	1.0198214379138386
MEOX1	RPE1	1.057431823357204
MEOX1	RPE1	0.9623983290398196
MEOX1	RPE1	0.890027592158178
MEOX1	RPE1	0.8550070625644425
MEOX1	RPE1	0.9075712466412303
MEOX1	RPE1	0.8936371764134378
MEOX1	RPE1	1.0599060205025923
MEOX1	RPE1	1.0486778626164075
MEOX1	RPE1	0.7425349400235506
MEOX1	RPE1	0.9661646565899816
MEOX1	RPE1	0.8191551368239091
MEOX1	RPE1	0.9978270943202434
MEOX1	RPE1	0.9486459783957688
MEOX1	RPE1	1.0610639336570422
MEOX1	RPE1	0.9400247476702916
MEOX1	RPE1	1.062465157037195
MEOX1	RPE1	1.0757726555729843
MEOX1	RPE1	0.7426777095921684
MEOX1	RPE1	0.7721443996531298
MEOX1	RPE1	0.9027388826540524
MEOX1	RPE1	1.024103647929637
MEOX1	RPE1	0.990287252509336
MEOX1	RPE1	0.9228243538177402
MEOX1	RPE1	1.036188799994087
MEOX1	RPE1	0.8454194686908774
MEOX1	RPE1	0.9045405855792096
MEOX1	RPE1	0.961830002340492
MEOX1	RPE1	0.8407364130605134
MEOX1	RPE1	1.056107135593351
MEOX1	RPE1	1.0352534693942983
MEOX1	RPE1	0.9779125850114658
MEOX1	RPE1	1.0564749670603613
MEOX1	RPE1	1.064889397174524
MEOX1	RPE1	0.9362476209184534
MEOX1	RPE1	0.9693377071960312
MEOX1	RPE1	0.9442364709565838
MEOX1	RPE1	1.0450116122211996
MEOX1	RPE1	0.9833322504295566
MEOX1	RPE1	0.966919577529892
MEOX1	RPE1	0.8628493198779935
MEOX1	RPE1	1.0096797731153218
MEOX1	RPE1	1.006702022251566
MEOX1	RPE1	0.9934415454107848
MEOX1	RPE1	0.9952984668734736
MEOX1	RPE1	0.9482809764309554
MEOX1	RPE1	0.9021064197640464
MEOX1	RPE1	0.9783495291420076
MEOX1	RPE1	0.7885332554460686
MEOX1	RPE1	0.9787450378885776
MEOX1	RPE1	0.916790355049635
MEOX1	RPE1	0.9046059839414716
MEOX1	RPE1	1.0140039428211225
MEOX1	RPE1	0.7508269752343312
MEOX1	RPE1	0.9064790997196204
MEOX1	RPE1	0.7407007551587502
MEOX1	RPE1	0.8786008613807835
MEOX1	RPE1	0.9382696384573768
MEOX1	RPE1	0.9274563679232628
MEOX1	RPE1	0.9777903613000402
MEOX1	RPE1	0.9092172668922236
MEOX1	RPE1	0.9430334810094356
MEOX1	RPE1	1.0077693433383976
MEOX1	RPE1	0.9644131436555428
MEOX1	RPE1	0.9833539159047316
MEOX1	RPE1	1.0133790978438106
MEOX1	RPE1	0.9947569435258908
MEOX1	RPE1	0.8076120534606616
MEOX1	RPE1	0.7947085139525237
MEOX1	RPE1	0.9340095285298012
MEOX1	RPE1	0.9777446707516604
MEOX1	RPE1	0.8941065046599026
MEOX1	RPE1	0.879680624137085
MEOX1	RPE1	0.9951308246519588
MEOX1	RPE1	0.8755059652107721
MEOX1	RPE1	0.9697842278355886
MEOX1	RPE1	0.755043429884503
MEOX1	RPE1	0.9991700726279988
MEOX1	RPE1	1.0061560013838184
MEOX1	RPE1	0.9638495045869596
MEOX1	RPE1	0.9721913950065948
MEOX1	RPE1	0.7802352339683905
MEOX1	RPE1	1.0292440440676254
MEOX1	RPE1	1.041971289972725
MEOX1	RPE1	0.9277845903151508
MEOX1	RPE1	0.8812668342818066
MEOX1	RPE1	0.7207797038514511
MEOX1	RPE1	1.0062838063669646
MEOX1	RPE1	0.9521153375208484
MEOX1	RPE1	0.99737989413917
MEOX1	RPE1	0.7591495827658681
MEOX1	RPE1	0.9423734146811932
MEOX1	RPE1	0.7638040244756505
MEOX1	RPE1	1.065059597450031
MEOX1	RPE1	0.9907822093316284
MEOX1	RPE1	1.0330492662888269
MEOX1	RPE1	0.9292691871120468
MEOX1	RPE1	0.9888869941858726
MEOX1	RPE1	0.9535558428529892
MEOX1	RPE1	0.9659649722448193
MEOX1	RPE1	0.8373639072483543
MEOX1	RPE1	1.0135570311115774
MEOX1	RPE1	0.9689719269575646
MEOX1	RPE1	1.0449386121392144
MEOX1	RPE1	1.1020486502969944
MEOX1	RPE1	0.9807943568055296
MEOX1	RPE1	0.9561755450963758
MEOX1	RPE1	0.891373431603008
MEOX1	RPE1	0.8504420860576289
MEOX1	RPE1	0.9603115341854652
MEOX1	RPE1	0.993987458181004
MEOX1	RPE1	0.9498148724149272
MEOX1	RPE1	0.8820241402362358
MEOX1	RPE1	0.9558189597591594
MEOX1	RPE1	1.0430578631624166
MEOX1	RPE1	0.8547497277068841
MEOX1	RPE1	0.6919445547233827
MEOX1	RPE1	0.9199658062728536
MEOX1	RPE1	1.076733971174778
MEOX1	RPE1	1.0350695022709238
MEOX1	RPE1	0.8646275102627993
MEOX1	RPE1	0.8332911312596353
MEOX1	RPE1	1.0336340268960833
MEOX1	RPE1	0.9351067048796023
MEOX1	RPE1	1.0860875759638813
MEOX1	RPE1	1.0283057469288193
MEOX1	RPE1	0.8515026483812509
MEOX1	RPE1	1.0140781470444866
MEOX1	RPE1	1.014272831236589
MEOX1	RPE1	0.8664787780946764
MEOX1	RPE1	0.9768704339175308
MEOX1	RPE1	0.9259824672310504
MEOX1	RPE1	0.858207941161276
MEOX1	RPE1	0.944522398108649
MEOX1	RPE1	0.9491249562603348
MEOX1	RPE1	0.850231819636687
MEOX1	RPE1	0.9113913204757196
MEOX1	RPE1	0.9965774663710512
MEOX1	RPE1	1.032206209412183
MEOX1	RPE1	0.9834190581602646
MEOX1	RPE1	0.8486348871032633
MEOX1	RPE1	0.9523810283825864
MEOX1	RPE1	0.8691563469570885
MEOX1	RPE1	0.7785454049536611
MEOX1	RPE1	1.035029956934326
MEOX1	RPE1	1.0469415912967122
MEOX1	RPE1	0.961819469446962
MEOX1	RPE1	0.7762294672382174
MEOX1	RPE1	0.875136179109754
MEOX1	RPE1	0.8409044698278485
MEOX1	RPE1	0.9936027318909352
MEOX1	RPE1	0.988182370101924
MEOX1	RPE1	0.9413319431165696
MEOX1	RPE1	1.0002638346642307
MEOX1	RPE1	0.8858525504892358
MEOX1	RPE1	0.8236006323419979
MEOX1	RPE1	0.9519433557555216
MEOX1	RPE1	0.8800127428269097
MEOX1	RPE1	0.925002089313323
MEOX1	RPE1	0.8758199118678748
MEOX1	RPE1	0.9500807361360932
MEOX1	RPE1	1.0355685857638026
MEOX1	RPE1	0.9972813653752788
MEOX1	RPE1	0.9307565531577215
MEOX1	RPE1	0.905716651388864
MEOX1	RPE1	0.948068092383332
MEOX1	RPE1	1.0033916422007656
MEOX1	RPE1	0.9206819488111156
MEOX1	RPE1	1.018567072221823
MEOX1	RPE1	0.953803118675948
MEOX1	RPE1	1.007296529437206
MEOX1	RPE1	1.0038292709600722
MEOX1	RPE1	0.8884533629133935
MEOX1	RPE1	0.8396954034261971
MEOX1	RPE1	0.9530594875017464
MEOX1	RPE1	0.9361141909845652
MEOX1	RPE1	0.8674607764055544
MEOX1	RPE1	1.0133238496804011
MEOX1	RPE1	1.006520558091721
MEOX1	RPE1	1.0717245719490451
MEOX1	RPE1	0.8319965624028636
MEOX1	RPE1	0.942530116945593
MEOX1	RPE1	0.8382934696987431
MEOX1	RPE1	1.0059955592277303
MEOX1	RPE1	1.0049619555541622
MEOX1	RPE1	0.8866844597587091
MEOX1	RPE1	1.005161922508735
MEOX1	RPE1	1.1505953710829142
MEOX1	RPE1	1.0889721407741089
MEOX1	RPE1	0.8715911821193133
MEOX1	RPE1	0.816207728863627
MEOX1	RPE1	0.863739289709537
MEOX1	RPE1	1.0897089123238344
MEOX1	RPE1	0.8987863692546005
MEOX1	RPE1	0.8180330010110979
MEOX1	RPE1	1.123224654252169
MEOX1	RPE1	0.7779920382621528
MEOX1	RPE1	0.9528165839097876
MEOX1	RPE1	0.946115517428152
MEOX1	RPE1	0.7706518933281317
MEOX1	RPE1	1.0217359225765366
MEOX1	RPE1	0.8956313537720366
MEOX1	RPE1	1.118599279416854
MEOX1	RPE1	0.7740954459545449
MEOX1	RPE1	1.068676619464992
MEOX1	RPE1	0.7692861544554855
MEOX1	RPE1	0.9741867565596886
MEOX1	RPE1	1.0023699509710702
MEOX1	RPE1	1.1205144607936524
MEOX1	RPE1	0.878831777005911
MEOX1	RPE1	0.968484738756198
MEOX1	RPE1	0.9655443416072818
MEOX1	RPE1	0.6310128859359082
MEOX1	RPE1	0.956958583930928
MEOX1	RPE1	0.8248501104678015
MEOX1	RPE1	0.9927492736431176
MEOX1	RPE1	0.8582564162816102
MEOX1	RPE1	0.9931695827119632
MEOX1	RPE1	0.8338685481844559
MEOX1	RPE1	0.8514592757339315
MEOX1	RPE1	0.9178715576950888
MEOX1	RPE1	1.086455469665348
MEOX1	RPE1	0.9230915271641352
MEOX1	RPE1	0.9265199456680728
MEOX1	RPE1	1.061383222202784
MEOX1	RPE1	0.949908559526533
MEOX1	RPE1	0.9917439327914804
MEOX1	RPE1	1.057147859600134
MEOX1	RPE1	0.932610380437208
MEOX1	RPE1	0.9478822041540582
MEOX1	RPE1	1.023066866202659
MEOX1	RPE1	0.8396444568178139
MEOX1	RPE1	0.8933414842064609
MEOX1	RPE1	0.85917534176612
MEOX1	RPE1	1.0596591102994195
MEOX1	RPE1	0.7852723725709264
MEOX1	RPE1	0.9415652433366553
MEOX1	RPE1	0.8778406632118598
MEOX1	RPE1	1.1012981603892609
MEOX1	RPE1	0.8570331596516509
MEOX1	RPE1	0.9196480484166822
MEOX1	RPE1	0.916382652254692
MEOX1	RPE1	0.914653276894004
MEOX1	RPE1	0.9707106573930062
MEOX1	RPE1	0.9382113656512856
MEOX1	RPE1	1.0115159555292847
MEOX1	RPE1	1.0183393638222091
MEOX1	RPE1	0.9842575045403892
MEOX1	RPE1	0.8678672057522223
MEOX1	RPE1	0.7832314967991386
MEOX1	RPE1	0.9158478156072356
MEOX1	RPE1	0.6462664065398123
MEOX1	RPE1	0.9692122185625088
MEOX1	RPE1	1.0367435925522903
MEOX1	RPE1	1.062866616142364
MEOX1	RPE1	0.9345077584985187
MEOX1	RPE1	0.8171552084419146
MEOX1	RPE1	1.0384912829272468
MEOX1	RPE1	1.031884569386759
MEOX1	RPE1	0.993542953236632
MEOX1	RPE1	0.9001902100612778
MEOX1	RPE1	0.8953330280519227
MEOX1	RPE1	0.679669415388084
MEOX1	RPE1	0.8753543382093253
MEOX1	RPE1	0.9541924923335724
MEOX1	RPE1	0.8381709572960081
MEOX1	RPE1	0.7286120881829821
MEOX1	RPE1	0.9811488583674912
MEOX1	RPE1	0.7988184580626594
MEOX1	RPE1	0.8838528117217954
MEOX1	RPE1	0.9042140387764808
MEOX1	RPE1	0.9802548411208446
MEOX1	RPE1	1.0290548874013634
MEOX1	RPE1	0.9753765937757518
MEOX1	RPE1	0.9431618183752428
MEOX1	RPE1	1.0533168092548852
MEOX1	RPE1	0.8343448834552043
MEOX1	RPE1	0.7139590531983128
MEOX1	RPE1	0.9156184939666968
MEOX1	RPE1	1.013766834351837
MEOX1	RPE1	0.8400468188944388
MEOX1	RPE1	0.8932910786488911
MEOX1	RPE1	0.9396231192563697
MEOX1	RPE1	0.8437086400226812
MEOX1	RPE1	0.9015000963100108
MEOX1	RPE1	0.7274143442394769
MEOX1	RPE1	0.9112175702690792
MEOX1	RPE1	1.0298688193529826
MEOX1	RPE1	1.0184971828558484
MEOX1	RPE1	0.9362042255224824
MEOX1	RPE1	0.9033333057872832
MEOX1	RPE1	1.0369905436932196
MEOX1	RPE1	0.999001466798584
MEOX1	RPE1	0.7844810851475056
MEOX1	RPE1	0.8966111933790187
MEOX1	RPE1	0.9405079022251706
MEOX1	RPE1	0.7849186977277994
MEOX1	RPE1	0.8423167388163785
MEOX1	RPE1	1.0178888972714322
MEOX1	RPE1	0.9505760121708432
MEOX1	RPE1	0.9800230846984914
MEOX1	RPE1	0.8137391603208494
MEOX1	RPE1	1.1085730776411329
MEOX1	RPE1	0.977669931285096
MEOX1	RPE1	0.9917454160218176
MEOX1	RPE1	0.7580751319679071
MEOX1	RPE1	1.044007565821592
MEOX1	RPE1	0.94059360133854
MEOX1	RPE1	1.0662116739819407
MEOX1	RPE1	0.8915587246954282
MEOX1	RPE1	1.0032912809981844
MEOX1	RPE1	0.928476089920962
MEOX1	RPE1	0.9949518403153066
MEOX1	RPE1	0.9003057773465611
MEOX1	RPE1	0.8668844478647639
MEOX1	RPE1	1.0081443388527611
MEOX1	RPE1	1.1084599822757388
MEOX1	RPE1	1.0499208607530472
MEOX1	RPE1	0.9563952619101804
MEOX1	RPE1	1.0023023431417473
MEOX1	RPE1	0.944918629667808
MEOX1	RPE1	0.972231212001911
MEOX1	RPE1	1.072124972484279
MEOX1	RPE1	1.025176828989892
MEOX1	RPE1	0.9680415023382816
MEOX1	RPE1	0.9416891311946014
MEOX1	RPE1	0.941950098712612
MEOX1	RPE1	1.069570778616603
MEOX1	RPE1	0.806132451099199
MEOX1	RPE1	0.9910204375007714
MEOX1	RPE1	0.8258885507992771
MEOX1	RPE1	0.8019368935677672
MEOX1	RPE1	1.1055962599194715
MEOX1	RPE1	0.976082489155456
MEOX1	RPE1	0.9185970514721272
MEOX1	RPE1	0.810767311684484
MEOX1	RPE1	0.98277781134061
MEOX1	RPE1	1.0042614671959893
MEOX1	RPE1	0.9295214356346004
MEOX1	RPE1	0.880494845928408
MEOX1	RPE1	0.8249533660910432
MEOX1	RPE1	1.0271602082623834
MEOX1	RPE1	0.9726075867670544
MEOX1	RPE1	1.0669027924578438
MEOX1	RPE1	0.849738548512641
MEOX1	RPE1	0.9996846408186192
MEOX1	RPE1	0.9963837088732064
MEOX1	RPE1	0.93127594605801
MEOX1	RPE1	0.9429779443347654
MEOX1	RPE1	0.9163095698867186
MEOX1	RPE1	0.9769731718603962
MEOX1	RPE1	0.9990741916001932
MEOX1	RPE1	0.8856665351615577
MEOX1	RPE1	0.8624244423104879
MEOX1	RPE1	0.7507500512073954
MEOX1	RPE1	1.003654242976726
MEOX1	RPE1	1.0102613071121245
MEOX1	RPE1	1.0502479600616486
MEOX1	RPE1	1.0012486741625102
MEOX1	RPE1	1.0214280049233644
MEOX1	RPE1	0.9964215526158926
MEOX1	RPE1	0.9609782860887032
MEOX1	RPE1	0.94521189134409
MEOX1	RPE1	0.6576161122316805
MEOX1	RPE1	0.9121742622815664
MEOX1	RPE1	0.9934992208482714
MEOX1	RPE1	0.8148902749596872
MEOX1	RPE1	1.0768688329963625
MEOX1	RPE1	0.9240914872479828
MEOX1	RPE1	0.95875265517026
MEOX1	RPE1	1.0465233265591098
MEOX1	RPE1	1.0260581956967916
MEOX1	RPE1	0.9107615165640132
MEOX1	RPE1	1.0116137516765826
MEOX1	RPE1	0.9829877158519492
MEOX1	RPE1	0.9296558217883192
MEOX1	RPE1	1.0141438374736869
MEOX1	RPE1	0.968418649094028
MEOX1	RPE1	0.9462454496100634
MEOX1	RPE1	0.9647157918710308
MEOX1	RPE1	0.923677586609596
MEOX1	RPE1	0.8347973876739679
MEOX1	RPE1	1.0017537768980236
MEOX1	RPE1	0.9351417469485512
MEOX1	RPE1	0.8928670399247051
MEOX1	RPE1	0.9725083601942548
MEOX1	RPE1	1.0038826151362548
MEOX1	RPE1	0.998696010495026
MEOX1	RPE1	1.1312323389634054
MEOX1	RPE1	0.9289043964375284
MEOX1	RPE1	0.8124398178583436
MEOX1	RPE1	0.9548026034132564
MEOX1	RPE1	0.893224820000813
MEOX1	RPE1	1.0389601322051147
MEOX1	RPE1	0.9522785095245652
MEOX1	RPE1	1.0429312711072662
MEOX1	RPE1	0.9169560373177674
MEOX1	RPE1	0.9364082326299032
MEOX1	RPE1	0.9127827341394572
MEOX1	RPE1	0.982299530358126
MEOX1	RPE1	1.0665683150244265
MEOX1	RPE1	0.9133836714747374
MEOX1	RPE1	0.9117838565184946
MEOX1	RPE1	1.012856475825218
MEOX1	RPE1	0.8240160572949047
MEOX1	RPE1	0.8097041880790175
MEOX1	RPE1	1.0119921056337209
MEOX1	RPE1	1.0308574655452114
MEOX1	RPE1	0.9943537626464796
MEOX1	RPE1	0.977791512024728
MEOX1	RPE1	1.0426963707963477
MEOX1	RPE1	0.9714008310305864
MEOX1	RPE1	0.8246042508251268
MEOX1	RPE1	0.9877254717681502
MEOX1	RPE1	0.7893941665570383
MEOX1	RPE1	0.9154073488799832
MEOX1	RPE1	1.0313798436259236
MEOX1	RPE1	0.9898705514607972
MEOX1	RPE1	0.9630231604672788
MEOX1	RPE1	0.7901977649200556
MEOX1	RPE1	0.9779384022765446
MEOX1	RPE1	0.938026406539038
MEOX1	RPE1	0.7959868448435503
MEOX1	RPE1	0.9561523630723858
MEOX1	RPE1	0.951289741001652
MEOX1	RPE1	0.9213414134978316
MEOX1	RPE1	0.8777067388315417
MEOX1	RPE1	0.9183129183051252
MEOX1	RPE1	1.0086654633273204
MEOX1	RPE1	0.8592450764650748
MEOX1	RPE1	0.9690880735618368
MEOX1	RPE1	0.8787490855034392
MEOX1	RPE1	0.7570620964755364
MEOX1	RPE1	0.9483967942303416
MEOX1	RPE1	0.8971290563311722
MEOX1	RPE1	1.019990443893689
MEOX1	RPE1	0.9917827882303928
MEOX1	RPE1	0.9914514531142034
MEOX1	RPE1	0.7861222349941317
MEOX1	RPE1	1.0560079030692258
MEOX1	RPE1	1.0418725731654697
MEOX1	RPE1	0.9281253080545402
MEOX1	RPE1	0.9217636217062348
MEOX1	RPE1	1.0138440082685811
MEOX1	RPE1	0.9477811739318986
MEOX1	RPE1	1.0312000743279617
MEOX1	RPE1	0.8900450813641102
MEOX1	RPE1	1.002745198112431
MEOX1	RPE1	0.9481733303388858
MEOX1	RPE1	0.9118776249117738
MEOX1	RPE1	1.0325132779913355
MEOX1	RPE1	0.9152777924966152
MEOX1	RPE1	1.0067010153677745
MEOX1	RPE1	0.7920335360151143
MEOX1	RPE1	0.8814660882908099
MEOX1	RPE1	0.9992256316276524
MEOX1	RPE1	0.8619661105505995
MEOX1	RPE1	0.9794341652616616
MEOX1	RPE1	0.8432366637847997
MEOX1	RPE1	0.9036134446331898
MEOX1	RPE1	1.018597020158576
MEOX1	RPE1	0.9684938723505736
MEOX1	RPE1	0.7273431433152363
MEOX1	RPE1	0.9444152366492266
MEOX1	RPE1	1.01436561263407
MEOX1	RPE1	0.9714693630563046
MEOX1	RPE1	0.999752093737703
MEOX1	RPE1	0.9492799665158352
MEOX1	RPE1	0.7676177314529286
MEOX1	RPE1	0.8555810374587818
MEOX1	RPE1	0.9640593546278392
MEOX1	RPE1	1.0181277233006834
MEOX1	RPE1	0.9822520235100448
MEOX1	RPE1	1.0609699115717293
MEOX1	RPE1	0.9632396433095036
MEOX1	RPE1	1.001220754442267
MEOX1	RPE1	1.0251524407210475
MEOX1	RPE1	0.8890960821950944
MEOX1	RPE1	1.03053782715017
MEOX1	RPE1	0.9781918825593088
MEOX1	RPE1	0.9852463178095284
MEOX1	RPE1	0.9697336105088666
MEOX1	RPE1	1.026349704004452
MEOX1	RPE1	0.9526185929270158
MEOX1	RPE1	0.9080588709114044
MEOX1	RPE1	0.9412471250596184
MEOX1	RPE1	0.9577259473577884
MEOX1	RPE1	0.90929399337336
MEOX1	RPE1	0.933852176506752
MEOX1	RPE1	1.05419183923518
MEOX1	RPE1	1.031833326792131
MEOX1	RPE1	0.947911771886785
MEOX1	RPE1	1.01646885994548
MEOX1	RPE1	0.9645874109709592
MEOX1	RPE1	0.8930829118204245
MEOX1	RPE1	1.1052516064741524
MEOX1	RPE1	1.0393527240292129
MEOX1	RPE1	0.8391763896235115
MEOX1	RPE1	1.0087784867976433
MEOX1	RPE1	1.0476415545460385
MEOX1	RPE1	0.965317297459226
MEOX1	RPE1	1.0346651888780507
MEOX1	RPE1	0.9253402624211524
MEOX1	RPE1	0.8663044184118265
MEOX1	RPE1	0.9545435202190222
MEOX1	RPE1	0.8480070885991464
MEOX1	RPE1	1.049437002572461
MEOX1	RPE1	1.011573557737351
MEOX1	RPE1	0.9699714904299666
MEOX1	RPE1	0.9721109743660392
MEOX1	RPE1	0.9151800884224244
MEOX1	RPE1	0.9890390811725446
MEOX1	RPE1	0.958598630209414
MEOX1	RPE1	0.6784434698846941
MEOX1	RPE1	0.957050357133204
MEOX1	RPE1	0.9707490217414236
MEOX1	RPE1	1.0467747067343876
MEOX1	RPE1	0.9859507206273428
MEOX1	RPE1	0.8123257916722169
MEOX1	RPE1	0.9634132382304916
MEOX1	RPE1	1.0213662515832216
MEOX1	RPE1	0.8806487630369855
MEOX1	RPE1	0.9425651971401772
MEOX1	RPE1	0.988561200111691
MEOX1	RPE1	1.0323490116661125
MEOX1	RPE1	0.9516503179478458
MEOX1	RPE1	0.8576183969855959
MEOX1	RPE1	0.914636283531654
MEOX1	RPE1	1.004984656510118
MEOX1	RPE1	1.0793363206264142
MEOX1	RPE1	0.834365071385251
MEOX1	RPE1	0.9142428518294204
MEOX1	RPE1	0.9091372725048432
MEOX1	RPE1	0.7426784288912688
MEOX1	RPE1	0.9324142794496654
MEOX1	RPE1	1.004330427580655
MEOX1	RPE1	1.1050005269903596
MEOX1	RPE1	1.0525129634692794
MEOX1	RPE1	0.968899557997658
MEOX1	RPE1	0.8653674813816421
MEOX1	RPE1	0.989635351660052
MEOX1	RPE1	0.8825394061785784
MEOX1	RPE1	0.7044879067364855
MEOX1	RPE1	0.9972836028170768
MEOX1	RPE1	0.8361105119048654
MEOX1	RPE1	0.8423175282754504
MEOX1	RPE1	1.0339959799540204
MEOX1	RPE1	1.0228573501079852
MEOX1	RPE1	0.7714334113925875
MEOX1	RPE1	0.9233126811500868
MEOX1	RPE1	1.0248230961033766
MEOX1	RPE1	0.8363457986394995
MEOX1	RPE1	0.9387211080386674
MEOX1	RPE1	0.916741831438485
MEOX1	RPE1	0.8092422752682887
MEOX1	RPE1	1.0078875990464693
MEOX1	RPE1	0.960461841834294
MEOX1	RPE1	1.0032394064297014
MEOX1	RPE1	0.967003781482286
MEOX1	RPE1	0.988589761459864
MEOX1	RPE1	0.9154016786786678
MEOX1	RPE1	0.87414416211036
MEOX1	RPE1	1.0095008349634085
MEOX1	RPE1	0.9926103713930952
MEOX1	RPE1	0.860722295271253
MEOX1	RPE1	0.8570383000660591
MEOX1	RPE1	0.8244323057704784
MEOX1	RPE1	0.9500045426457546
MEOX1	RPE1	0.8991930015947132
MEOX1	RPE1	1.013023185425492
MEOX1	RPE1	0.8461674033694908
MEOX1	RPE1	0.9704518080401
MEOX1	RPE1	1.0149118522089322
MEOX1	RPE1	1.0408834376726703
MEOX1	RPE1	0.9389743606609052
MEOX1	RPE1	0.93683739093193
MEOX1	RPE1	0.794296738611514
MEOX1	RPE1	0.8664288008563247
MEOX1	RPE1	0.9978530433038838
MEOX1	RPE1	0.9029194657799388
MEOX1	RPE1	1.0739423561741142
MEOX1	RPE1	0.7528077152047171
MEOX1	RPE1	0.8734719073211356
MEOX1	RPE1	0.7591995426046205
MEOX1	RPE1	0.9026574751659306
MEOX1	RPE1	1.0110310974147332
MEOX1	RPE1	0.9889963975009272
MEOX1	RPE1	0.9859809036364252
MEOX1	RPE1	0.7207755235723705
MEOX1	RPE1	0.9534984943121236
MEOX1	RPE1	0.8765860587575978
MEOX1	RPE1	1.1304262469116289
MEOX1	RPE1	0.8457958074682493
MEOX1	RPE1	0.8601215742878
MEOX1	RPE1	0.9564188103260124
MEOX1	RPE1	0.999947524090232
MEOX1	RPE1	0.9689942019430032
MEOX1	RPE1	0.7806842965239812
MEOX1	RPE1	0.8662956861296518
MEOX1	RPE1	0.93360528067197
MEOX1	RPE1	0.9872187766493726
MEOX1	RPE1	1.010093160812504
MEOX1	RPE1	1.0098861509667991
MEOX1	RPE1	0.6784371859465385
MEOX1	RPE1	0.8357988385876204
MEOX1	RPE1	0.8638680927497021
MEOX1	RPE1	0.9387308133216644
MEOX1	RPE1	0.9439454981542016
MEOX1	RPE1	1.064033790990773
MEOX1	RPE1	1.000661363446428
MEOX1	RPE1	0.944085539274744
MEOX1	RPE1	0.8191418601673652
MEOX1	RPE1	1.0310463261122964
MEOX1	RPE1	1.0225965291215031
MEOX1	RPE1	0.979055777626834
MEOX1	RPE1	0.7701064073814078
MEOX1	RPE1	0.9403080896293315
MEOX1	RPE1	0.9975592552036474
MEOX1	RPE1	0.9926763718388552
MEOX1	RPE1	1.0017524532107458
MEOX1	RPE1	1.0857483688446026
MEOX1	RPE1	0.91745836274216
MEOX1	RPE1	0.8775014359223922
MEOX1	RPE1	1.0019340644269823
MEOX1	RPE1	0.9804536271579476
MEOX1	RPE1	0.99013885597811
MEOX1	RPE1	0.7888523454327702
MEOX1	RPE1	0.9342845428944796
MEOX1	RPE1	0.8682321957440297
MEOX1	RPE1	0.9717156088918774
MEOX1	RPE1	0.933061093001764
MEOX1	RPE1	0.985841411654057
MEOX1	RPE1	0.8013804613899961
MEOX1	RPE1	0.9122945831020676
MEOX1	RPE1	0.9497135864516744
MEOX1	RPE1	1.0324806394423505
MEOX1	RPE1	0.9909506623198576
MEOX1	RPE1	0.7504997756740415
MEOX1	RPE1	1.0190901329555069
MEOX1	RPE1	0.9741384544357772
MEOX1	RPE1	0.9783080363283584
MEOX1	RPE1	0.8576770641084123
MEOX1	RPE1	0.9672277986452328
MEOX1	RPE1	1.043060176244612
MEOX1	RPE1	1.0077864715298142
MEOX1	RPE1	0.980187925091585
MEOX1	RPE1	0.8605320255354932
MEOX1	RPE1	0.8401050518379665
MEOX1	RPE1	0.9393141052957652
MEOX1	RPE1	0.8607746993489659
MEOX1	RPE1	0.9116071718067212
MEOX1	RPE1	1.0055424366137475
MEOX1	RPE1	1.0128677099753407
MEOX1	RPE1	0.835918229106796
MEOX1	RPE1	0.8064154260366794
MEOX1	RPE1	1.0132451196725696
MEOX1	RPE1	0.8461398422450072
MEOX1	RPE1	1.0493774969315537
MEOX1	RPE1	0.9112563744516562
MEOX1	RPE1	0.7479339733989279
MEOX1	RPE1	0.9070332928273824
MEOX1	RPE1	0.9009589401176084
MEOX1	RPE1	0.9986487919937466
MEOX1	RPE1	0.913131579419579
MEOX1	RPE1	0.9510004572448356
MEOX1	RPE1	0.7543405207678181
MEOX1	RPE1	0.8564145414812391
MEOX1	RPE1	0.957529210546278
MEOX1	RPE1	0.8996634744437232
MEOX1	RPE1	0.8264286710564442
MEOX1	RPE1	0.9527604327496352
MEOX1	RPE1	0.8450286777118099
MEOX1	RPE1	0.9569121129150766
MEOX1	RPE1	1.0022053082883495
MEOX1	RPE1	0.9105881431786464
MEOX1	RPE1	0.8539422056946213
MEOX1	RPE1	0.9983645641733708
MEOX1	RPE1	0.8378400295015785
MEOX1	RPE1	0.516568612835873
MEOX1	RPE1	1.023419421695632
MEOX1	RPE1	0.9561663572774182
MEOX1	RPE1	0.7596486105361199
MEOX1	RPE1	0.8533269144703945
MEOX1	RPE1	1.0904248447930285
MEOX1	RPE1	1.004354091773609
MEOX1	RPE1	1.0032947149975464
MEOX1	RPE1	0.8395577848465984
MEOX1	RPE1	0.935731864783862
MEOX1	RPE1	0.7874930030229763
MEOX1	RPE1	0.9042504761274984
MEOX1	RPE1	0.9511610286519808
MEOX1	RPE1	1.0094969511767835
MEOX1	RPE1	1.0841014018688433
MEOX1	RPE1	0.9348591497858614
MEOX1	RPE1	0.953407109630837
MEOX1	RPE1	0.7965163452550844
MEOX1	RPE1	0.8996013490294191
MEOX1	RPE1	0.9279045430335312
MEOX1	RPE1	1.023569975171988
MEOX1	RPE1	0.99024650040766
MEOX1	RPE1	1.0487866609991734
MEOX1	RPE1	0.7746471905755158
MEOX1	RPE1	0.8578160408125204
MEOX1	RPE1	1.010043911510265
MEOX1	RPE1	0.865278466055269
MEOX1	RPE1	0.8414272086118445
MEOX1	RPE1	1.0866586266298073
MEOX1	RPE1	0.9512408804896504
MEOX1	RPE1	1.019661033405158
MEOX1	RPE1	0.7938037770971615
MEOX1	RPE1	0.9080139510596228
MEOX1	RPE1	0.9142780046459564
MEOX1	RPE1	0.8161269846891227
MEOX1	RPE1	0.9300494083797152
MEOX1	RPE1	0.7657206833360699
MEOX1	RPE1	0.9034167164872772
MEOX1	RPE1	0.9098518656779516
MEOX1	RPE1	0.8123852548361309
MEOX1	RPE1	0.8458915057794891
MEOX1	RPE1	0.9441418088473676
MEOX1	RPE1	0.9396606385000066
MEOX1	RPE1	0.949359400853978
MEOX1	RPE1	0.7321343915424819
MEOX1	RPE1	0.7672281547588137
MEOX1	RPE1	0.6479207586181239
MEOX1	RPE1	0.7130395032994106
MEOX1	RPE1	0.9049141613738204
MEOX1	RPE1	1.0384009190557728
MEOX1	RPE1	0.903689641284546
MEOX1	RPE1	0.4796644764613641
MEOX1	RPE1	0.9156085835567432
MEOX1	RPE1	0.7707899611113761
MEOX1	RPE1	0.5962684237590222
MEOX1	RPE1	0.690574514065241
MEOX1	RPE1	0.5232760910216545
MEOX1	RPE1	0.8008910081473868
MEOX1	RPE1	0.859359037768481
MEOX1	RPE1	0.9500251209760148
MEOX1	RPE1	0.8933055517914784
MEOX1	RPE1	0.8981047777535348
MEOX1	RPE1	0.9121343601329212
MEOX1	RPE1	0.9688589078765264
MEOX1	RPE1	0.6970448147636107
MEOX1	RPE1	0.6914629574291974
MEOX1	RPE1	0.8065610730868246
MEOX1	RPE1	0.7906647992266725
MEOX1	RPE1	0.850895722119593
MEOX1	RPE1	0.6691289731951247
MEOX1	RPE1	0.9616546736136976
MEOX1	RPE1	0.9647044946865332
MEOX1	RPE1	1.0128973873048897
MEOX1	RPE1	0.8127591794656258
MEOX1	RPE1	0.8637501350313117
MEOX1	RPE1	1.031856833489946
MEOX1	RPE1	0.9834111894693218
MEOX1	RPE1	0.8600110006077218
MEOX1	RPE1	0.833902941856568
MEOX1	RPE1	0.8124796865422826
MEOX1	RPE1	0.9838349007221672
MEOX1	RPE1	0.9107510575745856
MEOX1	RPE1	0.9938932863102208
MEOX1	RPE1	0.7221594144628456
MEOX1	RPE1	0.9153864690031508
MEOX1	RPE1	0.5359811431416809
MEOX1	RPE1	0.9114787610961994
MEOX1	RPE1	0.6329013151653557
MEOX1	RPE1	1.0175279162416146
MEOX1	RPE1	0.8880101592534341
MEOX1	RPE1	0.9045803640298012
MEOX1	RPE1	1.0203329579318892
MEOX1	RPE1	0.771149649776434
MEOX1	RPE1	1.0352627349997987
MEOX1	RPE1	0.7494130329819101
MEOX1	RPE1	0.7598461808946333
MEOX1	RPE1	0.7868754390225488
MEOX1	RPE1	1.0264651675113856
MEOX1	RPE1	0.9226500185032788
MEOX1	RPE1	0.9011626026556734
MEOX1	RPE1	0.8845380049642922
MEOX1	RPE1	0.8197035270698515
MEOX1	RPE1	0.952020077496824
MEOX1	RPE1	0.9632683230977468
MEOX1	RPE1	0.9601259416267408
MEOX1	RPE1	0.8153214544213203
MEOX1	RPE1	0.9602619227327222
MEOX1	RPE1	0.6722655609014929
MEOX1	RPE1	0.950453371199077
MEOX1	RPE1	0.7387066215355961
MEOX1	RPE1	0.76719776066665
MEOX1	RPE1	1.0208183810450853
MEOX1	RPE1	0.8357004223201041
MEOX1	RPE1	0.748895307215601
MEOX1	RPE1	0.9981366496050108
MEOX1	RPE1	0.8870100512662065
MEOX1	RPE1	0.7784850461113422
MEOX1	RPE1	0.7951362685413765
MEOX1	RPE1	0.9281255898771016
MEOX1	RPE1	0.9630526589881796
MEOX1	RPE1	0.91845058566904
MEOX1	RPE1	1.021622927147754
MEOX1	RPE1	0.9172294500561438
MEOX1	RPE1	0.846741985463494
MEOX1	RPE1	0.8850555243337273
MEOX1	RPE1	0.9550029589491548
MEOX1	RPE1	0.981992572012142
MEOX1	RPE1	0.8388099429576705
MEOX1	RPE1	0.8426958630292657
MEOX1	RPE1	0.8946218274038564
MEOX1	RPE1	0.7898045083067653
MEOX1	RPE1	0.9335074874103116
MEOX1	RPE1	0.8671286186953893
MEOX1	RPE1	0.97078824834086
MEOX1	RPE1	1.0007345157211265
MEOX1	RPE1	0.9406328952385108
MEOX1	RPE1	0.9347139978277286
MEOX1	RPE1	0.8823852198107364
MEOX1	RPE1	0.982429933187512
MEOX1	RPE1	0.7908600830054903
MEOX1	RPE1	0.9844395983038152
MEOX1	RPE1	0.8499076398113209
MEOX1	RPE1	0.980954594376803
MEOX1	RPE1	0.7345346748183158
MEOX1	RPE1	0.989695077832802
MEOX1	RPE1	0.8734328268691582
MEOX1	RPE1	0.8897610930781983
MEOX1	RPE1	0.7728835157005927
MEOX1	RPE1	1.0517653149478812
MEOX1	RPE1	0.8974985601756228
MEOX1	RPE1	0.7202654321995737
MEOX1	RPE1	1.01986125295483
MEOX1	RPE1	0.9760981718313188
MEOX1	RPE1	1.03910412834269
MEOX1	RPE1	0.6691245895395307
MEOX1	RPE1	0.8620700351142517
MEOX1	RPE1	0.9186086129545588
MEOX1	RPE1	0.9666697036961832
MEOX1	RPE1	0.9798578725040312
MEOX1	RPE1	0.3989501746969561
MEOX1	RPE1	0.8994543216703902
MEOX1	RPE1	0.5370945028669055
MEOX1	RPE1	0.8938134582684613
MEOX1	RPE1	0.662577814243068
MEOX1	RPE1	0.9549128417942048
MEOX1	RPE1	0.9096605419230868
MEOX1	RPE1	0.8749228284446599
MEOX1	RPE1	0.8610221840257943
MEOX1	RPE1	0.9432687411756628
MEOX1	RPE1	0.9124722482386276
MEOX1	RPE1	0.9033798506060504
MEOX1	RPE1	0.9469665356171862
MEOX1	RPE1	0.717718802734537
MEOX1	RPE1	0.8297789604765564
MEOX1	RPE1	0.7982213820012644
MEOX1	RPE1	0.9665436754313133
MEOX1	RPE1	1.0023316713914294
MEOX1	RPE1	0.5108469474859871
MEOX1	RPE1	0.8638975613093884
MEOX1	RPE1	1.0253526428626318
MEOX1	RPE1	0.9522481389084604
MEOX1	RPE1	0.9171279691984512
MEOX1	RPE1	0.8499364979819153
MEOX1	RPE1	0.98567786007505
MEOX1	RPE1	0.8714454904447624
MEOX1	RPE1	0.9072999241359488
MEOX1	RPE1	0.7413003666949874
MEOX1	RPE1	0.8710048053844706
MEOX1	RPE1	0.855122080164104
MEOX1	RPE1	0.9811121779489876
MEOX1	RPE1	0.9143018758759758
MEOX1	RPE1	0.9176198234227604
MEOX1	RPE1	0.913413246629555
MEOX1	RPE1	0.7959150871208225
MEOX1	RPE1	0.9099237416205548
MEOX1	RPE1	0.958363416683063
MEOX1	RPE1	1.0100997266912348
MEOX1	RPE1	0.7612473565316439
MEOX1	RPE1	0.8729023621103308
MEOX1	RPE1	0.6869627578721712
MEOX1	RPE1	0.928859710310694
MEOX1	RPE1	0.992369193747276
MEOX1	RPE1	0.6631065635025627
MEOX1	RPE1	0.9523667876328789
MEOX1	RPE1	0.8513386925803216
MEOX1	RPE1	1.0187599971273211
MEOX1	RPE1	0.9207410415821125
MEOX1	RPE1	0.8895808105950691
MEOX1	RPE1	0.7522343231485993
MEOX1	RPE1	0.514729201664873
MEOX1	RPE1	0.9021347614496752
MEOX1	RPE1	1.0086368176232097
MEOX1	RPE1	0.9921508921264608
MEOX1	RPE1	1.0042708533595257
MEOX1	RPE1	0.8332769737527931
MEOX1	RPE1	0.8897920983338116
MEOX1	RPE1	0.9919103990049056
MEOX1	RPE1	0.9240070235001
MEOX1	RPE1	0.8061658618782932
MEOX1	RPE1	0.9878269800530386
MEOX1	RPE1	1.0197340156350414
MEOX1	RPE1	1.0310768653105675
MEOX1	RPE1	0.810536580891538
MEOX1	RPE1	0.7241661217012126
MEOX1	RPE1	0.8492728982374633
MEOX1	RPE1	0.9191752836599152
MEOX1	RPE1	0.6344231896360639
MEOX1	RPE1	0.8551758417041325
MEOX1	RPE1	0.9755517022124144
MEOX1	RPE1	1.0300463925556196
MEOX1	RPE1	0.7173798928584137
MEOX1	RPE1	0.879767924100746
MEOX1	RPE1	0.9984551012640918
MEOX1	RPE1	0.9988626084198154
MEOX1	RPE1	0.8145366805772221
MEOX1	RPE1	0.724156835946195
MEOX1	RPE1	0.7845744213364382
MEOX1	RPE1	0.940691738302452
MEOX1	RPE1	0.9225800876921512
MEOX1	RPE1	0.9277177122293002
MEOX1	RPE1	0.8893652036041638
MEOX1	RPE1	0.8654561951560014
MEOX1	RPE1	0.7929142233747952
MEOX1	RPE1	0.8849234725884829
MEOX1	RPE1	0.7759492100495816
MEOX1	RPE1	0.7865549845713716
MEOX1	RPE1	0.9706719206083944
MEOX1	RPE1	0.7559413286112119
MEOX1	RPE1	0.5165699887233929
MEOX1	RPE1	0.7914232562126843
MEOX1	RPE1	0.848740645807781
MEOX1	RPE1	0.9565505104384144
MEOX1	RPE1	0.9853426280917168
MEOX1	RPE1	0.9719701002206697
MEOX1	RPE1	0.9989544945093202
MEOX1	RPE1	0.7008492356380279
MEOX1	RPE1	0.8694162527095879
MEOX1	RPE1	0.8246953340841817
MEOX1	RPE1	0.9456214652954616
MEOX1	RPE1	0.8400919627356627
MEOX1	RPE1	0.854660148670847
MEOX1	RPE1	0.8726311112533568
MEOX1	RPE1	0.8745271982243346
MEOX1	RPE1	0.9452985128539496
MEOX1	RPE1	0.8589866449683805
MEOX1	RPE1	1.0306517925082952
MEOX1	RPE1	0.9997013280323396
MEOX1	RPE1	0.9564104955867644
MEOX1	RPE1	0.9466797627931514
MEOX1	RPE1	0.759023429299665
MEOX1	RPE1	0.9153733808044844
MEOX1	RPE1	0.8800088857515715
MEOX1	RPE1	0.9756862183834454
MEOX1	RPE1	0.7957639232064124
MEOX1	RPE1	0.9466312443185882
MEOX1	RPE1	1.009434157139167
MEOX1	RPE1	0.901725325421572
MEOX1	RPE1	0.8054939505067796
MEOX1	RPE1	0.953688830189114
MEOX1	RPE1	0.7761051874635038
MEOX1	RPE1	0.9339499280024136
MEOX1	RPE1	0.957689642478931
MEOX1	RPE1	0.7030562193160159
MEOX1	RPE1	1.1659144726134314
MEOX1	RPE1	0.8237927927605776
MEOX1	RPE1	0.6083193356309461
MEOX1	RPE1	0.7875568564028861
MEOX1	RPE1	0.9043576729010144
MEOX1	RPE1	1.018682491915824
MEOX1	RPE1	0.9417098258870312
MEOX1	RPE1	1.0682274921625945
MEOX1	RPE1	0.620986598228702
MEOX1	RPE1	0.7371337514860153
MEOX1	RPE1	0.8918882441061996
MEOX1	RPE1	0.9970700183401804
MEOX1	RPE1	0.9625628574944336
MEOX1	RPE1	0.8708113592523278
MEOX1	RPE1	0.8737054923838493
MEOX1	RPE1	0.9403900733824948
MEOX1	RPE1	0.8989058338434824
MEOX1	RPE1	0.809408247177391
MEOX1	RPE1	0.9575319027264438
MEOX1	RPE1	0.9194946483015972
MEOX1	RPE1	0.9419192377247194
MEOX1	RPE1	0.9371037084462556
MEOX1	RPE1	0.909441875653008
MEOX1	RPE1	0.8961211877866379
MEOX1	RPE1	0.8364975417457239
MEOX1	RPE1	0.8966630530125165
MEOX1	RPE1	0.8321543527910584
MEOX1	RPE1	0.7856539454241341
MEOX1	RPE1	0.9565762814270125
MEOX1	RPE1	1.0061590994533718
MEOX1	RPE1	0.7171068937255725
MEOX1	RPE1	0.8102496271521424
MEOX1	RPE1	0.9819431582911357
MEOX1	RPE1	0.948467602782539
MEOX1	RPE1	0.6601339995635458
MEOX1	RPE1	0.7004358428861444
MEOX1	RPE1	0.9223453037519528
MEOX1	RPE1	0.8996111247208545
MEOX1	RPE1	0.8216254422965463
MEOX1	RPE1	0.9802824778807856
MEOX1	RPE1	0.9348318664381738
MEOX1	RPE1	0.8316894508434357
MEOX1	RPE1	0.8585081503517686
MEOX1	RPE1	0.8569758981065805
MEOX1	RPE1	0.7493680317985821
MEOX1	RPE1	0.7732178897238718
MEOX1	RPE1	0.8909460069216095
MEOX1	RPE1	0.9095891130771796
MEOX1	RPE1	0.8599824762839731
MEOX1	RPE1	0.7974724637737014
MEOX1	RPE1	0.7649501288343087
MEOX1	RPE1	0.979989676463251
MEOX1	RPE1	0.8210274997832571
MEOX1	RPE1	0.779769827128784
MEOX1	RPE1	0.7054445559537822
MEOX1	RPE1	0.9510252587742882
MEOX1	RPE1	0.8799609722388247
MEOX1	RPE1	0.7065544606609341
MEOX1	RPE1	0.8488377679400438
MEOX1	RPE1	0.9353259796591372
MEOX1	RPE1	1.036148772299227
MEOX1	RPE1	0.8045941467202796
MEOX1	RPE1	0.8905860009537961
MEOX1	RPE1	0.8596254390784052
MEOX1	RPE1	0.929126291789942
MEOX1	RPE1	1.0147553056944247
MEOX1	RPE1	0.8449288478673948
MEOX1	RPE1	0.6683591894484331
MEOX1	RPE1	0.8329871808514564
MEOX1	RPE1	0.922001741891714
MEOX1	RPE1	0.7402841897004118
MEOX1	RPE1	0.9421837023068316
MEOX1	RPE1	0.9053513665365728
MEOX1	RPE1	0.7829242720710164
MEOX1	RPE1	0.7364983606905139
MEOX1	RPE1	0.777850233182617
MEOX1	RPE1	1.008019167585332
MEOX1	RPE1	0.8475477311433491
MEOX1	RPE1	0.7231842391331925
MEOX1	RPE1	0.7853122695014155
MEOX1	RPE1	0.8483860136336602
MEOX1	RPE1	0.9135719117275626
MEOX1	RPE1	0.9693573334063798
MEOX1	RPE1	0.9865032854466192
MEOX1	RPE1	0.7728706668121251
MEOX1	RPE1	0.8222732121207985
MEOX1	RPE1	0.936227831754719
MEOX1	RPE1	0.7875538450920402
MEOX1	RPE1	0.8563821031791247
MEOX1	RPE1	0.7575992312449213
MEOX1	RPE1	0.9469229504597646
MEOX1	RPE1	0.819235039465826
MEOX1	RPE1	0.9032358457437724
MEOX1	RPE1	0.9664002774790712
MEOX1	RPE1	0.9787288383602732
MEOX1	RPE1	0.8358835377050755
MEOX1	RPE1	1.052622029327633
MEOX1	RPE1	0.995201837530171
MEOX1	RPE1	0.8817343140265862
MEOX1	RPE1	0.8370078089547466
MEOX1	RPE1	0.8255981192910123
MEOX1	RPE1	0.9684135093581016
MEOX1	RPE1	0.8184401746887466
MEOX1	RPE1	0.9622257839987304
MEOX1	RPE1	0.9325535094563968
MEOX1	RPE1	0.7488769900856671
MEOX1	RPE1	0.8972099579435424
MEOX1	RPE1	0.9864193533690262
MEOX1	RPE1	0.9186729762438836
MEOX1	RPE1	0.7821603452439537
MEOX1	RPE1	0.952674827371635
MEOX1	RPE1	0.9778595479444572
MEOX1	RPE1	0.8438506724263607
MEOX1	RPE1	0.9556376268212252
MEOX1	RPE1	0.7291802204980552
MEOX1	RPE1	0.5538030108824282
MEOX1	RPE1	0.7148690174864215
MEOX1	RPE1	0.8065983988900638
MEOX1	RPE1	1.0081160671934648
MEOX1	RPE1	1.0436417639084257
MEOX1	RPE1	0.9654993992281962
MEOX1	RPE1	0.8161539235415063
MEOX1	RPE1	0.8481238585029304
MEOX1	RPE1	0.908164500718694
MEOX1	RPE1	0.8963106828682302
MEOX1	RPE1	0.6822544572521317
MEOX1	RPE1	0.9065361796846578
MEOX1	RPE1	1.0022416888000878
MEOX1	RPE1	1.0741759968707327
MEOX1	RPE1	0.9392464435744684
MEOX1	RPE1	0.4708934434065924
MEOX1	RPE1	0.7080221988981226
MEOX1	RPE1	1.0210570579121658
MEOX1	RPE1	0.8659121143940417
MEOX1	RPE1	0.796357089943744
MEOX1	RPE1	0.9751852444384024
MEOX1	RPE1	0.9338145681381912
MEOX1	RPE1	0.841680518818187
MEOX1	RPE1	0.7542609197173402
MEOX1	RPE1	1.0062658300075105
MEOX1	RPE1	0.843909237188752
MEOX1	RPE1	0.8457029238563665
MEOX1	RPE1	0.8326767026549905
MEOX1	RPE1	0.8955407748699998
MEOX1	RPE1	1.1049540609379926
MEOX1	RPE1	1.133390065793706
MEOX1	RPE1	1.0395453556188436
MEOX1	RPE1	0.9344739144918152
MEOX1	RPE1	0.969494510950194
MEOX1	RPE1	0.9477514766569674
MEOX1	RPE1	0.8841703234765461
MEOX1	RPE1	0.979368870015806
MEOX1	RPE1	0.8933522912997816
MEOX1	RPE1	0.9480667513923056
MEOX1	RPE1	0.7929147634286392
MEOX1	RPE1	0.7806087245579411
MEOX1	RPE1	0.88617823861766
MEOX1	RPE1	1.0114532999533108
MEOX1	RPE1	0.8597639444425766
MEOX1	RPE1	0.7516021096600746
MEOX1	RPE1	0.7383077380949746
MEOX1	RPE1	0.775306519419628
MEOX1	RPE1	0.6794116942897176
MEOX1	RPE1	0.9036979693298413
MEOX1	RPE1	1.0017123213574353
MEOX1	RPE1	0.9216726805705197
MEOX1	RPE1	0.8556104856169839
MEOX1	RPE1	0.7611617914634785
MEOX1	RPE1	0.7261427182882852
MEOX1	RPE1	1.0623462657610547
MEOX1	RPE1	0.8995311582328636
MEOX1	RPE1	0.7685818417930201
MEOX1	RPE1	0.6027338267539545
MEOX1	RPE1	0.8553557314861152
MEOX1	RPE1	0.9404189010926092
MEOX1	RPE1	0.8868340468231267
MEOX1	RPE1	1.0255148540423686
MEOX1	RPE1	0.8550144725810199
MEOX1	RPE1	1.0456848217783885
MEOX1	RPE1	0.8807507564679365
MEOX1	RPE1	0.8383819087462936
MEOX1	RPE1	0.8518255324001884
MEOX1	RPE1	1.0173860909998245
MEOX1	RPE1	0.9501824706345108
MEOX1	RPE1	0.9723539598431272
MEOX1	RPE1	0.8896871882918331
MEOX1	RPE1	0.7989993558342473
MEOX1	RPE1	0.8634584254593539
MEOX1	RPE1	0.991516922635342
MEOX1	RPE1	1.0054086865061167
MEOX1	RPE1	0.8890613069123511
MEOX1	RPE1	0.8632775851231861
[truncated: 77,601 more rows]
