# Supplementary material for: Nanoscale 3D DNA tracing in non-denatured cells resolves the Cohesin-dependent loop architecture of the genome in situ
Source: Nat Commun. 2025 Jul 19;16:6673. doi: 10.1038/s41467-025-61689-y (PMC12276220; doi:10.1038/s41467-025-61689-y)
Supplement: Supplementary file 6 — Source Data [file 41467_2025_61689_MOESM6_ESM.zip › Supplementary_Fig4d.csv]

spatial_dist_nm	HKWT	HK_dRAD21	HK_dCTCF	HKWT_sub_HK_dRAD21_div_WT	HKWT_sub_HK_dCTCF_div_WT	HKWT_sub_HK_dRAD21	HKWT_sub_HK_dCTCF
25	0.00933237616654702	0.001697792869269949	0.0	0.8180749640851508	1.0	0.007634583297277071	0.00933237616654702
50	0.06389088298636038	0.008488964346349746	0.021686746987951807	0.8671334007363461	0.6605658589413835	0.055401918640010636	0.04220413599840857
75	0.18736539842067482	0.02546689303904924	0.055421686746987955	0.8640789961555725	0.7042053270553478	0.1618985053816256	0.13194371167368685
100	0.36252692031586503	0.0466893039049236	0.11325301204819277	0.8712114844761216	0.6876010974591436	0.31583761641094144	0.24927390826767226
125	0.5312275664034458	0.08404074702886248	0.18072289156626506	0.8417989721470197	0.6598013676326929	0.4471868193745833	0.35050467483718073
150	0.6934673366834171	0.1434634974533107	0.26746987951807233	0.793121478310081	0.6143006809848087	0.5500038392301064	0.42599745716534476
175	0.7982770997846376	0.2088285229202037	0.3518072289156627	0.7384009600469031	0.5592918436335269	0.5894485768644339	0.4464698708689749
200	0.8765254845656856	0.28777589134125636	0.46987951807228917	0.6716856538588287	0.46392942778484947	0.5887495932244292	0.4066459664933964
225	0.9239052404881549	0.3633276740237691	0.5373493975903615	0.6067479021638613	0.4183933870680857	0.5605775664643858	0.38655584289779343
250	0.9454414931801867	0.43972835314091685	0.6313253012048193	0.5348962825168586	0.3322428666831334	0.5057131400392698	0.31411619197536733
275	0.9705671213208901	0.5161290322580645	0.7156626506024097	0.46821912578736397	0.2626345619163041	0.45443808906282557	0.2549044707184803
300	0.9827709978463747	0.5780984719864176	0.7855421686746988	0.4117668579422354	0.2006864565640208	0.40467252585995706	0.19722882917167583
325	0.9906676238334529	0.6409168081494058	0.8240963855421687	0.35304556974483886	0.16814038763750644	0.3497508156840471	0.16657123829128417
350	0.992821249102656	0.700339558573854	0.8795180722891566	0.2945965256013169	0.11412243333420444	0.292481690528802	0.11330317681349944
375	0.9956927494615936	0.7580645161290323	0.9132530120481926	0.23865618531525448	0.08279636208858508	0.23762823333256133	0.08243973741340094
400	0.9971284996410623	0.7962648556876062	0.9349397590361445	0.20144208497276056	0.06236782985072037	0.20086364395345613	0.06218874060491786
425	0.9985642498205309	0.8421052631578949	0.9518072289156625	0.15668394566574553	0.0468242488285275	0.15645898666263602	0.04675702090486844
450	0.9992821249102655	0.8743633276740239	0.9638554216867468	0.12500853775149748	0.0354521534413517	0.12491879723624155	0.03542670322351871
475	0.9999999999999999	0.904074702886248	0.9710843373493974	0.09592529711375188	0.02891566265060253	0.09592529711375186	0.028915662650602525
500	0.9999999999999999	0.9219015280135825	0.9759036144578311	0.07809847198641741	0.024096385542168756	0.0780984719864174	0.024096385542168752
525	0.9999999999999999	0.939728353140917	0.9831325301204819	0.060271646859082935	0.01686746987951804	0.06027164685908293	0.016867469879518038
550	0.9999999999999999	0.9592529711375213	0.9903614457831325	0.040747028862478614	0.009638554216867436	0.04074702886247861	0.009638554216867434
575	0.9999999999999999	0.968590831918506	0.9951807228915662	0.03140916808149386	0.0048192771084336625	0.031409168081493855	0.004819277108433662
600	0.9999999999999999	0.9796264855687606	0.9975903614457832	0.02037351443123925	0.0024096385542167202	0.020373514431239248	0.00240963855421672
625	0.9999999999999999	0.9872665534804753	0.9975903614457832	0.012733446519524573	0.0024096385542167202	0.012733446519524572	0.00240963855421672
650	0.9999999999999999	0.995755517826825	1.0	0.004244482173174858	-1.1102230246251568e-16	0.004244482173174857	-1.1102230246251565e-16
675	0.9999999999999999	1.0	1.0	-1.1102230246251568e-16	-1.1102230246251568e-16	-1.1102230246251565e-16	-1.1102230246251565e-16
