# Supplementary material for: Nanoscale 3D DNA tracing in non-denatured cells resolves the Cohesin-dependent loop architecture of the genome in situ
Source: Nat Commun. 2025 Jul 19;16:6673. doi: 10.1038/s41467-025-61689-y (PMC12276220; doi:10.1038/s41467-025-61689-y)
Supplement: Supplementary file 6 — Source Data [file 41467_2025_61689_MOESM6_ESM.zip › Supplementary_Fig5d.csv]

cell_type	region	rog	n_contacts
RPE1	MEOX1	219.24101370306008	3
RPE1	MEOX1	131.00067250034465	12
RPE1	MEOX1	302.72445566669205	2
RPE1	MEOX1	197.61266172967055	9
RPE1	MEOX1	197.255346129414	2
RPE1	MEOX1	193.62374250939476	10
RPE1	MEOX1	162.3106699339792	5
RPE1	MEOX1	131.2216224609493	5
RPE1	MEOX1	160.7723661633921	4
RPE1	MEOX1	132.75897581693113	6
RPE1	MEOX1	133.1098951483969	7
RPE1	MEOX1	206.49079566119005	3
RPE1	MEOX1	151.57024199737492	9
RPE1	MEOX1	94.3907590475052	19
RPE1	MEOX1	118.55485480439931	9
RPE1	MEOX1	137.38327579815294	5
RPE1	MEOX1	128.8771386105607	7
RPE1	MEOX1	165.04455332931772	6
RPE1	MEOX1	180.13486577513325	2
RPE1	MEOX1	166.63512253507906	0
RPE1	MEOX1	227.8408713813596	4
RPE1	MEOX1	223.57694745671824	1
RPE1	MEOX1	126.16282616471385	7
RPE1	MEOX1	141.87657809608112	5
RPE1	MEOX1	145.7314010760715	8
RPE1	MEOX1	146.16546821784965	13
RPE1	MEOX1	126.41627722251242	8
RPE1	MEOX1	221.20432304271938	1
RPE1	MEOX1	126.17716485856171	13
RPE1	MEOX1	139.06189049320358	6
RPE1	MEOX1	169.86753673082515	0
RPE1	MEOX1	211.1691596764537	3
RPE1	MEOX1	146.70205798231456	6
RPE1	MEOX1	131.54074306620402	8
RPE1	MEOX1	135.16913883700923	9
RPE1	MEOX1	148.80490328936128	5
RPE1	MEOX1	142.59015297559583	2
RPE1	MEOX1	123.31603620482635	6
RPE1	MEOX1	140.65282615577968	4
RPE1	MEOX1	151.18138038328	3
RPE1	MEOX1	106.20410633721391	20
RPE1	MEOX1	166.215695688885	5
RPE1	MEOX1	157.0863867808937	3
RPE1	MEOX1	103.04425803099271	11
RPE1	MEOX1	199.97029207354447	2
RPE1	MEOX1	170.63728568964092	2
RPE1	MEOX1	122.18629430448075	15
RPE1	MEOX1	127.61726793185504	6
RPE1	MEOX1	153.0024056772929	8
RPE1	MEOX1	178.01019784263127	4
RPE1	MEOX1	128.72871022914754	9
RPE1	MEOX1	173.68496112765644	2
RPE1	MEOX1	122.46297811600417	7
RPE1	MEOX1	128.288364146133	13
RPE1	MEOX1	152.48714392687705	2
RPE1	MEOX1	127.24994918374469	5
RPE1	MEOX1	188.36462471149864	4
RPE1	MEOX1	156.67309503355946	1
RPE1	MEOX1	189.8727802423627	2
RPE1	MEOX1	145.8968761751023	8
RPE1	MEOX1	188.31289488016375	3
RPE1	MEOX1	153.66440861800885	4
RPE1	MEOX1	220.9534800401775	2
RPE1	MEOX1	87.24563859813674	11
RPE1	MEOX1	110.45193515023743	9
RPE1	MEOX1	252.793272438637	2
RPE1	MEOX1	222.26221752765966	1
RPE1	MEOX1	246.15644557991277	5
RPE1	MEOX1	186.59130604609092	9
RPE1	MEOX1	141.811579513601	7
RPE1	MEOX1	208.47491534508546	6
RPE1	MEOX1	241.77126417599297	1
RPE1	MEOX1	122.9589426326193	18
RPE1	MEOX1	217.0528008642449	0
RPE1	MEOX1	130.88178745879955	6
RPE1	MEOX1	163.3577968319747	3
RPE1	MEOX1	203.57139758216027	0
RPE1	MEOX1	194.4210210611675	2
RPE1	MEOX1	211.39176183147117	2
RPE1	MEOX1	266.03387640142023	5
RPE1	MEOX1	170.8630377990381	3
RPE1	MEOX1	167.76306558866622	1
RPE1	MEOX1	156.25923431861094	5
RPE1	MEOX1	121.56479387337937	5
RPE1	MEOX1	114.62273476344491	13
RPE1	MEOX1	153.9775102180963	4
RPE1	MEOX1	134.19514388045076	3
RPE1	MEOX1	247.16171560217055	1
RPE1	MEOX1	127.3506088691566	6
RPE1	MEOX1	242.7788174481729	2
RPE1	MEOX1	131.74241497828294	12
RPE1	MEOX1	161.9400072235735	3
RPE1	MEOX1	178.04120610606492	8
RPE1	MEOX1	114.06478732895886	15
RPE1	MEOX1	142.91450880879503	11
RPE1	MEOX1	146.2738248886879	11
RPE1	MEOX1	117.44802591686596	14
RPE1	MEOX1	139.32613216012035	18
RPE1	MEOX1	192.5202868641628	2
RPE1	MEOX1	209.95098953022065	2
RPE1	MEOX1	189.08176707439085	7
RPE1	MEOX1	151.96743873047433	4
RPE1	MEOX1	168.30660688743637	4
RPE1	MEOX1	219.77146516055166	9
RPE1	MEOX1	232.0552100693352	4
RPE1	MEOX1	168.3808649442647	6
RPE1	MEOX1	191.63510427664608	4
RPE1	MEOX1	129.87361361177875	9
RPE1	MEOX1	154.17157059012092	10
RPE1	MEOX1	193.84492469678284	2
RPE1	MEOX1	276.40334547592136	5
RPE1	MEOX1	145.00432432405432	4
RPE1	MEOX1	274.0316815209268	5
RPE1	MEOX1	131.8594549042262	6
RPE1	MEOX1	151.9116507681841	8
RPE1	MEOX1	135.58253433980778	4
RPE1	MEOX1	139.83244972666563	3
RPE1	MEOX1	230.6964630509888	2
RPE1	MEOX1	119.31139317583236	10
RPE1	MEOX1	179.15682697024383	6
RPE1	MEOX1	130.0420011485553	9
RPE1	MEOX1	197.52909217459742	3
RPE1	MEOX1	119.95189000005338	8
RPE1	MEOX1	180.4616031874755	1
RPE1	MEOX1	142.06262157084748	5
RPE1	MEOX1	169.7323443124533	5
RPE1	MEOX1	176.27491292334167	3
RPE1	MEOX1	191.8440381251245	0
RPE1	MEOX1	192.34629392721632	4
RPE1	MEOX1	100.86119816878042	8
RPE1	MEOX1	294.39783379689027	1
RPE1	MEOX1	99.14892639324555	6
RPE1	MEOX1	238.92632970321384	7
RPE1	MEOX1	169.90752499250087	5
RPE1	MEOX1	169.06669251325016	3
RPE1	MEOX1	144.49508740387245	9
RPE1	MEOX1	122.74769329163668	6
RPE1	MEOX1	141.37931450287735	4
RPE1	MEOX1	157.5574776648649	5
RPE1	MEOX1	159.58533881045858	8
RPE1	MEOX1	130.3885997564706	8
RPE1	MEOX1	121.72008298242075	11
RPE1	MEOX1	182.5161096772974	4
RPE1	MEOX1	157.55903210230258	6
RPE1	MEOX1	227.80401241485876	2
RPE1	MEOX1	164.13942614564723	4
RPE1	MEOX1	108.19041178589039	10
RPE1	MEOX1	140.03378181715505	3
RPE1	MEOX1	133.40981975123665	10
RPE1	MEOX1	185.098137140668	3
RPE1	MEOX1	144.77107031436174	10
RPE1	MEOX1	240.07891008798933	1
RPE1	MEOX1	138.66804640551896	7
RPE1	MEOX1	168.87310327728142	2
RPE1	MEOX1	188.10820302713594	5
RPE1	MEOX1	191.85958931495435	4
RPE1	MEOX1	140.80064429620356	5
RPE1	MEOX1	237.46011548148746	1
RPE1	MEOX1	222.97834926906353	7
RPE1	MEOX1	182.07682199028025	3
RPE1	MEOX1	227.82532600515285	2
RPE1	MEOX1	178.1610855598306	5
RPE1	MEOX1	205.19007600949502	4
RPE1	MEOX1	168.36189512457815	6
RPE1	MEOX1	79.43328126713374	14
RPE1	MEOX1	91.11199023612781	21
RPE1	MEOX1	89.48507257208057	16
RPE1	MEOX1	180.9282511267304	2
RPE1	MEOX1	147.12378928333368	8
RPE1	MEOX1	150.62144734626125	3
RPE1	MEOX1	197.20537705046874	3
RPE1	MEOX1	165.49421272510796	8
RPE1	MEOX1	177.37330232448295	10
RPE1	MEOX1	157.18185929956007	7
RPE1	MEOX1	86.93683461946095	19
RPE1	MEOX1	158.41904625449965	9
RPE1	MEOX1	138.404908819717	6
RPE1	MEOX1	151.10963920343212	11
RPE1	MEOX1	125.0131527664114	11
RPE1	MEOX1	165.18810973465673	6
RPE1	MEOX1	120.91693050365821	5
RPE1	MEOX1	289.10126370860337	0
RPE1	MEOX1	197.39421893943342	2
RPE1	MEOX1	157.1720224271079	3
RPE1	MEOX1	197.90731853277845	3
RPE1	MEOX1	132.80810640631364	5
RPE1	MEOX1	161.48970591688263	11
RPE1	MEOX1	228.28987859849903	6
RPE1	MEOX1	195.67816255601153	0
RPE1	MEOX1	201.29079912938266	4
RPE1	MEOX1	184.30055186545016	3
RPE1	MEOX1	161.173047259142	8
RPE1	MEOX1	174.95092051915603	5
RPE1	MEOX1	189.9252595705202	3
RPE1	MEOX1	218.45500727092283	3
RPE1	MEOX1	189.81221922743003	2
RPE1	MEOX1	167.91679430285265	4
RPE1	MEOX1	138.81406532223357	3
RPE1	MEOX1	147.33315425733667	3
RPE1	MEOX1	122.68010276232297	7
RPE1	MEOX1	144.30704277471318	14
RPE1	MEOX1	144.4466544331919	9
RPE1	MEOX1	207.29973908063758	4
RPE1	MEOX1	248.07571310548883	1
RPE1	MEOX1	182.29204644491807	4
RPE1	MEOX1	157.73685546741416	4
RPE1	MEOX1	198.1760469104551	4
RPE1	MEOX1	194.19356652286243	1
RPE1	MEOX1	201.88232352430398	5
RPE1	MEOX1	157.0360504119143	5
RPE1	MEOX1	84.45744274769399	19
RPE1	MEOX1	189.2033310555599	2
RPE1	MEOX1	212.50612944064576	1
RPE1	MEOX1	141.93114742560462	5
RPE1	MEOX1	143.04857949927046	9
RPE1	MEOX1	154.39892475246197	3
RPE1	MEOX1	172.51101774335746	6
RPE1	MEOX1	163.1437596985856	6
RPE1	MEOX1	170.31454453442115	6
RPE1	MEOX1	138.3243385093124	11
RPE1	MEOX1	204.8743398976033	1
RPE1	MEOX1	145.1734129641264	7
RPE1	MEOX1	125.8653122046892	8
RPE1	MEOX1	214.179013234726	1
RPE1	MEOX1	109.07780846366158	6
RPE1	MEOX1	86.61836044216479	19
RPE1	MEOX1	174.75375433231895	4
RPE1	MEOX1	185.47940526303645	4
RPE1	MEOX1	174.64937572373725	2
RPE1	MEOX1	162.43228994306273	4
RPE1	MEOX1	187.31171407126968	2
RPE1	MEOX1	133.9500374053584	4
RPE1	MEOX1	275.72188490506744	0
RPE1	MEOX1	95.06282906241309	10
RPE1	MEOX1	241.3206582675887	3
RPE1	MEOX1	79.80056668853561	13
RPE1	MEOX1	276.3327723721537	6
RPE1	MEOX1	168.36790377285874	8
RPE1	MEOX1	125.7782098892743	7
RPE1	MEOX1	185.56201287668927	1
RPE1	MEOX1	205.87463654203	9
RPE1	MEOX1	51.97812114637513	27
RPE1	MEOX1	121.23682842265343	7
RPE1	MEOX1	167.84656109993983	1
RPE1	MEOX1	152.637216556263	3
RPE1	MEOX1	163.45316756789262	1
RPE1	MEOX1	173.3419043494686	4
RPE1	MEOX1	205.19981203725908	2
RPE1	MEOX1	156.7325471685032	4
RPE1	MEOX1	132.6622188746202	1
RPE1	MEOX1	150.40878462435808	9
RPE1	MEOX1	134.0030373986531	7
RPE1	MEOX1	209.83646316859893	1
RPE1	MEOX1	145.35769082761925	8
RPE1	MEOX1	225.49084075769483	4
RPE1	MEOX1	131.25726171366995	4
RPE1	MEOX1	134.2907458132177	9
RPE1	MEOX1	116.29709901550147	7
RPE1	MEOX1	153.1606475099264	2
RPE1	MEOX1	111.97062571284049	9
RPE1	MEOX1	212.42988144604197	4
RPE1	MEOX1	170.32583071785186	3
RPE1	MEOX1	144.74582713554082	5
RPE1	MEOX1	140.04841864627716	4
RPE1	MEOX1	153.24303764908055	3
RPE1	MEOX1	115.8284515246217	14
RPE1	MEOX1	132.78578874088592	9
RPE1	MEOX1	151.15827772551617	1
RPE1	MEOX1	123.68786889390512	10
RPE1	MEOX1	129.66698369821376	6
RPE1	MEOX1	152.80068377827087	3
RPE1	MEOX1	246.9521783173809	0
RPE1	MEOX1	122.49547002000358	5
RPE1	MEOX1	182.58190105814128	2
RPE1	MEOX1	212.7125641433135	4
RPE1	MEOX1	135.32138579245225	7
RPE1	MEOX1	144.68700078642536	12
RPE1	MEOX1	142.4620926071606	6
RPE1	MEOX1	134.15047561416262	5
RPE1	MEOX1	196.92444344704043	3
RPE1	MEOX1	131.2646347688552	10
RPE1	MEOX1	144.27970101519256	7
RPE1	MEOX1	139.25605181119826	8
RPE1	MEOX1	206.48066503966862	2
RPE1	MEOX1	143.374965398029	14
RPE1	MEOX1	137.44137270340326	8
RPE1	MEOX1	165.08351675815558	4
RPE1	MEOX1	132.3422433413939	10
RPE1	MEOX1	246.76931386140345	3
RPE1	MEOX1	99.2549370879743	14
RPE1	MEOX1	185.48360392753847	2
RPE1	MEOX1	154.99592024768958	5
RPE1	MEOX1	136.70999174765748	4
RPE1	MEOX1	87.54425392898789	17
RPE1	MEOX1	144.88512337037216	7
RPE1	MEOX1	167.0659458208233	2
RPE1	MEOX1	176.3665879518211	5
RPE1	MEOX1	224.0393500127291	2
RPE1	MEOX1	182.90558993524675	4
RPE1	MEOX1	168.7329343881268	8
RPE1	MEOX1	220.81863504048087	3
RPE1	MEOX1	181.9766200761682	6
RPE1	MEOX1	144.26060399805112	3
RPE1	MEOX1	105.1191621879324	21
RPE1	MEOX1	232.34572066749098	2
RPE1	MEOX1	144.6520482001209	7
RPE1	MEOX1	167.55100111679707	8
RPE1	MEOX1	127.96565144933496	7
RPE1	MEOX1	178.49404471653816	4
RPE1	MEOX1	129.19730162485052	9
RPE1	MEOX1	168.09611403943555	8
RPE1	MEOX1	209.1211846445028	1
RPE1	MEOX1	149.2713033636901	7
RPE1	MEOX1	159.38585201770215	4
RPE1	MEOX1	158.21302411980662	5
RPE1	MEOX1	146.3641523402907	5
RPE1	MEOX1	151.46282875073183	6
RPE1	MEOX1	133.03589389373903	4
RPE1	MEOX1	115.94952080936292	14
RPE1	MEOX1	224.21872478872706	0
RPE1	MEOX1	214.88376664648675	1
RPE1	MEOX1	120.00368695678164	9
RPE1	MEOX1	150.90475987993491	3
RPE1	MEOX1	122.92653007405342	11
RPE1	MEOX1	228.13641042365973	5
RPE1	MEOX1	165.45649397298797	9
RPE1	MEOX1	162.64885920808427	9
RPE1	MEOX1	114.03405304961642	9
RPE1	MEOX1	139.84035706073928	2
RPE1	MEOX1	159.00509816420154	6
RPE1	MEOX1	169.7167618258869	8
RPE1	MEOX1	148.74209581843144	8
RPE1	MEOX1	158.30139717321	2
RPE1	MEOX1	170.60563205014083	2
RPE1	MEOX1	76.46765762909577	13
RPE1	MEOX1	102.81894905929924	15
RPE1	MEOX1	117.73440258292234	15
RPE1	MEOX1	354.6800920052427	0
RPE1	MEOX1	81.6382900549316	22
RPE1	MEOX1	167.4924155369445	4
RPE1	MEOX1	157.6753470339099	5
RPE1	MEOX1	168.7061684902804	2
RPE1	MEOX1	110.61524863747925	13
RPE1	MEOX1	124.32833838474032	9
RPE1	MEOX1	190.6968493934267	2
RPE1	MEOX1	126.87868989623925	8
RPE1	MEOX1	165.6212288954118	10
RPE1	MEOX1	208.69729254805583	1
RPE1	MEOX1	144.77496815740147	5
RPE1	MEOX1	162.78203753862542	1
RPE1	MEOX1	172.91889103556286	4
RPE1	MEOX1	130.05904001080273	9
RPE1	MEOX1	214.63028598048302	4
RPE1	MEOX1	97.32850885565705	19
RPE1	MEOX1	123.66724731283051	15
RPE1	MEOX1	195.4270345672177	5
RPE1	MEOX1	204.73085056669944	1
RPE1	MEOX1	153.00217559391015	5
RPE1	MEOX1	154.77650741502146	6
RPE1	MEOX1	156.25854046807743	3
RPE1	MEOX1	317.7185887470805	0
RPE1	MEOX1	314.081473365131	1
RPE1	MEOX1	109.91318258248684	4
RPE1	MEOX1	137.26020241285786	11
RPE1	MEOX1	168.83723917681672	9
RPE1	MEOX1	146.5863419720942	7
RPE1	MEOX1	148.17704945982084	5
RPE1	MEOX1	229.48288561415924	1
RPE1	MEOX1	162.43159918489835	4
RPE1	MEOX1	206.1217702406754	5
RPE1	MEOX1	186.1080396697914	5
RPE1	MEOX1	263.82467041772276	2
RPE1	MEOX1	127.96556094452704	9
RPE1	MEOX1	192.0939499657231	11
RPE1	MEOX1	186.1693051582879	4
RPE1	MEOX1	122.15907942934155	10
RPE1	MEOX1	143.77038923436356	11
RPE1	MEOX1	130.50784313767656	8
RPE1	MEOX1	157.1160912889243	4
RPE1	MEOX1	164.265501758871	4
RPE1	MEOX1	136.52466432380757	5
RPE1	MEOX1	118.0101782003978	8
RPE1	MEOX1	245.06779838279957	6
RPE1	MEOX1	186.9185528954672	3
RPE1	MEOX1	142.87996958590844	5
RPE1	MEOX1	128.57887094737808	9
RPE1	MEOX1	176.55552844337123	2
RPE1	MEOX1	169.56258142857283	2
RPE1	MEOX1	236.17986476329963	1
RPE1	MEOX1	142.22524544639882	4
RPE1	MEOX1	145.7921451099525	8
RPE1	MEOX1	152.2338286486332	7
RPE1	MEOX1	179.2107994119966	8
RPE1	MEOX1	116.70963299717808	11
RPE1	MEOX1	134.59881203825296	4
RPE1	MEOX1	143.81142440309316	4
RPE1	MEOX1	163.5841418446476	5
RPE1	MEOX1	134.80255179323873	14
RPE1	MEOX1	159.34879122553914	8
RPE1	MEOX1	172.7656382115254	5
RPE1	MEOX1	150.52763368314538	6
RPE1	MEOX1	145.91341175923796	9
RPE1	MEOX1	128.45568380046964	6
RPE1	MEOX1	119.5401856019103	18
RPE1	MEOX1	186.6128408900042	4
RPE1	MEOX1	98.10487187245423	7
RPE1	MEOX1	92.17789367948245	18
RPE1	MEOX1	75.86263303869777	21
RPE1	MEOX1	92.77194150543397	14
RPE1	MEOX1	138.7210075595459	9
RPE1	MEOX1	111.88679835712762	10
RPE1	MEOX1	170.8860716617279	4
RPE1	MEOX1	133.30193069000833	4
RPE1	MEOX1	233.46817403478866	3
RPE1	MEOX1	219.3362664546499	4
RPE1	MEOX1	140.0186025959276	7
RPE1	MEOX1	272.7409627265784	3
RPE1	MEOX1	204.07339178562057	3
RPE1	MEOX1	158.37222822088455	5
RPE1	MEOX1	167.82243722409441	5
RPE1	MEOX1	131.04098972024332	15
RPE1	MEOX1	141.66323991032078	3
RPE1	MEOX1	112.27497671984604	10
RPE1	MEOX1	128.13861871948072	7
RPE1	MEOX1	122.68398108548168	2
RPE1	MEOX1	166.72905862511712	7
RPE1	MEOX1	167.09867152578352	5
RPE1	MEOX1	235.52625674313427	1
RPE1	MEOX1	172.0692422882932	4
RPE1	MEOX1	136.45705457454878	5
RPE1	MEOX1	208.33819655116463	5
RPE1	MEOX1	158.9501984979025	5
RPE1	MEOX1	254.99957291076555	2
RPE1	MEOX1	142.61760269640953	3
RPE1	MEOX1	151.54271650085818	3
RPE1	MEOX1	157.86382284302928	17
RPE1	MEOX1	128.80097420637733	7
RPE1	MEOX1	159.89028883339958	2
RPE1	MEOX1	226.31253839584755	7
RPE1	MEOX1	115.66684352421404	7
RPE1	MEOX1	176.4291157203103	5
RPE1	MEOX1	289.4414105380619	0
RPE1	MEOX1	129.9173942517296	9
RPE1	MEOX1	134.49636991995567	11
RPE1	MEOX1	185.4739760601103	2
RPE1	MEOX1	198.92755310902587	4
RPE1	MEOX1	206.0300591024217	4
RPE1	MEOX1	112.0332589622455	12
RPE1	MEOX1	148.84760352161615	6
RPE1	MEOX1	164.86569236683602	5
RPE1	MEOX1	145.52777081060356	9
RPE1	MEOX1	163.23362437942885	5
RPE1	MEOX1	172.82283841823227	6
RPE1	MEOX1	245.9720665901015	1
RPE1	MEOX1	166.244978864953	13
RPE1	MEOX1	201.42569746932315	6
RPE1	MEOX1	137.68955432796105	11
RPE1	MEOX1	155.05777841671454	3
RPE1	MEOX1	212.6625732168896	1
RPE1	MEOX1	198.06619458762333	3
RPE1	MEOX1	168.24030766533275	5
RPE1	MEOX1	116.26216429697068	14
RPE1	MEOX1	138.67224217852103	10
RPE1	MEOX1	164.5027774764196	2
RPE1	MEOX1	158.27400329676922	4
RPE1	MEOX1	152.46590614801127	5
RPE1	MEOX1	187.9287376633164	3
RPE1	MEOX1	182.04976398713092	5
RPE1	MEOX1	215.457766007606	2
RPE1	MEOX1	148.23472389067535	12
RPE1	MEOX1	87.88018567257757	9
RPE1	MEOX1	199.52223058317503	3
RPE1	MEOX1	194.76689499967068	4
RPE1	MEOX1	100.29921500287867	10
RPE1	MEOX1	171.49078610081875	4
RPE1	MEOX1	121.40707435966634	11
RPE1	MEOX1	216.94214940311076	6
RPE1	MEOX1	122.57124800847252	3
RPE1	MEOX1	180.25340871350363	9
RPE1	MEOX1	181.32387824956936	4
RPE1	MEOX1	93.19879263736364	16
RPE1	MEOX1	137.4155124619714	11
RPE1	MEOX1	241.2065284332765	5
RPE1	MEOX1	162.42742694872993	5
RPE1	MEOX1	137.79964326032544	4
RPE1	MEOX1	160.19185312871875	5
RPE1	MEOX1	245.10480133364283	3
RPE1	MEOX1	145.61402586404245	5
RPE1	MEOX1	165.44011336821004	10
RPE1	MEOX1	175.65481864686157	0
RPE1	MEOX1	145.1048984902049	5
RPE1	MEOX1	146.9636701839959	9
RPE1	MEOX1	124.96528784261622	4
RPE1	MEOX1	129.4895013146974	6
RPE1	MEOX1	128.46093991233926	5
RPE1	MEOX1	142.45523351879345	6
RPE1	MEOX1	147.6073587055869	9
RPE1	MEOX1	160.15351211464426	7
RPE1	MEOX1	159.58513592402474	3
RPE1	MEOX1	203.76979536205548	10
RPE1	MEOX1	151.9359439049249	5
RPE1	MEOX1	137.22656237642144	9
RPE1	MEOX1	125.44422618592851	14
RPE1	MEOX1	200.0844586459338	6
RPE1	MEOX1	159.86248341262467	6
RPE1	MEOX1	182.32530634685594	1
RPE1	MEOX1	153.76858456469358	8
RPE1	MEOX1	161.97453850000366	5
RPE1	MEOX1	180.9192345080243	2
RPE1	MEOX1	213.194673994732	4
RPE1	MEOX1	174.86641470958065	4
RPE1	MEOX1	113.70815021041804	12
RPE1	MEOX1	237.38263862894044	4
RPE1	MEOX1	197.84931402503742	3
RPE1	MEOX1	216.75699649654743	2
RPE1	MEOX1	124.34396902981976	10
RPE1	MEOX1	121.6999038007058	9
RPE1	MEOX1	142.5664518192606	5
RPE1	MEOX1	113.70921409719368	5
RPE1	MEOX1	237.4530823243958	2
RPE1	MEOX1	198.59139805481576	4
RPE1	MEOX1	148.7321728285249	8
RPE1	MEOX1	200.2385736270491	5
RPE1	MEOX1	190.18654230955596	7
RPE1	MEOX1	176.6504645758741	2
RPE1	MEOX1	158.16052663116713	6
RPE1	MEOX1	281.2034970778841	4
RPE1	MEOX1	152.75444706221722	3
RPE1	MEOX1	152.19127425423633	6
RPE1	MEOX1	147.65927983748878	6
RPE1	MEOX1	146.11539729246135	5
RPE1	MEOX1	185.67652871664478	3
RPE1	MEOX1	164.37816315054806	4
RPE1	MEOX1	178.39661145615156	4
RPE1	MEOX1	132.69115516173778	6
RPE1	MEOX1	178.040700370965	1
RPE1	MEOX1	129.06939833172575	16
RPE1	MEOX1	193.8257920318138	8
RPE1	MEOX1	123.3576862156226	14
RPE1	MEOX1	185.14884188376718	5
RPE1	MEOX1	117.81398289300621	11
RPE1	MEOX1	143.2472000377745	5
RPE1	MEOX1	126.46795040102488	3
RPE1	MEOX1	121.03160299851798	8
RPE1	MEOX1	122.29864869548936	9
RPE1	MEOX1	158.1715211334123	1
RPE1	MEOX1	250.55215179170304	1
RPE1	MEOX1	152.9947151133041	2
RPE1	MEOX1	92.65514272234873	13
RPE1	MEOX1	157.20327125210463	11
RPE1	MEOX1	215.6169773858464	1
RPE1	MEOX1	149.33554495242495	2
RPE1	MEOX1	139.87422635528466	8
RPE1	MEOX1	181.49745809323005	5
RPE1	MEOX1	124.86740548984575	9
RPE1	MEOX1	110.36752671541402	8
RPE1	MEOX1	149.8955934924024	4
RPE1	MEOX1	192.54175374602482	1
RPE1	MEOX1	135.24744599545835	7
RPE1	MEOX1	163.17852967303264	6
RPE1	MEOX1	97.34220694396957	10
RPE1	MEOX1	128.42087759498452	2
RPE1	MEOX1	149.89263592152264	5
RPE1	MEOX1	177.7872479085694	5
RPE1	MEOX1	138.6110018053543	6
RPE1	MEOX1	92.96060046826499	20
RPE1	MEOX1	182.9417014474397	3
RPE1	MEOX1	147.62911815074926	2
RPE1	MEOX1	164.7356335874735	5
RPE1	MEOX1	168.0589534320238	7
RPE1	MEOX1	101.15344517608779	12
RPE1	MEOX1	108.6511300102213	16
RPE1	MEOX1	210.75742534526808	2
RPE1	MEOX1	140.03439361417068	6
RPE1	MEOX1	187.28714792400962	7
RPE1	MEOX1	133.1039735163642	8
RPE1	MEOX1	149.6888678466093	4
RPE1	MEOX1	107.75247108881975	3
RPE1	MEOX1	184.73975300845245	2
RPE1	MEOX1	54.46074687488051	12
RPE1	MEOX1	144.33145416830837	5
RPE1	MEOX1	141.2144139398053	7
RPE1	MEOX1	154.1878855727113	6
RPE1	MEOX1	137.33841809138735	7
RPE1	MEOX1	171.72274271615862	5
RPE1	MEOX1	148.74788387378928	5
RPE1	MEOX1	129.94981523216276	7
RPE1	MEOX1	178.14567935596733	6
RPE1	MEOX1	149.51368659662882	4
RPE1	MEOX1	163.9967465879854	1
RPE1	MEOX1	129.04581508518376	6
RPE1	MEOX1	115.23849941911128	11
RPE1	MEOX1	155.5620516528901	6
RPE1	MEOX1	226.82508364287096	1
RPE1	MEOX1	174.9471830078381	8
RPE1	MEOX1	129.39759724485359	8
RPE1	MEOX1	146.8435223622286	14
RPE1	MEOX1	201.47021545876112	5
RPE1	MEOX1	264.55627098585194	1
RPE1	MEOX1	178.66935167425476	5
RPE1	MEOX1	138.0436458057868	12
RPE1	MEOX1	172.61125360742818	2
RPE1	MEOX1	136.54803233368213	6
RPE1	MEOX1	140.75500471833286	6
RPE1	MEOX1	178.2077848228301	7
RPE1	MEOX1	154.10855515285962	6
RPE1	MEOX1	167.21924704120872	8
RPE1	MEOX1	162.37969262811413	3
RPE1	MEOX1	174.95472317284143	4
RPE1	MEOX1	130.34315021210838	7
RPE1	MEOX1	169.09682488329324	1
RPE1	MEOX1	128.6017078331121	10
RPE1	MEOX1	132.2548901928304	8
RPE1	MEOX1	129.72568334319502	14
RPE1	MEOX1	137.96090508094372	9
RPE1	MEOX1	292.2092065261277	0
RPE1	MEOX1	195.18497424290254	2
RPE1	MEOX1	151.19144402034522	8
RPE1	MEOX1	200.80335134335493	5
RPE1	MEOX1	134.45643830278541	8
RPE1	MEOX1	191.51989718877323	11
RPE1	MEOX1	137.04274796012348	2
RPE1	MEOX1	130.39148483196297	9
RPE1	MEOX1	164.97230180197445	3
RPE1	MEOX1	200.74357163094047	5
RPE1	MEOX1	113.52506414903237	16
RPE1	MEOX1	179.34351991587923	8
RPE1	MEOX1	271.7416230114034	6
RPE1	MEOX1	205.90709863326776	5
RPE1	MEOX1	205.42139405055605	1
RPE1	MEOX1	206.18757340027932	2
RPE1	MEOX1	65.4167995031883	17
RPE1	MEOX1	143.49816812680325	4
RPE1	MEOX1	158.34148165714137	7
RPE1	MEOX1	115.77776974223337	4
RPE1	MEOX1	193.19390240857612	2
RPE1	MEOX1	145.17131259898724	7
RPE1	MEOX1	191.97134195811762	4
RPE1	MEOX1	190.55980606661714	5
RPE1	MEOX1	175.9653499653683	4
RPE1	MEOX1	148.57522519445368	3
RPE1	MEOX1	110.81743004693533	19
RPE1	MEOX1	219.9958936478773	6
RPE1	MEOX1	131.84439385561922	7
RPE1	MEOX1	174.55342904911663	2
RPE1	MEOX1	155.59788582497254	3
RPE1	MEOX1	105.85122553364728	15
RPE1	MEOX1	131.53147433329417	9
RPE1	MEOX1	133.81559199983081	4
RPE1	MEOX1	115.32994342489157	7
RPE1	MEOX1	164.43997698975255	4
RPE1	MEOX1	268.7990029840219	2
RPE1	MEOX1	158.47547964458948	8
RPE1	MEOX1	187.0506007322663	2
RPE1	MEOX1	168.11163131452363	4
RPE1	MEOX1	167.6262594372312	2
RPE1	MEOX1	133.4087060791242	5
RPE1	MEOX1	146.20299374180772	6
RPE1	MEOX1	79.56302774521616	20
RPE1	MEOX1	118.9052777180134	8
RPE1	MEOX1	187.97179302565988	4
RPE1	MEOX1	148.4642129115357	9
RPE1	MEOX1	181.39235248084054	2
RPE1	MEOX1	124.08137537485513	13
RPE1	MEOX1	168.19049529460648	2
RPE1	MEOX1	160.75445487441863	5
RPE1	MEOX1	230.92078326699692	4
RPE1	MEOX1	140.70682559414513	18
RPE1	MEOX1	155.47012214544645	2
RPE1	MEOX1	113.7468024620973	10
RPE1	MEOX1	110.91934047354543	11
RPE1	MEOX1	193.78317788812032	5
RPE1	MEOX1	139.4664882986933	5
RPE1	MEOX1	89.14999737963691	9
RPE1	MEOX1	119.93899916957864	8
RPE1	MEOX1	136.84929806305337	7
RPE1	MEOX1	139.69586929471362	3
RPE1	MEOX1	131.00087124434594	4
RPE1	MEOX1	118.42061012011798	12
RPE1	MEOX1	115.6831513628106	13
RPE1	MEOX1	184.762012357576	12
RPE1	MEOX1	311.5175422181414	4
RPE1	MEOX1	129.58615818800158	5
RPE1	MEOX1	162.70220234313553	3
RPE1	MEOX1	134.43104054164738	3
RPE1	MEOX1	160.51943838404372	5
RPE1	MEOX1	148.35001673146715	8
RPE1	MEOX1	147.78673505061386	4
RPE1	MEOX1	122.60303623176608	7
RPE1	MEOX1	142.7826679646186	8
RPE1	MEOX1	107.50825239186688	21
RPE1	MEOX1	110.93127352665321	7
RPE1	MEOX1	140.92583007526272	1
RPE1	MEOX1	146.24679945156527	2
RPE1	MEOX1	157.1123737721293	3
RPE1	MEOX1	121.05306703250612	4
RPE1	MEOX1	156.62676669959615	4
RPE1	MEOX1	189.01364291305185	4
RPE1	MEOX1	175.49662619085913	2
RPE1	MEOX1	149.1826212207807	7
RPE1	MEOX1	179.95095902944365	7
RPE1	MEOX1	129.87759719955963	8
RPE1	MEOX1	143.11406140866245	6
RPE1	MEOX1	136.42943317982312	2
RPE1	MEOX1	109.67973380763254	15
RPE1	MEOX1	249.39452289321866	10
RPE1	MEOX1	216.34715867388675	2
RPE1	MEOX1	92.50575091401173	13
RPE1	MEOX1	123.0311117030624	5
RPE1	MEOX1	101.12956799149784	12
RPE1	MEOX1	108.99361013142423	14
RPE1	MEOX1	239.65910425045425	5
RPE1	MEOX1	381.42352837010174	0
RPE1	MEOX1	175.48930413232017	1
RPE1	MEOX1	161.6020080254685	5
RPE1	MEOX1	144.43793132800116	8
RPE1	MEOX1	147.5278980766475	8
RPE1	MEOX1	149.20180065832895	6
RPE1	MEOX1	117.62459059023352	12
RPE1	MEOX1	172.5224395717066	2
RPE1	MEOX1	120.29517045060545	4
RPE1	MEOX1	169.57905058661493	8
RPE1	MEOX1	191.88034876576177	2
RPE1	MEOX1	148.4914987391731	6
RPE1	MEOX1	229.18569943034004	4
RPE1	MEOX1	124.37987513506927	11
RPE1	MEOX1	171.28405550306516	7
RPE1	MEOX1	205.43546035529116	3
RPE1	MEOX1	156.98025122734242	6
RPE1	MEOX1	178.35456411008136	6
RPE1	MEOX1	151.42216336035239	5
RPE1	MEOX1	170.85109430906314	6
RPE1	MEOX1	215.36979719678322	2
RPE1	MEOX1	150.8973393311772	7
RPE1	MEOX1	154.32073341268378	8
RPE1	MEOX1	271.0500294283306	4
RPE1	MEOX1	298.61246394225844	3
RPE1	MEOX1	168.60251142735717	5
RPE1	MEOX1	116.38285751795259	8
RPE1	MEOX1	147.42112346400654	8
RPE1	MEOX1	191.73296100400282	3
RPE1	MEOX1	142.67419873842528	7
RPE1	MEOX1	192.167470329849	1
RPE1	MEOX1	118.56801346372376	7
RPE1	MEOX1	163.9652383389712	8
RPE1	MEOX1	149.29631549589158	11
RPE1	MEOX1	113.43236613868501	8
RPE1	MEOX1	331.83351617242806	0
RPE1	MEOX1	235.89714337431985	2
RPE1	MEOX1	97.44983463592642	7
RPE1	MEOX1	132.50227004790432	15
RPE1	MEOX1	132.41009998315778	6
RPE1	MEOX1	216.35294401022816	1
RPE1	MEOX1	190.63280699665742	4
RPE1	MEOX1	129.278457325278	4
RPE1	MEOX1	166.72314522242925	3
RPE1	MEOX1	201.65930708791237	1
RPE1	MEOX1	142.8191599063772	9
RPE1	MEOX1	181.8090376052196	7
RPE1	MEOX1	111.87855235935908	9
RPE1	MEOX1	155.51381122993863	3
RPE1	MEOX1	117.18204074138794	6
RPE1	MEOX1	208.3885486972501	1
RPE1	MEOX1	181.96583459975804	6
RPE1	MEOX1	99.81665326693503	16
RPE1	MEOX1	143.36287246109117	7
RPE1	MEOX1	176.72427515069205	4
RPE1	MEOX1	111.14607915347882	8
RPE1	MEOX1	238.83052546515762	1
RPE1	MEOX1	176.09132631666395	3
RPE1	MEOX1	145.07756562320895	6
RPE1	MEOX1	125.65240005009127	11
RPE1	MEOX1	119.06092650318604	7
RPE1	MEOX1	178.54753846448324	4
RPE1	MEOX1	84.09694850121834	10
RPE1	MEOX1	233.0442853272585	4
RPE1	MEOX1	80.2648450882795	7
RPE1	MEOX1	355.9688529016292	0
RPE1	MEOX1	217.51350093973036	4
RPE1	MEOX1	172.8190479680722	8
RPE1	MEOX1	225.2400827094764	3
RPE1	MEOX1	143.03787390752873	6
RPE1	MEOX1	164.47077588197786	3
RPE1	MEOX1	186.5194733499853	5
RPE1	MEOX1	133.72830149535068	5
RPE1	MEOX1	205.3183700787931	2
RPE1	MEOX1	223.89441377044383	6
RPE1	MEOX1	166.5962521053665	12
RPE1	MEOX1	195.55308981032576	3
RPE1	MEOX1	180.03292637229674	3
RPE1	MEOX1	203.62484849783274	1
RPE1	MEOX1	154.09389799970765	4
RPE1	MEOX1	145.26768281820694	8
RPE1	MEOX1	111.02307719606384	16
RPE1	MEOX1	165.9059217495995	5
RPE1	MEOX1	208.36953777405128	2
RPE1	MEOX1	102.83275718824082	12
RPE1	MEOX1	134.38692261704793	7
RPE1	MEOX1	135.14292587171582	8
RPE1	MEOX1	152.1923485686886	3
RPE1	MEOX1	198.13215081514397	5
RPE1	MEOX1	110.04406002253894	19
RPE1	MEOX1	181.46520261266417	2
RPE1	MEOX1	216.85660533151741	2
RPE1	MEOX1	188.03577142427858	9
RPE1	MEOX1	195.00009405855718	4
RPE1	MEOX1	175.89042685280083	8
RPE1	MEOX1	133.23855758338706	13
RPE1	MEOX1	212.49712846972312	3
RPE1	MEOX1	206.05500725540395	2
RPE1	MEOX1	128.4857780949571	11
RPE1	MEOX1	91.95358964760514	13
RPE1	MEOX1	233.82301938963514	3
RPE1	MEOX1	123.69686885466257	7
RPE1	MEOX1	87.63637269272672	18
RPE1	MEOX1	107.16432141932695	17
RPE1	MEOX1	81.42933826349316	17
RPE1	MEOX1	138.3445682815841	7
RPE1	MEOX1	175.98113791658506	7
RPE1	MEOX1	122.97960746204215	10
RPE1	MEOX1	175.74314183181963	4
RPE1	MEOX1	194.1963913109278	9
RPE1	MEOX1	112.32153746879219	11
RPE1	MEOX1	180.626656163935	6
RPE1	MEOX1	116.85035332311568	11
RPE1	MEOX1	161.0508334618919	13
RPE1	MEOX1	174.8476280336015	6
RPE1	MEOX1	122.53606526662766	14
RPE1	MEOX1	145.48722411900434	6
RPE1	MEOX1	159.31650668059063	5
RPE1	MEOX1	130.8326817793932	6
RPE1	MEOX1	158.1342737361023	13
RPE1	MEOX1	146.69570818712128	5
RPE1	MEOX1	149.65995468695456	4
RPE1	MEOX1	183.33321586285535	10
RPE1	MEOX1	165.12615295481285	1
RPE1	MEOX1	96.42797755213972	24
RPE1	MEOX1	134.7892146091886	8
RPE1	MEOX1	184.583305216987	4
RPE1	MEOX1	152.75318644655124	7
RPE1	MEOX1	179.54509390646228	12
RPE1	MEOX1	128.28779668202043	2
RPE1	MEOX1	87.42635440046804	22
RPE1	MEOX1	169.03305698810524	2
RPE1	MEOX1	210.94288586371331	4
RPE1	MEOX1	169.15685129097005	3
RPE1	MEOX1	165.61561087308155	3
RPE1	MEOX1	144.19784811664718	5
RPE1	MEOX1	210.725326308744	3
RPE1	MEOX1	124.4500830138874	5
RPE1	MEOX1	141.58890628862304	7
RPE1	MEOX1	112.08566336791868	13
RPE1	MEOX1	154.02976155888973	7
RPE1	MEOX1	146.51934795041097	4
RPE1	MEOX1	138.78623315364257	7
RPE1	MEOX1	130.0181804701691	7
RPE1	MEOX1	174.93336543219152	3
RPE1	MEOX1	144.5869511240331	7
RPE1	MEOX1	139.4474397567814	10
RPE1	MEOX1	250.54178795989873	2
RPE1	MEOX1	231.0623304161508	5
RPE1	MEOX1	111.72843564960272	16
RPE1	MEOX1	218.14869739382587	2
RPE1	MEOX1	132.42821482742255	5
RPE1	MEOX1	175.3666088316813	4
RPE1	MEOX1	201.31284405411853	4
RPE1	MEOX1	170.96618324368777	1
RPE1	MEOX1	186.38642582574374	2
RPE1	MEOX1	107.63821810156954	13
RPE1	MEOX1	172.4555012475766	7
RPE1	MEOX1	193.87276839920457	1
RPE1	MEOX1	145.65825457971397	9
RPE1	MEOX1	163.55485706999406	2
RPE1	MEOX1	143.39593389419656	10
RPE1	MEOX1	172.4159322498594	7
RPE1	MEOX1	171.10817512016152	4
RPE1	MEOX1	183.95270888985968	2
RPE1	MEOX1	166.14750708177098	6
RPE1	MEOX1	143.6750929311244	3
RPE1	MEOX1	149.15437541979506	8
RPE1	MEOX1	162.12810429157827	5
RPE1	MEOX1	141.1759601572373	12
RPE1	MEOX1	305.2791067462014	3
RPE1	MEOX1	128.57076887355134	4
RPE1	MEOX1	212.1193669976199	7
RPE1	MEOX1	151.6233691961321	5
RPE1	MEOX1	239.50436681808762	1
RPE1	MEOX1	196.8982895222155	0
RPE1	MEOX1	320.3225510340625	2
RPE1	MEOX1	244.17032081496296	2
RPE1	MEOX1	131.31656783474682	10
RPE1	MEOX1	165.48243375732216	3
RPE1	MEOX1	176.1627134338964	7
RPE1	MEOX1	205.14293852187674	1
RPE1	MEOX1	166.07026330192167	2
RPE1	MEOX1	158.42177726183016	4
RPE1	MEOX1	142.19400925282844	1
RPE1	MEOX1	210.27823904618361	2
RPE1	MEOX1	171.39115372603732	4
RPE1	MEOX1	218.81334810577007	3
RPE1	MEOX1	149.69021509356378	3
RPE1	MEOX1	225.36578044587515	7
RPE1	MEOX1	218.6250904568274	4
RPE1	MEOX1	162.41861276387823	3
RPE1	MEOX1	148.27153390466935	6
RPE1	MEOX1	124.98150885221209	9
RPE1	MEOX1	187.87227305969597	2
RPE1	MEOX1	209.32816865211618	5
RPE1	MEOX1	306.7535767680619	5
RPE1	MEOX1	106.98822787019539	12
RPE1	MEOX1	132.55568148949456	11
RPE1	MEOX1	127.64707093736291	7
RPE1	MEOX1	142.31969190306577	7
RPE1	MEOX1	141.4606026928955	5
RPE1	MEOX1	143.01174591502226	6
RPE1	MEOX1	195.8861269341774	6
RPE1	MEOX1	190.10604662899243	4
RPE1	MEOX1	127.14656973329733	15
RPE1	MEOX1	183.34192842379497	2
RPE1	MEOX1	157.5749881143762	10
RPE1	MEOX1	148.42203156167878	7
RPE1	MEOX1	170.40471523330046	3
RPE1	MEOX1	142.41449548622114	14
RPE1	MEOX1	194.44828420373074	10
RPE1	MEOX1	166.16662018948455	12
RPE1	MEOX1	191.9937957057878	3
RPE1	MEOX1	130.98461268733763	5
RPE1	MEOX1	116.15388759862985	13
RPE1	MEOX1	148.56685619882916	2
RPE1	MEOX1	267.235825594492	2
RPE1	MEOX1	182.50853117520583	5
RPE1	MEOX1	151.91332271775664	1
RPE1	MEOX1	117.48892132708673	15
RPE1	MEOX1	153.0549598684707	8
RPE1	MEOX1	124.58650533761758	7
RPE1	MEOX1	202.4114982169416	5
RPE1	MEOX1	130.12715642005458	8
RPE1	MEOX1	159.21698486974896	4
RPE1	MEOX1	157.08168901954213	5
RPE1	MEOX1	213.65993106488477	0
RPE1	MEOX1	138.94026815454143	5
RPE1	MEOX1	119.69688903501243	8
RPE1	MEOX1	136.75334669403793	5
RPE1	MEOX1	206.01868333992633	4
RPE1	MEOX1	144.457587261988	4
RPE1	MEOX1	130.74719292443737	5
RPE1	MEOX1	152.02917370938874	8
RPE1	MEOX1	161.41436039600825	5
RPE1	MEOX1	172.05147032113265	6
RPE1	MEOX1	282.29351890845606	3
RPE1	MEOX1	95.54252436916505	15
RPE1	MEOX1	137.4135800709478	7
RPE1	MEOX1	116.63777634316246	6
RPE1	MEOX1	139.34677104253336	4
RPE1	MEOX1	175.86639235115683	5
RPE1	MEOX1	141.50802161029242	6
RPE1	MEOX1	170.83797500728377	10
RPE1	MEOX1	140.3079527885938	5
RPE1	MEOX1	149.73256874528147	7
RPE1	MEOX1	164.00946500232365	1
RPE1	MEOX1	217.41585297026322	8
RPE1	MEOX1	223.67874070601565	3
RPE1	MEOX1	121.6407096206125	12
RPE1	MEOX1	177.81879572215996	5
RPE1	MEOX1	181.15247726693082	1
RPE1	MEOX1	256.70052525916117	2
RPE1	MEOX1	124.01991451542303	6
RPE1	MEOX1	150.2834754858331	4
RPE1	MEOX1	150.91896060218565	3
RPE1	MEOX1	310.66408172631037	1
RPE1	MEOX1	168.35667046004528	6
RPE1	MEOX1	201.47336807377266	1
RPE1	MEOX1	233.2760691872851	1
RPE1	MEOX1	202.13150261745278	3
RPE1	MEOX1	205.0267156179784	2
RPE1	MEOX1	181.8131728074355	2
RPE1	MEOX1	222.25145894102897	2
RPE1	MEOX1	106.56780047223579	11
RPE1	MEOX1	131.37013858063918	9
RPE1	MEOX1	162.76812809449774	3
RPE1	MEOX1	161.4508753819709	4
RPE1	MEOX1	167.70412839490064	7
RPE1	MEOX1	212.50060788513926	1
RPE1	MEOX1	176.00061853164368	3
RPE1	MEOX1	145.312059076199	8
RPE1	MEOX1	194.96625436233427	0
RPE1	MEOX1	168.64648725719903	4
RPE1	MEOX1	153.80878150106273	9
RPE1	MEOX1	202.37763396723957	4
RPE1	MEOX1	168.87096788831806	4
RPE1	MEOX1	105.37581460114446	21
RPE1	MEOX1	149.32111984199582	9
RPE1	MEOX1	222.32394692679048	1
RPE1	MEOX1	178.03855656671874	1
RPE1	MEOX1	222.30274954399925	2
RPE1	MEOX1	177.18920592689582	3
RPE1	MEOX1	130.1957664725599	9
RPE1	MEOX1	151.06895697777034	3
RPE1	MEOX1	93.75601719505293	15
RPE1	MEOX1	210.5788290311536	2
RPE1	MEOX1	155.5527936857837	7
RPE1	MEOX1	158.81784383462175	4
RPE1	MEOX1	323.6559960544281	1
RPE1	MEOX1	179.7786202535155	3
RPE1	MEOX1	154.25924554327074	4
RPE1	MEOX1	196.0156101371103	5
RPE1	MEOX1	202.41285837212197	3
RPE1	MEOX1	204.78877875890166	1
RPE1	MEOX1	236.36876787639284	7
RPE1	MEOX1	198.6721953577012	1
RPE1	MEOX1	304.3433482339089	0
RPE1	MEOX1	110.88052008137113	10
RPE1	MEOX1	183.73285183328912	7
RPE1	MEOX1	115.66893533533565	8
RPE1	MEOX1	129.98935072084268	7
RPE1	MEOX1	157.51379924996004	3
RPE1	MEOX1	108.08939804720926	12
RPE1	MEOX1	227.4043062546985	4
RPE1	MEOX1	101.42265606746416	14
RPE1	MEOX1	142.07820949948027	8
RPE1	MEOX1	267.8076280164006	1
RPE1	MEOX1	157.98594531912286	3
RPE1	MEOX1	146.10912135571488	3
RPE1	MEOX1	139.2485971414277	8
RPE1	MEOX1	155.61205036804654	20
RPE1	MEOX1	183.6580367793468	10
RPE1	MEOX1	168.6880809721141	5
RPE1	MEOX1	166.0214640491932	5
RPE1	MEOX1	192.25954511123183	5
RPE1	MEOX1	223.58125782683553	5
RPE1	MEOX1	167.10792141262198	2
RPE1	MEOX1	183.92858118600773	3
RPE1	MEOX1	79.74394063091349	15
RPE1	MEOX1	162.64330925138756	6
RPE1	MEOX1	180.2332661554631	1
RPE1	MEOX1	162.04967848147515	6
RPE1	MEOX1	129.3501069541004	6
RPE1	MEOX1	147.07714963329389	7
RPE1	MEOX1	206.46110103165685	1
RPE1	MEOX1	200.10002444349007	1
RPE1	MEOX1	116.1863890916222	8
RPE1	MEOX1	176.2617814390586	5
RPE1	MEOX1	195.08919646682517	8
RPE1	MEOX1	153.85457363981223	4
RPE1	MEOX1	135.97427134766716	9
RPE1	MEOX1	142.06509788874078	4
RPE1	MEOX1	181.24300441105547	5
RPE1	MEOX1	126.76581989624977	8
RPE1	MEOX1	175.2658127657906	5
RPE1	MEOX1	211.26363123253967	2
RPE1	MEOX1	149.9140213360903	6
RPE1	MEOX1	157.9071045360051	7
RPE1	MEOX1	166.10674899499836	2
RPE1	MEOX1	201.8157403434994	4
RPE1	MEOX1	173.6320846486371	5
RPE1	MEOX1	160.46186549912557	9
RPE1	MEOX1	281.5642525273348	0
RPE1	MEOX1	127.02257393437142	9
RPE1	MEOX1	223.1660517846964	2
RPE1	MEOX1	363.55913208269175	0
RPE1	MEOX1	159.5998717487399	4
RPE1	MEOX1	110.82038742448886	13
RPE1	MEOX1	171.88615499145246	6
RPE1	MEOX1	257.7317762445077	4
RPE1	MEOX1	138.87610095446254	6
RPE1	MEOX1	148.05256192629852	5
RPE1	MEOX1	153.9050450018133	3
RPE1	MEOX1	127.97995304377373	13
RPE1	MEOX1	202.47607472206835	2
RPE1	MEOX1	159.50047632692272	4
RPE1	MEOX1	186.7520912298406	4
RPE1	MEOX1	196.25389513665513	1
RPE1	MEOX1	233.9682359910733	1
RPE1	MEOX1	170.56038349251457	7
RPE1	MEOX1	191.86789961778766	2
RPE1	MEOX1	288.0492177666615	4
RPE1	MEOX1	168.92549464129112	4
RPE1	MEOX1	167.33041005682944	4
RPE1	MEOX1	127.16444041770735	13
RPE1	MEOX1	242.65059508607285	2
RPE1	MEOX1	87.75174516177526	14
RPE1	MEOX1	57.27219177711159	20
RPE1	MEOX1	51.47181311801727	24
RPE1	MEOX1	203.20438157930153	1
RPE1	MEOX1	146.3080343002202	8
RPE1	MEOX1	164.12661687523973	4
RPE1	MEOX1	181.25508640936616	6
RPE1	MEOX1	231.7166197769976	2
RPE1	MEOX1	169.09659835175822	1
RPE1	MEOX1	185.71243819130993	7
RPE1	MEOX1	154.403795213972	7
RPE1	MEOX1	163.504441747862	2
RPE1	MEOX1	184.17247334173814	3
RPE1	MEOX1	173.57767269585545	0
RPE1	MEOX1	163.5973414730938	6
RPE1	MEOX1	234.801216159449	5
RPE1	MEOX1	272.5532653494136	6
RPE1	MEOX1	180.9173523816375	4
RPE1	MEOX1	136.9731289280635	9
RPE1	MEOX1	206.43526183912132	5
RPE1	MEOX1	200.44152914359444	5
RPE1	MEOX1	199.7244106089409	3
RPE1	MEOX1	221.0389763465331	4
RPE1	MEOX1	172.88745181564175	13
RPE1	MEOX1	140.15866173015627	9
RPE1	MEOX1	169.66713483336312	5
RPE1	MEOX1	144.43478240082825	3
RPE1	MEOX1	156.05879290397178	5
RPE1	MEOX1	190.57475081514883	3
RPE1	MEOX1	202.2915705007655	0
RPE1	MEOX1	159.03352569303786	8
RPE1	MEOX1	231.43847102802354	0
RPE1	MEOX1	122.1933920169788	10
RPE1	MEOX1	182.95895033540762	3
RPE1	MEOX1	158.91766219488156	3
RPE1	MEOX1	236.58685963708345	2
RPE1	MEOX1	171.26636787173624	6
RPE1	MEOX1	172.76745363334015	4
RPE1	MEOX1	201.14229499994514	1
RPE1	MEOX1	203.3246054260721	2
RPE1	MEOX1	160.29611304204232	6
RPE1	MEOX1	253.44608616590153	3
RPE1	MEOX1	157.07916024931106	8
RPE1	MEOX1	151.9893282725484	3
RPE1	MEOX1	211.28004672143365	0
RPE1	MEOX1	172.15675143502233	3
RPE1	MEOX1	297.34400633877624	1
RPE1	MEOX1	186.38682158416114	8
RPE1	MEOX1	231.86365557272939	3
RPE1	MEOX1	129.54875244893108	6
RPE1	MEOX1	208.2056168792228	2
RPE1	MEOX1	130.19796090368874	15
RPE1	MEOX1	107.48318866633748	14
RPE1	MEOX1	294.0420560723745	4
RPE1	MEOX1	74.12766076884151	8
RPE1	MEOX1	193.9621135930999	5
RPE1	MEOX1	67.18610691222048	35
RPE1	MEOX1	73.32911257870049	15
RPE1	MEOX1	108.39991675305053	17
RPE1	MEOX1	174.19225285907368	6
RPE1	MEOX1	191.47978823218614	6
RPE1	MEOX1	161.8866066986859	5
RPE1	MEOX1	58.34502490491237	16
RPE1	MEOX1	173.7506388272903	3
RPE1	MEOX1	184.6713546649945	5
RPE1	MEOX1	251.20659071902168	8
RPE1	MEOX1	240.78166246119034	3
RPE1	MEOX1	212.3202494947784	1
RPE1	MEOX1	178.74668543296667	3
RPE1	MEOX1	284.51315081702427	6
RPE1	MEOX1	176.99331101488417	3
RPE1	MEOX1	144.76082871167557	6
RPE1	MEOX1	192.93186214527915	7
RPE1	MEOX1	334.8060147136281	1
RPE1	MEOX1	149.64803383717262	6
RPE1	MEOX1	271.3393424834306	0
RPE1	MEOX1	246.98691302772977	2
RPE1	MEOX1	173.48547534025815	2
RPE1	MEOX1	153.90411795884307	8
RPE1	MEOX1	201.62950336107437	2
RPE1	MEOX1	162.28889236207465	5
RPE1	MEOX1	208.3379716134819	1
RPE1	MEOX1	162.69561703764907	9
RPE1	MEOX1	167.35131657510493	4
RPE1	MEOX1	176.72155942377086	4
RPE1	MEOX1	128.58607506411593	6
RPE1	MEOX1	145.6173515466825	2
RPE1	MEOX1	195.56865764916284	4
RPE1	MEOX1	182.71482187779105	5
RPE1	MEOX1	181.74357641473006	4
RPE1	MEOX1	144.02737305941505	4
RPE1	MEOX1	209.443426038523	3
RPE1	MEOX1	169.73897255404637	8
RPE1	MEOX1	112.04842253868084	15
RPE1	MEOX1	162.67847054314777	7
RPE1	MEOX1	193.3596438438003	6
RPE1	MEOX1	131.20991646335506	8
RPE1	MEOX1	149.43687051239698	2
RPE1	MEOX1	236.44170011628282	4
RPE1	MEOX1	312.3653038070242	7
RPE1	MEOX1	140.69722014476534	2
RPE1	MEOX1	149.96112151324976	7
RPE1	MEOX1	181.78903826512044	10
RPE1	MEOX1	180.2121268499336	4
RPE1	MEOX1	158.37064871897493	10
RPE1	MEOX1	278.7693738740065	4
RPE1	MEOX1	140.87902411593416	4
RPE1	MEOX1	178.96426669998982	1
RPE1	MEOX1	228.5066432620562	5
RPE1	MEOX1	200.29765927900576	4
RPE1	MEOX1	122.91967921312803	11
RPE1	MEOX1	145.49070984149688	5
RPE1	MEOX1	99.73920182869233	17
RPE1	MEOX1	176.21586334736477	1
RPE1	MEOX1	104.07647357578077	20
RPE1	MEOX1	179.3047346635217	3
RPE1	MEOX1	158.1384950245686	10
RPE1	MEOX1	328.54707957670433	1
RPE1	MEOX1	174.73915259286534	4
RPE1	MEOX1	93.27144698986724	21
RPE1	MEOX1	134.9361373672584	6
RPE1	MEOX1	164.58101828951663	4
RPE1	MEOX1	197.47184092197938	2
RPE1	MEOX1	143.65801110002363	8
RPE1	MEOX1	124.09774145668246	10
RPE1	MEOX1	186.47488275786367	9
RPE1	MEOX1	228.89812948832045	8
RPE1	MEOX1	97.97655970469737	10
RPE1	MEOX1	188.89029821995646	5
RPE1	MEOX1	197.27957944159087	3
RPE1	MEOX1	228.58731051194647	2
RPE1	MEOX1	166.84056682420422	3
RPE1	MEOX1	111.10899519864925	12
RPE1	MEOX1	147.31625952961699	8
RPE1	MEOX1	138.0259205483492	5
RPE1	MEOX1	168.3821014334997	4
RPE1	MEOX1	128.37676911238842	4
RPE1	MEOX1	191.89980592656082	4
RPE1	MEOX1	143.4142954469256	9
RPE1	MEOX1	136.56155513870078	8
RPE1	MEOX1	81.36294063834558	22
RPE1	MEOX1	188.94636580127747	5
RPE1	MEOX1	120.15771394904198	11
RPE1	MEOX1	183.09796450153337	2
RPE1	MEOX1	374.73259300253136	2
RPE1	MEOX1	197.45428525405794	4
RPE1	MEOX1	175.95860907219173	2
RPE1	MEOX1	232.42930087239722	1
RPE1	MEOX1	146.0103292890327	8
RPE1	MEOX1	156.6011195809213	4
RPE1	MEOX1	216.60563412675188	8
RPE1	MEOX1	147.61490799010983	6
RPE1	MEOX1	310.8047512389379	1
RPE1	MEOX1	77.9557524626892	12
RPE1	MEOX1	220.77678110807017	3
RPE1	MEOX1	155.14254785586655	6
RPE1	MEOX1	214.5994445141381	2
RPE1	MEOX1	210.9425415259062	3
RPE1	MEOX1	130.59056001064647	12
RPE1	MEOX1	168.35076052491365	13
RPE1	MEOX1	153.55549569341952	3
RPE1	MEOX1	232.3806602513922	2
RPE1	MEOX1	127.84260340998806	6
RPE1	MEOX1	165.74220759097872	9
RPE1	MEOX1	177.86735297712286	8
RPE1	MEOX1	235.00675905364432	7
RPE1	MEOX1	142.06033383212156	8
RPE1	MEOX1	154.407837585595	8
RPE1	MEOX1	307.99593278360226	6
RPE1	MEOX1	109.96977485129531	14
RPE1	MEOX1	224.95572179037967	0
RPE1	MEOX1	140.6656452988564	10
RPE1	MEOX1	188.75702483868116	11
RPE1	MEOX1	154.45299811211925	3
RPE1	MEOX1	139.29089397329113	11
RPE1	MEOX1	197.32870466814668	2
RPE1	MEOX1	192.02529548726667	3
RPE1	MEOX1	130.7172458868254	5
RPE1	MEOX1	213.45219002134203	1
RPE1	MEOX1	185.17054243284605	2
RPE1	MEOX1	239.8201919576084	5
RPE1	MEOX1	196.3482977992167	4
RPE1	MEOX1	210.41170326152883	3
RPE1	MEOX1	110.46074080479255	8
RPE1	MEOX1	135.9011914032155	10
RPE1	MEOX1	269.0685996975328	1
RPE1	MEOX1	173.85472667248067	7
RPE1	MEOX1	199.9976513097112	5
RPE1	MEOX1	138.68316080548308	3
RPE1	MEOX1	134.6729957746003	5
RPE1	MEOX1	158.47058432191864	19
RPE1	MEOX1	167.58391023580538	7
RPE1	MEOX1	202.9069643297932	6
RPE1	MEOX1	127.52798751974937	13
RPE1	MEOX1	133.0549845154253	9
RPE1	MEOX1	123.43983056932312	14
RPE1	MEOX1	153.2598027529603	6
RPE1	MEOX1	172.74868735530032	13
RPE1	MEOX1	168.4932991892588	2
RPE1	MEOX1	134.38144971474836	7
RPE1	MEOX1	195.80789125934854	4
RPE1	MEOX1	194.63517462420054	3
RPE1	MEOX1	208.96763959840104	4
RPE1	MEOX1	145.48902480912375	7
RPE1	MEOX1	139.19182306244545	10
RPE1	MEOX1	158.54068178130453	5
RPE1	MEOX1	159.145294093903	4
RPE1	MEOX1	168.28362929297913	6
RPE1	MEOX1	152.26280120385803	3
RPE1	MEOX1	136.16104448136625	8
RPE1	MEOX1	128.6834905181216	9
RPE1	MEOX1	222.16599696342422	1
RPE1	MEOX1	139.4961547964074	7
RPE1	MEOX1	246.23336868247748	2
RPE1	MEOX1	135.72869816756867	7
RPE1	MEOX1	166.8434437421106	7
RPE1	MEOX1	180.3101109505903	7
RPE1	MEOX1	138.49204081583719	6
RPE1	MEOX1	157.52108447052203	6
RPE1	MEOX1	216.19078065548112	1
RPE1	MEOX1	170.34161228413976	2
RPE1	MEOX1	160.1742081847524	1
RPE1	MEOX1	125.57959214421443	11
RPE1	MEOX1	165.09353984663375	0
RPE1	MEOX1	126.68893145248295	4
RPE1	MEOX1	127.39726272264616	5
RPE1	MEOX1	271.77325776197335	2
RPE1	MEOX1	176.28125037053584	4
RPE1	MEOX1	156.73842839069195	1
RPE1	MEOX1	206.76818930458558	4
RPE1	MEOX1	165.58647965053578	4
RPE1	MEOX1	189.1868037570608	8
RPE1	MEOX1	239.01982523344992	2
RPE1	MEOX1	166.69284708859283	6
RPE1	MEOX1	160.1477210518523	8
RPE1	MEOX1	203.74770139716415	5
RPE1	MEOX1	152.74341041339554	2
RPE1	MEOX1	148.54155724647515	3
RPE1	MEOX1	173.13731509986258	7
RPE1	MEOX1	212.58512411993937	4
RPE1	MEOX1	125.22658703057228	8
RPE1	MEOX1	181.7468248803748	3
RPE1	MEOX1	149.0605600292606	3
RPE1	MEOX1	199.84469531286894	2
RPE1	MEOX1	293.3507063837528	3
RPE1	MEOX1	140.62017114416062	8
RPE1	MEOX1	109.7632070798147	13
RPE1	MEOX1	177.71282651455928	3
RPE1	MEOX1	221.84145580891175	0
RPE1	MEOX1	140.90010349642742	8
RPE1	MEOX1	152.70875693750727	7
RPE1	MEOX1	207.89369944459096	5
RPE1	MEOX1	125.59726612786686	10
RPE1	MEOX1	174.42890859187997	6
RPE1	MEOX1	146.94984128855774	7
RPE1	MEOX1	103.95718352216414	14
RPE1	MEOX1	200.1123788888036	3
RPE1	MEOX1	216.7935134198736	3
RPE1	MEOX1	141.79100718122876	9
RPE1	MEOX1	155.2207371496839	4
RPE1	MEOX1	99.04583979974396	14
RPE1	MEOX1	164.01756816725432	14
RPE1	MEOX1	186.5135399644028	5
RPE1	MEOX1	113.09547755935922	6
RPE1	MEOX1	135.8838308819073	13
RPE1	MEOX1	180.15726690950615	2
RPE1	MEOX1	140.91289112052053	5
RPE1	MEOX1	188.27188803935854	7
RPE1	MEOX1	187.21200324611644	4
RPE1	MEOX1	204.79785450772042	2
RPE1	MEOX1	197.79947509387407	2
RPE1	MEOX1	281.22811372570607	5
RPE1	MEOX1	117.53399053963204	15
RPE1	MEOX1	211.63701125817693	8
RPE1	MEOX1	142.60364408591238	1
RPE1	MEOX1	435.2037485524235	1
RPE1	MEOX1	77.20092787794557	16
RPE1	MEOX1	98.20898011805708	15
RPE1	MEOX1	241.26171090555036	1
RPE1	MEOX1	220.88306259682705	6
RPE1	MEOX1	204.37254628561413	5
RPE1	MEOX1	126.02227539779969	13
RPE1	MEOX1	289.1119105476017	3
RPE1	MEOX1	144.7770105248366	10
RPE1	MEOX1	99.0952640188891	12
RPE1	MEOX1	190.56538812544161	4
RPE1	MEOX1	194.7792822438073	8
RPE1	MEOX1	220.04930049186302	5
RPE1	MEOX1	215.6821841734978	2
RPE1	MEOX1	150.7434772809053	12
RPE1	MEOX1	221.8362128204244	0
RPE1	MEOX1	193.1851412323733	8
RPE1	MEOX1	223.53746786855965	1
RPE1	MEOX1	135.20112090983133	10
RPE1	MEOX1	168.42438544396194	7
RPE1	MEOX1	167.2980404695422	1
RPE1	MEOX1	134.19303515091042	6
RPE1	MEOX1	206.17632222386467	5
RPE1	MEOX1	123.14177455275508	15
RPE1	MEOX1	178.34630679852543	3
RPE1	MEOX1	195.984788033993	2
RPE1	MEOX1	257.74403100432363	1
RPE1	MEOX1	177.18863655048838	5
RPE1	MEOX1	124.24035131092191	6
RPE1	MEOX1	197.63306738872248	0
RPE1	MEOX1	103.9808809598844	7
RPE1	MEOX1	289.7030781675627	4
RPE1	MEOX1	177.29868003226014	5
RPE1	MEOX1	126.02683604013005	12
RPE1	MEOX1	152.3514245157112	4
RPE1	MEOX1	149.69679062828132	9
RPE1	MEOX1	106.93072727801835	13
RPE1	MEOX1	158.4654283590004	3
RPE1	MEOX1	131.45201595800114	17
RPE1	MEOX1	126.51634997192515	15
RPE1	MEOX1	243.55703241512663	2
RPE1	MEOX1	141.13035606119226	9
RPE1	MEOX1	163.78792247792353	3
RPE1	MEOX1	134.35501636065757	6
RPE1	MEOX1	128.52426127704095	15
RPE1	MEOX1	165.67987002198396	8
RPE1	MEOX1	136.76316108318068	3
RPE1	MEOX1	111.86796886636134	14
RPE1	MEOX1	144.96810306371867	5
RPE1	MEOX1	170.23403612741282	8
RPE1	MEOX1	142.13624194217886	4
RPE1	MEOX1	149.67071692382592	8
RPE1	MEOX1	149.1310358270662	5
RPE1	MEOX1	174.94660407831321	8
RPE1	MEOX1	123.43020817814097	13
RPE1	MEOX1	79.41954587784119	22
RPE1	MEOX1	135.12888357616478	6
RPE1	MEOX1	129.679569082646	20
RPE1	MEOX1	179.3556615046621	1
RPE1	MEOX1	190.52873466528436	10
RPE1	MEOX1	203.78110736717957	3
RPE1	MEOX1	139.58087427944218	13
RPE1	MEOX1	179.38285579469735	5
RPE1	MEOX1	131.31858963587342	10
RPE1	MEOX1	145.00165133201926	4
RPE1	MEOX1	158.59163769120187	9
RPE1	MEOX1	202.00770329817345	3
RPE1	MEOX1	261.5999483173041	8
RPE1	MEOX1	152.23153702329904	8
RPE1	MEOX1	169.57015358325538	4
RPE1	MEOX1	155.7650615058844	4
RPE1	MEOX1	143.67274677803212	5
RPE1	MEOX1	179.7063245343501	7
RPE1	MEOX1	120.27212702282823	11
RPE1	MEOX1	249.27006680284126	3
RPE1	MEOX1	135.16940585318974	4
RPE1	MEOX1	185.44709930474804	5
RPE1	MEOX1	232.256343546959	3
RPE1	MEOX1	230.08761783697668	4
RPE1	MEOX1	149.42025691917985	4
RPE1	MEOX1	60.70008136175501	30
RPE1	MEOX1	227.22077040128502	3
RPE1	MEOX1	148.68520327361452	5
RPE1	MEOX1	171.04154477549244	3
RPE1	MEOX1	210.1310879576549	5
RPE1	MEOX1	191.58786258124735	3
RPE1	MEOX1	209.61377913344015	1
RPE1	MEOX1	192.81228608239502	4
RPE1	MEOX1	264.7406157759465	3
RPE1	MEOX1	294.38392092731823	6
RPE1	MEOX1	135.64177130439316	8
RPE1	MEOX1	139.26715910080833	8
RPE1	MEOX1	139.6160816070819	8
RPE1	MEOX1	417.4440850025773	1
RPE1	MEOX1	116.48818721986265	9
RPE1	MEOX1	147.50822106682716	9
RPE1	MEOX1	222.26834642252223	3
RPE1	MEOX1	152.5321750687933	7
RPE1	MEOX1	127.8368188076141	11
RPE1	MEOX1	181.46114788996383	3
RPE1	MEOX1	137.57285600029545	11
RPE1	MEOX1	188.9287802629372	1
RPE1	MEOX1	150.50940023580202	4
RPE1	MEOX1	211.1968113828178	1
RPE1	MEOX1	154.56411477379174	16
RPE1	MEOX1	121.16446439877974	17
RPE1	MEOX1	215.3660093866544	1
RPE1	MEOX1	131.11942895111255	6
RPE1	MEOX1	188.48378091392382	3
RPE1	MEOX1	196.4082605061061	0
RPE1	MEOX1	185.2594319802334	4
RPE1	MEOX1	169.55974744613175	6
RPE1	MEOX1	188.28414785962178	3
RPE1	MEOX1	180.60467877975685	14
RPE1	MEOX1	79.23698444357325	21
RPE1	MEOX1	106.75733200198383	9
RPE1	MEOX1	83.08912881684005	28
RPE1	MEOX1	155.60633167542574	7
RPE1	MEOX1	283.6737317142569	0
RPE1	MEOX1	123.93352185265873	18
RPE1	MEOX1	216.91130894127872	4
RPE1	MEOX1	179.72159435886618	6
RPE1	MEOX1	124.6718260082917	11
RPE1	MEOX1	137.8721295690166	10
RPE1	MEOX1	218.13831797386922	2
RPE1	MEOX1	170.4353573333239	5
RPE1	MEOX1	163.41317609438605	7
RPE1	MEOX1	155.06820122617583	5
RPE1	MEOX1	261.9652355820827	6
RPE1	MEOX1	129.01242056306	3
RPE1	MEOX1	172.54362762501586	3
RPE1	MEOX1	152.00426979185085	7
RPE1	MEOX1	124.23091948878849	13
RPE1	MEOX1	202.4395698120396	1
RPE1	MEOX1	183.28447676765208	8
RPE1	MEOX1	267.50286203378744	3
RPE1	MEOX1	148.19594065670614	11
RPE1	MEOX1	52.105797920115556	25
RPE1	MEOX1	155.8919176260897	9
RPE1	MEOX1	187.36112609388388	3
RPE1	MEOX1	159.8024297296212	10
RPE1	MEOX1	163.85276008568968	4
RPE1	MEOX1	225.4706916877939	1
RPE1	MEOX1	213.2752852484765	1
RPE1	MEOX1	175.0124206539173	9
RPE1	MEOX1	196.61744376146345	1
RPE1	MEOX1	217.27861015405583	4
RPE1	MEOX1	138.1200854463779	2
RPE1	MEOX1	124.07628275169294	7
RPE1	MEOX1	226.97785566950452	0
RPE1	MEOX1	142.4509847551397	5
RPE1	MEOX1	115.38392453160716	14
RPE1	MEOX1	133.18154490526211	5
RPE1	MEOX1	199.66931591492195	5
RPE1	MEOX1	148.19363097404204	7
RPE1	MEOX1	194.13529556261443	2
RPE1	MEOX1	183.32078052725146	2
RPE1	MEOX1	160.64903742078633	4
RPE1	MEOX1	151.20356661309822	7
RPE1	MEOX1	236.1969337801715	1
RPE1	MEOX1	87.42676629423617	25
RPE1	MEOX1	137.14495541455344	5
RPE1	MEOX1	229.82521912147268	7
RPE1	MEOX1	222.8648415313801	4
RPE1	MEOX1	135.1291604778407	10
RPE1	MEOX1	158.30606196219455	7
RPE1	MEOX1	327.8395750394517	3
RPE1	MEOX1	160.7300539623336	9
RPE1	MEOX1	146.42221490744805	6
RPE1	MEOX1	163.31491915338805	3
RPE1	MEOX1	142.287756297631	8
RPE1	MEOX1	141.10471485194023	5
RPE1	MEOX1	145.80525113534227	4
RPE1	MEOX1	115.40427012350305	14
RPE1	MEOX1	176.62748515614385	9
RPE1	MEOX1	278.8288245255578	4
RPE1	MEOX1	159.36957961355668	3
RPE1	MEOX1	172.3848104480453	5
RPE1	MEOX1	126.25346201847846	15
RPE1	MEOX1	195.02454312607392	3
RPE1	MEOX1	139.02097303219324	10
RPE1	MEOX1	134.24327477146326	8
RPE1	MEOX1	175.46345169791903	1
RPE1	MEOX1	168.9165123412979	6
RPE1	MEOX1	102.64113447525823	11
RPE1	MEOX1	114.18363204964606	10
RPE1	MEOX1	148.61326015075934	6
RPE1	MEOX1	150.9522496547937	11
RPE1	MEOX1	243.7627913473385	6
RPE1	MEOX1	215.3811955385308	1
RPE1	MEOX1	176.49360992589547	7
RPE1	MEOX1	145.3481348816147	5
RPE1	MEOX1	153.0854218558846	5
RPE1	MEOX1	227.8647943407499	3
RPE1	MEOX1	146.14191559241942	9
RPE1	MEOX1	114.7305919674181	15
RPE1	MEOX1	303.44823584490433	1
RPE1	MEOX1	186.4523749382252	2
RPE1	MEOX1	100.69827808231794	18
RPE1	MEOX1	151.7141937592549	8
RPE1	MEOX1	114.46530024554747	6
RPE1	MEOX1	212.48333702938146	3
RPE1	MEOX1	226.92194229569512	3
RPE1	MEOX1	54.12219659613283	29
RPE1	MEOX1	137.07609646456183	8
RPE1	MEOX1	171.03794100191996	3
RPE1	MEOX1	192.99104942476617	5
RPE1	MEOX1	181.28056239232572	5
RPE1	MEOX1	168.14006059439762	7
RPE1	MEOX1	164.65714211840756	5
RPE1	MEOX1	151.27654323999525	3
RPE1	MEOX1	179.43607326739456	8
RPE1	MEOX1	263.26250778271117	7
RPE1	MEOX1	196.79271983904408	4
RPE1	MEOX1	198.8270029667136	3
RPE1	MEOX1	254.2795769367423	2
RPE1	MEOX1	164.67960849803572	6
RPE1	MEOX1	265.7342252675588	3
RPE1	MEOX1	179.62217797319218	4
RPE1	MEOX1	215.77696132202712	5
RPE1	MEOX1	148.41496509154783	5
RPE1	MEOX1	134.18635851365735	6
RPE1	MEOX1	156.33272670621088	7
RPE1	MEOX1	168.51764198604846	3
RPE1	MEOX1	110.39578441335073	11
RPE1	MEOX1	51.646449978171255	13
RPE1	MEOX1	119.25562210443069	16
RPE1	MEOX1	133.402489858081	7
RPE1	MEOX1	110.72956891943332	8
RPE1	MEOX1	172.39835904379677	4
RPE1	MEOX1	235.7662670296228	2
RPE1	MEOX1	169.3028060275135	8
RPE1	MEOX1	166.65051590172519	2
RPE1	MEOX1	147.623587748803	5
RPE1	MEOX1	151.7119771516442	8
RPE1	MEOX1	209.67080755231305	12
RPE1	MEOX1	149.50507640639023	6
RPE1	MEOX1	71.64956400183404	22
RPE1	MEOX1	145.02984139909657	5
RPE1	MEOX1	209.37413257351824	2
RPE1	MEOX1	143.11330197364995	7
RPE1	MEOX1	215.37871605597155	4
RPE1	MEOX1	118.0846449168766	6
RPE1	MEOX1	57.02517054611918	19
RPE1	MEOX1	164.5191563772396	6
RPE1	MEOX1	151.3027047890686	3
RPE1	MEOX1	138.9843313910159	2
RPE1	MEOX1	153.56048487067937	6
RPE1	MEOX1	123.88347238144951	14
RPE1	MEOX1	114.84155553954875	10
RPE1	MEOX1	194.87833839617716	4
RPE1	MEOX1	239.31402689736487	1
RPE1	MEOX1	238.3676285618573	3
RPE1	MEOX1	165.3337693623212	6
RPE1	MEOX1	107.5531211232992	13
RPE1	MEOX1	202.0072131269446	5
RPE1	MEOX1	149.0817888570774	9
RPE1	MEOX1	145.6681713085706	12
RPE1	MEOX1	158.76116567774193	10
RPE1	MEOX1	245.92452932454412	6
RPE1	MEOX1	158.8108737682589	9
RPE1	MEOX1	109.61518188514556	15
RPE1	MEOX1	138.15999249117485	8
RPE1	MEOX1	174.85166104090476	4
RPE1	MEOX1	237.56392127131542	0
RPE1	MEOX1	183.83664704522604	7
RPE1	MEOX1	242.3322524872732	3
RPE1	MEOX1	196.91379150781262	5
RPE1	MEOX1	146.97366271247023	10
RPE1	MEOX1	157.056631401775	6
RPE1	MEOX1	159.4062685102026	2
RPE1	MEOX1	158.9325215842721	5
RPE1	MEOX1	231.33592284718523	6
RPE1	MEOX1	210.42706821033107	11
RPE1	MEOX1	155.5230115896852	13
RPE1	MEOX1	142.7432632067655	10
RPE1	MEOX1	179.30535839953367	7
RPE1	MEOX1	321.99790431373356	4
RPE1	MEOX1	201.1657557260181	5
RPE1	MEOX1	203.0616877881525	5
RPE1	MEOX1	169.70660471470046	5
RPE1	MEOX1	126.42773581077888	11
RPE1	MEOX1	126.69681271299044	13
RPE1	MEOX1	153.42070112769827	5
RPE1	MEOX1	156.74750026323764	2
RPE1	MEOX1	206.30841530655977	0
RPE1	MEOX1	129.8864603628999	12
RPE1	MEOX1	166.284372633889	7
RPE1	MEOX1	182.5491060743969	14
RPE1	MEOX1	201.32234590894421	5
RPE1	MEOX1	256.2475765330357	2
RPE1	MEOX1	231.79540517709694	2
RPE1	MEOX1	197.34689523758257	6
RPE1	MEOX1	147.5913215858748	6
RPE1	MEOX1	214.61152491529356	4
RPE1	MEOX1	143.39637148054632	12
RPE1	MEOX1	160.0310842477882	6
RPE1	MEOX1	155.51499877932338	11
RPE1	MEOX1	196.21834718434474	3
RPE1	MEOX1	171.47528946771484	5
RPE1	MEOX1	171.6743628448318	6
RPE1	MEOX1	193.49710666348776	3
RPE1	MEOX1	141.37216121182738	10
RPE1	MEOX1	195.2013274738962	10
RPE1	MEOX1	160.81002801642168	3
RPE1	MEOX1	148.8307831113275	6
RPE1	MEOX1	173.96528966904378	1
RPE1	MEOX1	158.65249891290796	6
RPE1	MEOX1	127.36413378563844	9
RPE1	MEOX1	176.63210590469043	1
RPE1	MEOX1	132.82142760916778	8
RPE1	MEOX1	219.30248407484058	3
RPE1	MEOX1	163.00839312885586	7
RPE1	MEOX1	126.1573448923892	11
RPE1	MEOX1	225.00686999058456	3
RPE1	MEOX1	143.15928458666244	5
RPE1	MEOX1	172.3556096661081	1
RPE1	MEOX1	179.14010953646053	4
RPE1	MEOX1	282.58242688444324	0
RPE1	MEOX1	110.82399695779912	5
RPE1	MEOX1	180.44706659994634	8
RPE1	MEOX1	159.71138452380765	10
RPE1	MEOX1	255.23989193193128	2
RPE1	MEOX1	313.8942522918729	3
RPE1	MEOX1	192.60317775436891	3
RPE1	MEOX1	166.3495513624161	9
RPE1	MEOX1	144.69096663880705	9
RPE1	MEOX1	114.23351154080383	10
RPE1	MEOX1	133.9684296730828	10
RPE1	MEOX1	130.6578350259088	2
RPE1	MEOX1	172.02825376649395	6
RPE1	MEOX1	279.5397333199719	1
RPE1	MEOX1	175.51134105159863	16
RPE1	MEOX1	111.98912932918893	12
RPE1	MEOX1	158.82624062813687	5
RPE1	MEOX1	220.47398204643426	3
RPE1	MEOX1	193.38313669295619	2
RPE1	MEOX1	195.29264625352116	1
RPE1	MEOX1	150.63359626228507	4
RPE1	MEOX1	152.90555318145823	5
RPE1	MEOX1	155.1454276130497	7
RPE1	MEOX1	275.14249856937175	6
RPE1	MEOX1	297.3990516226471	3
RPE1	MEOX1	166.88609509368038	10
RPE1	MEOX1	127.11493713365121	3
RPE1	MEOX1	136.97256981117494	4
RPE1	MEOX1	207.34152152832462	7
RPE1	MEOX1	68.91269214403647	24
RPE1	MEOX1	125.25553381634865	7
RPE1	MEOX1	135.06113392572047	4
RPE1	MEOX1	196.5272639503103	2
RPE1	MEOX1	171.23629615202563	4
RPE1	MEOX1	115.30186821597391	14
RPE1	MEOX1	186.03990761716324	2
RPE1	MEOX1	171.16166375688286	7
RPE1	MEOX1	153.8733609092356	6
RPE1	MEOX1	151.51812250094932	10
RPE1	MEOX1	177.09358915462659	7
RPE1	MEOX1	139.11127480635466	4
RPE1	MEOX1	148.69404009101757	6
RPE1	MEOX1	194.52976978812148	0
RPE1	MEOX1	152.18862109336303	7
RPE1	MEOX1	228.84801803622761	4
RPE1	MEOX1	260.74483273579466	2
RPE1	MEOX1	235.83355114862965	1
RPE1	MEOX1	121.18617661630371	9
RPE1	MEOX1	239.29994533786288	8
RPE1	MEOX1	86.04433666444088	26
RPE1	MEOX1	252.58838078577637	2
RPE1	MEOX1	153.16806873255018	3
RPE1	MEOX1	159.1752550443871	4
RPE1	MEOX1	157.63183928439452	4
RPE1	MEOX1	144.38637579162943	12
RPE1	MEOX1	181.59426557989636	7
RPE1	MEOX1	249.51306677718935	3
RPE1	MEOX1	99.78596085706319	19
RPE1	MEOX1	162.0457050974253	6
RPE1	MEOX1	175.84830195364933	3
RPE1	MEOX1	151.6519287862565	5
RPE1	MEOX1	145.14560065780807	10
RPE1	MEOX1	192.90690477091266	3
RPE1	MEOX1	97.31097495984675	17
RPE1	MEOX1	262.5500115376819	2
RPE1	MEOX1	175.01952859356066	2
RPE1	MEOX1	223.0920742106902	7
RPE1	MEOX1	145.20878525559522	9
RPE1	MEOX1	122.95620410177922	3
RPE1	MEOX1	175.90855856250238	5
RPE1	MEOX1	174.17037652542638	9
RPE1	MEOX1	145.66055065287844	5
RPE1	MEOX1	139.60513980901774	9
RPE1	MEOX1	130.6219541227315	7
RPE1	MEOX1	187.77570507595297	4
RPE1	MEOX1	180.3749222144333	8
RPE1	MEOX1	293.23225087996394	3
RPE1	MEOX1	153.67417432707595	17
RPE1	MEOX1	130.81721916496127	14
RPE1	MEOX1	162.34691783130282	11
RPE1	MEOX1	252.0787041675919	1
RPE1	MEOX1	247.2682577120945	1
RPE1	MEOX1	211.8455997930503	4
RPE1	MEOX1	228.88686643472997	4
RPE1	MEOX1	94.49331924926308	14
RPE1	MEOX1	173.60878872137567	7
RPE1	MEOX1	165.4616801826017	9
RPE1	MEOX1	164.4008650618145	9
RPE1	MEOX1	90.91329099016511	19
RPE1	MEOX1	192.6079299521089	3
RPE1	MEOX1	153.76310980398304	4
RPE1	MEOX1	141.5860572205416	3
RPE1	MEOX1	155.76701412845307	6
RPE1	MEOX1	153.2861523920448	8
RPE1	MEOX1	180.52392116012123	4
RPE1	MEOX1	136.6572968068595	9
RPE1	MEOX1	149.5797510813453	10
RPE1	MEOX1	200.96756382259355	3
RPE1	MEOX1	182.00594716909833	3
RPE1	MEOX1	123.43117533507923	16
RPE1	MEOX1	237.15803639492393	2
RPE1	MEOX1	138.72241411737113	6
RPE1	MEOX1	265.547069404713	4
RPE1	MEOX1	154.1866576998975	4
RPE1	MEOX1	165.0228703169244	5
RPE1	MEOX1	95.09038298401144	12
RPE1	MEOX1	242.7682558832871	0
RPE1	MEOX1	160.8522016706154	5
RPE1	MEOX1	101.48082534321854	5
RPE1	MEOX1	157.7650619738719	5
RPE1	MEOX1	99.0038592571539	17
RPE1	MEOX1	139.42758402295732	5
RPE1	MEOX1	266.394761544878	1
RPE1	MEOX1	79.88038840364887	21
RPE1	MEOX1	166.91422728723495	3
RPE1	MEOX1	196.7673614817934	5
RPE1	MEOX1	182.2684637877312	3
RPE1	MEOX1	62.430313287946326	16
RPE1	MEOX1	116.43992787473553	10
RPE1	MEOX1	286.4382049314169	0
RPE1	MEOX1	167.4291986476375	3
RPE1	MEOX1	126.01838545050178	12
RPE1	MEOX1	216.99066679054005	1
RPE1	MEOX1	162.76078226254697	4
RPE1	MEOX1	175.55001557291536	3
RPE1	MEOX1	123.12291131429983	10
RPE1	MEOX1	258.69235371858275	3
RPE1	MEOX1	128.58484629399058	9
RPE1	MEOX1	184.96855443292975	10
RPE1	MEOX1	332.8711860542098	4
RPE1	MEOX1	148.84887154678827	3
RPE1	MEOX1	173.7698057689274	5
RPE1	MEOX1	164.57531068794717	4
RPE1	MEOX1	124.76723366679118	8
RPE1	MEOX1	172.49001632733285	5
RPE1	MEOX1	177.58785838105914	2
RPE1	MEOX1	134.5606870755866	5
RPE1	MEOX1	121.58398640077755	5
RPE1	MEOX1	132.84445001385254	15
RPE1	MEOX1	99.66685197036307	16
RPE1	MEOX1	155.87396989164353	4
RPE1	MEOX1	153.86476933878436	4
RPE1	MEOX1	143.52078660780083	7
RPE1	MEOX1	175.41240427656223	6
RPE1	MEOX1	331.5566227424002	2
RPE1	MEOX1	184.39926345189608	2
RPE1	MEOX1	162.09616372536905	7
RPE1	MEOX1	167.8953810042112	5
RPE1	MEOX1	161.82213215379096	5
RPE1	MEOX1	82.66246466625647	15
RPE1	MEOX1	166.5037548061356	3
RPE1	MEOX1	122.58121009689792	17
RPE1	MEOX1	150.25080038928974	10
RPE1	MEOX1	55.55083572938112	16
RPE1	MEOX1	210.26826421808835	4
RPE1	MEOX1	144.63089400767598	2
RPE1	MEOX1	131.60327492867663	10
RPE1	MEOX1	159.43522363672588	3
RPE1	MEOX1	88.49688265048498	16
RPE1	MEOX1	239.0349826674262	7
RPE1	MEOX1	298.88216736005256	0
RPE1	MEOX1	161.78148479803542	5
RPE1	MEOX1	135.86989590776065	12
RPE1	MEOX1	137.3292428146981	9
RPE1	MEOX1	158.88438699454963	6
RPE1	MEOX1	146.49771872092535	8
RPE1	MEOX1	112.27483457715513	9
RPE1	MEOX1	197.2133868064512	5
RPE1	MEOX1	139.4194377396569	8
RPE1	MEOX1	173.01729605751976	6
RPE1	MEOX1	172.2351660964704	4
RPE1	MEOX1	122.01057385014435	9
RPE1	MEOX1	84.9267063085873	29
RPE1	MEOX1	190.59788304796126	4
RPE1	MEOX1	150.03901880576726	7
RPE1	MEOX1	207.7422031557097	5
RPE1	MEOX1	178.38399945053942	6
RPE1	MEOX1	243.74195130428276	3
RPE1	MEOX1	289.9253501020594	4
RPE1	MEOX1	176.2889967642813	3
RPE1	MEOX1	218.95654259346855	3
RPE1	MEOX1	238.6274823269216	0
RPE1	MEOX1	166.5490060094921	3
RPE1	MEOX1	240.3770354764932	0
RPE1	MEOX1	159.78131512202347	6
RPE1	MEOX1	222.29110295712266	0
RPE1	MEOX1	176.1556657584564	6
RPE1	MEOX1	170.7583071877487	3
RPE1	MEOX1	279.09268557589803	4
RPE1	MEOX1	171.54226664554636	14
RPE1	MEOX1	84.17329359400831	17
RPE1	MEOX1	179.26810084557061	4
RPE1	MEOX1	178.02273952728265	3
RPE1	MEOX1	201.2319798805707	5
RPE1	MEOX1	88.34976145026864	15
RPE1	MEOX1	145.71319537634673	13
RPE1	MEOX1	230.41336487714867	2
RPE1	MEOX1	108.02663612667679	11
RPE1	MEOX1	159.7709491931501	7
RPE1	MEOX1	188.0901425451586	4
RPE1	MEOX1	205.49749271851303	5
RPE1	MEOX1	132.52784767952366	6
RPE1	MEOX1	101.90312397923509	14
RPE1	MEOX1	148.97320253791017	7
RPE1	MEOX1	147.73362959430966	7
RPE1	MEOX1	199.82358031924562	3
RPE1	MEOX1	131.49564831287972	12
RPE1	MEOX1	170.1846996089838	5
RPE1	MEOX1	143.52193041318952	9
RPE1	MEOX1	151.9107678629579	4
RPE1	MEOX1	299.001939955591	1
RPE1	MEOX1	148.61250129026297	8
RPE1	MEOX1	146.3606372631874	5
RPE1	MEOX1	191.32971137529145	1
RPE1	MEOX1	173.62624807127187	0
RPE1	MEOX1	140.77922380316676	6
RPE1	MEOX1	125.48719280346316	10
RPE1	MEOX1	151.45093717108116	5
RPE1	MEOX1	111.94341950924591	14
RPE1	MEOX1	184.84107340003106	2
RPE1	MEOX1	171.8451315191289	2
RPE1	MEOX1	81.57552096576359	24
RPE1	MEOX1	166.13945659991379	3
RPE1	MEOX1	143.47017579319456	7
RPE1	MEOX1	150.03285642538148	6
RPE1	MEOX1	319.2593075199238	2
RPE1	MEOX1	223.5390906061542	4
RPE1	MEOX1	291.54778948834377	2
RPE1	MEOX1	281.6900233323757	2
RPE1	MEOX1	88.44797313898327	18
RPE1	MEOX1	140.5506476382182	10
RPE1	MEOX1	138.58072782724014	4
RPE1	MEOX1	193.30853935865812	5
RPE1	MEOX1	211.89506510754686	3
RPE1	MEOX1	193.82894209955026	2
RPE1	MEOX1	160.49505627410653	2
RPE1	MEOX1	111.69962547388066	13
RPE1	MEOX1	176.86638096661076	5
RPE1	MEOX1	191.9255148570214	9
RPE1	MEOX1	178.76550567163392	4
RPE1	MEOX1	172.39023306525883	3
RPE1	MEOX1	173.33602208594536	5
RPE1	MEOX1	191.455354927405	4
RPE1	MEOX1	128.95586405370668	15
RPE1	MEOX1	178.20758700506556	4
RPE1	MEOX1	213.51558620420624	4
RPE1	MEOX1	268.67996084224603	2
RPE1	MEOX1	135.3105920248758	9
RPE1	MEOX1	156.09466442914658	7
RPE1	MEOX1	189.86130419926226	7
RPE1	MEOX1	274.2713876215679	4
RPE1	MEOX1	222.26241597826072	6
RPE1	MEOX1	234.91858647595512	1
RPE1	MEOX1	141.7724151980187	3
RPE1	MEOX1	120.14360508510102	10
RPE1	MEOX1	201.44362317876912	4
RPE1	MEOX1	174.4169429233824	5
RPE1	MEOX1	149.98278350864257	12
RPE1	MEOX1	206.523073527311	7
RPE1	MEOX1	137.58711299638438	13
RPE1	MEOX1	160.51367190350865	4
RPE1	MEOX1	97.80430951620049	11
RPE1	MEOX1	144.25532818611273	4
RPE1	MEOX1	84.77693393650648	20
RPE1	MEOX1	198.62460692483862	2
RPE1	MEOX1	132.60830219470782	9
RPE1	MEOX1	246.12604953693375	1
RPE1	MEOX1	164.35089431934307	2
RPE1	MEOX1	178.33612478743112	7
RPE1	MEOX1	169.55806084487517	7
RPE1	MEOX1	169.71436030103314	17
RPE1	MEOX1	143.04721530501308	6
RPE1	MEOX1	145.12934053645267	3
RPE1	MEOX1	224.875329173272	1
RPE1	MEOX1	88.3415216042419	15
RPE1	MEOX1	194.29935008358163	4
RPE1	MEOX1	124.4218550644839	15
RPE1	MEOX1	149.21631166217472	7
RPE1	MEOX1	127.25093931029042	10
RPE1	MEOX1	170.89707747501208	6
RPE1	MEOX1	135.85217661619495	5
RPE1	MEOX1	202.0748224319637	3
RPE1	MEOX1	138.5486850813738	10
RPE1	MEOX1	195.4753505157682	6
RPE1	MEOX1	164.36020539800634	9
RPE1	MEOX1	298.9567937597805	2
RPE1	MEOX1	164.9881335290908	4
RPE1	MEOX1	186.9311295389535	6
RPE1	MEOX1	198.42192814295427	3
RPE1	MEOX1	292.273052676678	2
RPE1	MEOX1	117.72926236143901	8
RPE1	MEOX1	166.48913182842327	6
RPE1	MEOX1	90.25997120912918	10
RPE1	MEOX1	176.84747779279905	5
RPE1	MEOX1	186.4775536413393	8
RPE1	MEOX1	180.26080901034373	5
RPE1	MEOX1	145.078174315159	5
RPE1	MEOX1	148.82312830031623	10
RPE1	MEOX1	206.51937547388044	4
RPE1	MEOX1	116.18453230858763	8
RPE1	MEOX1	295.06717913285297	1
RPE1	MEOX1	138.14457805825785	9
RPE1	MEOX1	224.34781852033169	5
RPE1	MEOX1	107.15806182972078	6
RPE1	MEOX1	95.07115636742758	15
RPE1	MEOX1	136.41361913762054	7
RPE1	MEOX1	311.0079539813116	1
RPE1	MEOX1	145.53511446510154	13
RPE1	MEOX1	176.87966765881612	3
RPE1	MEOX1	141.4624581404041	9
RPE1	MEOX1	192.01488248870777	0
RPE1	MEOX1	110.65960106384001	10
RPE1	MEOX1	206.42761394848588	2
RPE1	MEOX1	173.88614881994957	3
RPE1	MEOX1	233.214660086745	9
RPE1	MEOX1	286.7590865905318	0
RPE1	MEOX1	193.09847827229007	3
RPE1	MEOX1	153.77435278195534	7
RPE1	MEOX1	231.25780093008845	2
RPE1	MEOX1	118.38492732786244	12
RPE1	MEOX1	261.63951368361774	0
RPE1	MEOX1	151.59263741740955	7
RPE1	MEOX1	162.3231837620936	5
RPE1	MEOX1	250.89576141482792	2
RPE1	MEOX1	163.3305481639441	3
RPE1	MEOX1	157.3441795043616	8
[truncated: 30,012 more rows]
