# Supplementary material for: Nanoscale 3D DNA tracing in non-denatured cells resolves the Cohesin-dependent loop architecture of the genome in situ
Source: Nat Commun. 2025 Jul 19;16:6673. doi: 10.1038/s41467-025-61689-y (PMC12276220; doi:10.1038/s41467-025-61689-y)
Supplement: Supplementary file 6 — Source Data [file 41467_2025_61689_MOESM6_ESM.zip › Supplementary_Fig5f.csv]

cell_type	region	g_dist
RPE1	MEOX1	70
RPE1	MEOX1	60
RPE1	MEOX1	100
RPE1	MEOX1	60
RPE1	MEOX1	90
RPE1	MEOX1	70
RPE1	MEOX1	100
RPE1	MEOX1	70
RPE1	MEOX1	60
RPE1	MEOX1	140
RPE1	MEOX1	100
RPE1	MEOX1	190
RPE1	MEOX1	60
RPE1	MEOX1	190
RPE1	MEOX1	60
RPE1	MEOX1	230
RPE1	MEOX1	60
RPE1	MEOX1	120
RPE1	MEOX1	70
RPE1	MEOX1	70
RPE1	MEOX1	70
RPE1	MEOX1	130
RPE1	MEOX1	210
RPE1	MEOX1	200
RPE1	MEOX1	160
RPE1	MEOX1	160
RPE1	MEOX1	190
RPE1	MEOX1	80
RPE1	MEOX1	80
RPE1	MEOX1	60
RPE1	MEOX1	170
RPE1	MEOX1	90
RPE1	MEOX1	60
RPE1	MEOX1	110
RPE1	MEOX1	80
RPE1	MEOX1	80
RPE1	MEOX1	110
RPE1	MEOX1	100
RPE1	MEOX1	70
RPE1	MEOX1	130
RPE1	MEOX1	90
RPE1	MEOX1	70
RPE1	MEOX1	160
RPE1	MEOX1	100
RPE1	MEOX1	100
RPE1	MEOX1	140
RPE1	MEOX1	70
RPE1	MEOX1	140
RPE1	MEOX1	110
RPE1	MEOX1	80
RPE1	MEOX1	70
RPE1	MEOX1	60
RPE1	MEOX1	120
RPE1	MEOX1	140
RPE1	MEOX1	90
RPE1	MEOX1	60
RPE1	MEOX1	60
RPE1	MEOX1	90
RPE1	MEOX1	80
RPE1	MEOX1	110
RPE1	MEOX1	100
RPE1	MEOX1	60
RPE1	MEOX1	60
RPE1	MEOX1	140
RPE1	MEOX1	90
RPE1	MEOX1	110
RPE1	MEOX1	160
RPE1	MEOX1	80
RPE1	MEOX1	140
RPE1	MEOX1	100
RPE1	MEOX1	130
RPE1	MEOX1	110
RPE1	MEOX1	250
RPE1	MEOX1	80
RPE1	MEOX1	270
RPE1	MEOX1	90
RPE1	MEOX1	150
RPE1	MEOX1	180
RPE1	MEOX1	110
RPE1	MEOX1	140
RPE1	MEOX1	80
RPE1	MEOX1	60
RPE1	MEOX1	90
RPE1	MEOX1	70
RPE1	MEOX1	60
RPE1	MEOX1	100
RPE1	MEOX1	70
RPE1	MEOX1	90
RPE1	MEOX1	60
RPE1	MEOX1	60
RPE1	MEOX1	90
RPE1	MEOX1	60
RPE1	MEOX1	100
RPE1	MEOX1	190
RPE1	MEOX1	130
RPE1	MEOX1	90
RPE1	MEOX1	70
RPE1	MEOX1	60
RPE1	MEOX1	70
RPE1	MEOX1	150
RPE1	MEOX1	80
RPE1	MEOX1	210
RPE1	MEOX1	160
RPE1	MEOX1	60
RPE1	MEOX1	130
RPE1	MEOX1	60
RPE1	MEOX1	60
RPE1	MEOX1	130
RPE1	MEOX1	110
RPE1	MEOX1	80
RPE1	MEOX1	70
RPE1	MEOX1	120
RPE1	MEOX1	60
RPE1	MEOX1	70
RPE1	MEOX1	110
RPE1	MEOX1	80
RPE1	MEOX1	180
RPE1	MEOX1	80
RPE1	MEOX1	140
RPE1	MEOX1	210
RPE1	MEOX1	180
RPE1	MEOX1	120
RPE1	MEOX1	100
RPE1	MEOX1	130
RPE1	MEOX1	140
RPE1	MEOX1	60
RPE1	MEOX1	60
RPE1	MEOX1	110
RPE1	MEOX1	60
RPE1	MEOX1	190
RPE1	MEOX1	80
RPE1	MEOX1	130
RPE1	MEOX1	160
RPE1	MEOX1	210
RPE1	MEOX1	100
RPE1	MEOX1	180
RPE1	MEOX1	60
RPE1	MEOX1	220
RPE1	MEOX1	120
RPE1	MEOX1	100
RPE1	MEOX1	100
RPE1	MEOX1	130
RPE1	MEOX1	80
RPE1	MEOX1	70
RPE1	MEOX1	220
RPE1	MEOX1	170
RPE1	MEOX1	150
RPE1	MEOX1	160
RPE1	MEOX1	70
RPE1	MEOX1	150
RPE1	MEOX1	200
RPE1	MEOX1	170
RPE1	MEOX1	130
RPE1	MEOX1	90
RPE1	MEOX1	90
RPE1	MEOX1	110
RPE1	MEOX1	80
RPE1	MEOX1	60
RPE1	MEOX1	110
RPE1	MEOX1	70
RPE1	MEOX1	80
RPE1	MEOX1	130
RPE1	MEOX1	90
RPE1	MEOX1	60
RPE1	MEOX1	100
RPE1	MEOX1	110
RPE1	MEOX1	190
RPE1	MEOX1	70
RPE1	MEOX1	80
RPE1	MEOX1	100
RPE1	MEOX1	70
RPE1	MEOX1	60
RPE1	MEOX1	70
RPE1	MEOX1	100
RPE1	MEOX1	90
RPE1	MEOX1	60
RPE1	MEOX1	110
RPE1	MEOX1	60
RPE1	MEOX1	180
RPE1	MEOX1	120
RPE1	MEOX1	190
RPE1	MEOX1	80
RPE1	MEOX1	110
RPE1	MEOX1	60
RPE1	MEOX1	60
RPE1	MEOX1	120
RPE1	MEOX1	90
RPE1	MEOX1	160
RPE1	MEOX1	60
RPE1	MEOX1	110
RPE1	MEOX1	80
RPE1	MEOX1	60
RPE1	MEOX1	60
RPE1	MEOX1	80
RPE1	MEOX1	100
RPE1	MEOX1	70
RPE1	MEOX1	70
RPE1	MEOX1	90
RPE1	MEOX1	100
RPE1	MEOX1	140
RPE1	MEOX1	200
RPE1	MEOX1	70
RPE1	MEOX1	80
RPE1	MEOX1	80
RPE1	MEOX1	90
RPE1	MEOX1	70
RPE1	MEOX1	60
RPE1	MEOX1	90
RPE1	MEOX1	120
RPE1	MEOX1	60
RPE1	MEOX1	60
RPE1	MEOX1	220
RPE1	MEOX1	70
RPE1	MEOX1	110
RPE1	MEOX1	80
RPE1	MEOX1	150
RPE1	MEOX1	150
RPE1	MEOX1	130
RPE1	MEOX1	110
RPE1	MEOX1	130
RPE1	MEOX1	140
RPE1	MEOX1	70
RPE1	MEOX1	60
RPE1	MEOX1	90
RPE1	MEOX1	180
RPE1	MEOX1	140
RPE1	MEOX1	100
RPE1	MEOX1	190
RPE1	MEOX1	110
RPE1	MEOX1	80
RPE1	MEOX1	70
RPE1	MEOX1	210
RPE1	MEOX1	140
RPE1	MEOX1	60
RPE1	MEOX1	90
RPE1	MEOX1	160
RPE1	MEOX1	60
RPE1	MEOX1	210
RPE1	MEOX1	150
RPE1	MEOX1	70
RPE1	MEOX1	100
RPE1	MEOX1	60
RPE1	MEOX1	120
RPE1	MEOX1	120
RPE1	MEOX1	100
RPE1	MEOX1	120
RPE1	MEOX1	70
RPE1	MEOX1	60
RPE1	MEOX1	240
RPE1	MEOX1	90
RPE1	MEOX1	90
RPE1	MEOX1	80
RPE1	MEOX1	100
RPE1	MEOX1	60
RPE1	MEOX1	100
RPE1	MEOX1	200
RPE1	MEOX1	170
RPE1	MEOX1	150
RPE1	MEOX1	160
RPE1	MEOX1	130
RPE1	MEOX1	70
RPE1	MEOX1	100
RPE1	MEOX1	80
RPE1	MEOX1	160
RPE1	MEOX1	100
RPE1	MEOX1	80
RPE1	MEOX1	160
RPE1	MEOX1	140
RPE1	MEOX1	60
RPE1	MEOX1	70
RPE1	MEOX1	100
RPE1	MEOX1	60
RPE1	MEOX1	60
RPE1	MEOX1	80
RPE1	MEOX1	90
RPE1	MEOX1	60
RPE1	MEOX1	80
RPE1	MEOX1	70
RPE1	MEOX1	60
RPE1	MEOX1	60
RPE1	MEOX1	210
RPE1	MEOX1	190
RPE1	MEOX1	100
RPE1	MEOX1	130
RPE1	MEOX1	110
RPE1	MEOX1	100
RPE1	MEOX1	100
RPE1	MEOX1	90
RPE1	MEOX1	150
RPE1	MEOX1	140
RPE1	MEOX1	80
RPE1	MEOX1	110
RPE1	MEOX1	200
RPE1	MEOX1	240
RPE1	MEOX1	60
RPE1	MEOX1	110
RPE1	MEOX1	120
RPE1	MEOX1	90
RPE1	MEOX1	110
RPE1	MEOX1	140
RPE1	MEOX1	60
RPE1	MEOX1	70
RPE1	MEOX1	90
RPE1	MEOX1	150
RPE1	MEOX1	60
RPE1	MEOX1	90
RPE1	MEOX1	100
RPE1	MEOX1	130
RPE1	MEOX1	60
RPE1	MEOX1	220
RPE1	MEOX1	80
RPE1	MEOX1	140
RPE1	MEOX1	110
RPE1	MEOX1	80
RPE1	MEOX1	70
RPE1	MEOX1	60
RPE1	MEOX1	110
RPE1	MEOX1	70
RPE1	MEOX1	90
RPE1	MEOX1	70
RPE1	MEOX1	100
RPE1	MEOX1	230
RPE1	MEOX1	180
RPE1	MEOX1	70
RPE1	MEOX1	60
RPE1	MEOX1	140
RPE1	MEOX1	90
RPE1	MEOX1	140
RPE1	MEOX1	100
RPE1	MEOX1	120
RPE1	MEOX1	120
RPE1	MEOX1	220
RPE1	MEOX1	80
RPE1	MEOX1	100
RPE1	MEOX1	60
RPE1	MEOX1	90
RPE1	MEOX1	150
RPE1	MEOX1	130
RPE1	MEOX1	110
RPE1	MEOX1	80
RPE1	MEOX1	70
RPE1	MEOX1	220
RPE1	MEOX1	70
RPE1	MEOX1	80
RPE1	MEOX1	110
RPE1	MEOX1	210
RPE1	MEOX1	130
RPE1	MEOX1	160
RPE1	MEOX1	240
RPE1	MEOX1	130
RPE1	MEOX1	210
RPE1	MEOX1	130
RPE1	MEOX1	60
RPE1	MEOX1	80
RPE1	MEOX1	140
RPE1	MEOX1	110
RPE1	MEOX1	160
RPE1	MEOX1	60
RPE1	MEOX1	180
RPE1	MEOX1	90
RPE1	MEOX1	170
RPE1	MEOX1	80
RPE1	MEOX1	90
RPE1	MEOX1	100
RPE1	MEOX1	170
RPE1	MEOX1	140
RPE1	MEOX1	100
RPE1	MEOX1	70
RPE1	MEOX1	160
RPE1	MEOX1	240
RPE1	MEOX1	90
RPE1	MEOX1	80
RPE1	MEOX1	190
RPE1	MEOX1	160
RPE1	MEOX1	110
RPE1	MEOX1	110
RPE1	MEOX1	60
RPE1	MEOX1	80
RPE1	MEOX1	80
RPE1	MEOX1	70
RPE1	MEOX1	150
RPE1	MEOX1	60
RPE1	MEOX1	90
RPE1	MEOX1	80
RPE1	MEOX1	70
RPE1	MEOX1	100
RPE1	MEOX1	110
RPE1	MEOX1	170
RPE1	MEOX1	70
RPE1	MEOX1	140
RPE1	MEOX1	60
RPE1	MEOX1	80
RPE1	MEOX1	270
RPE1	MEOX1	190
RPE1	MEOX1	60
RPE1	MEOX1	120
RPE1	MEOX1	70
RPE1	MEOX1	70
RPE1	MEOX1	90
RPE1	MEOX1	140
RPE1	MEOX1	140
RPE1	MEOX1	130
RPE1	MEOX1	150
RPE1	MEOX1	90
RPE1	MEOX1	170
RPE1	MEOX1	100
RPE1	MEOX1	240
RPE1	MEOX1	130
RPE1	MEOX1	150
RPE1	MEOX1	60
RPE1	MEOX1	200
RPE1	MEOX1	60
RPE1	MEOX1	70
RPE1	MEOX1	220
RPE1	MEOX1	140
RPE1	MEOX1	100
RPE1	MEOX1	80
RPE1	MEOX1	60
RPE1	MEOX1	180
RPE1	MEOX1	90
RPE1	MEOX1	70
RPE1	MEOX1	150
RPE1	MEOX1	80
RPE1	MEOX1	210
RPE1	MEOX1	60
RPE1	MEOX1	130
RPE1	MEOX1	170
RPE1	MEOX1	100
RPE1	MEOX1	120
RPE1	MEOX1	80
RPE1	MEOX1	100
RPE1	MEOX1	70
RPE1	MEOX1	190
RPE1	MEOX1	60
RPE1	MEOX1	90
RPE1	MEOX1	200
RPE1	MEOX1	100
RPE1	MEOX1	100
RPE1	MEOX1	130
RPE1	MEOX1	70
RPE1	MEOX1	70
RPE1	MEOX1	160
RPE1	MEOX1	80
RPE1	MEOX1	60
RPE1	MEOX1	60
RPE1	MEOX1	110
RPE1	MEOX1	130
RPE1	MEOX1	60
RPE1	MEOX1	70
RPE1	MEOX1	90
RPE1	MEOX1	70
RPE1	MEOX1	130
RPE1	MEOX1	190
RPE1	MEOX1	150
RPE1	MEOX1	130
RPE1	MEOX1	210
RPE1	MEOX1	90
RPE1	MEOX1	230
RPE1	MEOX1	80
RPE1	MEOX1	100
RPE1	MEOX1	60
RPE1	MEOX1	160
RPE1	MEOX1	210
RPE1	MEOX1	100
RPE1	MEOX1	70
RPE1	MEOX1	70
RPE1	MEOX1	90
RPE1	MEOX1	110
RPE1	MEOX1	120
RPE1	MEOX1	200
RPE1	MEOX1	180
RPE1	MEOX1	140
RPE1	MEOX1	70
RPE1	MEOX1	70
RPE1	MEOX1	60
RPE1	MEOX1	90
RPE1	MEOX1	70
RPE1	MEOX1	90
RPE1	MEOX1	60
RPE1	MEOX1	110
RPE1	MEOX1	100
RPE1	MEOX1	100
RPE1	MEOX1	60
RPE1	MEOX1	170
RPE1	MEOX1	120
RPE1	MEOX1	180
RPE1	MEOX1	140
RPE1	MEOX1	80
RPE1	MEOX1	210
RPE1	MEOX1	60
RPE1	MEOX1	210
RPE1	MEOX1	230
RPE1	MEOX1	100
RPE1	MEOX1	70
RPE1	MEOX1	90
RPE1	MEOX1	110
RPE1	MEOX1	140
RPE1	MEOX1	160
RPE1	MEOX1	90
RPE1	MEOX1	150
RPE1	MEOX1	110
RPE1	MEOX1	60
RPE1	MEOX1	240
RPE1	MEOX1	90
RPE1	MEOX1	130
RPE1	MEOX1	200
RPE1	MEOX1	60
RPE1	MEOX1	70
RPE1	MEOX1	60
RPE1	MEOX1	90
RPE1	MEOX1	80
RPE1	MEOX1	150
RPE1	MEOX1	140
RPE1	MEOX1	60
RPE1	MEOX1	100
RPE1	MEOX1	70
RPE1	MEOX1	60
RPE1	MEOX1	60
RPE1	MEOX1	90
RPE1	MEOX1	120
RPE1	MEOX1	80
RPE1	MEOX1	130
RPE1	MEOX1	90
RPE1	MEOX1	190
RPE1	MEOX1	90
RPE1	MEOX1	90
RPE1	MEOX1	70
RPE1	MEOX1	60
RPE1	MEOX1	90
RPE1	MEOX1	80
RPE1	MEOX1	70
RPE1	MEOX1	160
RPE1	MEOX1	140
RPE1	MEOX1	200
RPE1	MEOX1	120
RPE1	MEOX1	100
RPE1	MEOX1	90
RPE1	MEOX1	100
RPE1	MEOX1	110
RPE1	MEOX1	130
RPE1	MEOX1	180
RPE1	MEOX1	80
RPE1	MEOX1	130
RPE1	MEOX1	190
RPE1	MEOX1	90
RPE1	MEOX1	80
RPE1	MEOX1	80
RPE1	MEOX1	60
RPE1	MEOX1	140
RPE1	MEOX1	80
RPE1	MEOX1	90
RPE1	MEOX1	170
RPE1	MEOX1	110
RPE1	MEOX1	60
RPE1	MEOX1	90
RPE1	MEOX1	190
RPE1	MEOX1	160
RPE1	MEOX1	140
RPE1	MEOX1	60
RPE1	MEOX1	60
RPE1	MEOX1	140
RPE1	MEOX1	100
RPE1	MEOX1	80
RPE1	MEOX1	70
RPE1	MEOX1	120
RPE1	MEOX1	180
RPE1	MEOX1	220
RPE1	MEOX1	200
RPE1	MEOX1	100
RPE1	MEOX1	140
RPE1	MEOX1	250
RPE1	MEOX1	160
RPE1	MEOX1	150
RPE1	MEOX1	70
RPE1	MEOX1	60
RPE1	MEOX1	230
RPE1	MEOX1	80
RPE1	MEOX1	80
RPE1	MEOX1	60
RPE1	MEOX1	60
RPE1	MEOX1	70
RPE1	MEOX1	70
RPE1	MEOX1	70
RPE1	MEOX1	90
RPE1	MEOX1	70
RPE1	MEOX1	120
RPE1	MEOX1	140
RPE1	MEOX1	60
RPE1	MEOX1	100
RPE1	MEOX1	170
RPE1	MEOX1	110
RPE1	MEOX1	190
RPE1	MEOX1	60
RPE1	MEOX1	170
RPE1	MEOX1	130
RPE1	MEOX1	60
RPE1	MEOX1	90
RPE1	MEOX1	190
RPE1	MEOX1	100
RPE1	MEOX1	70
RPE1	MEOX1	110
RPE1	MEOX1	220
RPE1	MEOX1	150
RPE1	MEOX1	70
RPE1	MEOX1	160
RPE1	MEOX1	60
RPE1	MEOX1	150
RPE1	MEOX1	110
RPE1	MEOX1	110
RPE1	MEOX1	80
RPE1	MEOX1	130
RPE1	MEOX1	120
RPE1	MEOX1	80
RPE1	MEOX1	80
RPE1	MEOX1	60
RPE1	MEOX1	70
RPE1	MEOX1	60
RPE1	MEOX1	90
RPE1	MEOX1	160
RPE1	MEOX1	60
RPE1	MEOX1	190
RPE1	MEOX1	140
RPE1	MEOX1	60
RPE1	MEOX1	60
RPE1	MEOX1	100
RPE1	MEOX1	220
RPE1	MEOX1	90
RPE1	MEOX1	80
RPE1	MEOX1	170
RPE1	MEOX1	60
RPE1	MEOX1	190
RPE1	MEOX1	120
RPE1	MEOX1	210
RPE1	MEOX1	140
RPE1	MEOX1	110
RPE1	MEOX1	160
RPE1	MEOX1	120
RPE1	MEOX1	230
RPE1	MEOX1	120
RPE1	MEOX1	140
RPE1	MEOX1	130
RPE1	MEOX1	70
RPE1	MEOX1	90
RPE1	MEOX1	80
RPE1	MEOX1	80
RPE1	MEOX1	70
RPE1	MEOX1	90
RPE1	MEOX1	110
RPE1	MEOX1	120
RPE1	MEOX1	60
RPE1	MEOX1	90
RPE1	MEOX1	130
RPE1	MEOX1	90
RPE1	MEOX1	60
RPE1	MEOX1	100
RPE1	MEOX1	80
RPE1	MEOX1	60
RPE1	MEOX1	70
RPE1	MEOX1	160
RPE1	MEOX1	230
RPE1	MEOX1	170
RPE1	MEOX1	120
RPE1	MEOX1	140
RPE1	MEOX1	100
RPE1	MEOX1	190
RPE1	MEOX1	210
RPE1	MEOX1	70
RPE1	MEOX1	70
RPE1	MEOX1	60
RPE1	MEOX1	90
RPE1	MEOX1	70
RPE1	MEOX1	130
RPE1	MEOX1	80
RPE1	MEOX1	100
RPE1	MEOX1	200
RPE1	MEOX1	70
RPE1	MEOX1	160
RPE1	MEOX1	110
RPE1	MEOX1	180
RPE1	MEOX1	70
RPE1	MEOX1	70
RPE1	MEOX1	170
RPE1	MEOX1	80
RPE1	MEOX1	100
RPE1	MEOX1	90
RPE1	MEOX1	70
RPE1	MEOX1	60
RPE1	MEOX1	110
RPE1	MEOX1	70
RPE1	MEOX1	100
RPE1	MEOX1	90
RPE1	MEOX1	70
RPE1	MEOX1	200
RPE1	MEOX1	130
RPE1	MEOX1	60
RPE1	MEOX1	60
RPE1	MEOX1	110
RPE1	MEOX1	60
RPE1	MEOX1	180
RPE1	MEOX1	80
RPE1	MEOX1	130
RPE1	MEOX1	80
RPE1	MEOX1	60
RPE1	MEOX1	160
RPE1	MEOX1	260
RPE1	MEOX1	120
RPE1	MEOX1	100
RPE1	MEOX1	200
RPE1	MEOX1	130
RPE1	MEOX1	80
RPE1	MEOX1	80
RPE1	MEOX1	180
RPE1	MEOX1	230
RPE1	MEOX1	100
RPE1	MEOX1	140
RPE1	MEOX1	170
RPE1	MEOX1	150
RPE1	MEOX1	230
RPE1	MEOX1	60
RPE1	MEOX1	70
RPE1	MEOX1	100
RPE1	MEOX1	140
RPE1	MEOX1	60
RPE1	MEOX1	60
RPE1	MEOX1	160
RPE1	MEOX1	230
RPE1	MEOX1	120
RPE1	MEOX1	70
RPE1	MEOX1	190
RPE1	MEOX1	220
RPE1	MEOX1	110
RPE1	MEOX1	120
RPE1	MEOX1	230
RPE1	MEOX1	90
RPE1	MEOX1	70
RPE1	MEOX1	140
RPE1	MEOX1	60
RPE1	MEOX1	180
RPE1	MEOX1	100
RPE1	MEOX1	140
RPE1	MEOX1	70
RPE1	MEOX1	100
RPE1	MEOX1	80
RPE1	MEOX1	60
RPE1	MEOX1	80
RPE1	MEOX1	100
RPE1	MEOX1	70
RPE1	MEOX1	100
RPE1	MEOX1	100
RPE1	MEOX1	140
RPE1	MEOX1	80
RPE1	MEOX1	60
RPE1	MEOX1	80
RPE1	MEOX1	120
RPE1	MEOX1	100
RPE1	MEOX1	60
RPE1	MEOX1	60
RPE1	MEOX1	120
RPE1	MEOX1	80
RPE1	MEOX1	200
RPE1	MEOX1	240
RPE1	MEOX1	160
RPE1	MEOX1	180
RPE1	MEOX1	60
RPE1	MEOX1	100
RPE1	MEOX1	100
RPE1	MEOX1	60
RPE1	MEOX1	130
RPE1	MEOX1	80
RPE1	MEOX1	110
RPE1	MEOX1	60
RPE1	MEOX1	70
RPE1	MEOX1	90
RPE1	MEOX1	60
RPE1	MEOX1	180
RPE1	MEOX1	110
RPE1	MEOX1	160
RPE1	MEOX1	60
RPE1	MEOX1	100
RPE1	MEOX1	60
RPE1	MEOX1	230
RPE1	MEOX1	110
RPE1	MEOX1	140
RPE1	MEOX1	110
RPE1	MEOX1	200
RPE1	MEOX1	160
RPE1	MEOX1	80
RPE1	MEOX1	110
RPE1	MEOX1	90
RPE1	MEOX1	60
RPE1	MEOX1	110
RPE1	MEOX1	230
RPE1	MEOX1	150
RPE1	MEOX1	180
RPE1	MEOX1	70
RPE1	MEOX1	90
RPE1	MEOX1	70
RPE1	MEOX1	110
RPE1	MEOX1	180
RPE1	MEOX1	90
RPE1	MEOX1	150
RPE1	MEOX1	110
RPE1	MEOX1	60
RPE1	MEOX1	60
RPE1	MEOX1	80
RPE1	MEOX1	60
RPE1	MEOX1	80
RPE1	MEOX1	60
RPE1	MEOX1	100
RPE1	MEOX1	70
RPE1	MEOX1	60
RPE1	MEOX1	130
RPE1	MEOX1	180
RPE1	MEOX1	170
RPE1	MEOX1	70
RPE1	MEOX1	210
RPE1	MEOX1	190
RPE1	MEOX1	90
RPE1	MEOX1	140
RPE1	MEOX1	110
RPE1	MEOX1	170
RPE1	MEOX1	150
RPE1	MEOX1	160
RPE1	MEOX1	170
RPE1	MEOX1	110
RPE1	MEOX1	90
RPE1	MEOX1	130
RPE1	MEOX1	120
RPE1	MEOX1	230
RPE1	MEOX1	140
RPE1	MEOX1	200
RPE1	MEOX1	60
RPE1	MEOX1	200
RPE1	MEOX1	60
RPE1	MEOX1	70
RPE1	MEOX1	70
RPE1	MEOX1	90
RPE1	MEOX1	100
RPE1	MEOX1	60
RPE1	MEOX1	60
RPE1	MEOX1	120
RPE1	MEOX1	230
RPE1	MEOX1	160
RPE1	MEOX1	190
RPE1	MEOX1	70
RPE1	MEOX1	130
RPE1	MEOX1	190
RPE1	MEOX1	60
RPE1	MEOX1	80
RPE1	MEOX1	60
RPE1	MEOX1	100
RPE1	MEOX1	90
RPE1	MEOX1	60
RPE1	MEOX1	100
RPE1	MEOX1	60
RPE1	MEOX1	80
RPE1	MEOX1	90
RPE1	MEOX1	130
RPE1	MEOX1	60
RPE1	MEOX1	60
RPE1	MEOX1	80
RPE1	MEOX1	70
RPE1	MEOX1	70
RPE1	MEOX1	100
RPE1	MEOX1	60
RPE1	MEOX1	100
RPE1	MEOX1	240
RPE1	MEOX1	180
RPE1	MEOX1	140
RPE1	MEOX1	210
RPE1	MEOX1	100
RPE1	MEOX1	90
RPE1	MEOX1	70
RPE1	MEOX1	70
RPE1	MEOX1	80
RPE1	MEOX1	200
RPE1	MEOX1	220
RPE1	MEOX1	70
RPE1	MEOX1	240
RPE1	MEOX1	70
RPE1	MEOX1	200
RPE1	MEOX1	130
RPE1	MEOX1	60
RPE1	MEOX1	120
RPE1	MEOX1	60
RPE1	MEOX1	120
RPE1	MEOX1	90
RPE1	MEOX1	180
RPE1	MEOX1	150
RPE1	MEOX1	70
RPE1	MEOX1	130
RPE1	MEOX1	160
RPE1	MEOX1	130
RPE1	MEOX1	90
RPE1	MEOX1	90
RPE1	MEOX1	70
RPE1	MEOX1	120
RPE1	MEOX1	110
RPE1	MEOX1	70
RPE1	MEOX1	60
RPE1	MEOX1	80
RPE1	MEOX1	60
RPE1	MEOX1	80
RPE1	MEOX1	180
RPE1	MEOX1	140
RPE1	MEOX1	130
RPE1	MEOX1	100
RPE1	MEOX1	170
RPE1	MEOX1	210
RPE1	MEOX1	60
RPE1	MEOX1	140
RPE1	MEOX1	160
RPE1	MEOX1	70
RPE1	MEOX1	170
RPE1	MEOX1	80
RPE1	MEOX1	100
RPE1	MEOX1	150
RPE1	MEOX1	70
RPE1	MEOX1	150
RPE1	MEOX1	70
RPE1	MEOX1	60
RPE1	MEOX1	190
RPE1	MEOX1	80
RPE1	MEOX1	90
RPE1	MEOX1	150
RPE1	MEOX1	70
RPE1	MEOX1	80
RPE1	MEOX1	80
RPE1	MEOX1	80
RPE1	MEOX1	110
RPE1	MEOX1	160
RPE1	MEOX1	180
RPE1	MEOX1	190
RPE1	MEOX1	100
RPE1	MEOX1	130
RPE1	MEOX1	170
RPE1	MEOX1	130
RPE1	MEOX1	60
RPE1	MEOX1	90
RPE1	MEOX1	70
RPE1	MEOX1	130
RPE1	MEOX1	90
RPE1	MEOX1	70
RPE1	MEOX1	60
RPE1	MEOX1	150
RPE1	MEOX1	60
RPE1	MEOX1	80
RPE1	MEOX1	180
RPE1	MEOX1	60
RPE1	MEOX1	120
RPE1	MEOX1	110
RPE1	MEOX1	90
RPE1	MEOX1	60
RPE1	MEOX1	60
RPE1	MEOX1	80
RPE1	MEOX1	80
RPE1	MEOX1	110
RPE1	MEOX1	180
RPE1	MEOX1	160
RPE1	MEOX1	120
RPE1	MEOX1	80
RPE1	MEOX1	60
RPE1	MEOX1	150
RPE1	MEOX1	100
RPE1	MEOX1	120
RPE1	MEOX1	70
RPE1	MEOX1	150
RPE1	MEOX1	100
RPE1	MEOX1	130
RPE1	MEOX1	180
RPE1	MEOX1	80
RPE1	MEOX1	130
RPE1	MEOX1	60
RPE1	MEOX1	200
RPE1	MEOX1	160
RPE1	MEOX1	110
RPE1	MEOX1	60
RPE1	MEOX1	150
RPE1	MEOX1	90
RPE1	MEOX1	60
RPE1	MEOX1	60
RPE1	MEOX1	80
RPE1	MEOX1	110
RPE1	MEOX1	170
RPE1	MEOX1	100
RPE1	MEOX1	90
RPE1	MEOX1	60
RPE1	MEOX1	110
RPE1	MEOX1	100
RPE1	MEOX1	70
RPE1	MEOX1	120
RPE1	MEOX1	60
RPE1	MEOX1	60
RPE1	MEOX1	130
RPE1	MEOX1	100
RPE1	MEOX1	60
RPE1	MEOX1	60
RPE1	MEOX1	60
RPE1	MEOX1	70
RPE1	MEOX1	100
RPE1	MEOX1	60
RPE1	MEOX1	170
RPE1	MEOX1	110
RPE1	MEOX1	140
RPE1	MEOX1	110
RPE1	MEOX1	80
RPE1	MEOX1	110
RPE1	MEOX1	60
RPE1	MEOX1	100
RPE1	MEOX1	70
RPE1	MEOX1	70
RPE1	MEOX1	110
RPE1	MEOX1	190
RPE1	MEOX1	60
RPE1	MEOX1	110
RPE1	MEOX1	60
RPE1	MEOX1	90
RPE1	MEOX1	170
RPE1	MEOX1	60
RPE1	MEOX1	210
RPE1	MEOX1	250
RPE1	MEOX1	120
RPE1	MEOX1	160
RPE1	MEOX1	180
RPE1	MEOX1	60
RPE1	MEOX1	110
RPE1	MEOX1	120
RPE1	MEOX1	70
RPE1	MEOX1	60
RPE1	MEOX1	80
RPE1	MEOX1	150
RPE1	MEOX1	120
RPE1	MEOX1	70
RPE1	MEOX1	100
RPE1	MEOX1	80
RPE1	MEOX1	100
RPE1	MEOX1	90
RPE1	MEOX1	60
RPE1	MEOX1	70
RPE1	MEOX1	80
RPE1	MEOX1	90
RPE1	MEOX1	110
RPE1	MEOX1	140
RPE1	MEOX1	70
RPE1	MEOX1	60
RPE1	MEOX1	110
RPE1	MEOX1	70
RPE1	MEOX1	110
RPE1	MEOX1	60
RPE1	MEOX1	90
RPE1	MEOX1	170
RPE1	MEOX1	80
RPE1	MEOX1	150
RPE1	MEOX1	60
RPE1	MEOX1	100
RPE1	MEOX1	190
RPE1	MEOX1	100
RPE1	MEOX1	60
RPE1	MEOX1	60
RPE1	MEOX1	100
RPE1	MEOX1	130
RPE1	MEOX1	130
RPE1	MEOX1	60
RPE1	MEOX1	100
RPE1	MEOX1	80
RPE1	MEOX1	60
RPE1	MEOX1	170
RPE1	MEOX1	120
RPE1	MEOX1	60
RPE1	MEOX1	90
RPE1	MEOX1	80
RPE1	MEOX1	130
RPE1	MEOX1	90
RPE1	MEOX1	60
RPE1	MEOX1	170
RPE1	MEOX1	120
RPE1	MEOX1	110
RPE1	MEOX1	140
RPE1	MEOX1	90
RPE1	MEOX1	70
RPE1	MEOX1	170
RPE1	MEOX1	90
RPE1	MEOX1	70
RPE1	MEOX1	80
RPE1	MEOX1	130
RPE1	MEOX1	60
RPE1	MEOX1	80
RPE1	MEOX1	120
RPE1	MEOX1	140
RPE1	MEOX1	160
RPE1	MEOX1	80
RPE1	MEOX1	90
RPE1	MEOX1	60
RPE1	MEOX1	180
RPE1	MEOX1	190
RPE1	MEOX1	80
RPE1	MEOX1	60
RPE1	MEOX1	130
RPE1	MEOX1	90
RPE1	MEOX1	170
RPE1	MEOX1	140
RPE1	MEOX1	120
RPE1	MEOX1	80
RPE1	MEOX1	150
RPE1	MEOX1	80
RPE1	MEOX1	110
RPE1	MEOX1	140
RPE1	MEOX1	160
RPE1	MEOX1	70
RPE1	MEOX1	120
RPE1	MEOX1	80
RPE1	MEOX1	70
RPE1	MEOX1	80
RPE1	MEOX1	160
RPE1	MEOX1	70
RPE1	MEOX1	100
RPE1	MEOX1	100
RPE1	MEOX1	150
RPE1	MEOX1	110
RPE1	MEOX1	90
RPE1	MEOX1	150
RPE1	MEOX1	130
RPE1	MEOX1	60
RPE1	MEOX1	70
RPE1	MEOX1	60
RPE1	MEOX1	70
RPE1	MEOX1	80
RPE1	MEOX1	170
RPE1	MEOX1	100
RPE1	MEOX1	180
RPE1	MEOX1	90
RPE1	MEOX1	80
RPE1	MEOX1	70
RPE1	MEOX1	150
RPE1	MEOX1	200
RPE1	MEOX1	80
RPE1	MEOX1	60
RPE1	MEOX1	100
RPE1	MEOX1	70
RPE1	MEOX1	100
RPE1	MEOX1	110
RPE1	MEOX1	60
RPE1	MEOX1	100
RPE1	MEOX1	90
RPE1	MEOX1	150
RPE1	MEOX1	150
RPE1	MEOX1	130
RPE1	MEOX1	150
RPE1	MEOX1	110
RPE1	MEOX1	130
RPE1	MEOX1	80
RPE1	MEOX1	130
RPE1	MEOX1	100
RPE1	MEOX1	60
RPE1	MEOX1	110
RPE1	MEOX1	90
RPE1	MEOX1	70
RPE1	MEOX1	60
RPE1	MEOX1	110
RPE1	MEOX1	100
RPE1	MEOX1	80
RPE1	MEOX1	190
RPE1	MEOX1	90
RPE1	MEOX1	100
RPE1	MEOX1	60
RPE1	MEOX1	90
RPE1	MEOX1	60
RPE1	MEOX1	60
RPE1	MEOX1	120
RPE1	MEOX1	140
RPE1	MEOX1	160
RPE1	MEOX1	80
RPE1	MEOX1	60
RPE1	MEOX1	150
RPE1	MEOX1	80
RPE1	MEOX1	110
RPE1	MEOX1	60
RPE1	MEOX1	200
RPE1	MEOX1	110
RPE1	MEOX1	180
RPE1	MEOX1	220
RPE1	MEOX1	170
RPE1	MEOX1	120
RPE1	MEOX1	70
RPE1	MEOX1	160
RPE1	MEOX1	130
RPE1	MEOX1	100
RPE1	MEOX1	70
RPE1	MEOX1	110
RPE1	MEOX1	80
RPE1	MEOX1	170
RPE1	MEOX1	100
RPE1	MEOX1	90
RPE1	MEOX1	70
RPE1	MEOX1	110
RPE1	MEOX1	60
RPE1	MEOX1	80
RPE1	MEOX1	60
RPE1	MEOX1	150
RPE1	MEOX1	110
RPE1	MEOX1	150
RPE1	MEOX1	210
RPE1	MEOX1	70
RPE1	MEOX1	70
RPE1	MEOX1	80
RPE1	MEOX1	60
RPE1	MEOX1	110
RPE1	MEOX1	70
RPE1	MEOX1	220
RPE1	MEOX1	190
RPE1	MEOX1	100
RPE1	MEOX1	180
RPE1	MEOX1	230
RPE1	MEOX1	120
RPE1	MEOX1	80
RPE1	MEOX1	90
RPE1	MEOX1	90
RPE1	MEOX1	160
RPE1	MEOX1	170
RPE1	MEOX1	70
RPE1	MEOX1	220
RPE1	MEOX1	100
RPE1	MEOX1	140
RPE1	MEOX1	110
RPE1	MEOX1	140
RPE1	MEOX1	190
RPE1	MEOX1	110
RPE1	MEOX1	240
RPE1	MEOX1	180
RPE1	MEOX1	60
RPE1	MEOX1	70
RPE1	MEOX1	170
RPE1	MEOX1	70
RPE1	MEOX1	110
RPE1	MEOX1	70
RPE1	MEOX1	90
RPE1	MEOX1	110
RPE1	MEOX1	80
RPE1	MEOX1	190
RPE1	MEOX1	60
RPE1	MEOX1	230
RPE1	MEOX1	100
RPE1	MEOX1	70
RPE1	MEOX1	170
RPE1	MEOX1	80
RPE1	MEOX1	90
RPE1	MEOX1	170
RPE1	MEOX1	130
RPE1	MEOX1	150
RPE1	MEOX1	80
RPE1	MEOX1	90
RPE1	MEOX1	60
RPE1	MEOX1	150
RPE1	MEOX1	200
RPE1	MEOX1	150
RPE1	MEOX1	70
RPE1	MEOX1	120
RPE1	MEOX1	130
RPE1	MEOX1	240
RPE1	MEOX1	70
RPE1	MEOX1	90
RPE1	MEOX1	60
RPE1	MEOX1	80
RPE1	MEOX1	150
RPE1	MEOX1	110
RPE1	MEOX1	90
RPE1	MEOX1	90
RPE1	MEOX1	210
RPE1	MEOX1	70
RPE1	MEOX1	100
RPE1	MEOX1	80
RPE1	MEOX1	110
RPE1	MEOX1	60
RPE1	MEOX1	70
RPE1	MEOX1	60
RPE1	MEOX1	90
RPE1	MEOX1	60
RPE1	MEOX1	80
RPE1	MEOX1	70
RPE1	MEOX1	90
RPE1	MEOX1	150
RPE1	MEOX1	140
RPE1	MEOX1	120
RPE1	MEOX1	60
RPE1	MEOX1	170
RPE1	MEOX1	60
RPE1	MEOX1	70
RPE1	MEOX1	160
RPE1	MEOX1	100
RPE1	MEOX1	130
RPE1	MEOX1	90
RPE1	MEOX1	100
RPE1	MEOX1	140
RPE1	MEOX1	100
RPE1	MEOX1	110
RPE1	MEOX1	70
RPE1	MEOX1	230
RPE1	MEOX1	80
RPE1	MEOX1	60
RPE1	MEOX1	160
RPE1	MEOX1	100
RPE1	MEOX1	130
RPE1	MEOX1	60
RPE1	MEOX1	60
RPE1	MEOX1	180
RPE1	MEOX1	170
RPE1	MEOX1	60
RPE1	MEOX1	180
RPE1	MEOX1	100
RPE1	MEOX1	80
RPE1	MEOX1	220
RPE1	MEOX1	140
RPE1	MEOX1	90
RPE1	MEOX1	150
RPE1	MEOX1	110
RPE1	MEOX1	120
RPE1	MEOX1	80
RPE1	MEOX1	80
RPE1	MEOX1	60
RPE1	MEOX1	220
RPE1	MEOX1	160
RPE1	MEOX1	60
RPE1	MEOX1	150
RPE1	MEOX1	100
RPE1	MEOX1	120
RPE1	MEOX1	100
RPE1	MEOX1	140
RPE1	MEOX1	170
RPE1	MEOX1	90
RPE1	MEOX1	60
RPE1	MEOX1	170
RPE1	MEOX1	90
RPE1	MEOX1	60
RPE1	MEOX1	70
RPE1	MEOX1	130
RPE1	MEOX1	60
RPE1	MEOX1	100
RPE1	MEOX1	60
RPE1	MEOX1	60
RPE1	MEOX1	80
RPE1	MEOX1	120
RPE1	MEOX1	100
RPE1	MEOX1	80
RPE1	MEOX1	130
RPE1	MEOX1	70
RPE1	MEOX1	160
RPE1	MEOX1	90
RPE1	MEOX1	60
RPE1	MEOX1	100
RPE1	MEOX1	170
RPE1	MEOX1	80
RPE1	MEOX1	110
RPE1	MEOX1	230
RPE1	MEOX1	60
RPE1	MEOX1	160
RPE1	MEOX1	180
RPE1	MEOX1	80
RPE1	MEOX1	200
RPE1	MEOX1	140
RPE1	MEOX1	70
RPE1	MEOX1	190
RPE1	MEOX1	110
RPE1	MEOX1	60
RPE1	MEOX1	80
RPE1	MEOX1	90
RPE1	MEOX1	160
RPE1	MEOX1	140
RPE1	MEOX1	70
RPE1	MEOX1	160
RPE1	MEOX1	120
RPE1	MEOX1	60
RPE1	MEOX1	70
RPE1	MEOX1	150
RPE1	MEOX1	110
RPE1	MEOX1	190
RPE1	MEOX1	130
RPE1	MEOX1	80
RPE1	MEOX1	60
RPE1	MEOX1	180
RPE1	MEOX1	60
RPE1	MEOX1	70
RPE1	MEOX1	130
RPE1	MEOX1	110
RPE1	MEOX1	110
RPE1	MEOX1	160
RPE1	MEOX1	100
RPE1	MEOX1	70
RPE1	MEOX1	140
RPE1	MEOX1	150
RPE1	MEOX1	190
RPE1	MEOX1	60
RPE1	MEOX1	210
RPE1	MEOX1	210
RPE1	MEOX1	80
RPE1	MEOX1	70
RPE1	MEOX1	150
RPE1	MEOX1	80
RPE1	MEOX1	100
RPE1	MEOX1	120
RPE1	MEOX1	150
RPE1	MEOX1	60
RPE1	MEOX1	60
RPE1	MEOX1	100
RPE1	MEOX1	170
RPE1	MEOX1	170
RPE1	MEOX1	120
RPE1	MEOX1	60
RPE1	MEOX1	80
RPE1	MEOX1	90
RPE1	MEOX1	100
RPE1	MEOX1	140
RPE1	MEOX1	100
RPE1	MEOX1	210
RPE1	MEOX1	90
RPE1	MEOX1	70
RPE1	MEOX1	260
RPE1	MEOX1	110
RPE1	MEOX1	130
RPE1	MEOX1	180
RPE1	MEOX1	60
RPE1	MEOX1	230
RPE1	MEOX1	130
RPE1	MEOX1	190
RPE1	MEOX1	260
RPE1	MEOX1	240
RPE1	MEOX1	60
RPE1	MEOX1	90
RPE1	MEOX1	160
RPE1	MEOX1	60
RPE1	MEOX1	130
RPE1	MEOX1	120
RPE1	MEOX1	220
RPE1	MEOX1	110
RPE1	MEOX1	140
RPE1	MEOX1	60
RPE1	MEOX1	140
RPE1	MEOX1	160
RPE1	MEOX1	70
RPE1	MEOX1	110
RPE1	MEOX1	60
RPE1	MEOX1	90
RPE1	MEOX1	160
RPE1	MEOX1	70
RPE1	MEOX1	110
RPE1	MEOX1	70
RPE1	MEOX1	60
RPE1	MEOX1	100
RPE1	MEOX1	60
RPE1	MEOX1	60
RPE1	MEOX1	70
RPE1	MEOX1	120
RPE1	MEOX1	90
RPE1	MEOX1	110
RPE1	MEOX1	60
RPE1	MEOX1	200
RPE1	MEOX1	60
RPE1	MEOX1	100
RPE1	MEOX1	70
RPE1	MEOX1	140
RPE1	MEOX1	110
RPE1	MEOX1	60
RPE1	MEOX1	90
RPE1	MEOX1	250
RPE1	MEOX1	70
RPE1	MEOX1	70
RPE1	MEOX1	100
RPE1	MEOX1	60
RPE1	MEOX1	140
RPE1	MEOX1	250
RPE1	MEOX1	190
RPE1	MEOX1	90
RPE1	MEOX1	130
RPE1	MEOX1	220
RPE1	MEOX1	140
RPE1	MEOX1	70
RPE1	MEOX1	70
RPE1	MEOX1	100
RPE1	MEOX1	60
RPE1	MEOX1	70
RPE1	MEOX1	90
RPE1	MEOX1	100
RPE1	MEOX1	140
RPE1	MEOX1	130
RPE1	MEOX1	100
RPE1	MEOX1	70
RPE1	MEOX1	70
RPE1	MEOX1	170
RPE1	MEOX1	80
RPE1	MEOX1	130
RPE1	MEOX1	130
RPE1	MEOX1	200
RPE1	MEOX1	200
RPE1	MEOX1	70
RPE1	MEOX1	100
RPE1	MEOX1	180
RPE1	MEOX1	160
RPE1	MEOX1	80
RPE1	MEOX1	180
RPE1	MEOX1	60
RPE1	MEOX1	80
RPE1	MEOX1	90
RPE1	MEOX1	130
RPE1	MEOX1	70
RPE1	MEOX1	100
RPE1	MEOX1	80
RPE1	MEOX1	90
RPE1	MEOX1	190
RPE1	MEOX1	60
RPE1	MEOX1	110
RPE1	MEOX1	90
RPE1	MEOX1	100
RPE1	MEOX1	70
RPE1	MEOX1	70
RPE1	MEOX1	110
RPE1	MEOX1	260
RPE1	MEOX1	60
RPE1	MEOX1	130
RPE1	MEOX1	160
RPE1	MEOX1	100
RPE1	MEOX1	70
RPE1	MEOX1	120
RPE1	MEOX1	110
RPE1	MEOX1	90
RPE1	MEOX1	120
RPE1	MEOX1	70
RPE1	MEOX1	160
RPE1	MEOX1	70
RPE1	MEOX1	100
RPE1	MEOX1	160
RPE1	MEOX1	60
RPE1	MEOX1	100
RPE1	MEOX1	80
RPE1	MEOX1	90
RPE1	MEOX1	100
RPE1	MEOX1	70
RPE1	MEOX1	60
RPE1	MEOX1	110
RPE1	MEOX1	60
RPE1	MEOX1	80
RPE1	MEOX1	90
RPE1	MEOX1	60
RPE1	MEOX1	80
RPE1	MEOX1	70
RPE1	MEOX1	60
RPE1	MEOX1	60
RPE1	MEOX1	80
RPE1	MEOX1	120
RPE1	MEOX1	90
RPE1	MEOX1	190
RPE1	MEOX1	130
RPE1	MEOX1	100
RPE1	MEOX1	90
RPE1	MEOX1	70
RPE1	MEOX1	150
RPE1	MEOX1	100
RPE1	MEOX1	60
RPE1	MEOX1	60
RPE1	MEOX1	90
RPE1	MEOX1	70
RPE1	MEOX1	80
RPE1	MEOX1	70
RPE1	MEOX1	70
RPE1	MEOX1	90
RPE1	MEOX1	130
RPE1	MEOX1	110
RPE1	MEOX1	70
RPE1	MEOX1	120
RPE1	MEOX1	70
RPE1	MEOX1	80
RPE1	MEOX1	60
RPE1	MEOX1	60
RPE1	MEOX1	140
RPE1	MEOX1	80
RPE1	MEOX1	150
RPE1	MEOX1	90
RPE1	MEOX1	110
RPE1	MEOX1	120
RPE1	MEOX1	240
RPE1	MEOX1	70
RPE1	MEOX1	70
RPE1	MEOX1	60
RPE1	MEOX1	90
RPE1	MEOX1	70
RPE1	MEOX1	70
RPE1	MEOX1	160
RPE1	MEOX1	110
RPE1	MEOX1	130
RPE1	MEOX1	60
RPE1	MEOX1	80
RPE1	MEOX1	60
RPE1	MEOX1	80
RPE1	MEOX1	60
RPE1	MEOX1	60
RPE1	MEOX1	80
RPE1	MEOX1	120
RPE1	MEOX1	60
RPE1	MEOX1	90
RPE1	MEOX1	120
RPE1	MEOX1	150
RPE1	MEOX1	210
RPE1	MEOX1	60
RPE1	MEOX1	120
RPE1	MEOX1	160
RPE1	MEOX1	110
RPE1	MEOX1	70
RPE1	MEOX1	130
RPE1	MEOX1	160
RPE1	MEOX1	200
RPE1	MEOX1	70
RPE1	MEOX1	90
RPE1	MEOX1	100
RPE1	MEOX1	240
RPE1	MEOX1	200
RPE1	MEOX1	60
RPE1	MEOX1	180
RPE1	MEOX1	80
RPE1	MEOX1	120
RPE1	MEOX1	60
RPE1	MEOX1	80
RPE1	MEOX1	60
RPE1	MEOX1	70
RPE1	MEOX1	90
RPE1	MEOX1	90
RPE1	MEOX1	90
RPE1	MEOX1	70
RPE1	MEOX1	60
RPE1	MEOX1	80
RPE1	MEOX1	70
RPE1	MEOX1	140
RPE1	MEOX1	60
RPE1	MEOX1	70
RPE1	MEOX1	70
RPE1	MEOX1	100
RPE1	MEOX1	90
RPE1	MEOX1	70
RPE1	MEOX1	60
RPE1	MEOX1	90
RPE1	MEOX1	240
RPE1	MEOX1	70
RPE1	MEOX1	60
RPE1	MEOX1	80
RPE1	MEOX1	90
RPE1	MEOX1	90
RPE1	MEOX1	160
RPE1	MEOX1	110
RPE1	MEOX1	60
RPE1	MEOX1	210
RPE1	MEOX1	270
RPE1	MEOX1	70
RPE1	MEOX1	100
RPE1	MEOX1	220
RPE1	MEOX1	100
RPE1	MEOX1	90
RPE1	MEOX1	60
RPE1	MEOX1	60
RPE1	MEOX1	60
RPE1	MEOX1	160
RPE1	MEOX1	240
RPE1	MEOX1	180
RPE1	MEOX1	120
RPE1	MEOX1	60
RPE1	MEOX1	160
RPE1	MEOX1	90
RPE1	MEOX1	190
RPE1	MEOX1	130
RPE1	MEOX1	130
RPE1	MEOX1	210
RPE1	MEOX1	70
RPE1	MEOX1	130
RPE1	MEOX1	70
RPE1	MEOX1	140
RPE1	MEOX1	220
RPE1	MEOX1	200
RPE1	MEOX1	60
RPE1	MEOX1	250
RPE1	MEOX1	190
RPE1	MEOX1	90
RPE1	MEOX1	120
RPE1	MEOX1	180
RPE1	MEOX1	70
RPE1	MEOX1	100
RPE1	MEOX1	70
RPE1	MEOX1	110
RPE1	MEOX1	100
RPE1	MEOX1	130
RPE1	MEOX1	60
RPE1	MEOX1	60
RPE1	MEOX1	60
RPE1	MEOX1	70
RPE1	MEOX1	80
RPE1	MEOX1	70
RPE1	MEOX1	60
RPE1	MEOX1	80
RPE1	MEOX1	90
RPE1	MEOX1	70
RPE1	MEOX1	90
RPE1	MEOX1	200
RPE1	MEOX1	70
RPE1	MEOX1	140
RPE1	MEOX1	110
RPE1	MEOX1	90
RPE1	MEOX1	140
RPE1	MEOX1	80
RPE1	MEOX1	230
RPE1	MEOX1	60
RPE1	MEOX1	60
RPE1	MEOX1	120
RPE1	MEOX1	130
RPE1	MEOX1	90
RPE1	MEOX1	100
RPE1	MEOX1	70
RPE1	MEOX1	100
RPE1	MEOX1	180
RPE1	MEOX1	200
RPE1	MEOX1	60
RPE1	MEOX1	180
RPE1	MEOX1	90
RPE1	MEOX1	130
RPE1	MEOX1	70
RPE1	MEOX1	60
RPE1	MEOX1	100
RPE1	MEOX1	150
RPE1	MEOX1	130
RPE1	MEOX1	220
RPE1	MEOX1	200
RPE1	MEOX1	110
RPE1	MEOX1	190
RPE1	MEOX1	60
RPE1	MEOX1	110
RPE1	MEOX1	110
RPE1	MEOX1	140
RPE1	MEOX1	180
RPE1	MEOX1	80
RPE1	MEOX1	60
RPE1	MEOX1	160
RPE1	MEOX1	140
RPE1	MEOX1	150
RPE1	MEOX1	70
RPE1	MEOX1	90
RPE1	MEOX1	60
RPE1	MEOX1	110
RPE1	MEOX1	210
RPE1	MEOX1	180
RPE1	MEOX1	80
RPE1	MEOX1	60
RPE1	MEOX1	240
RPE1	MEOX1	260
RPE1	MEOX1	60
RPE1	MEOX1	70
RPE1	MEOX1	80
RPE1	MEOX1	100
RPE1	MEOX1	70
RPE1	MEOX1	70
RPE1	MEOX1	160
RPE1	MEOX1	100
RPE1	MEOX1	60
RPE1	MEOX1	90
RPE1	MEOX1	60
RPE1	MEOX1	110
RPE1	MEOX1	140
RPE1	MEOX1	80
RPE1	MEOX1	100
RPE1	MEOX1	60
RPE1	MEOX1	110
RPE1	MEOX1	60
RPE1	MEOX1	70
RPE1	MEOX1	140
RPE1	MEOX1	120
RPE1	MEOX1	140
RPE1	MEOX1	130
RPE1	MEOX1	170
RPE1	MEOX1	90
RPE1	MEOX1	60
RPE1	MEOX1	230
RPE1	MEOX1	60
RPE1	MEOX1	90
RPE1	MEOX1	110
RPE1	MEOX1	100
RPE1	MEOX1	210
RPE1	MEOX1	90
RPE1	MEOX1	200
RPE1	MEOX1	70
RPE1	MEOX1	60
RPE1	MEOX1	260
RPE1	MEOX1	70
RPE1	MEOX1	160
RPE1	MEOX1	130
RPE1	MEOX1	100
RPE1	MEOX1	150
RPE1	MEOX1	70
RPE1	MEOX1	80
RPE1	MEOX1	80
RPE1	MEOX1	150
RPE1	MEOX1	140
RPE1	MEOX1	130
RPE1	MEOX1	180
RPE1	MEOX1	70
RPE1	MEOX1	60
RPE1	MEOX1	100
RPE1	MEOX1	60
RPE1	MEOX1	90
RPE1	MEOX1	150
RPE1	MEOX1	140
RPE1	MEOX1	130
RPE1	MEOX1	70
RPE1	MEOX1	90
RPE1	MEOX1	80
RPE1	MEOX1	180
RPE1	MEOX1	60
RPE1	MEOX1	110
RPE1	MEOX1	190
RPE1	MEOX1	70
RPE1	MEOX1	80
RPE1	MEOX1	230
RPE1	MEOX1	120
RPE1	MEOX1	130
RPE1	MEOX1	250
RPE1	MEOX1	60
RPE1	MEOX1	80
RPE1	MEOX1	130
RPE1	MEOX1	110
RPE1	MEOX1	90
RPE1	MEOX1	150
RPE1	MEOX1	60
RPE1	MEOX1	60
RPE1	MEOX1	130
RPE1	MEOX1	80
RPE1	MEOX1	120
RPE1	MEOX1	110
RPE1	MEOX1	120
RPE1	MEOX1	90
RPE1	MEOX1	60
RPE1	MEOX1	70
RPE1	MEOX1	110
RPE1	MEOX1	180
RPE1	MEOX1	70
RPE1	MEOX1	80
RPE1	MEOX1	90
RPE1	MEOX1	70
RPE1	MEOX1	180
RPE1	MEOX1	110
RPE1	MEOX1	100
RPE1	MEOX1	180
RPE1	MEOX1	130
RPE1	MEOX1	80
RPE1	MEOX1	70
RPE1	MEOX1	190
RPE1	MEOX1	100
RPE1	MEOX1	240
RPE1	MEOX1	90
RPE1	MEOX1	100
RPE1	MEOX1	70
RPE1	MEOX1	90
RPE1	MEOX1	70
RPE1	MEOX1	80
RPE1	MEOX1	110
RPE1	MEOX1	100
RPE1	MEOX1	120
RPE1	MEOX1	140
RPE1	MEOX1	180
RPE1	MEOX1	70
RPE1	MEOX1	90
RPE1	MEOX1	220
RPE1	MEOX1	130
RPE1	MEOX1	60
RPE1	MEOX1	150
RPE1	MEOX1	80
RPE1	MEOX1	170
RPE1	MEOX1	60
RPE1	MEOX1	70
RPE1	MEOX1	60
RPE1	MEOX1	90
RPE1	MEOX1	130
RPE1	MEOX1	110
RPE1	MEOX1	110
RPE1	MEOX1	160
RPE1	MEOX1	110
RPE1	MEOX1	80
RPE1	MEOX1	150
RPE1	MEOX1	170
RPE1	MEOX1	60
RPE1	MEOX1	90
RPE1	MEOX1	220
RPE1	MEOX1	190
RPE1	MEOX1	190
RPE1	MEOX1	90
RPE1	MEOX1	70
RPE1	MEOX1	80
RPE1	MEOX1	100
RPE1	MEOX1	180
RPE1	MEOX1	120
RPE1	MEOX1	200
RPE1	MEOX1	80
RPE1	MEOX1	80
RPE1	MEOX1	110
RPE1	MEOX1	100
RPE1	MEOX1	70
RPE1	MEOX1	60
RPE1	MEOX1	60
RPE1	MEOX1	150
RPE1	MEOX1	180
RPE1	MEOX1	60
RPE1	MEOX1	80
RPE1	MEOX1	60
RPE1	MEOX1	110
RPE1	MEOX1	120
RPE1	MEOX1	80
RPE1	MEOX1	120
RPE1	MEOX1	180
RPE1	MEOX1	70
RPE1	MEOX1	60
RPE1	MEOX1	60
RPE1	MEOX1	130
RPE1	MEOX1	140
RPE1	MEOX1	90
RPE1	MEOX1	200
RPE1	MEOX1	60
RPE1	MEOX1	60
RPE1	MEOX1	60
RPE1	MEOX1	200
RPE1	MEOX1	110
RPE1	MEOX1	130
RPE1	MEOX1	180
RPE1	MEOX1	80
RPE1	MEOX1	80
RPE1	MEOX1	100
RPE1	MEOX1	170
RPE1	MEOX1	180
RPE1	MEOX1	110
RPE1	MEOX1	60
RPE1	MEOX1	60
RPE1	MEOX1	90
RPE1	MEOX1	180
RPE1	MEOX1	90
RPE1	MEOX1	60
RPE1	MEOX1	210
RPE1	MEOX1	110
RPE1	MEOX1	80
RPE1	MEOX1	90
RPE1	MEOX1	70
RPE1	MEOX1	70
RPE1	MEOX1	60
RPE1	MEOX1	120
RPE1	MEOX1	60
RPE1	MEOX1	70
RPE1	MEOX1	70
RPE1	MEOX1	90
RPE1	MEOX1	100
RPE1	MEOX1	70
RPE1	MEOX1	160
RPE1	MEOX1	60
RPE1	MEOX1	90
RPE1	MEOX1	140
RPE1	MEOX1	90
RPE1	MEOX1	120
RPE1	MEOX1	80
RPE1	MEOX1	120
RPE1	MEOX1	80
RPE1	MEOX1	170
RPE1	MEOX1	150
RPE1	MEOX1	60
RPE1	MEOX1	100
RPE1	MEOX1	80
RPE1	MEOX1	250
RPE1	MEOX1	180
RPE1	MEOX1	120
RPE1	MEOX1	230
RPE1	MEOX1	150
RPE1	MEOX1	70
RPE1	MEOX1	60
RPE1	MEOX1	190
RPE1	MEOX1	200
RPE1	MEOX1	60
RPE1	MEOX1	70
RPE1	MEOX1	80
RPE1	MEOX1	90
RPE1	MEOX1	160
RPE1	MEOX1	190
RPE1	MEOX1	140
RPE1	MEOX1	160
RPE1	MEOX1	80
RPE1	MEOX1	100
RPE1	MEOX1	140
RPE1	MEOX1	60
RPE1	MEOX1	140
RPE1	MEOX1	110
RPE1	MEOX1	180
RPE1	MEOX1	60
RPE1	MEOX1	90
RPE1	MEOX1	150
RPE1	MEOX1	70
RPE1	MEOX1	170
RPE1	MEOX1	110
RPE1	MEOX1	100
RPE1	MEOX1	190
RPE1	MEOX1	60
RPE1	MEOX1	80
RPE1	MEOX1	70
RPE1	MEOX1	90
[truncated: 215,813 more rows]
