# Supplementary material for: Nanoscale 3D DNA tracing in non-denatured cells resolves the Cohesin-dependent loop architecture of the genome in situ
Source: Nat Commun. 2025 Jul 19;16:6673. doi: 10.1038/s41467-025-61689-y (PMC12276220; doi:10.1038/s41467-025-61689-y)
Supplement: Supplementary file 6 — Source Data [file 41467_2025_61689_MOESM6_ESM.zip › Supplementary_Fig5g.csv]

cell_type	region	g_dist	stacked
HKWT	MEOX1	90	False
HKWT	MEOX1	100	False
HKWT	MEOX1	150	True
HKWT	MEOX1	60	False
HKWT	MEOX1	100	False
HKWT	MEOX1	200	True
HKWT	MEOX1	100	False
HKWT	MEOX1	70	False
HKWT	MEOX1	130	False
HKWT	MEOX1	90	False
HKWT	MEOX1	140	False
HKWT	MEOX1	80	False
HKWT	MEOX1	60	False
HKWT	MEOX1	140	False
HKWT	MEOX1	80	False
HKWT	MEOX1	70	False
HKWT	MEOX1	70	False
HKWT	MEOX1	100	False
HKWT	MEOX1	90	False
HKWT	MEOX1	60	False
HKWT	MEOX1	90	False
HKWT	MEOX1	70	False
HKWT	MEOX1	70	False
HKWT	MEOX1	60	False
HKWT	MEOX1	100	False
HKWT	MEOX1	100	False
HKWT	MEOX1	60	False
HKWT	MEOX1	70	False
HKWT	MEOX1	70	False
HKWT	MEOX1	100	False
HKWT	MEOX1	70	False
HKWT	MEOX1	140	True
HKWT	MEOX1	90	False
HKWT	MEOX1	110	False
HKWT	MEOX1	90	False
HKWT	MEOX1	70	False
HKWT	MEOX1	100	False
HKWT	MEOX1	60	False
HKWT	MEOX1	90	False
HKWT	MEOX1	190	True
HKWT	MEOX1	160	False
HKWT	MEOX1	70	False
HKWT	MEOX1	60	False
HKWT	MEOX1	100	False
HKWT	MEOX1	90	False
HKWT	MEOX1	70	False
HKWT	MEOX1	130	True
HKWT	MEOX1	70	False
HKWT	MEOX1	60	False
HKWT	MEOX1	70	False
HKWT	MEOX1	130	True
HKWT	MEOX1	170	True
HKWT	MEOX1	100	False
HKWT	MEOX1	90	False
HKWT	MEOX1	120	True
HKWT	MEOX1	80	False
HKWT	MEOX1	100	True
HKWT	MEOX1	80	False
HKWT	MEOX1	170	False
HKWT	MEOX1	60	False
HKWT	MEOX1	60	False
HKWT	MEOX1	230	True
HKWT	MEOX1	70	False
HKWT	MEOX1	110	False
HKWT	MEOX1	160	True
HKWT	MEOX1	120	False
HKWT	MEOX1	90	False
HKWT	MEOX1	170	False
HKWT	MEOX1	60	False
HKWT	MEOX1	130	False
HKWT	MEOX1	90	False
HKWT	MEOX1	70	False
HKWT	MEOX1	250	True
HKWT	MEOX1	200	True
HKWT	MEOX1	110	False
HKWT	MEOX1	80	False
HKWT	MEOX1	130	False
HKWT	MEOX1	110	False
HKWT	MEOX1	60	False
HKWT	MEOX1	80	False
HKWT	MEOX1	70	False
HKWT	MEOX1	140	False
HKWT	MEOX1	110	False
HKWT	MEOX1	100	False
HKWT	MEOX1	190	True
HKWT	MEOX1	120	True
HKWT	MEOX1	90	False
HKWT	MEOX1	80	False
HKWT	MEOX1	60	False
HKWT	MEOX1	110	False
HKWT	MEOX1	70	False
HKWT	MEOX1	260	True
HKWT	MEOX1	150	False
HKWT	MEOX1	190	False
HKWT	MEOX1	160	False
HKWT	MEOX1	100	False
HKWT	MEOX1	190	False
HKWT	MEOX1	60	False
HKWT	MEOX1	130	False
HKWT	MEOX1	90	False
HKWT	MEOX1	230	True
HKWT	MEOX1	60	False
HKWT	MEOX1	160	False
HKWT	MEOX1	170	False
HKWT	MEOX1	200	True
HKWT	MEOX1	70	False
HKWT	MEOX1	140	True
HKWT	MEOX1	80	False
HKWT	MEOX1	60	False
HKWT	MEOX1	100	False
HKWT	MEOX1	80	False
HKWT	MEOX1	100	False
HKWT	MEOX1	60	False
HKWT	MEOX1	140	False
HKWT	MEOX1	120	False
HKWT	MEOX1	110	False
HKWT	MEOX1	90	False
HKWT	MEOX1	80	False
HKWT	MEOX1	240	True
HKWT	MEOX1	170	False
HKWT	MEOX1	160	False
HKWT	MEOX1	190	False
HKWT	MEOX1	190	True
HKWT	MEOX1	170	True
HKWT	MEOX1	70	False
HKWT	MEOX1	80	False
HKWT	MEOX1	90	False
HKWT	MEOX1	90	False
HKWT	MEOX1	70	False
HKWT	MEOX1	60	False
HKWT	MEOX1	70	False
HKWT	MEOX1	120	False
HKWT	MEOX1	80	False
HKWT	MEOX1	200	True
HKWT	MEOX1	80	False
HKWT	MEOX1	120	False
HKWT	MEOX1	60	False
HKWT	MEOX1	100	False
HKWT	MEOX1	90	False
HKWT	MEOX1	130	False
HKWT	MEOX1	230	False
HKWT	MEOX1	160	False
HKWT	MEOX1	60	False
HKWT	MEOX1	120	False
HKWT	MEOX1	80	False
HKWT	MEOX1	60	False
HKWT	MEOX1	80	False
HKWT	MEOX1	60	False
HKWT	MEOX1	170	False
HKWT	MEOX1	60	False
HKWT	MEOX1	130	False
HKWT	MEOX1	60	False
HKWT	MEOX1	60	False
HKWT	MEOX1	160	False
HKWT	MEOX1	130	False
HKWT	MEOX1	80	False
HKWT	MEOX1	70	False
HKWT	MEOX1	70	False
HKWT	MEOX1	100	False
HKWT	MEOX1	120	False
HKWT	MEOX1	170	True
HKWT	MEOX1	150	True
HKWT	MEOX1	90	False
HKWT	MEOX1	90	False
HKWT	MEOX1	130	False
HKWT	MEOX1	60	False
HKWT	MEOX1	140	True
HKWT	MEOX1	90	False
HKWT	MEOX1	80	False
HKWT	MEOX1	260	True
HKWT	MEOX1	150	False
HKWT	MEOX1	100	False
HKWT	MEOX1	220	True
HKWT	MEOX1	120	False
HKWT	MEOX1	70	False
HKWT	MEOX1	120	False
HKWT	MEOX1	90	False
HKWT	MEOX1	170	True
HKWT	MEOX1	100	False
HKWT	MEOX1	60	False
HKWT	MEOX1	80	False
HKWT	MEOX1	110	False
HKWT	MEOX1	140	True
HKWT	MEOX1	90	False
HKWT	MEOX1	80	False
HKWT	MEOX1	70	False
HKWT	MEOX1	90	False
HKWT	MEOX1	70	False
HKWT	MEOX1	100	False
HKWT	MEOX1	90	False
HKWT	MEOX1	180	True
HKWT	MEOX1	110	False
HKWT	MEOX1	90	False
HKWT	MEOX1	210	True
HKWT	MEOX1	150	False
HKWT	MEOX1	70	False
HKWT	MEOX1	150	True
HKWT	MEOX1	60	False
HKWT	MEOX1	210	True
HKWT	MEOX1	90	False
HKWT	MEOX1	130	False
HKWT	MEOX1	60	False
HKWT	MEOX1	80	False
HKWT	MEOX1	90	False
HKWT	MEOX1	100	False
HKWT	MEOX1	60	False
HKWT	MEOX1	130	True
HKWT	MEOX1	130	False
HKWT	MEOX1	60	False
HKWT	MEOX1	60	False
HKWT	MEOX1	70	False
HKWT	MEOX1	80	False
HKWT	MEOX1	150	True
HKWT	MEOX1	210	False
HKWT	MEOX1	70	False
HKWT	MEOX1	100	False
HKWT	MEOX1	70	False
HKWT	MEOX1	80	False
HKWT	MEOX1	150	False
HKWT	MEOX1	80	False
HKWT	MEOX1	120	False
HKWT	MEOX1	90	False
HKWT	MEOX1	80	False
HKWT	MEOX1	160	False
HKWT	MEOX1	170	True
HKWT	MEOX1	120	False
HKWT	MEOX1	60	False
HKWT	MEOX1	120	True
HKWT	MEOX1	110	False
HKWT	MEOX1	180	True
HKWT	MEOX1	90	False
HKWT	MEOX1	110	False
HKWT	MEOX1	130	False
HKWT	MEOX1	210	True
HKWT	MEOX1	100	False
HKWT	MEOX1	70	False
HKWT	MEOX1	80	False
HKWT	MEOX1	70	False
HKWT	MEOX1	150	False
HKWT	MEOX1	60	False
HKWT	MEOX1	60	False
HKWT	MEOX1	100	False
HKWT	MEOX1	80	False
HKWT	MEOX1	70	False
HKWT	MEOX1	80	False
HKWT	MEOX1	130	True
HKWT	MEOX1	100	False
HKWT	MEOX1	160	True
HKWT	MEOX1	160	True
HKWT	MEOX1	140	True
HKWT	MEOX1	170	True
HKWT	MEOX1	60	False
HKWT	MEOX1	110	True
HKWT	MEOX1	60	False
HKWT	MEOX1	190	True
HKWT	MEOX1	240	True
HKWT	MEOX1	130	False
HKWT	MEOX1	80	False
HKWT	MEOX1	90	False
HKWT	MEOX1	70	False
HKWT	MEOX1	110	False
HKWT	MEOX1	60	False
HKWT	MEOX1	60	False
HKWT	MEOX1	190	False
HKWT	MEOX1	60	False
HKWT	MEOX1	110	False
HKWT	MEOX1	120	False
HKWT	MEOX1	210	True
HKWT	MEOX1	100	False
HKWT	MEOX1	190	False
HKWT	MEOX1	150	False
HKWT	MEOX1	80	False
HKWT	MEOX1	140	False
HKWT	MEOX1	130	False
HKWT	MEOX1	60	False
HKWT	MEOX1	70	False
HKWT	MEOX1	170	True
HKWT	MEOX1	100	False
HKWT	MEOX1	90	False
HKWT	MEOX1	100	False
HKWT	MEOX1	260	False
HKWT	MEOX1	80	False
HKWT	MEOX1	160	True
HKWT	MEOX1	150	True
HKWT	MEOX1	80	False
HKWT	MEOX1	190	True
HKWT	MEOX1	60	False
HKWT	MEOX1	140	True
HKWT	MEOX1	220	True
HKWT	MEOX1	260	True
HKWT	MEOX1	100	False
HKWT	MEOX1	60	False
HKWT	MEOX1	230	True
HKWT	MEOX1	120	False
HKWT	MEOX1	60	False
HKWT	MEOX1	70	False
HKWT	MEOX1	140	False
HKWT	MEOX1	80	False
HKWT	MEOX1	80	False
HKWT	MEOX1	100	False
HKWT	MEOX1	110	False
HKWT	MEOX1	120	False
HKWT	MEOX1	120	False
HKWT	MEOX1	70	False
HKWT	MEOX1	130	True
HKWT	MEOX1	60	False
HKWT	MEOX1	60	False
HKWT	MEOX1	100	False
HKWT	MEOX1	140	False
HKWT	MEOX1	90	False
HKWT	MEOX1	60	False
HKWT	MEOX1	80	False
HKWT	MEOX1	110	True
HKWT	MEOX1	160	True
HKWT	MEOX1	110	True
HKWT	MEOX1	80	False
HKWT	MEOX1	200	True
HKWT	MEOX1	140	True
HKWT	MEOX1	180	True
HKWT	MEOX1	80	False
HKWT	MEOX1	60	False
HKWT	MEOX1	110	False
HKWT	MEOX1	170	True
HKWT	MEOX1	210	True
HKWT	MEOX1	150	False
HKWT	MEOX1	60	False
HKWT	MEOX1	90	True
HKWT	MEOX1	210	False
HKWT	MEOX1	70	False
HKWT	MEOX1	60	False
HKWT	MEOX1	100	False
HKWT	MEOX1	180	True
HKWT	MEOX1	110	False
HKWT	MEOX1	70	False
HKWT	MEOX1	150	False
HKWT	MEOX1	80	False
HKWT	MEOX1	260	True
HKWT	MEOX1	70	False
HKWT	MEOX1	60	False
HKWT	MEOX1	160	False
HKWT	MEOX1	110	False
HKWT	MEOX1	190	False
HKWT	MEOX1	100	True
HKWT	MEOX1	60	False
HKWT	MEOX1	60	False
HKWT	MEOX1	140	False
HKWT	MEOX1	150	True
HKWT	MEOX1	80	False
HKWT	MEOX1	60	False
HKWT	MEOX1	80	False
HKWT	MEOX1	90	False
HKWT	MEOX1	60	False
HKWT	MEOX1	140	False
HKWT	MEOX1	80	False
HKWT	MEOX1	120	False
HKWT	MEOX1	100	False
HKWT	MEOX1	110	False
HKWT	MEOX1	60	False
HKWT	MEOX1	190	False
HKWT	MEOX1	70	False
HKWT	MEOX1	110	True
HKWT	MEOX1	150	True
HKWT	MEOX1	100	False
HKWT	MEOX1	80	False
HKWT	MEOX1	140	False
HKWT	MEOX1	60	False
HKWT	MEOX1	130	False
HKWT	MEOX1	80	False
HKWT	MEOX1	100	False
HKWT	MEOX1	60	False
HKWT	MEOX1	80	False
HKWT	MEOX1	120	False
HKWT	MEOX1	60	False
HKWT	MEOX1	80	False
HKWT	MEOX1	60	False
HKWT	MEOX1	80	False
HKWT	MEOX1	110	False
HKWT	MEOX1	80	False
HKWT	MEOX1	100	False
HKWT	MEOX1	70	False
HKWT	MEOX1	70	False
HKWT	MEOX1	190	True
HKWT	MEOX1	100	False
HKWT	MEOX1	60	False
HKWT	MEOX1	90	False
HKWT	MEOX1	140	False
HKWT	MEOX1	170	True
HKWT	MEOX1	90	False
HKWT	MEOX1	170	False
HKWT	MEOX1	80	False
HKWT	MEOX1	150	False
HKWT	MEOX1	70	False
HKWT	MEOX1	80	False
HKWT	MEOX1	120	False
HKWT	MEOX1	100	False
HKWT	MEOX1	200	True
HKWT	MEOX1	100	False
HKWT	MEOX1	90	False
HKWT	MEOX1	170	True
HKWT	MEOX1	100	False
HKWT	MEOX1	70	False
HKWT	MEOX1	130	False
HKWT	MEOX1	70	False
HKWT	MEOX1	120	True
HKWT	MEOX1	220	True
HKWT	MEOX1	90	False
HKWT	MEOX1	70	False
HKWT	MEOX1	210	False
HKWT	MEOX1	70	False
HKWT	MEOX1	60	False
HKWT	MEOX1	170	False
HKWT	MEOX1	90	False
HKWT	MEOX1	120	False
HKWT	MEOX1	190	False
HKWT	MEOX1	150	False
HKWT	MEOX1	110	False
HKWT	MEOX1	150	False
HKWT	MEOX1	80	False
HKWT	MEOX1	110	False
HKWT	MEOX1	120	False
HKWT	MEOX1	90	False
HKWT	MEOX1	80	False
HKWT	MEOX1	70	False
HKWT	MEOX1	70	False
HKWT	MEOX1	70	False
HKWT	MEOX1	90	False
HKWT	MEOX1	80	False
HKWT	MEOX1	180	False
HKWT	MEOX1	140	False
HKWT	MEOX1	150	True
HKWT	MEOX1	170	True
HKWT	MEOX1	80	False
HKWT	MEOX1	60	False
HKWT	MEOX1	110	False
HKWT	MEOX1	60	False
HKWT	MEOX1	120	False
HKWT	MEOX1	160	False
HKWT	MEOX1	60	False
HKWT	MEOX1	80	False
HKWT	MEOX1	250	False
HKWT	MEOX1	80	False
HKWT	MEOX1	220	False
HKWT	MEOX1	60	False
HKWT	MEOX1	190	False
HKWT	MEOX1	60	False
HKWT	MEOX1	120	False
HKWT	MEOX1	60	False
HKWT	MEOX1	60	False
HKWT	MEOX1	120	False
HKWT	MEOX1	80	False
HKWT	MEOX1	80	False
HKWT	MEOX1	100	False
HKWT	MEOX1	220	False
HKWT	MEOX1	80	False
HKWT	MEOX1	60	False
HKWT	MEOX1	140	False
HKWT	MEOX1	70	False
HKWT	MEOX1	60	False
HKWT	MEOX1	120	False
HKWT	MEOX1	170	True
HKWT	MEOX1	60	False
HKWT	MEOX1	120	False
HKWT	MEOX1	110	False
HKWT	MEOX1	120	True
HKWT	MEOX1	80	False
HKWT	MEOX1	60	False
HKWT	MEOX1	180	True
HKWT	MEOX1	80	False
HKWT	MEOX1	130	False
HKWT	MEOX1	130	False
HKWT	MEOX1	150	True
HKWT	MEOX1	90	False
HKWT	MEOX1	100	False
HKWT	MEOX1	220	True
HKWT	MEOX1	60	False
HKWT	MEOX1	60	False
HKWT	MEOX1	60	False
HKWT	MEOX1	140	False
HKWT	MEOX1	60	False
HKWT	MEOX1	130	True
HKWT	MEOX1	70	False
HKWT	MEOX1	220	True
HKWT	MEOX1	190	True
HKWT	MEOX1	100	True
HKWT	MEOX1	80	False
HKWT	MEOX1	80	False
HKWT	MEOX1	160	True
HKWT	MEOX1	60	False
HKWT	MEOX1	130	True
HKWT	MEOX1	70	False
HKWT	MEOX1	80	False
HKWT	MEOX1	110	False
HKWT	MEOX1	120	False
HKWT	MEOX1	80	False
HKWT	MEOX1	90	False
HKWT	MEOX1	110	False
HKWT	MEOX1	60	False
HKWT	MEOX1	80	False
HKWT	MEOX1	60	False
HKWT	MEOX1	70	False
HKWT	MEOX1	100	True
HKWT	MEOX1	60	False
HKWT	MEOX1	90	False
HKWT	MEOX1	110	False
HKWT	MEOX1	220	True
HKWT	MEOX1	110	False
HKWT	MEOX1	90	False
HKWT	MEOX1	60	False
HKWT	MEOX1	60	False
HKWT	MEOX1	130	False
HKWT	MEOX1	70	False
HKWT	MEOX1	70	False
HKWT	MEOX1	60	False
HKWT	MEOX1	120	True
HKWT	MEOX1	140	True
HKWT	MEOX1	170	True
HKWT	MEOX1	190	True
HKWT	MEOX1	90	False
HKWT	MEOX1	60	False
HKWT	MEOX1	100	False
HKWT	MEOX1	220	True
HKWT	MEOX1	120	False
HKWT	MEOX1	60	False
HKWT	MEOX1	150	False
HKWT	MEOX1	80	False
HKWT	MEOX1	110	False
HKWT	MEOX1	80	False
HKWT	MEOX1	210	True
HKWT	MEOX1	260	True
HKWT	MEOX1	110	False
HKWT	MEOX1	180	True
HKWT	MEOX1	140	False
HKWT	MEOX1	110	False
HKWT	MEOX1	80	False
HKWT	MEOX1	60	False
HKWT	MEOX1	160	False
HKWT	MEOX1	170	False
HKWT	MEOX1	130	False
HKWT	MEOX1	130	False
HKWT	MEOX1	180	False
HKWT	MEOX1	110	False
HKWT	MEOX1	190	True
HKWT	MEOX1	190	False
HKWT	MEOX1	170	True
HKWT	MEOX1	130	False
HKWT	MEOX1	70	False
HKWT	MEOX1	190	True
HKWT	MEOX1	70	False
HKWT	MEOX1	110	False
HKWT	MEOX1	60	False
HKWT	MEOX1	60	False
HKWT	MEOX1	80	False
HKWT	MEOX1	80	False
HKWT	MEOX1	230	True
HKWT	MEOX1	160	False
HKWT	MEOX1	140	True
HKWT	MEOX1	210	False
HKWT	MEOX1	90	False
HKWT	MEOX1	60	False
HKWT	MEOX1	130	True
HKWT	MEOX1	70	False
HKWT	MEOX1	110	False
HKWT	MEOX1	80	False
HKWT	MEOX1	60	False
HKWT	MEOX1	60	False
HKWT	MEOX1	70	False
HKWT	MEOX1	190	False
HKWT	MEOX1	140	True
HKWT	MEOX1	90	False
HKWT	MEOX1	110	False
HKWT	MEOX1	210	True
HKWT	MEOX1	170	False
HKWT	MEOX1	230	False
HKWT	MEOX1	140	False
HKWT	MEOX1	160	True
HKWT	MEOX1	60	False
HKWT	MEOX1	190	False
HKWT	MEOX1	80	False
HKWT	MEOX1	130	False
HKWT	MEOX1	100	False
HKWT	MEOX1	110	False
HKWT	MEOX1	100	False
HKWT	MEOX1	70	False
HKWT	MEOX1	60	False
HKWT	MEOX1	150	True
HKWT	MEOX1	90	False
HKWT	MEOX1	90	False
HKWT	MEOX1	130	False
HKWT	MEOX1	110	False
HKWT	MEOX1	220	False
HKWT	MEOX1	60	False
HKWT	MEOX1	170	True
HKWT	MEOX1	100	False
HKWT	MEOX1	70	False
HKWT	MEOX1	120	False
HKWT	MEOX1	80	False
HKWT	MEOX1	70	False
HKWT	MEOX1	60	False
HKWT	MEOX1	80	False
HKWT	MEOX1	110	False
HKWT	MEOX1	140	False
HKWT	MEOX1	150	False
HKWT	MEOX1	90	False
HKWT	MEOX1	180	True
HKWT	MEOX1	70	False
HKWT	MEOX1	70	False
HKWT	MEOX1	130	False
HKWT	MEOX1	110	False
HKWT	MEOX1	70	False
HKWT	MEOX1	100	False
HKWT	MEOX1	210	False
HKWT	MEOX1	170	False
HKWT	MEOX1	110	False
HKWT	MEOX1	230	True
HKWT	MEOX1	80	False
HKWT	MEOX1	120	False
HKWT	MEOX1	110	False
HKWT	MEOX1	70	False
HKWT	MEOX1	60	False
HKWT	MEOX1	140	True
HKWT	MEOX1	60	False
HKWT	MEOX1	100	False
HKWT	MEOX1	80	False
HKWT	MEOX1	220	True
HKWT	MEOX1	150	True
HKWT	MEOX1	70	False
HKWT	MEOX1	80	False
HKWT	MEOX1	120	False
HKWT	MEOX1	70	False
HKWT	MEOX1	70	False
HKWT	MEOX1	110	False
HKWT	MEOX1	110	False
HKWT	MEOX1	90	False
HKWT	MEOX1	180	False
HKWT	MEOX1	100	False
HKWT	MEOX1	150	False
HKWT	MEOX1	140	True
HKWT	MEOX1	60	False
HKWT	MEOX1	90	False
HKWT	MEOX1	70	False
HKWT	MEOX1	110	False
HKWT	MEOX1	180	True
HKWT	MEOX1	90	False
HKWT	MEOX1	60	False
HKWT	MEOX1	200	True
HKWT	MEOX1	70	False
HKWT	MEOX1	80	False
HKWT	MEOX1	60	False
HKWT	MEOX1	90	False
HKWT	MEOX1	110	False
HKWT	MEOX1	80	False
HKWT	MEOX1	90	False
HKWT	MEOX1	150	True
HKWT	MEOX1	110	False
HKWT	MEOX1	80	False
HKWT	MEOX1	80	False
HKWT	MEOX1	180	True
HKWT	MEOX1	60	False
HKWT	MEOX1	90	False
HKWT	MEOX1	70	False
HKWT	MEOX1	110	False
HKWT	MEOX1	60	False
HKWT	MEOX1	90	False
HKWT	MEOX1	70	False
HKWT	MEOX1	120	True
HKWT	MEOX1	60	False
HKWT	MEOX1	90	False
HKWT	MEOX1	70	False
HKWT	MEOX1	60	False
HKWT	MEOX1	140	False
HKWT	MEOX1	160	True
HKWT	MEOX1	110	False
HKWT	MEOX1	90	False
HKWT	MEOX1	120	False
HKWT	MEOX1	100	False
HKWT	MEOX1	70	False
HKWT	MEOX1	150	True
HKWT	MEOX1	220	True
HKWT	MEOX1	80	False
HKWT	MEOX1	160	True
HKWT	MEOX1	180	True
HKWT	MEOX1	220	True
HKWT	MEOX1	60	False
HKWT	MEOX1	70	False
HKWT	MEOX1	100	False
HKWT	MEOX1	190	False
HKWT	MEOX1	190	True
HKWT	MEOX1	60	False
HKWT	MEOX1	140	False
HKWT	MEOX1	80	False
HKWT	MEOX1	70	False
HKWT	MEOX1	100	False
HKWT	MEOX1	140	True
HKWT	MEOX1	100	False
HKWT	MEOX1	80	False
HKWT	MEOX1	160	True
HKWT	MEOX1	60	False
HKWT	MEOX1	70	False
HKWT	MEOX1	160	False
HKWT	MEOX1	100	False
HKWT	MEOX1	220	True
HKWT	MEOX1	120	False
HKWT	MEOX1	180	True
HKWT	MEOX1	120	False
HKWT	MEOX1	110	False
HKWT	MEOX1	100	False
HKWT	MEOX1	70	False
HKWT	MEOX1	120	False
HKWT	MEOX1	70	False
HKWT	MEOX1	80	False
HKWT	MEOX1	90	False
HKWT	MEOX1	160	False
HKWT	MEOX1	130	False
HKWT	MEOX1	70	False
HKWT	MEOX1	110	False
HKWT	MEOX1	90	False
HKWT	MEOX1	210	True
HKWT	MEOX1	60	False
HKWT	MEOX1	110	False
HKWT	MEOX1	80	False
HKWT	MEOX1	130	False
HKWT	MEOX1	240	True
HKWT	MEOX1	170	True
HKWT	MEOX1	100	False
HKWT	MEOX1	60	False
HKWT	MEOX1	180	True
HKWT	MEOX1	80	False
HKWT	MEOX1	190	True
HKWT	MEOX1	100	False
HKWT	MEOX1	70	False
HKWT	MEOX1	80	False
HKWT	MEOX1	170	False
HKWT	MEOX1	100	False
HKWT	MEOX1	120	False
HKWT	MEOX1	60	False
HKWT	MEOX1	60	False
HKWT	MEOX1	70	False
HKWT	MEOX1	70	False
HKWT	MEOX1	70	False
HKWT	MEOX1	140	False
HKWT	MEOX1	100	False
HKWT	MEOX1	160	False
HKWT	MEOX1	60	False
HKWT	MEOX1	130	True
HKWT	MEOX1	60	False
HKWT	MEOX1	80	False
HKWT	MEOX1	70	False
HKWT	MEOX1	70	False
HKWT	MEOX1	100	False
HKWT	MEOX1	100	False
HKWT	MEOX1	90	False
HKWT	MEOX1	60	False
HKWT	MEOX1	110	False
HKWT	MEOX1	70	False
HKWT	MEOX1	190	True
HKWT	MEOX1	210	False
HKWT	MEOX1	100	False
HKWT	MEOX1	230	True
HKWT	MEOX1	130	False
HKWT	MEOX1	100	False
HKWT	MEOX1	100	False
HKWT	MEOX1	210	False
HKWT	MEOX1	120	False
HKWT	MEOX1	160	True
HKWT	MEOX1	150	False
HKWT	MEOX1	200	True
HKWT	MEOX1	100	False
HKWT	MEOX1	180	False
HKWT	MEOX1	160	False
HKWT	MEOX1	140	False
HKWT	MEOX1	90	False
HKWT	MEOX1	90	False
HKWT	MEOX1	80	False
HKWT	MEOX1	130	False
HKWT	MEOX1	90	False
HKWT	MEOX1	80	False
HKWT	MEOX1	160	False
HKWT	MEOX1	90	False
HKWT	MEOX1	110	False
HKWT	MEOX1	90	False
HKWT	MEOX1	110	False
HKWT	MEOX1	70	False
HKWT	MEOX1	120	False
HKWT	MEOX1	140	False
HKWT	MEOX1	140	False
HKWT	MEOX1	80	False
HKWT	MEOX1	120	False
HKWT	MEOX1	100	False
HKWT	MEOX1	200	True
HKWT	MEOX1	230	True
HKWT	MEOX1	110	False
HKWT	MEOX1	80	False
HKWT	MEOX1	60	False
HKWT	MEOX1	160	False
HKWT	MEOX1	180	False
HKWT	MEOX1	90	False
HKWT	MEOX1	100	False
HKWT	MEOX1	110	False
HKWT	MEOX1	210	True
HKWT	MEOX1	180	True
HKWT	MEOX1	140	False
HKWT	MEOX1	160	False
HKWT	MEOX1	100	False
HKWT	MEOX1	60	False
HKWT	MEOX1	120	False
HKWT	MEOX1	60	False
HKWT	MEOX1	100	False
HKWT	MEOX1	120	True
HKWT	MEOX1	210	False
HKWT	MEOX1	60	False
HKWT	MEOX1	60	False
HKWT	MEOX1	70	False
HKWT	MEOX1	70	False
HKWT	MEOX1	270	True
HKWT	MEOX1	220	False
HKWT	MEOX1	190	True
HKWT	MEOX1	120	False
HKWT	MEOX1	160	False
HKWT	MEOX1	60	False
HKWT	MEOX1	190	False
HKWT	MEOX1	60	False
HKWT	MEOX1	100	False
HKWT	MEOX1	60	False
HKWT	MEOX1	80	False
HKWT	MEOX1	140	True
HKWT	MEOX1	60	False
HKWT	MEOX1	80	False
HKWT	MEOX1	120	False
HKWT	MEOX1	80	False
HKWT	MEOX1	200	True
HKWT	MEOX1	130	False
HKWT	MEOX1	110	False
HKWT	MEOX1	100	False
HKWT	MEOX1	80	False
HKWT	MEOX1	220	False
HKWT	MEOX1	100	False
HKWT	MEOX1	240	True
HKWT	MEOX1	60	False
HKWT	MEOX1	90	False
HKWT	MEOX1	60	False
HKWT	MEOX1	140	False
HKWT	MEOX1	70	False
HKWT	MEOX1	80	False
HKWT	MEOX1	70	False
HKWT	MEOX1	80	False
HKWT	MEOX1	180	True
HKWT	MEOX1	60	False
HKWT	MEOX1	110	False
HKWT	MEOX1	90	False
HKWT	MEOX1	60	False
HKWT	MEOX1	130	False
HKWT	MEOX1	70	False
HKWT	MEOX1	120	True
HKWT	MEOX1	60	False
HKWT	MEOX1	110	False
HKWT	MEOX1	190	False
HKWT	MEOX1	160	True
HKWT	MEOX1	100	False
HKWT	MEOX1	70	False
HKWT	MEOX1	90	False
HKWT	MEOX1	70	False
HKWT	MEOX1	90	False
HKWT	MEOX1	110	True
HKWT	MEOX1	70	False
HKWT	MEOX1	140	True
HKWT	MEOX1	90	False
HKWT	MEOX1	80	False
HKWT	MEOX1	60	False
HKWT	MEOX1	80	False
HKWT	MEOX1	60	False
HKWT	MEOX1	60	False
HKWT	MEOX1	80	False
HKWT	MEOX1	80	False
HKWT	MEOX1	90	False
HKWT	MEOX1	70	False
HKWT	MEOX1	220	False
HKWT	MEOX1	60	False
HKWT	MEOX1	80	False
HKWT	MEOX1	100	False
HKWT	MEOX1	100	False
HKWT	MEOX1	140	False
HKWT	MEOX1	90	False
HKWT	MEOX1	100	False
HKWT	MEOX1	80	False
HKWT	MEOX1	120	False
HKWT	MEOX1	130	False
HKWT	MEOX1	110	False
HKWT	MEOX1	100	False
HKWT	MEOX1	240	False
HKWT	MEOX1	110	False
HKWT	MEOX1	140	False
HKWT	MEOX1	180	False
HKWT	MEOX1	80	False
HKWT	MEOX1	180	False
HKWT	MEOX1	110	False
HKWT	MEOX1	60	False
HKWT	MEOX1	100	False
HKWT	MEOX1	80	False
HKWT	MEOX1	60	False
HKWT	MEOX1	60	False
HKWT	MEOX1	220	False
HKWT	MEOX1	90	False
HKWT	MEOX1	240	False
HKWT	MEOX1	60	False
HKWT	MEOX1	120	False
HKWT	MEOX1	110	True
HKWT	MEOX1	60	False
HKWT	MEOX1	100	False
HKWT	MEOX1	90	False
HKWT	MEOX1	90	False
HKWT	MEOX1	170	True
HKWT	MEOX1	130	True
HKWT	MEOX1	80	False
HKWT	MEOX1	100	False
HKWT	MEOX1	120	False
HKWT	MEOX1	150	False
HKWT	MEOX1	100	False
HKWT	MEOX1	60	False
HKWT	MEOX1	90	False
HKWT	MEOX1	160	False
HKWT	MEOX1	180	True
HKWT	MEOX1	60	False
HKWT	MEOX1	120	False
HKWT	MEOX1	90	False
HKWT	MEOX1	120	False
HKWT	MEOX1	100	False
HKWT	MEOX1	70	False
HKWT	MEOX1	160	False
HKWT	MEOX1	70	False
HKWT	MEOX1	180	True
HKWT	MEOX1	120	True
HKWT	MEOX1	220	True
HKWT	MEOX1	60	False
HKWT	MEOX1	60	False
HKWT	MEOX1	60	False
HKWT	MEOX1	160	False
HKWT	MEOX1	60	False
HKWT	MEOX1	90	False
HKWT	MEOX1	250	True
HKWT	MEOX1	70	False
HKWT	MEOX1	130	True
HKWT	MEOX1	70	False
HKWT	MEOX1	90	False
HKWT	MEOX1	70	False
HKWT	MEOX1	190	False
HKWT	MEOX1	230	True
HKWT	MEOX1	70	False
HKWT	MEOX1	90	False
HKWT	MEOX1	140	False
HKWT	MEOX1	100	False
HKWT	MEOX1	70	False
HKWT	MEOX1	90	False
HKWT	MEOX1	100	False
HKWT	MEOX1	90	False
HKWT	MEOX1	160	False
HKWT	MEOX1	140	True
HKWT	MEOX1	70	False
HKWT	MEOX1	70	False
HKWT	MEOX1	130	False
HKWT	MEOX1	130	False
HKWT	MEOX1	60	False
HKWT	MEOX1	60	False
HKWT	MEOX1	70	False
HKWT	MEOX1	60	False
HKWT	MEOX1	60	False
HKWT	MEOX1	130	False
HKWT	MEOX1	120	False
HKWT	MEOX1	70	False
HKWT	MEOX1	110	False
HKWT	MEOX1	190	True
HKWT	MEOX1	230	True
HKWT	MEOX1	100	False
HKWT	MEOX1	60	False
HKWT	MEOX1	60	False
HKWT	MEOX1	230	False
HKWT	MEOX1	250	False
HKWT	MEOX1	190	False
HKWT	MEOX1	130	False
HKWT	MEOX1	60	False
HKWT	MEOX1	160	False
HKWT	MEOX1	160	False
HKWT	MEOX1	190	True
HKWT	MEOX1	100	False
HKWT	MEOX1	100	False
HKWT	MEOX1	180	True
HKWT	MEOX1	60	False
HKWT	MEOX1	70	False
HKWT	MEOX1	120	False
HKWT	MEOX1	60	False
HKWT	MEOX1	110	False
HKWT	MEOX1	130	False
HKWT	MEOX1	180	True
HKWT	MEOX1	80	False
HKWT	MEOX1	130	False
HKWT	MEOX1	70	False
HKWT	MEOX1	110	False
HKWT	MEOX1	90	False
HKWT	MEOX1	70	False
HKWT	MEOX1	110	False
HKWT	MEOX1	200	True
HKWT	MEOX1	140	False
HKWT	MEOX1	70	False
HKWT	MEOX1	130	True
HKWT	MEOX1	60	False
HKWT	MEOX1	120	False
HKWT	MEOX1	90	False
HKWT	MEOX1	120	False
HKWT	MEOX1	190	True
HKWT	MEOX1	90	False
HKWT	MEOX1	110	False
HKWT	MEOX1	90	False
HKWT	MEOX1	80	False
HKWT	MEOX1	140	False
HKWT	MEOX1	200	False
HKWT	MEOX1	160	False
HKWT	MEOX1	90	False
HKWT	MEOX1	60	False
HKWT	MEOX1	70	False
HKWT	MEOX1	70	False
HKWT	MEOX1	170	False
HKWT	MEOX1	120	False
HKWT	MEOX1	140	False
HKWT	MEOX1	200	True
HKWT	MEOX1	180	True
HKWT	MEOX1	80	False
HKWT	MEOX1	100	False
HKWT	MEOX1	60	False
HKWT	MEOX1	90	False
HKWT	MEOX1	60	False
HKWT	MEOX1	80	False
HKWT	MEOX1	100	False
HKWT	MEOX1	100	False
HKWT	MEOX1	70	False
HKWT	MEOX1	90	False
HKWT	MEOX1	70	False
HKWT	MEOX1	100	False
HKWT	MEOX1	160	False
HKWT	MEOX1	130	False
HKWT	MEOX1	120	True
HKWT	MEOX1	90	False
HKWT	MEOX1	100	False
HKWT	MEOX1	70	False
HKWT	MEOX1	60	False
HKWT	MEOX1	60	False
HKWT	MEOX1	110	False
HKWT	MEOX1	100	False
HKWT	MEOX1	70	False
HKWT	MEOX1	80	False
HKWT	MEOX1	130	False
HKWT	MEOX1	240	False
HKWT	MEOX1	170	False
HKWT	MEOX1	150	False
HKWT	MEOX1	70	False
HKWT	MEOX1	110	False
HKWT	MEOX1	190	False
HKWT	MEOX1	180	True
HKWT	MEOX1	90	False
HKWT	MEOX1	240	False
HKWT	MEOX1	60	False
HKWT	MEOX1	100	False
HKWT	MEOX1	60	False
HKWT	MEOX1	70	False
HKWT	MEOX1	60	False
HKWT	MEOX1	80	False
HKWT	MEOX1	180	True
HKWT	MEOX1	260	True
HKWT	MEOX1	100	False
HKWT	MEOX1	160	False
HKWT	MEOX1	120	False
HKWT	MEOX1	80	False
HKWT	MEOX1	110	False
HKWT	MEOX1	100	False
HKWT	MEOX1	120	False
HKWT	MEOX1	120	False
HKWT	MEOX1	80	False
HKWT	MEOX1	140	False
HKWT	MEOX1	230	True
HKWT	MEOX1	70	False
HKWT	MEOX1	120	False
HKWT	MEOX1	90	False
HKWT	MEOX1	80	False
HKWT	MEOX1	80	False
HKWT	MEOX1	90	False
HKWT	MEOX1	170	True
HKWT	MEOX1	150	False
HKWT	MEOX1	160	True
HKWT	MEOX1	110	False
HKWT	MEOX1	100	False
HKWT	MEOX1	70	False
HKWT	MEOX1	200	True
HKWT	MEOX1	100	False
HKWT	MEOX1	60	False
HKWT	MEOX1	160	False
HKWT	MEOX1	80	False
HKWT	MEOX1	60	False
HKWT	MEOX1	60	False
HKWT	MEOX1	90	False
HKWT	MEOX1	130	False
HKWT	MEOX1	70	False
HKWT	MEOX1	80	False
HKWT	MEOX1	110	False
HKWT	MEOX1	70	False
HKWT	MEOX1	150	False
HKWT	MEOX1	60	False
HKWT	MEOX1	90	False
HKWT	MEOX1	60	False
HKWT	MEOX1	120	False
HKWT	MEOX1	110	False
HKWT	MEOX1	150	False
HKWT	MEOX1	140	False
HKWT	MEOX1	70	False
HKWT	MEOX1	130	False
HKWT	MEOX1	170	False
HKWT	MEOX1	220	True
HKWT	MEOX1	240	True
HKWT	MEOX1	110	False
HKWT	MEOX1	130	False
HKWT	MEOX1	90	False
HKWT	MEOX1	90	False
HKWT	MEOX1	60	False
HKWT	MEOX1	120	False
HKWT	MEOX1	70	False
HKWT	MEOX1	90	False
HKWT	MEOX1	120	False
HKWT	MEOX1	200	False
HKWT	MEOX1	60	False
HKWT	MEOX1	60	False
HKWT	MEOX1	60	False
HKWT	MEOX1	60	False
HKWT	MEOX1	190	True
HKWT	MEOX1	90	False
HKWT	MEOX1	60	False
HKWT	MEOX1	160	True
HKWT	MEOX1	120	False
HKWT	MEOX1	80	False
HKWT	MEOX1	100	True
HKWT	MEOX1	70	False
HKWT	MEOX1	60	False
HKWT	MEOX1	60	False
HKWT	MEOX1	200	True
HKWT	MEOX1	230	True
HKWT	MEOX1	160	True
HKWT	MEOX1	110	False
HKWT	MEOX1	140	False
HKWT	MEOX1	60	False
HKWT	MEOX1	180	False
HKWT	MEOX1	180	True
HKWT	MEOX1	150	False
HKWT	MEOX1	200	False
HKWT	MEOX1	160	False
HKWT	MEOX1	230	True
HKWT	MEOX1	60	False
HKWT	MEOX1	120	False
HKWT	MEOX1	150	False
HKWT	MEOX1	70	False
HKWT	MEOX1	60	False
HKWT	MEOX1	60	False
HKWT	MEOX1	100	False
HKWT	MEOX1	100	False
HKWT	MEOX1	150	False
HKWT	MEOX1	130	True
HKWT	MEOX1	130	True
HKWT	MEOX1	120	True
HKWT	MEOX1	80	False
HKWT	MEOX1	80	False
HKWT	MEOX1	70	False
HKWT	MEOX1	80	False
HKWT	MEOX1	170	True
HKWT	MEOX1	180	True
HKWT	MEOX1	100	False
HKWT	MEOX1	60	False
HKWT	MEOX1	60	False
HKWT	MEOX1	80	False
HKWT	MEOX1	60	False
HKWT	MEOX1	200	True
HKWT	MEOX1	120	False
HKWT	MEOX1	60	False
HKWT	MEOX1	90	False
HKWT	MEOX1	80	False
HKWT	MEOX1	180	False
HKWT	MEOX1	110	False
HKWT	MEOX1	140	False
HKWT	MEOX1	90	False
HKWT	MEOX1	110	False
HKWT	MEOX1	200	True
HKWT	MEOX1	100	False
HKWT	MEOX1	60	False
HKWT	MEOX1	70	False
HKWT	MEOX1	150	False
HKWT	MEOX1	150	True
HKWT	MEOX1	70	False
HKWT	MEOX1	80	False
HKWT	MEOX1	180	False
HKWT	MEOX1	60	False
HKWT	MEOX1	60	False
HKWT	MEOX1	70	False
HKWT	MEOX1	70	False
HKWT	MEOX1	100	False
HKWT	MEOX1	90	False
HKWT	MEOX1	80	False
HKWT	MEOX1	90	False
HKWT	MEOX1	130	False
HKWT	MEOX1	140	True
HKWT	MEOX1	70	False
HKWT	MEOX1	170	False
HKWT	MEOX1	70	False
HKWT	MEOX1	190	False
HKWT	MEOX1	80	False
HKWT	MEOX1	80	False
HKWT	MEOX1	60	False
HKWT	MEOX1	90	False
HKWT	MEOX1	130	True
HKWT	MEOX1	60	False
HKWT	MEOX1	80	False
HKWT	MEOX1	110	False
HKWT	MEOX1	80	False
HKWT	MEOX1	110	False
HKWT	MEOX1	90	False
HKWT	MEOX1	70	False
HKWT	MEOX1	60	False
HKWT	MEOX1	100	False
HKWT	MEOX1	130	False
HKWT	MEOX1	160	False
HKWT	MEOX1	140	False
HKWT	MEOX1	60	False
HKWT	MEOX1	100	False
HKWT	MEOX1	120	False
HKWT	MEOX1	80	False
HKWT	MEOX1	180	True
HKWT	MEOX1	70	False
HKWT	MEOX1	60	False
HKWT	MEOX1	60	False
HKWT	MEOX1	120	False
HKWT	MEOX1	100	False
HKWT	MEOX1	100	False
HKWT	MEOX1	60	False
HKWT	MEOX1	60	False
HKWT	MEOX1	200	False
HKWT	MEOX1	90	False
HKWT	MEOX1	110	False
HKWT	MEOX1	150	True
HKWT	MEOX1	60	False
HKWT	MEOX1	120	False
HKWT	MEOX1	60	False
HKWT	MEOX1	100	False
HKWT	MEOX1	60	False
HKWT	MEOX1	70	False
HKWT	MEOX1	80	False
HKWT	MEOX1	60	False
HKWT	MEOX1	70	False
HKWT	MEOX1	80	False
HKWT	MEOX1	60	False
HKWT	MEOX1	70	False
HKWT	MEOX1	150	True
HKWT	MEOX1	130	False
HKWT	MEOX1	160	False
HKWT	MEOX1	60	False
HKWT	MEOX1	100	False
HKWT	MEOX1	90	False
HKWT	MEOX1	140	False
HKWT	MEOX1	70	False
HKWT	MEOX1	110	False
HKWT	MEOX1	200	True
HKWT	MEOX1	90	False
HKWT	MEOX1	130	False
HKWT	MEOX1	120	False
HKWT	MEOX1	60	False
HKWT	MEOX1	60	False
HKWT	MEOX1	80	False
HKWT	MEOX1	150	True
HKWT	MEOX1	60	False
HKWT	MEOX1	70	False
HKWT	MEOX1	130	True
HKWT	MEOX1	70	False
HKWT	MEOX1	90	False
HKWT	MEOX1	60	False
HKWT	MEOX1	80	False
HKWT	MEOX1	120	False
HKWT	MEOX1	180	False
HKWT	MEOX1	210	False
HKWT	MEOX1	70	False
HKWT	MEOX1	180	True
HKWT	MEOX1	150	False
HKWT	MEOX1	60	False
HKWT	MEOX1	190	False
HKWT	MEOX1	70	False
HKWT	MEOX1	230	True
HKWT	MEOX1	100	False
HKWT	MEOX1	160	False
HKWT	MEOX1	220	True
HKWT	MEOX1	90	False
HKWT	MEOX1	100	False
HKWT	MEOX1	130	False
HKWT	MEOX1	60	False
HKWT	MEOX1	80	False
HKWT	MEOX1	160	True
HKWT	MEOX1	120	False
HKWT	MEOX1	60	False
HKWT	MEOX1	70	False
HKWT	MEOX1	100	False
HKWT	MEOX1	60	False
HKWT	MEOX1	90	False
HKWT	MEOX1	60	False
HKWT	MEOX1	60	False
HKWT	MEOX1	70	False
HKWT	MEOX1	90	False
HKWT	MEOX1	80	False
HKWT	MEOX1	70	False
HKWT	MEOX1	190	False
HKWT	MEOX1	150	False
HKWT	MEOX1	110	False
HKWT	MEOX1	210	False
HKWT	MEOX1	80	False
HKWT	MEOX1	70	False
HKWT	MEOX1	130	False
HKWT	MEOX1	90	False
HKWT	MEOX1	130	True
HKWT	MEOX1	70	False
HKWT	MEOX1	100	False
HKWT	MEOX1	70	False
HKWT	MEOX1	90	False
HKWT	MEOX1	70	False
HKWT	MEOX1	60	False
HKWT	MEOX1	210	True
HKWT	MEOX1	140	True
HKWT	MEOX1	270	True
HKWT	MEOX1	60	False
HKWT	MEOX1	120	False
HKWT	MEOX1	160	False
HKWT	MEOX1	60	False
HKWT	MEOX1	100	True
HKWT	MEOX1	170	True
HKWT	MEOX1	230	True
HKWT	MEOX1	110	False
HKWT	MEOX1	70	False
HKWT	MEOX1	70	False
HKWT	MEOX1	60	False
HKWT	MEOX1	70	False
HKWT	MEOX1	190	True
HKWT	MEOX1	80	False
HKWT	MEOX1	110	False
HKWT	MEOX1	100	False
HKWT	MEOX1	120	False
HKWT	MEOX1	70	False
HKWT	MEOX1	130	False
HKWT	MEOX1	100	False
HKWT	MEOX1	90	False
HKWT	MEOX1	100	False
HKWT	MEOX1	120	False
HKWT	MEOX1	60	False
HKWT	MEOX1	60	False
HKWT	MEOX1	120	False
HKWT	MEOX1	80	False
HKWT	MEOX1	90	False
HKWT	MEOX1	100	False
HKWT	MEOX1	60	False
HKWT	MEOX1	120	True
HKWT	MEOX1	60	False
HKWT	MEOX1	70	False
HKWT	MEOX1	140	True
HKWT	MEOX1	60	False
HKWT	MEOX1	160	True
HKWT	MEOX1	120	False
HKWT	MEOX1	160	True
HKWT	MEOX1	100	False
HKWT	MEOX1	120	True
HKWT	MEOX1	90	False
HKWT	MEOX1	140	False
HKWT	MEOX1	80	False
HKWT	MEOX1	90	False
HKWT	MEOX1	130	False
HKWT	MEOX1	120	False
HKWT	MEOX1	120	False
HKWT	MEOX1	200	False
HKWT	MEOX1	230	False
HKWT	MEOX1	100	False
HKWT	MEOX1	130	False
HKWT	MEOX1	180	False
HKWT	MEOX1	150	False
HKWT	MEOX1	260	True
HKWT	MEOX1	150	False
HKWT	MEOX1	140	False
HKWT	MEOX1	60	False
HKWT	MEOX1	70	False
HKWT	MEOX1	110	False
HKWT	MEOX1	80	False
HKWT	MEOX1	200	True
HKWT	MEOX1	150	False
HKWT	MEOX1	90	False
HKWT	MEOX1	100	False
HKWT	MEOX1	60	False
HKWT	MEOX1	70	False
HKWT	MEOX1	110	False
HKWT	MEOX1	60	False
HKWT	MEOX1	170	False
HKWT	MEOX1	220	False
HKWT	MEOX1	60	False
HKWT	MEOX1	80	False
HKWT	MEOX1	100	False
HKWT	MEOX1	70	False
HKWT	MEOX1	150	False
HKWT	MEOX1	70	False
HKWT	MEOX1	60	False
HKWT	MEOX1	150	False
HKWT	MEOX1	120	False
HKWT	MEOX1	70	False
HKWT	MEOX1	190	True
HKWT	MEOX1	190	False
HKWT	MEOX1	100	False
HKWT	MEOX1	220	False
HKWT	MEOX1	70	False
HKWT	MEOX1	60	False
HKWT	MEOX1	70	False
HKWT	MEOX1	120	False
HKWT	MEOX1	70	False
HKWT	MEOX1	70	False
HKWT	MEOX1	140	True
HKWT	MEOX1	70	False
HKWT	MEOX1	110	False
HKWT	MEOX1	60	False
HKWT	MEOX1	130	False
HKWT	MEOX1	160	False
HKWT	MEOX1	120	False
HKWT	MEOX1	150	False
HKWT	MEOX1	60	False
HKWT	MEOX1	90	False
HKWT	MEOX1	60	False
HKWT	MEOX1	70	False
HKWT	MEOX1	190	True
HKWT	MEOX1	150	True
HKWT	MEOX1	80	False
HKWT	MEOX1	60	False
HKWT	MEOX1	110	True
HKWT	MEOX1	110	False
HKWT	MEOX1	240	True
HKWT	MEOX1	70	False
HKWT	MEOX1	90	False
HKWT	MEOX1	60	False
HKWT	MEOX1	130	True
HKWT	MEOX1	140	True
HKWT	MEOX1	160	False
HKWT	MEOX1	130	False
HKWT	MEOX1	180	True
HKWT	MEOX1	60	False
HKWT	MEOX1	110	False
HKWT	MEOX1	80	False
HKWT	MEOX1	70	False
HKWT	MEOX1	70	False
HKWT	MEOX1	70	False
HKWT	MEOX1	100	False
HKWT	MEOX1	110	False
HKWT	MEOX1	60	False
HKWT	MEOX1	80	False
HKWT	MEOX1	160	False
HKWT	MEOX1	90	False
HKWT	MEOX1	120	False
HKWT	MEOX1	60	False
HKWT	MEOX1	130	False
HKWT	MEOX1	80	False
HKWT	MEOX1	220	False
HKWT	MEOX1	100	False
HKWT	MEOX1	260	True
HKWT	MEOX1	200	True
HKWT	MEOX1	60	False
HKWT	MEOX1	70	False
HKWT	MEOX1	70	False
HKWT	MEOX1	90	False
HKWT	MEOX1	70	False
HKWT	MEOX1	180	True
HKWT	MEOX1	110	False
HKWT	MEOX1	130	False
HKWT	MEOX1	70	False
HKWT	MEOX1	90	False
HKWT	MEOX1	70	False
HKWT	MEOX1	140	False
HKWT	MEOX1	100	False
HKWT	MEOX1	60	False
HKWT	MEOX1	80	False
HKWT	MEOX1	140	True
HKWT	MEOX1	60	False
HKWT	MEOX1	90	False
HKWT	MEOX1	60	False
HKWT	MEOX1	180	False
HKWT	MEOX1	230	False
HKWT	MEOX1	200	False
HKWT	MEOX1	130	False
HKWT	MEOX1	80	False
HKWT	MEOX1	140	False
HKWT	MEOX1	60	False
HKWT	MEOX1	70	False
HKWT	MEOX1	150	False
HKWT	MEOX1	70	False
HKWT	MEOX1	70	False
HKWT	MEOX1	100	False
HKWT	MEOX1	240	False
HKWT	MEOX1	110	False
HKWT	MEOX1	90	False
HKWT	MEOX1	110	False
HKWT	MEOX1	120	False
HKWT	MEOX1	100	False
HKWT	MEOX1	110	False
HKWT	MEOX1	60	False
HKWT	MEOX1	70	False
HKWT	MEOX1	230	False
HKWT	MEOX1	140	False
HKWT	MEOX1	160	False
HKWT	MEOX1	60	False
HKWT	MEOX1	180	False
HKWT	MEOX1	110	False
HKWT	MEOX1	60	False
HKWT	MEOX1	150	False
HKWT	MEOX1	60	False
HKWT	MEOX1	60	False
HKWT	MEOX1	110	False
HKWT	MEOX1	80	False
HKWT	MEOX1	80	False
HKWT	MEOX1	110	False
HKWT	MEOX1	60	False
HKWT	MEOX1	80	False
HKWT	MEOX1	60	False
HKWT	MEOX1	60	False
HKWT	MEOX1	60	False
HKWT	MEOX1	80	False
HKWT	MEOX1	70	False
HKWT	MEOX1	130	True
HKWT	MEOX1	100	True
HKWT	MEOX1	70	False
HKWT	MEOX1	110	False
HKWT	MEOX1	110	False
HKWT	MEOX1	90	False
HKWT	MEOX1	190	True
HKWT	MEOX1	120	False
HKWT	MEOX1	90	False
HKWT	MEOX1	80	False
HKWT	MEOX1	60	False
HKWT	MEOX1	130	True
HKWT	MEOX1	70	False
HKWT	MEOX1	70	False
HKWT	MEOX1	120	False
HKWT	MEOX1	90	False
HKWT	MEOX1	100	False
HKWT	MEOX1	60	False
HKWT	MEOX1	130	False
HKWT	MEOX1	150	True
HKWT	MEOX1	100	False
HKWT	MEOX1	60	False
HKWT	MEOX1	90	False
HKWT	MEOX1	110	False
HKWT	MEOX1	80	False
HKWT	MEOX1	60	False
HKWT	MEOX1	70	False
HKWT	MEOX1	90	False
HKWT	MEOX1	110	False
HKWT	MEOX1	140	False
HKWT	MEOX1	60	False
HKWT	MEOX1	80	False
HKWT	MEOX1	90	False
HKWT	MEOX1	70	False
HKWT	MEOX1	190	True
HKWT	MEOX1	130	False
HKWT	MEOX1	130	False
HKWT	MEOX1	80	False
HKWT	MEOX1	90	False
HKWT	MEOX1	70	False
HKWT	MEOX1	80	False
HKWT	MEOX1	80	False
HKWT	MEOX1	170	False
HKWT	MEOX1	70	False
HKWT	MEOX1	170	False
HKWT	MEOX1	130	False
HKWT	MEOX1	60	False
HKWT	MEOX1	170	True
HKWT	MEOX1	110	True
HKWT	MEOX1	90	False
HKWT	MEOX1	120	False
HKWT	MEOX1	60	False
HKWT	MEOX1	100	False
HKWT	MEOX1	60	False
HKWT	MEOX1	120	True
HKWT	MEOX1	70	False
HKWT	MEOX1	60	False
HKWT	MEOX1	230	True
HKWT	MEOX1	160	False
HKWT	MEOX1	80	False
HKWT	MEOX1	180	True
HKWT	MEOX1	110	True
HKWT	MEOX1	60	False
HKWT	MEOX1	60	False
HKWT	MEOX1	70	False
HKWT	MEOX1	130	True
HKWT	MEOX1	70	False
HKWT	MEOX1	90	False
HKWT	MEOX1	160	True
HKWT	MEOX1	90	False
HKWT	MEOX1	60	False
HKWT	MEOX1	80	False
HKWT	MEOX1	120	False
HKWT	MEOX1	90	False
HKWT	MEOX1	120	False
HKWT	MEOX1	100	False
HKWT	MEOX1	90	False
HKWT	MEOX1	110	False
HKWT	MEOX1	110	False
HKWT	MEOX1	80	False
HKWT	MEOX1	150	False
HKWT	MEOX1	250	False
HKWT	MEOX1	110	False
HKWT	MEOX1	70	False
HKWT	MEOX1	100	False
HKWT	MEOX1	80	False
HKWT	MEOX1	230	True
HKWT	MEOX1	90	False
HKWT	MEOX1	70	False
HKWT	MEOX1	60	False
HKWT	MEOX1	140	False
HKWT	MEOX1	210	True
HKWT	MEOX1	70	False
HKWT	MEOX1	130	False
HKWT	MEOX1	110	False
HKWT	MEOX1	70	False
HKWT	MEOX1	60	False
HKWT	MEOX1	80	False
HKWT	MEOX1	130	False
HKWT	MEOX1	90	False
HKWT	MEOX1	110	False
HKWT	MEOX1	150	True
HKWT	MEOX1	230	True
HKWT	MEOX1	100	True
HKWT	MEOX1	140	True
HKWT	MEOX1	80	False
HKWT	MEOX1	180	True
HKWT	MEOX1	60	False
HKWT	MEOX1	210	True
HKWT	MEOX1	200	True
HKWT	MEOX1	130	True
HKWT	MEOX1	150	True
HKWT	MEOX1	90	False
HKWT	MEOX1	70	False
HKWT	MEOX1	250	False
HKWT	MEOX1	60	False
HKWT	MEOX1	90	False
HKWT	MEOX1	110	False
HKWT	MEOX1	60	False
HKWT	MEOX1	70	False
HKWT	MEOX1	180	True
HKWT	MEOX1	70	False
HKWT	MEOX1	120	False
HKWT	MEOX1	180	True
HKWT	MEOX1	110	False
HKWT	MEOX1	120	False
HKWT	MEOX1	210	False
HKWT	MEOX1	180	True
HKWT	MEOX1	70	False
HKWT	MEOX1	80	False
HKWT	MEOX1	230	False
HKWT	MEOX1	260	True
HKWT	MEOX1	150	False
HKWT	MEOX1	190	False
HKWT	MEOX1	120	False
HKWT	MEOX1	70	False
HKWT	MEOX1	90	False
HKWT	MEOX1	200	True
HKWT	MEOX1	80	False
HKWT	MEOX1	100	False
HKWT	MEOX1	70	False
HKWT	MEOX1	80	False
HKWT	MEOX1	120	False
HKWT	MEOX1	60	False
HKWT	MEOX1	140	False
HKWT	MEOX1	180	True
HKWT	MEOX1	110	False
HKWT	MEOX1	100	False
HKWT	MEOX1	60	False
HKWT	MEOX1	100	False
HKWT	MEOX1	60	False
HKWT	MEOX1	80	False
HKWT	MEOX1	170	False
HKWT	MEOX1	60	False
HKWT	MEOX1	220	True
HKWT	MEOX1	60	False
HKWT	MEOX1	190	False
HKWT	MEOX1	60	False
HKWT	MEOX1	60	False
HKWT	MEOX1	160	True
HKWT	MEOX1	100	False
HKWT	MEOX1	60	False
HKWT	MEOX1	80	False
HKWT	MEOX1	130	False
HKWT	MEOX1	100	False
HKWT	MEOX1	90	False
HKWT	MEOX1	90	False
HKWT	MEOX1	190	True
HKWT	MEOX1	100	False
HKWT	MEOX1	80	False
HKWT	MEOX1	60	False
HKWT	MEOX1	80	False
HKWT	MEOX1	110	False
HKWT	MEOX1	80	False
HKWT	MEOX1	140	True
HKWT	MEOX1	150	False
HKWT	MEOX1	160	True
HKWT	MEOX1	110	False
HKWT	MEOX1	70	False
HKWT	MEOX1	100	False
HKWT	MEOX1	70	False
HKWT	MEOX1	90	False
HKWT	MEOX1	130	False
HKWT	MEOX1	80	False
HKWT	MEOX1	100	False
HKWT	MEOX1	60	False
HKWT	MEOX1	60	False
HKWT	MEOX1	70	False
HKWT	MEOX1	70	False
HKWT	MEOX1	60	False
HKWT	MEOX1	110	False
HKWT	MEOX1	190	True
HKWT	MEOX1	130	False
HKWT	MEOX1	120	False
HKWT	MEOX1	210	True
HKWT	MEOX1	100	False
HKWT	MEOX1	100	False
HKWT	MEOX1	140	False
HKWT	MEOX1	70	False
HKWT	MEOX1	90	False
HKWT	MEOX1	90	False
HKWT	MEOX1	110	False
HKWT	MEOX1	80	False
HKWT	MEOX1	170	True
HKWT	MEOX1	90	False
HKWT	MEOX1	120	False
HKWT	MEOX1	60	False
HKWT	MEOX1	100	False
HKWT	MEOX1	100	False
HKWT	MEOX1	200	False
HKWT	MEOX1	60	False
HKWT	MEOX1	110	False
HKWT	MEOX1	120	False
HKWT	MEOX1	70	False
HKWT	MEOX1	180	True
HKWT	MEOX1	80	False
HKWT	MEOX1	170	True
HKWT	MEOX1	200	False
HKWT	MEOX1	160	True
HKWT	MEOX1	80	False
HKWT	MEOX1	100	False
HKWT	MEOX1	140	True
HKWT	MEOX1	60	False
HKWT	MEOX1	60	False
HKWT	MEOX1	110	True
HKWT	MEOX1	190	True
HKWT	MEOX1	60	False
HKWT	MEOX1	60	False
HKWT	MEOX1	130	False
HKWT	MEOX1	230	False
HKWT	MEOX1	60	False
HKWT	MEOX1	60	False
HKWT	MEOX1	100	False
HKWT	MEOX1	70	False
HKWT	MEOX1	130	False
HKWT	MEOX1	100	False
HKWT	MEOX1	100	False
HKWT	MEOX1	120	False
HKWT	MEOX1	70	False
HKWT	MEOX1	80	False
HKWT	MEOX1	80	False
HKWT	MEOX1	130	True
HKWT	MEOX1	140	False
HKWT	MEOX1	70	False
HKWT	MEOX1	100	False
HKWT	MEOX1	190	False
HKWT	MEOX1	110	False
HKWT	MEOX1	240	False
HKWT	MEOX1	160	False
HKWT	MEOX1	220	False
HKWT	MEOX1	70	False
HKWT	MEOX1	220	False
HKWT	MEOX1	60	False
HKWT	MEOX1	180	False
HKWT	MEOX1	80	False
HKWT	MEOX1	100	False
HKWT	MEOX1	90	False
HKWT	MEOX1	150	False
HKWT	MEOX1	70	False
HKWT	MEOX1	180	True
HKWT	MEOX1	110	False
HKWT	MEOX1	60	False
HKWT	MEOX1	90	False
HKWT	MEOX1	220	True
HKWT	MEOX1	180	True
HKWT	MEOX1	70	False
HKWT	MEOX1	120	False
HKWT	MEOX1	60	False
HKWT	MEOX1	60	False
HKWT	MEOX1	90	False
HKWT	MEOX1	150	False
HKWT	MEOX1	180	True
HKWT	MEOX1	110	False
HKWT	MEOX1	70	False
HKWT	MEOX1	110	False
HKWT	MEOX1	60	False
HKWT	MEOX1	210	False
HKWT	MEOX1	70	False
HKWT	MEOX1	240	True
HKWT	MEOX1	130	False
HKWT	MEOX1	120	False
HKWT	MEOX1	70	False
HKWT	MEOX1	130	True
HKWT	MEOX1	190	True
HKWT	MEOX1	70	False
HKWT	MEOX1	60	False
HKWT	MEOX1	90	False
HKWT	MEOX1	180	False
HKWT	MEOX1	160	False
HKWT	MEOX1	180	False
HKWT	MEOX1	150	False
HKWT	MEOX1	100	False
HKWT	MEOX1	70	False
HKWT	MEOX1	200	False
HKWT	MEOX1	120	False
HKWT	MEOX1	160	False
HKWT	MEOX1	110	False
HKWT	MEOX1	90	False
HKWT	MEOX1	100	False
HKWT	MEOX1	110	False
HKWT	MEOX1	80	False
HKWT	MEOX1	90	False
HKWT	MEOX1	180	False
HKWT	MEOX1	90	False
HKWT	MEOX1	100	False
HKWT	MEOX1	100	False
HKWT	MEOX1	60	False
HKWT	MEOX1	70	False
HKWT	MEOX1	120	True
HKWT	MEOX1	60	False
HKWT	MEOX1	90	False
HKWT	MEOX1	70	False
HKWT	MEOX1	80	False
HKWT	MEOX1	60	False
HKWT	MEOX1	150	True
HKWT	MEOX1	60	False
HKWT	MEOX1	60	False
HKWT	MEOX1	150	True
HKWT	MEOX1	60	False
HKWT	MEOX1	90	False
HKWT	MEOX1	110	False
HKWT	MEOX1	80	False
HKWT	MEOX1	60	False
HKWT	MEOX1	100	False
HKWT	MEOX1	60	False
HKWT	MEOX1	80	False
HKWT	MEOX1	190	True
HKWT	MEOX1	100	False
HKWT	MEOX1	120	False
HKWT	MEOX1	80	False
HKWT	MEOX1	130	False
HKWT	MEOX1	130	False
HKWT	MEOX1	70	False
HKWT	MEOX1	190	True
HKWT	MEOX1	120	False
HKWT	MEOX1	230	False
HKWT	MEOX1	160	True
HKWT	MEOX1	190	True
HKWT	MEOX1	220	True
HKWT	MEOX1	70	False
HKWT	MEOX1	120	False
HKWT	MEOX1	60	False
HKWT	MEOX1	60	False
HKWT	MEOX1	90	False
HKWT	MEOX1	80	False
HKWT	MEOX1	110	False
HKWT	MEOX1	120	False
HKWT	MEOX1	90	False
HKWT	MEOX1	140	False
HKWT	MEOX1	80	False
HKWT	MEOX1	110	False
HKWT	MEOX1	100	False
HKWT	MEOX1	200	True
HKWT	MEOX1	90	False
HKWT	MEOX1	60	False
HKWT	MEOX1	230	True
HKWT	MEOX1	120	False
HKWT	MEOX1	110	False
HKWT	MEOX1	120	True
HKWT	MEOX1	150	True
HKWT	MEOX1	150	False
HKWT	MEOX1	100	False
HKWT	MEOX1	190	False
HKWT	MEOX1	80	False
HKWT	MEOX1	70	False
HKWT	MEOX1	60	False
HKWT	MEOX1	150	True
HKWT	MEOX1	60	False
HKWT	MEOX1	90	False
HKWT	MEOX1	260	True
HKWT	MEOX1	170	True
HKWT	MEOX1	110	False
HKWT	MEOX1	70	False
HKWT	MEOX1	70	False
HKWT	MEOX1	100	False
HKWT	MEOX1	160	True
HKWT	MEOX1	60	False
HKWT	MEOX1	60	False
HKWT	MEOX1	90	False
HKWT	MEOX1	130	True
HKWT	MEOX1	140	False
HKWT	MEOX1	150	True
HKWT	MEOX1	90	False
HKWT	MEOX1	110	False
HKWT	MEOX1	230	True
HKWT	MEOX1	80	False
HKWT	MEOX1	120	False
HKWT	MEOX1	210	True
HKWT	MEOX1	90	False
HKWT	MEOX1	120	False
HKWT	MEOX1	60	False
HKWT	MEOX1	70	False
HKWT	MEOX1	60	False
HKWT	MEOX1	110	True
HKWT	MEOX1	90	False
HKWT	MEOX1	130	False
HKWT	MEOX1	80	False
HKWT	MEOX1	60	False
HKWT	MEOX1	70	False
HKWT	MEOX1	140	False
HKWT	MEOX1	100	False
HKWT	MEOX1	170	False
HKWT	MEOX1	70	False
HKWT	MEOX1	150	False
HKWT	MEOX1	180	False
HKWT	MEOX1	160	False
HKWT	MEOX1	110	False
HKWT	MEOX1	100	False
HKWT	MEOX1	60	False
HKWT	MEOX1	90	False
HKWT	MEOX1	110	False
HKWT	MEOX1	90	False
HKWT	MEOX1	120	False
HKWT	MEOX1	110	False
HKWT	MEOX1	200	True
HKWT	MEOX1	120	False
HKWT	MEOX1	70	False
HKWT	MEOX1	240	True
HKWT	MEOX1	260	True
HKWT	MEOX1	90	False
HKWT	MEOX1	210	True
HKWT	MEOX1	100	False
HKWT	MEOX1	150	False
HKWT	MEOX1	70	False
HKWT	MEOX1	110	False
HKWT	MEOX1	100	False
HKWT	MEOX1	60	False
HKWT	MEOX1	80	False
HKWT	MEOX1	90	False
HKWT	MEOX1	70	False
HKWT	MEOX1	130	True
HKWT	MEOX1	160	True
HKWT	MEOX1	70	False
HKWT	MEOX1	60	False
HKWT	MEOX1	60	False
HKWT	MEOX1	120	False
HKWT	MEOX1	70	False
HKWT	MEOX1	150	True
HKWT	MEOX1	60	False
HKWT	MEOX1	100	False
HKWT	MEOX1	60	False
HKWT	MEOX1	120	False
HKWT	MEOX1	60	False
HKWT	MEOX1	70	False
HKWT	MEOX1	190	True
HKWT	MEOX1	120	False
HKWT	MEOX1	180	False
HKWT	MEOX1	70	False
HKWT	MEOX1	200	False
HKWT	MEOX1	120	False
HKWT	MEOX1	70	False
HKWT	MEOX1	100	False
HKWT	MEOX1	140	False
HKWT	MEOX1	80	False
HKWT	MEOX1	60	False
HKWT	MEOX1	80	False
HKWT	MEOX1	120	False
HKWT	MEOX1	60	False
HKWT	MEOX1	90	False
HKWT	MEOX1	70	False
HKWT	MEOX1	250	True
HKWT	MEOX1	60	False
HKWT	MEOX1	180	False
HKWT	MEOX1	90	False
HKWT	MEOX1	160	False
HKWT	MEOX1	140	False
HKWT	MEOX1	80	False
HKWT	MEOX1	80	False
HKWT	MEOX1	70	False
HKWT	MEOX1	60	False
HKWT	MEOX1	100	False
HKWT	MEOX1	100	False
HKWT	MEOX1	120	False
HKWT	MEOX1	60	False
HKWT	MEOX1	70	False
[truncated: 102,400 more rows]
