# Supplementary material for: Nanoscale 3D DNA tracing in non-denatured cells resolves the Cohesin-dependent loop architecture of the genome in situ
Source: Nat Commun. 2025 Jul 19;16:6673. doi: 10.1038/s41467-025-61689-y (PMC12276220; doi:10.1038/s41467-025-61689-y)
Supplement: Supplementary file 6 — Source Data [file 41467_2025_61689_MOESM6_ESM.zip › Supplementary_Fig6e.csv]

region	loop_coords_dist	stacked
Chr2-A	1	0.0
Chr2-A	2	0.14154411764705882
Chr2-A	3	0.3498452012383901
Chr2-A	4	0.3181818181818182
Chr2-A	5	0.4110429447852761
Chr2-A	6	0.5056179775280899
Chr2-A	7	0.5370370370370371
Chr2-A	8	0.5925925925925926
Chr2-A	9	0.6
Chr2-A	10	0.0
Chr4-B	1	0.0
Chr4-B	2	0.18808777429467086
Chr4-B	3	0.21212121212121213
Chr4-B	4	0.25252525252525254
Chr4-B	5	0.27413127413127414
Chr4-B	6	0.38016528925619836
Chr4-B	7	0.6333333333333333
Chr4-B	8	0.7333333333333333
Chr4-B	9	0.3333333333333333
HoxA	1	0.0
HoxA	2	0.21745788667687596
HoxA	3	0.3301282051282051
HoxA	4	0.38461538461538464
HoxA	5	0.35802469135802467
HoxA	6	0.5733333333333334
HoxA	7	0.3958333333333333
HoxA	8	0.4634146341463415
HoxA	9	0.48
HoxA	10	0.75
SHH	1	0.0
SHH	2	0.11455525606469003
SHH	3	0.26424870466321243
SHH	4	0.25442477876106195
SHH	5	0.4017857142857143
SHH	6	0.3510204081632653
SHH	7	0.484375
SHH	8	0.3958333333333333
SHH	9	0.6481481481481481
SHH	10	0.41379310344827586
SHH	11	0.2
