# Supplementary material for: Nanoscale 3D DNA tracing in non-denatured cells resolves the Cohesin-dependent loop architecture of the genome in situ
Source: Nat Commun. 2025 Jul 19;16:6673. doi: 10.1038/s41467-025-61689-y (PMC12276220; doi:10.1038/s41467-025-61689-y)
Supplement: Supplementary file 6 — Source Data [file 41467_2025_61689_MOESM6_ESM.zip › Supplementary_Fig7a.csv]

name	g_dist_kb	sim_dist_nm	exp_dist_nm
dRAD21	10.0	87.91323678621728	93.73306412959204
dRAD21	20.0	119.9515956641946	128.30071024251055
dRAD21	30.0	144.94100732745216	154.48798262224042
dRAD21	40.0	166.79109039545529	174.6613870949493
dRAD21	50.0	185.10972958840597	192.41931532556785
dRAD21	60.0	202.6303404716952	207.20823387387483
dRAD21	70.0	218.3832697012169	224.11463218286448
dRAD21	80.0	233.01948343600492	237.57510047268505
dRAD21	90.0	246.93180474708646	249.8380765085714
dRAD21	100.0	260.27494301441004	259.5490311789733
dRAD21	110.0	272.5466647245628	271.2541821819411
dRAD21	120.0	284.5093789502906	280.38970700513465
dRAD21	130.0	296.8515923192083	289.66258527856
dRAD21	140.0	307.8904464454139	300.7528769224876
dRAD21	150.0	318.3806801970944	311.4039511810402
dRAD21	160.0	328.2879779767447	320.84560196964435
dRAD21	170.0	338.3330550217594	330.1496381941794
dRAD21	180.0	347.3297884067628	345.01095360448454
dRAD21	190.0	356.85214093325186	352.6304067476461
dRAD21	200.0	365.96506077123513	363.9853594454286
dRAD21	210.0	375.122987131003	375.20620540874006
dRAD21	220.0	384.0928979198046	386.5599675247994
dRAD21	230.0	393.20507196463166	393.3785419471523
dRAD21	240.0	401.5660405413529	411.152215209726
dRAD21	250.0	409.14393388007346	425.65139354185646
dRAD21	260.0	416.9159927144895	439.7830471271549
dRAD21	270.0	424.91282923043894	444.9511959422597
dRAD21	280.0	432.60854069931816	439.6335103557629
dRAD21	290.0	440.7163882292891	456.0358875925127
