# Supplementary material for: Nanoscale 3D DNA tracing in non-denatured cells resolves the Cohesin-dependent loop architecture of the genome in situ
Source: Nat Commun. 2025 Jul 19;16:6673. doi: 10.1038/s41467-025-61689-y (PMC12276220; doi:10.1038/s41467-025-61689-y)
Supplement: Supplementary file 6 — Source Data [file 41467_2025_61689_MOESM6_ESM.zip › Supplementary_Fig7b_1.5Mb.csv]

name	g_dist_kb	sim_dist_nm	exp_dist_nm
dCTCF_100k_0.2kbs	100.0	215.99434631647046	260.91513233996426
dCTCF_100k_0.2kbs	200.0	280.9275028976586	291.45032519978554
dCTCF_100k_0.2kbs	300.0	333.88768414259494	318.8641939683789
dCTCF_100k_0.2kbs	400.0	382.47470145400865	348.7776584556289
dCTCF_100k_0.2kbs	500.0	424.19783557476455	341.3602164192972
dCTCF_100k_0.2kbs	600.0	464.78885771658065	376.4583075291594
dCTCF_100k_0.2kbs	700.0	501.7246145993545	380.7477727026935
dCTCF_100k_0.2kbs	800.0	534.7412445641764	386.6152624173169
dCTCF_100k_0.2kbs	900.0	567.9584368386406	416.84204049033326
dCTCF_100k_0.2kbs	1000.0	598.1964907993911	435.5582826603383
dCTCF_100k_0.2kbs	1100.0	628.5010959073878	447.63701713939423
dCTCF_100k_0.2kbs	1200.0	661.437540310585	463.1506634808357
dCTCF_100k_0.2kbs	1300.0	690.763966530353	471.3889712088575
dCTCF_100k_0.2kbs	1400.0	719.196607808694	487.16805785130987
dCTCF_100k_0.2kbs	1500.0	753.9174486842867	512.375942016719
dCTCF_100k_0.3kbs	100.0	210.31723934881273	260.91513233996426
dCTCF_100k_0.3kbs	200.0	260.8357473075419	291.45032519978554
dCTCF_100k_0.3kbs	300.0	298.4871382803286	318.8641939683789
dCTCF_100k_0.3kbs	400.0	334.0952633395932	348.7776584556289
dCTCF_100k_0.3kbs	500.0	366.8747190819967	341.3602164192972
dCTCF_100k_0.3kbs	600.0	400.6469751189302	376.4583075291594
dCTCF_100k_0.3kbs	700.0	428.19138979192417	380.7477727026935
dCTCF_100k_0.3kbs	800.0	454.2689203645947	386.6152624173169
dCTCF_100k_0.3kbs	900.0	479.90337833912133	416.84204049033326
dCTCF_100k_0.3kbs	1000.0	502.0170686489902	435.5582826603383
dCTCF_100k_0.3kbs	1100.0	523.7267330382166	447.63701713939423
dCTCF_100k_0.3kbs	1200.0	541.4149508334299	463.1506634808357
dCTCF_100k_0.3kbs	1300.0	560.6688884621451	471.3889712088575
dCTCF_100k_0.3kbs	1400.0	588.3921526498186	487.16805785130987
dCTCF_100k_0.3kbs	1500.0	615.1519538952866	512.375942016719
dCTCF_100k_0.5kbs	100.0	211.9750114387455	260.91513233996426
dCTCF_100k_0.5kbs	200.0	256.696938941421	291.45032519978554
dCTCF_100k_0.5kbs	300.0	278.9659398625565	318.8641939683789
dCTCF_100k_0.5kbs	400.0	297.9921208484984	348.7776584556289
dCTCF_100k_0.5kbs	500.0	318.5739611598815	341.3602164192972
dCTCF_100k_0.5kbs	600.0	338.72339751264747	376.4583075291594
dCTCF_100k_0.5kbs	700.0	355.66870744783176	380.7477727026935
dCTCF_100k_0.5kbs	800.0	370.7773581898498	386.6152624173169
dCTCF_100k_0.5kbs	900.0	388.5166511207983	416.84204049033326
dCTCF_100k_0.5kbs	1000.0	410.6675205223252	435.5582826603383
dCTCF_100k_0.5kbs	1100.0	432.475383602526	447.63701713939423
dCTCF_100k_0.5kbs	1200.0	449.8615318448939	463.1506634808357
dCTCF_100k_0.5kbs	1300.0	468.73208458965786	471.3889712088575
dCTCF_100k_0.5kbs	1400.0	491.721877162602	487.16805785130987
dCTCF_100k_0.5kbs	1500.0	511.9207560256053	512.375942016719
dCTCF_100k_1kbs	100.0	213.62369437249225	260.91513233996426
dCTCF_100k_1kbs	200.0	255.68658319464737	291.45032519978554
dCTCF_100k_1kbs	300.0	278.19728650408234	318.8641939683789
dCTCF_100k_1kbs	400.0	289.8887989404334	348.7776584556289
dCTCF_100k_1kbs	500.0	297.421448066576	341.3602164192972
dCTCF_100k_1kbs	600.0	308.87921350870937	376.4583075291594
dCTCF_100k_1kbs	700.0	322.3808645781715	380.7477727026935
dCTCF_100k_1kbs	800.0	337.1124835829513	386.6152624173169
dCTCF_100k_1kbs	900.0	348.06610976597904	416.84204049033326
dCTCF_100k_1kbs	1000.0	361.3117036985692	435.5582826603383
dCTCF_100k_1kbs	1100.0	374.9893941296795	447.63701713939423
dCTCF_100k_1kbs	1200.0	390.64156068329305	463.1506634808357
dCTCF_100k_1kbs	1300.0	405.92864440991156	471.3889712088575
dCTCF_100k_1kbs	1400.0	427.254684984993	487.16805785130987
dCTCF_100k_1kbs	1500.0	442.67384882539216	512.375942016719
dCTCF_125k_0.2kbs	100.0	207.68853676731115	260.91513233996426
dCTCF_125k_0.2kbs	200.0	263.33052651311584	291.45032519978554
dCTCF_125k_0.2kbs	300.0	310.842685586142	318.8641939683789
dCTCF_125k_0.2kbs	400.0	352.8639169164503	348.7776584556289
dCTCF_125k_0.2kbs	500.0	392.71456962841546	341.3602164192972
dCTCF_125k_0.2kbs	600.0	430.9067631581946	376.4583075291594
dCTCF_125k_0.2kbs	700.0	468.40582685243015	380.7477727026935
dCTCF_125k_0.2kbs	800.0	502.2342900407763	386.6152624173169
dCTCF_125k_0.2kbs	900.0	537.4722496183408	416.84204049033326
dCTCF_125k_0.2kbs	1000.0	566.9203400901207	435.5582826603383
dCTCF_125k_0.2kbs	1100.0	591.6031298051691	447.63701713939423
dCTCF_125k_0.2kbs	1200.0	622.3150539330709	463.1506634808357
dCTCF_125k_0.2kbs	1300.0	648.9198783074622	471.3889712088575
dCTCF_125k_0.2kbs	1400.0	670.3937593539735	487.16805785130987
dCTCF_125k_0.2kbs	1500.0	680.3472425794166	512.375942016719
dCTCF_125k_0.3kbs	100.0	199.3021400571951	260.91513233996426
dCTCF_125k_0.3kbs	200.0	242.25073074395115	291.45032519978554
dCTCF_125k_0.3kbs	300.0	275.493967311319	318.8641939683789
dCTCF_125k_0.3kbs	400.0	305.72612142412675	348.7776584556289
dCTCF_125k_0.3kbs	500.0	334.8580251977289	341.3602164192972
dCTCF_125k_0.3kbs	600.0	363.30203827915693	376.4583075291594
dCTCF_125k_0.3kbs	700.0	389.33755656638175	380.7477727026935
dCTCF_125k_0.3kbs	800.0	411.4949209874486	386.6152624173169
dCTCF_125k_0.3kbs	900.0	434.33134113851827	416.84204049033326
dCTCF_125k_0.3kbs	1000.0	454.2961442088281	435.5582826603383
dCTCF_125k_0.3kbs	1100.0	474.92637227471846	447.63701713939423
dCTCF_125k_0.3kbs	1200.0	494.6998023135951	463.1506634808357
dCTCF_125k_0.3kbs	1300.0	508.64110235046866	471.3889712088575
dCTCF_125k_0.3kbs	1400.0	528.8109515993779	487.16805785130987
dCTCF_125k_0.3kbs	1500.0	546.5071138239746	512.375942016719
dCTCF_125k_0.4kbs	100.0	198.04871384258357	260.91513233996426
dCTCF_125k_0.4kbs	200.0	235.07482342413414	291.45032519978554
dCTCF_125k_0.4kbs	300.0	256.572769706029	318.8641939683789
dCTCF_125k_0.4kbs	400.0	275.8952625610491	348.7776584556289
dCTCF_125k_0.4kbs	500.0	294.31080877567933	341.3602164192972
dCTCF_125k_0.4kbs	600.0	307.8753615695085	376.4583075291594
dCTCF_125k_0.4kbs	700.0	324.9422783874559	380.7477727026935
dCTCF_125k_0.4kbs	800.0	340.79161317092695	386.6152624173169
dCTCF_125k_0.4kbs	900.0	356.9253576159129	416.84204049033326
dCTCF_125k_0.4kbs	1000.0	377.92791769966857	435.5582826603383
dCTCF_125k_0.4kbs	1100.0	393.47422653430135	447.63701713939423
dCTCF_125k_0.4kbs	1200.0	409.1814595823878	463.1506634808357
dCTCF_125k_0.4kbs	1300.0	425.96086965411496	471.3889712088575
dCTCF_125k_0.4kbs	1400.0	444.9695284086263	487.16805785130987
dCTCF_125k_0.4kbs	1500.0	457.8652503180082	512.375942016719
dCTCF_125k_0.5kbs	100.0	199.82372091499678	260.91513233996426
dCTCF_125k_0.5kbs	200.0	236.2592071832966	291.45032519978554
dCTCF_125k_0.5kbs	300.0	258.54122262042017	318.8641939683789
dCTCF_125k_0.5kbs	400.0	276.1012888189125	348.7776584556289
dCTCF_125k_0.5kbs	500.0	292.05544440440195	341.3602164192972
dCTCF_125k_0.5kbs	600.0	303.7504907943444	376.4583075291594
dCTCF_125k_0.5kbs	700.0	314.89899853733203	380.7477727026935
dCTCF_125k_0.5kbs	800.0	329.0361552245282	386.6152624173169
dCTCF_125k_0.5kbs	900.0	341.55258577768586	416.84204049033326
dCTCF_125k_0.5kbs	1000.0	354.8582301091131	435.5582826603383
dCTCF_125k_0.5kbs	1100.0	365.524435659225	447.63701713939423
dCTCF_125k_0.5kbs	1200.0	383.49151043924337	463.1506634808357
dCTCF_125k_0.5kbs	1300.0	399.95509599234185	471.3889712088575
dCTCF_125k_0.5kbs	1400.0	416.79045399445477	487.16805785130987
dCTCF_125k_0.5kbs	1500.0	441.40469951642467	512.375942016719
dCTCF_125k_1kbs	100.0	206.27477301960852	260.91513233996426
dCTCF_125k_1kbs	200.0	240.19933497493878	291.45032519978554
dCTCF_125k_1kbs	300.0	255.73477186988436	318.8641939683789
dCTCF_125k_1kbs	400.0	267.4002269282181	348.7776584556289
dCTCF_125k_1kbs	500.0	273.6675715508803	341.3602164192972
dCTCF_125k_1kbs	600.0	279.087120449453	376.4583075291594
dCTCF_125k_1kbs	700.0	283.53789273699215	380.7477727026935
dCTCF_125k_1kbs	800.0	289.9765450065306	386.6152624173169
dCTCF_125k_1kbs	900.0	297.8303278595968	416.84204049033326
dCTCF_125k_1kbs	1000.0	308.41883615090876	435.5582826603383
dCTCF_125k_1kbs	1100.0	319.5224863713584	447.63701713939423
dCTCF_125k_1kbs	1200.0	329.17949234607477	463.1506634808357
dCTCF_125k_1kbs	1300.0	345.1639298739334	471.3889712088575
dCTCF_125k_1kbs	1400.0	363.1392674969385	487.16805785130987
dCTCF_125k_1kbs	1500.0	398.12438697900933	512.375942016719
dCTCF_250k_0.15kbs	100.0	172.7876852013694	260.91513233996426
dCTCF_250k_0.15kbs	200.0	214.23046499219186	291.45032519978554
dCTCF_250k_0.15kbs	300.0	249.99850659491165	318.8641939683789
dCTCF_250k_0.15kbs	400.0	282.71755379958734	348.7776584556289
dCTCF_250k_0.15kbs	500.0	312.204160739519	341.3602164192972
dCTCF_250k_0.15kbs	600.0	339.89974409749317	376.4583075291594
dCTCF_250k_0.15kbs	700.0	364.44786022841356	380.7477727026935
dCTCF_250k_0.15kbs	800.0	390.4150410848281	386.6152624173169
dCTCF_250k_0.15kbs	900.0	414.7102776109191	416.84204049033326
dCTCF_250k_0.15kbs	1000.0	438.4179051482805	435.5582826603383
dCTCF_250k_0.15kbs	1100.0	464.35074689818845	447.63701713939423
dCTCF_250k_0.15kbs	1200.0	486.75032895665504	463.1506634808357
dCTCF_250k_0.15kbs	1300.0	505.8916198601189	471.3889712088575
dCTCF_250k_0.15kbs	1400.0	529.5414174653552	487.16805785130987
dCTCF_250k_0.15kbs	1500.0	547.9025846854913	512.375942016719
dCTCF_250k_0.1kbs	100.0	185.10704864725656	260.91513233996426
dCTCF_250k_0.1kbs	200.0	248.8437649392456	291.45032519978554
dCTCF_250k_0.1kbs	300.0	302.9360702591412	318.8641939683789
dCTCF_250k_0.1kbs	400.0	350.8453718269711	348.7776584556289
dCTCF_250k_0.1kbs	500.0	396.93386765525565	341.3602164192972
dCTCF_250k_0.1kbs	600.0	438.39356139711344	376.4583075291594
dCTCF_250k_0.1kbs	700.0	476.2340486497519	380.7477727026935
dCTCF_250k_0.1kbs	800.0	510.40910273383327	386.6152624173169
dCTCF_250k_0.1kbs	900.0	539.00591765735	416.84204049033326
dCTCF_250k_0.1kbs	1000.0	568.7889673620977	435.5582826603383
dCTCF_250k_0.1kbs	1100.0	593.8845202623413	447.63701713939423
dCTCF_250k_0.1kbs	1200.0	620.2926608446916	463.1506634808357
dCTCF_250k_0.1kbs	1300.0	644.829547313107	471.3889712088575
dCTCF_250k_0.1kbs	1400.0	667.7656072992372	487.16805785130987
dCTCF_250k_0.1kbs	1500.0	693.4715481094781	512.375942016719
dCTCF_250k_0.2kbs	100.0	168.2023938574753	260.91513233996426
dCTCF_250k_0.2kbs	200.0	197.95023340175345	291.45032519978554
dCTCF_250k_0.2kbs	300.0	223.9414789538739	318.8641939683789
dCTCF_250k_0.2kbs	400.0	247.74649618516594	348.7776584556289
dCTCF_250k_0.2kbs	500.0	271.255972309172	341.3602164192972
dCTCF_250k_0.2kbs	600.0	294.9987923191386	376.4583075291594
dCTCF_250k_0.2kbs	700.0	317.2053670595825	380.7477727026935
dCTCF_250k_0.2kbs	800.0	336.45639997305864	386.6152624173169
dCTCF_250k_0.2kbs	900.0	355.1200687603173	416.84204049033326
dCTCF_250k_0.2kbs	1000.0	372.220581166615	435.5582826603383
dCTCF_250k_0.2kbs	1100.0	390.75954726449356	447.63701713939423
dCTCF_250k_0.2kbs	1200.0	409.50548174825565	463.1506634808357
dCTCF_250k_0.2kbs	1300.0	428.9507688347617	471.3889712088575
dCTCF_250k_0.2kbs	1400.0	449.6609150785519	487.16805785130987
dCTCF_250k_0.2kbs	1500.0	468.02399321705195	512.375942016719
dCTCF_250k_0.5kbs	100.0	161.1777892479971	260.91513233996426
dCTCF_250k_0.5kbs	200.0	175.50233650370814	291.45032519978554
dCTCF_250k_0.5kbs	300.0	184.55375966765013	318.8641939683789
dCTCF_250k_0.5kbs	400.0	192.05355026686826	348.7776584556289
dCTCF_250k_0.5kbs	500.0	200.33959232164037	341.3602164192972
dCTCF_250k_0.5kbs	600.0	205.7739850548846	376.4583075291594
dCTCF_250k_0.5kbs	700.0	213.8795442956922	380.7477727026935
dCTCF_250k_0.5kbs	800.0	221.17770033869704	386.6152624173169
dCTCF_250k_0.5kbs	900.0	228.07134991160785	416.84204049033326
dCTCF_250k_0.5kbs	1000.0	236.85363588912867	435.5582826603383
dCTCF_250k_0.5kbs	1100.0	244.1532975631386	447.63701713939423
dCTCF_250k_0.5kbs	1200.0	250.69643191031653	463.1506634808357
dCTCF_250k_0.5kbs	1300.0	258.50958033557174	471.3889712088575
dCTCF_250k_0.5kbs	1400.0	270.8818003131166	487.16805785130987
dCTCF_250k_0.5kbs	1500.0	288.8267285467299	512.375942016719
dCTCF_50k_0.5kbs	100.0	236.01754052074	260.91513233996426
dCTCF_50k_0.5kbs	200.0	308.0815623642284	291.45032519978554
dCTCF_50k_0.5kbs	300.0	358.41692040424283	318.8641939683789
dCTCF_50k_0.5kbs	400.0	400.0459124620922	348.7776584556289
dCTCF_50k_0.5kbs	500.0	436.71233720156215	341.3602164192972
dCTCF_50k_0.5kbs	600.0	468.61805952574	376.4583075291594
dCTCF_50k_0.5kbs	700.0	497.7008578772645	380.7477727026935
dCTCF_50k_0.5kbs	800.0	527.6166772431002	386.6152624173169
dCTCF_50k_0.5kbs	900.0	555.5043838486345	416.84204049033326
dCTCF_50k_0.5kbs	1000.0	579.7443710179743	435.5582826603383
dCTCF_50k_0.5kbs	1100.0	603.1996016165995	447.63701713939423
dCTCF_50k_0.5kbs	1200.0	629.0558877210605	463.1506634808357
dCTCF_50k_0.5kbs	1300.0	654.7388857776155	471.3889712088575
dCTCF_50k_0.5kbs	1400.0	687.2821739806643	487.16805785130987
dCTCF_50k_0.5kbs	1500.0	722.8952351002066	512.375942016719
dCTCF_50k_1.5kbs	100.0	238.8703436399813	260.91513233996426
dCTCF_50k_1.5kbs	200.0	310.4131793589521	291.45032519978554
dCTCF_50k_1.5kbs	300.0	351.70583119003567	318.8641939683789
dCTCF_50k_1.5kbs	400.0	378.2369936312175	348.7776584556289
dCTCF_50k_1.5kbs	500.0	403.84457512594656	341.3602164192972
dCTCF_50k_1.5kbs	600.0	424.80424672073707	376.4583075291594
dCTCF_50k_1.5kbs	700.0	444.7092404721611	380.7477727026935
dCTCF_50k_1.5kbs	800.0	464.10224240266234	386.6152624173169
dCTCF_50k_1.5kbs	900.0	479.0152075994396	416.84204049033326
dCTCF_50k_1.5kbs	1000.0	497.286366941138	435.5582826603383
dCTCF_50k_1.5kbs	1100.0	518.1506724583772	447.63701713939423
dCTCF_50k_1.5kbs	1200.0	544.8474629373452	463.1506634808357
dCTCF_50k_1.5kbs	1300.0	568.3858897990892	471.3889712088575
dCTCF_50k_1.5kbs	1400.0	596.4309599104014	487.16805785130987
dCTCF_50k_1.5kbs	1500.0	628.9466029504795	512.375942016719
dCTCF_50k_1kbs	100.0	236.62912705489538	260.91513233996426
dCTCF_50k_1kbs	200.0	309.0319012770821	291.45032519978554
dCTCF_50k_1kbs	300.0	349.6931400196135	318.8641939683789
dCTCF_50k_1kbs	400.0	379.2828630300828	348.7776584556289
dCTCF_50k_1kbs	500.0	402.3195571497607	341.3602164192972
dCTCF_50k_1kbs	600.0	423.06607816317546	376.4583075291594
dCTCF_50k_1kbs	700.0	443.32571583520337	380.7477727026935
dCTCF_50k_1kbs	800.0	465.5060272501212	386.6152624173169
dCTCF_50k_1kbs	900.0	487.84414312901595	416.84204049033326
dCTCF_50k_1kbs	1000.0	504.85149346228627	435.5582826603383
dCTCF_50k_1kbs	1100.0	532.3182968508552	447.63701713939423
dCTCF_50k_1kbs	1200.0	558.8077273606857	463.1506634808357
dCTCF_50k_1kbs	1300.0	580.215616606034	471.3889712088575
dCTCF_50k_1kbs	1400.0	605.7876818107171	487.16805785130987
dCTCF_50k_1kbs	1500.0	634.5000009002806	512.375942016719
dCTCF_75k_0.5kbs	100.0	219.76834120587938	260.91513233996426
dCTCF_75k_0.5kbs	200.0	273.2992928300009	291.45032519978554
dCTCF_75k_0.5kbs	300.0	307.8714735673477	318.8641939683789
dCTCF_75k_0.5kbs	400.0	337.02576306180464	348.7776584556289
dCTCF_75k_0.5kbs	500.0	365.46429185580314	341.3602164192972
dCTCF_75k_0.5kbs	600.0	390.97270588558933	376.4583075291594
dCTCF_75k_0.5kbs	700.0	419.24301407002514	380.7477727026935
dCTCF_75k_0.5kbs	800.0	444.7666829180791	386.6152624173169
dCTCF_75k_0.5kbs	900.0	466.30004409117146	416.84204049033326
dCTCF_75k_0.5kbs	1000.0	491.67953617774424	435.5582826603383
dCTCF_75k_0.5kbs	1100.0	515.6281645732868	447.63701713939423
dCTCF_75k_0.5kbs	1200.0	539.219402559346	463.1506634808357
dCTCF_75k_0.5kbs	1300.0	563.779086465988	471.3889712088575
dCTCF_75k_0.5kbs	1400.0	587.6277904200447	487.16805785130987
dCTCF_75k_0.5kbs	1500.0	615.0460117636144	512.375942016719
dCTCF_75k_1.5kbs	100.0	228.5867127831736	260.91513233996426
dCTCF_75k_1.5kbs	200.0	285.8292820422878	291.45032519978554
dCTCF_75k_1.5kbs	300.0	315.50413378494426	318.8641939683789
dCTCF_75k_1.5kbs	400.0	334.9290468441935	348.7776584556289
dCTCF_75k_1.5kbs	500.0	350.287050743452	341.3602164192972
dCTCF_75k_1.5kbs	600.0	359.50498831169534	376.4583075291594
dCTCF_75k_1.5kbs	700.0	370.27032753960856	380.7477727026935
dCTCF_75k_1.5kbs	800.0	383.67029211377906	386.6152624173169
dCTCF_75k_1.5kbs	900.0	393.97065056225466	416.84204049033326
dCTCF_75k_1.5kbs	1000.0	401.14832965233154	435.5582826603383
dCTCF_75k_1.5kbs	1100.0	407.1559831639857	447.63701713939423
dCTCF_75k_1.5kbs	1200.0	414.9974922460177	463.1506634808357
dCTCF_75k_1.5kbs	1300.0	428.0420821225083	471.3889712088575
dCTCF_75k_1.5kbs	1400.0	449.7487224602646	487.16805785130987
dCTCF_75k_1.5kbs	1500.0	476.8499217356507	512.375942016719
dCTCF_75k_1kbs	100.0	220.41140432419326	260.91513233996426
dCTCF_75k_1kbs	200.0	273.77221610151406	291.45032519978554
dCTCF_75k_1kbs	300.0	310.42612900105587	318.8641939683789
dCTCF_75k_1kbs	400.0	336.37884152998254	348.7776584556289
dCTCF_75k_1kbs	500.0	360.28511676238037	341.3602164192972
dCTCF_75k_1kbs	600.0	383.2600525388838	376.4583075291594
dCTCF_75k_1kbs	700.0	408.4624226803456	380.7477727026935
dCTCF_75k_1kbs	800.0	435.50344741761324	386.6152624173169
dCTCF_75k_1kbs	900.0	458.9907193508476	416.84204049033326
dCTCF_75k_1kbs	1000.0	481.7044164636516	435.5582826603383
dCTCF_75k_1kbs	1100.0	497.6348519113219	447.63701713939423
dCTCF_75k_1kbs	1200.0	519.5463508201332	463.1506634808357
dCTCF_75k_1kbs	1300.0	548.7501028772311	471.3889712088575
dCTCF_75k_1kbs	1400.0	577.9316044388814	487.16805785130987
dCTCF_75k_1kbs	1500.0	609.5333338179172	512.375942016719
