# Supplementary material for: Nanoscale 3D DNA tracing in non-denatured cells resolves the Cohesin-dependent loop architecture of the genome in situ
Source: Nat Commun. 2025 Jul 19;16:6673. doi: 10.1038/s41467-025-61689-y (PMC12276220; doi:10.1038/s41467-025-61689-y)
Supplement: Supplementary file 6 — Source Data [file 41467_2025_61689_MOESM6_ESM.zip › Supplementary_Fig7b_300kb.csv]

name	g_dist_kb	sim_dist_nm	exp_dist_nm
dCTCF_100k_0.2kbs	10.0	85.84974208733512	103.49935612008576
dCTCF_100k_0.2kbs	20.0	114.29486528909226	138.2683007613165
dCTCF_100k_0.2kbs	30.0	134.97418362499656	161.01184580073124
dCTCF_100k_0.2kbs	40.0	151.33872266249244	177.4378788857875
dCTCF_100k_0.2kbs	50.0	165.77886199340605	192.2777947555526
dCTCF_100k_0.2kbs	60.0	178.01315181375412	200.6544091818212
dCTCF_100k_0.2kbs	70.0	188.59738339085476	213.3903933897741
dCTCF_100k_0.2kbs	80.0	198.29979704490512	221.98108035809747
dCTCF_100k_0.2kbs	90.0	207.50576563657063	229.5173772337136
dCTCF_100k_0.2kbs	100.0	215.99434631647046	233.02735799289823
dCTCF_100k_0.2kbs	110.0	223.843797052821	242.0104600811158
dCTCF_100k_0.2kbs	120.0	230.5382336877378	244.9257138589021
dCTCF_100k_0.2kbs	130.0	237.4133217213843	248.11538858709488
dCTCF_100k_0.2kbs	140.0	244.7928330672039	255.651441760849
dCTCF_100k_0.2kbs	150.0	251.0080710636788	266.33117923964954
dCTCF_100k_0.2kbs	160.0	257.0993129041466	269.8916273228427
dCTCF_100k_0.2kbs	170.0	263.4407250790789	276.6694710527911
dCTCF_100k_0.2kbs	180.0	268.91883330867836	286.4866527611763
dCTCF_100k_0.2kbs	190.0	274.83601760920203	288.9278330759536
dCTCF_100k_0.2kbs	200.0	280.9275028976586	295.4384062764882
dCTCF_100k_0.2kbs	210.0	286.1023042909436	306.4913177247405
dCTCF_100k_0.2kbs	220.0	291.83834532883986	313.0278475079127
dCTCF_100k_0.2kbs	230.0	297.5692466486581	315.6925652736778
dCTCF_100k_0.2kbs	240.0	303.6558946330251	326.6840986667821
dCTCF_100k_0.2kbs	250.0	308.7099735398016	328.91696457942805
dCTCF_100k_0.2kbs	260.0	313.83551291231527	339.6414759548765
dCTCF_100k_0.2kbs	270.0	319.8434811592151	332.7927061246809
dCTCF_100k_0.2kbs	280.0	324.26332258810424	339.0848267417168
dCTCF_100k_0.2kbs	290.0	329.2265355127664	338.48235909357066
dCTCF_100k_0.3kbs	10.0	86.29450648102915	103.49935612008576
dCTCF_100k_0.3kbs	20.0	114.47865516311279	138.2683007613165
dCTCF_100k_0.3kbs	30.0	134.9801107470169	161.01184580073124
dCTCF_100k_0.3kbs	40.0	151.15702261006436	177.4378788857875
dCTCF_100k_0.3kbs	50.0	165.03313755337354	192.2777947555526
dCTCF_100k_0.3kbs	60.0	176.64294896066008	200.6544091818212
dCTCF_100k_0.3kbs	70.0	186.4366393968268	213.3903933897741
dCTCF_100k_0.3kbs	80.0	194.85263097358	221.98108035809747
dCTCF_100k_0.3kbs	90.0	203.08441653744146	229.5173772337136
dCTCF_100k_0.3kbs	100.0	210.31723934881273	233.02735799289823
dCTCF_100k_0.3kbs	110.0	215.95339755115486	242.0104600811158
dCTCF_100k_0.3kbs	120.0	222.45518955191596	244.9257138589021
dCTCF_100k_0.3kbs	130.0	228.0211940985202	248.11538858709488
dCTCF_100k_0.3kbs	140.0	233.04302815325127	255.651441760849
dCTCF_100k_0.3kbs	150.0	238.21793869740168	266.33117923964954
dCTCF_100k_0.3kbs	160.0	242.78916612008825	269.8916273228427
dCTCF_100k_0.3kbs	170.0	247.74390217846877	276.6694710527911
dCTCF_100k_0.3kbs	180.0	252.00229937641444	286.4866527611763
dCTCF_100k_0.3kbs	190.0	256.0392273077039	288.9278330759536
dCTCF_100k_0.3kbs	200.0	260.8357473075419	295.4384062764882
dCTCF_100k_0.3kbs	210.0	264.22820152543045	306.4913177247405
dCTCF_100k_0.3kbs	220.0	268.95196461601415	313.0278475079127
dCTCF_100k_0.3kbs	230.0	273.0721513633565	315.6925652736778
dCTCF_100k_0.3kbs	240.0	276.71608069062995	326.6840986667821
dCTCF_100k_0.3kbs	250.0	280.39828781941355	328.91696457942805
dCTCF_100k_0.3kbs	260.0	284.4290572858529	339.6414759548765
dCTCF_100k_0.3kbs	270.0	288.3691930682862	332.7927061246809
dCTCF_100k_0.3kbs	280.0	291.31649904867965	339.0848267417168
dCTCF_100k_0.3kbs	290.0	294.9944592883911	338.48235909357066
dCTCF_100k_0.5kbs	10.0	86.0394515669883	103.49935612008576
dCTCF_100k_0.5kbs	20.0	114.71835049535574	138.2683007613165
dCTCF_100k_0.5kbs	30.0	135.71607206524237	161.01184580073124
dCTCF_100k_0.5kbs	40.0	152.67260923754077	177.4378788857875
dCTCF_100k_0.5kbs	50.0	166.4897670658571	192.2777947555526
dCTCF_100k_0.5kbs	60.0	178.19706207200568	200.6544091818212
dCTCF_100k_0.5kbs	70.0	188.44241995508722	213.3903933897741
dCTCF_100k_0.5kbs	80.0	197.60563567755028	221.98108035809747
dCTCF_100k_0.5kbs	90.0	205.22371081312446	229.5173772337136
dCTCF_100k_0.5kbs	100.0	211.9750114387455	233.02735799289823
dCTCF_100k_0.5kbs	110.0	218.33617881575583	242.0104600811158
dCTCF_100k_0.5kbs	120.0	223.93043283043318	244.9257138589021
dCTCF_100k_0.5kbs	130.0	229.5945948438379	248.11538858709488
dCTCF_100k_0.5kbs	140.0	234.31961124485113	255.651441760849
dCTCF_100k_0.5kbs	150.0	239.20209435379564	266.33117923964954
dCTCF_100k_0.5kbs	160.0	243.36026620536563	269.8916273228427
dCTCF_100k_0.5kbs	170.0	246.93949275257938	276.6694710527911
dCTCF_100k_0.5kbs	180.0	250.05630232527932	286.4866527611763
dCTCF_100k_0.5kbs	190.0	252.82777940900104	288.9278330759536
dCTCF_100k_0.5kbs	200.0	256.696938941421	295.4384062764882
dCTCF_100k_0.5kbs	210.0	259.4025332965043	306.4913177247405
dCTCF_100k_0.5kbs	220.0	261.7462380384945	313.0278475079127
dCTCF_100k_0.5kbs	230.0	264.6110179056328	315.6925652736778
dCTCF_100k_0.5kbs	240.0	267.26727381287105	326.6840986667821
dCTCF_100k_0.5kbs	250.0	269.823521659751	328.91696457942805
dCTCF_100k_0.5kbs	260.0	271.67016739864255	339.6414759548765
dCTCF_100k_0.5kbs	270.0	273.78616829969724	332.7927061246809
dCTCF_100k_0.5kbs	280.0	275.50652015938533	339.0848267417168
dCTCF_100k_0.5kbs	290.0	277.7240679623982	338.48235909357066
dCTCF_100k_1kbs	10.0	86.39711522717351	103.49935612008576
dCTCF_100k_1kbs	20.0	115.17030007861612	138.2683007613165
dCTCF_100k_1kbs	30.0	136.82163474314206	161.01184580073124
dCTCF_100k_1kbs	40.0	153.62752489446297	177.4378788857875
dCTCF_100k_1kbs	50.0	167.77367710864277	192.2777947555526
dCTCF_100k_1kbs	60.0	179.22430437179597	200.6544091818212
dCTCF_100k_1kbs	70.0	189.77168902363124	213.3903933897741
dCTCF_100k_1kbs	80.0	199.2304306875896	221.98108035809747
dCTCF_100k_1kbs	90.0	206.85468133556182	229.5173772337136
dCTCF_100k_1kbs	100.0	213.62369437249225	233.02735799289823
dCTCF_100k_1kbs	110.0	220.46268464817126	242.0104600811158
dCTCF_100k_1kbs	120.0	226.2144751138071	244.9257138589021
dCTCF_100k_1kbs	130.0	230.92435162320425	248.11538858709488
dCTCF_100k_1kbs	140.0	236.0775229264147	255.651441760849
dCTCF_100k_1kbs	150.0	240.3224480274887	266.33117923964954
dCTCF_100k_1kbs	160.0	243.87150694665792	269.8916273228427
dCTCF_100k_1kbs	170.0	247.53722220293577	276.6694710527911
dCTCF_100k_1kbs	180.0	251.07457316386743	286.4866527611763
dCTCF_100k_1kbs	190.0	253.38113057373548	288.9278330759536
dCTCF_100k_1kbs	200.0	255.68658319464737	295.4384062764882
dCTCF_100k_1kbs	210.0	258.3031875603278	306.4913177247405
dCTCF_100k_1kbs	220.0	261.1722066006894	313.0278475079127
dCTCF_100k_1kbs	230.0	263.32270521077487	315.6925652736778
dCTCF_100k_1kbs	240.0	265.4822775435443	326.6840986667821
dCTCF_100k_1kbs	250.0	267.8119147671382	328.91696457942805
dCTCF_100k_1kbs	260.0	270.5116281285441	339.6414759548765
dCTCF_100k_1kbs	270.0	271.9440008586921	332.7927061246809
dCTCF_100k_1kbs	280.0	274.4309248670236	339.0848267417168
dCTCF_100k_1kbs	290.0	276.0958954624074	338.48235909357066
dCTCF_125k_0.2kbs	10.0	85.7624079629741	103.49935612008576
dCTCF_125k_0.2kbs	20.0	113.70817268722121	138.2683007613165
dCTCF_125k_0.2kbs	30.0	133.4762588686965	161.01184580073124
dCTCF_125k_0.2kbs	40.0	148.88767891501237	177.4378788857875
dCTCF_125k_0.2kbs	50.0	162.5038422715987	192.2777947555526
dCTCF_125k_0.2kbs	60.0	173.40875756183672	200.6544091818212
dCTCF_125k_0.2kbs	70.0	183.56063864191742	213.3903933897741
dCTCF_125k_0.2kbs	80.0	192.4978017840902	221.98108035809747
dCTCF_125k_0.2kbs	90.0	200.48860682323067	229.5173772337136
dCTCF_125k_0.2kbs	100.0	207.68853676731115	233.02735799289823
dCTCF_125k_0.2kbs	110.0	214.66806623736124	242.0104600811158
dCTCF_125k_0.2kbs	120.0	221.5120961309178	244.9257138589021
dCTCF_125k_0.2kbs	130.0	227.3328280899151	248.11538858709488
dCTCF_125k_0.2kbs	140.0	233.37026215584558	255.651441760849
dCTCF_125k_0.2kbs	150.0	238.64966425511926	266.33117923964954
dCTCF_125k_0.2kbs	160.0	243.98236279937532	269.8916273228427
dCTCF_125k_0.2kbs	170.0	249.18439480070785	276.6694710527911
dCTCF_125k_0.2kbs	180.0	253.24776681359822	286.4866527611763
dCTCF_125k_0.2kbs	190.0	258.5425821939135	288.9278330759536
dCTCF_125k_0.2kbs	200.0	263.33052651311584	295.4384062764882
dCTCF_125k_0.2kbs	210.0	268.1039614664534	306.4913177247405
dCTCF_125k_0.2kbs	220.0	272.4807805279755	313.0278475079127
dCTCF_125k_0.2kbs	230.0	277.3428798063654	315.6925652736778
dCTCF_125k_0.2kbs	240.0	282.18666568431007	326.6840986667821
dCTCF_125k_0.2kbs	250.0	287.1148487764825	328.91696457942805
dCTCF_125k_0.2kbs	260.0	291.66499880835096	339.6414759548765
dCTCF_125k_0.2kbs	270.0	296.5304596358184	332.7927061246809
dCTCF_125k_0.2kbs	280.0	300.84901443001615	339.0848267417168
dCTCF_125k_0.2kbs	290.0	305.45904477406265	338.48235909357066
dCTCF_125k_0.3kbs	10.0	85.62503229694391	103.49935612008576
dCTCF_125k_0.3kbs	20.0	112.93598885450562	138.2683007613165
dCTCF_125k_0.3kbs	30.0	132.10237173760066	161.01184580073124
dCTCF_125k_0.3kbs	40.0	147.0906004100898	177.4378788857875
dCTCF_125k_0.3kbs	50.0	159.024967943203	192.2777947555526
dCTCF_125k_0.3kbs	60.0	169.46647984562514	200.6544091818212
dCTCF_125k_0.3kbs	70.0	178.72791045962725	213.3903933897741
dCTCF_125k_0.3kbs	80.0	186.12269680186375	221.98108035809747
dCTCF_125k_0.3kbs	90.0	192.91804295082656	229.5173772337136
dCTCF_125k_0.3kbs	100.0	199.3021400571951	233.02735799289823
dCTCF_125k_0.3kbs	110.0	204.834042124463	242.0104600811158
dCTCF_125k_0.3kbs	120.0	210.04629547918233	244.9257138589021
dCTCF_125k_0.3kbs	130.0	214.83371844489196	248.11538858709488
dCTCF_125k_0.3kbs	140.0	218.67943636171464	255.651441760849
dCTCF_125k_0.3kbs	150.0	222.73463827370227	266.33117923964954
dCTCF_125k_0.3kbs	160.0	226.94608023746696	269.8916273228427
dCTCF_125k_0.3kbs	170.0	231.50851571305827	276.6694710527911
dCTCF_125k_0.3kbs	180.0	235.256930751546	286.4866527611763
dCTCF_125k_0.3kbs	190.0	238.713559147313	288.9278330759536
dCTCF_125k_0.3kbs	200.0	242.25073074395115	295.4384062764882
dCTCF_125k_0.3kbs	210.0	245.77719462962324	306.4913177247405
dCTCF_125k_0.3kbs	220.0	250.24230979467765	313.0278475079127
dCTCF_125k_0.3kbs	230.0	252.87921055563373	315.6925652736778
dCTCF_125k_0.3kbs	240.0	256.6987988207384	326.6840986667821
dCTCF_125k_0.3kbs	250.0	259.82775445013374	328.91696457942805
dCTCF_125k_0.3kbs	260.0	263.29776117855283	339.6414759548765
dCTCF_125k_0.3kbs	270.0	265.80205686315264	332.7927061246809
dCTCF_125k_0.3kbs	280.0	268.7241059449075	339.0848267417168
dCTCF_125k_0.3kbs	290.0	271.9880413273331	338.48235909357066
dCTCF_125k_0.4kbs	10.0	85.59698082388888	103.49935612008576
dCTCF_125k_0.4kbs	20.0	112.95726782669212	138.2683007613165
dCTCF_125k_0.4kbs	30.0	132.35615509320837	161.01184580073124
dCTCF_125k_0.4kbs	40.0	147.01920108319206	177.4378788857875
dCTCF_125k_0.4kbs	50.0	159.2000055266777	192.2777947555526
dCTCF_125k_0.4kbs	60.0	169.28772783497223	200.6544091818212
dCTCF_125k_0.4kbs	70.0	178.03485335821208	213.3903933897741
dCTCF_125k_0.4kbs	80.0	185.65025828622416	221.98108035809747
dCTCF_125k_0.4kbs	90.0	192.15018691663147	229.5173772337136
dCTCF_125k_0.4kbs	100.0	198.04871384258357	233.02735799289823
dCTCF_125k_0.4kbs	110.0	203.22061946663612	242.0104600811158
dCTCF_125k_0.4kbs	120.0	207.84536757542742	244.9257138589021
dCTCF_125k_0.4kbs	130.0	212.05445667030077	248.11538858709488
dCTCF_125k_0.4kbs	140.0	215.71194578359422	255.651441760849
dCTCF_125k_0.4kbs	150.0	219.6236822525421	266.33117923964954
dCTCF_125k_0.4kbs	160.0	223.90089740166917	269.8916273228427
dCTCF_125k_0.4kbs	170.0	226.98343546115743	276.6694710527911
dCTCF_125k_0.4kbs	180.0	229.53881777086997	286.4866527611763
dCTCF_125k_0.4kbs	190.0	232.73890835401156	288.9278330759536
dCTCF_125k_0.4kbs	200.0	235.07482342413414	295.4384062764882
dCTCF_125k_0.4kbs	210.0	237.33335592880894	306.4913177247405
dCTCF_125k_0.4kbs	220.0	239.96750557883053	313.0278475079127
dCTCF_125k_0.4kbs	230.0	241.99068256666246	315.6925652736778
dCTCF_125k_0.4kbs	240.0	244.3506056280395	326.6840986667821
dCTCF_125k_0.4kbs	250.0	246.62605297180602	328.91696457942805
dCTCF_125k_0.4kbs	260.0	248.12990111640892	339.6414759548765
dCTCF_125k_0.4kbs	270.0	250.24554783670393	332.7927061246809
dCTCF_125k_0.4kbs	280.0	252.38669444620137	339.0848267417168
dCTCF_125k_0.4kbs	290.0	254.4901735970031	338.48235909357066
dCTCF_125k_0.5kbs	10.0	85.35669461015716	103.49935612008576
dCTCF_125k_0.5kbs	20.0	113.46201460389626	138.2683007613165
dCTCF_125k_0.5kbs	30.0	133.63191524060574	161.01184580073124
dCTCF_125k_0.5kbs	40.0	148.72892962947486	177.4378788857875
dCTCF_125k_0.5kbs	50.0	160.67415001953972	192.2777947555526
dCTCF_125k_0.5kbs	60.0	170.83980599276177	200.6544091818212
dCTCF_125k_0.5kbs	70.0	180.02358853954723	213.3903933897741
dCTCF_125k_0.5kbs	80.0	187.3851143115126	221.98108035809747
dCTCF_125k_0.5kbs	90.0	194.5081189041614	229.5173772337136
dCTCF_125k_0.5kbs	100.0	199.82372091499678	233.02735799289823
dCTCF_125k_0.5kbs	110.0	205.14871217676028	242.0104600811158
dCTCF_125k_0.5kbs	120.0	209.5757141788352	244.9257138589021
dCTCF_125k_0.5kbs	130.0	214.64796793885733	248.11538858709488
dCTCF_125k_0.5kbs	140.0	218.13340319415408	255.651441760849
dCTCF_125k_0.5kbs	150.0	221.20577173040084	266.33117923964954
dCTCF_125k_0.5kbs	160.0	224.85838801483368	269.8916273228427
dCTCF_125k_0.5kbs	170.0	228.00265953010586	276.6694710527911
dCTCF_125k_0.5kbs	180.0	231.15091000867847	286.4866527611763
dCTCF_125k_0.5kbs	190.0	234.64251242570134	288.9278330759536
dCTCF_125k_0.5kbs	200.0	236.2592071832966	295.4384062764882
dCTCF_125k_0.5kbs	210.0	239.4328665762768	306.4913177247405
dCTCF_125k_0.5kbs	220.0	242.0830329337458	313.0278475079127
dCTCF_125k_0.5kbs	230.0	244.3261762001984	315.6925652736778
dCTCF_125k_0.5kbs	240.0	246.37174722344605	326.6840986667821
dCTCF_125k_0.5kbs	250.0	248.61962736399917	328.91696457942805
dCTCF_125k_0.5kbs	260.0	251.0014671056881	339.6414759548765
dCTCF_125k_0.5kbs	270.0	253.05231742223222	332.7927061246809
dCTCF_125k_0.5kbs	280.0	255.1167300298323	339.0848267417168
dCTCF_125k_0.5kbs	290.0	256.44237928492055	338.48235909357066
dCTCF_125k_1kbs	10.0	86.18102893771993	103.49935612008576
dCTCF_125k_1kbs	20.0	114.22763146691145	138.2683007613165
dCTCF_125k_1kbs	30.0	135.11225182701534	161.01184580073124
dCTCF_125k_1kbs	40.0	150.9192521686797	177.4378788857875
dCTCF_125k_1kbs	50.0	163.9122633777243	192.2777947555526
dCTCF_125k_1kbs	60.0	175.27443905244994	200.6544091818212
dCTCF_125k_1kbs	70.0	184.81893904090316	213.3903933897741
dCTCF_125k_1kbs	80.0	193.0118189168117	221.98108035809747
dCTCF_125k_1kbs	90.0	200.34331734426803	229.5173772337136
dCTCF_125k_1kbs	100.0	206.27477301960852	233.02735799289823
dCTCF_125k_1kbs	110.0	211.88434747901493	242.0104600811158
dCTCF_125k_1kbs	120.0	216.9892630664922	244.9257138589021
dCTCF_125k_1kbs	130.0	220.77118806926458	248.11538858709488
dCTCF_125k_1kbs	140.0	224.08837875414736	255.651441760849
dCTCF_125k_1kbs	150.0	227.643247222371	266.33117923964954
dCTCF_125k_1kbs	160.0	231.1112679350978	269.8916273228427
dCTCF_125k_1kbs	170.0	233.62001079037975	276.6694710527911
dCTCF_125k_1kbs	180.0	235.85152591173275	286.4866527611763
dCTCF_125k_1kbs	190.0	238.1329462779285	288.9278330759536
dCTCF_125k_1kbs	200.0	240.19933497493878	295.4384062764882
dCTCF_125k_1kbs	210.0	242.37706476242653	306.4913177247405
dCTCF_125k_1kbs	220.0	244.27255860209885	313.0278475079127
dCTCF_125k_1kbs	230.0	246.84495497298457	315.6925652736778
dCTCF_125k_1kbs	240.0	248.4668051879983	326.6840986667821
dCTCF_125k_1kbs	250.0	249.07783501496866	328.91696457942805
dCTCF_125k_1kbs	260.0	250.45483807922375	339.6414759548765
dCTCF_125k_1kbs	270.0	252.00532903973274	332.7927061246809
dCTCF_125k_1kbs	280.0	253.13414773522535	339.0848267417168
dCTCF_125k_1kbs	290.0	254.28608714648473	338.48235909357066
dCTCF_250k_0.15kbs	10.0	83.1157471459311	103.49935612008576
dCTCF_250k_0.15kbs	20.0	106.80122001617201	138.2683007613165
dCTCF_250k_0.15kbs	30.0	122.44016961633653	161.01184580073124
dCTCF_250k_0.15kbs	40.0	134.19429614881966	177.4378788857875
dCTCF_250k_0.15kbs	50.0	143.3547532800252	192.2777947555526
dCTCF_250k_0.15kbs	60.0	150.48539048993058	200.6544091818212
dCTCF_250k_0.15kbs	70.0	157.14360729741708	213.3903933897741
dCTCF_250k_0.15kbs	80.0	162.9946692481829	221.98108035809747
dCTCF_250k_0.15kbs	90.0	167.7687689161411	229.5173772337136
dCTCF_250k_0.15kbs	100.0	172.7876852013694	233.02735799289823
dCTCF_250k_0.15kbs	110.0	177.3689141832749	242.0104600811158
dCTCF_250k_0.15kbs	120.0	182.23319213187958	244.9257138589021
dCTCF_250k_0.15kbs	130.0	186.5438556267726	248.11538858709488
dCTCF_250k_0.15kbs	140.0	190.43491577064432	255.651441760849
dCTCF_250k_0.15kbs	150.0	194.678491527807	266.33117923964954
dCTCF_250k_0.15kbs	160.0	198.22879526542494	269.8916273228427
dCTCF_250k_0.15kbs	170.0	202.68582053327304	276.6694710527911
dCTCF_250k_0.15kbs	180.0	206.51889859513986	286.4866527611763
dCTCF_250k_0.15kbs	190.0	210.20470834842388	288.9278330759536
dCTCF_250k_0.15kbs	200.0	214.23046499219186	295.4384062764882
dCTCF_250k_0.15kbs	210.0	218.4162099007591	306.4913177247405
dCTCF_250k_0.15kbs	220.0	222.3685809908036	313.0278475079127
dCTCF_250k_0.15kbs	230.0	225.57366784779785	315.6925652736778
dCTCF_250k_0.15kbs	240.0	229.59654805581386	326.6840986667821
dCTCF_250k_0.15kbs	250.0	232.96140841934056	328.91696457942805
dCTCF_250k_0.15kbs	260.0	236.08109089366454	339.6414759548765
dCTCF_250k_0.15kbs	270.0	240.11298353417823	332.7927061246809
dCTCF_250k_0.15kbs	280.0	244.07212944737864	339.0848267417168
dCTCF_250k_0.15kbs	290.0	246.8251721206139	338.48235909357066
dCTCF_250k_0.1kbs	10.0	82.97993719866356	103.49935612008576
dCTCF_250k_0.1kbs	20.0	107.22950295710518	138.2683007613165
dCTCF_250k_0.1kbs	30.0	123.42894470179486	161.01184580073124
dCTCF_250k_0.1kbs	40.0	135.93566268437178	177.4378788857875
dCTCF_250k_0.1kbs	50.0	146.46885538251172	192.2777947555526
dCTCF_250k_0.1kbs	60.0	155.73134704334973	200.6544091818212
dCTCF_250k_0.1kbs	70.0	163.60080258014648	213.3903933897741
dCTCF_250k_0.1kbs	80.0	171.13121464592083	221.98108035809747
dCTCF_250k_0.1kbs	90.0	178.13126408830541	229.5173772337136
dCTCF_250k_0.1kbs	100.0	185.10704864725656	233.02735799289823
dCTCF_250k_0.1kbs	110.0	191.52666996059133	242.0104600811158
dCTCF_250k_0.1kbs	120.0	198.22775319661105	244.9257138589021
dCTCF_250k_0.1kbs	130.0	205.0433885365714	248.11538858709488
dCTCF_250k_0.1kbs	140.0	211.28785011246782	255.651441760849
dCTCF_250k_0.1kbs	150.0	217.6287625949518	266.33117923964954
dCTCF_250k_0.1kbs	160.0	224.17930410627224	269.8916273228427
dCTCF_250k_0.1kbs	170.0	230.4801158682015	276.6694710527911
dCTCF_250k_0.1kbs	180.0	236.62187081626547	286.4866527611763
dCTCF_250k_0.1kbs	190.0	242.65481587605143	288.9278330759536
dCTCF_250k_0.1kbs	200.0	248.8437649392456	295.4384062764882
dCTCF_250k_0.1kbs	210.0	254.43977086441947	306.4913177247405
dCTCF_250k_0.1kbs	220.0	260.0556429460323	313.0278475079127
dCTCF_250k_0.1kbs	230.0	266.67065588293633	315.6925652736778
dCTCF_250k_0.1kbs	240.0	272.5612875033994	326.6840986667821
dCTCF_250k_0.1kbs	250.0	277.5312964469663	328.91696457942805
dCTCF_250k_0.1kbs	260.0	283.14290599421304	339.6414759548765
dCTCF_250k_0.1kbs	270.0	288.16899298142306	332.7927061246809
dCTCF_250k_0.1kbs	280.0	293.34325029939185	339.0848267417168
dCTCF_250k_0.1kbs	290.0	297.90761185879853	338.48235909357066
dCTCF_250k_0.2kbs	10.0	83.34483457735584	103.49935612008576
dCTCF_250k_0.2kbs	20.0	106.71171701825463	138.2683007613165
dCTCF_250k_0.2kbs	30.0	122.31515217413127	161.01184580073124
dCTCF_250k_0.2kbs	40.0	133.48064628583495	177.4378788857875
dCTCF_250k_0.2kbs	50.0	142.07086858512915	192.2777947555526
dCTCF_250k_0.2kbs	60.0	149.32399575659318	200.6544091818212
dCTCF_250k_0.2kbs	70.0	154.88836325169814	213.3903933897741
dCTCF_250k_0.2kbs	80.0	160.19277457735166	221.98108035809747
dCTCF_250k_0.2kbs	90.0	164.6891999262974	229.5173772337136
dCTCF_250k_0.2kbs	100.0	168.2023938574753	233.02735799289823
dCTCF_250k_0.2kbs	110.0	171.45540349266616	242.0104600811158
dCTCF_250k_0.2kbs	120.0	175.13968652171945	244.9257138589021
dCTCF_250k_0.2kbs	130.0	177.91809976535325	248.11538858709488
dCTCF_250k_0.2kbs	140.0	181.71594318336872	255.651441760849
dCTCF_250k_0.2kbs	150.0	184.21356182435494	266.33117923964954
dCTCF_250k_0.2kbs	160.0	187.22943354519742	269.8916273228427
dCTCF_250k_0.2kbs	170.0	189.87953585009583	276.6694710527911
dCTCF_250k_0.2kbs	180.0	192.71540426430997	286.4866527611763
dCTCF_250k_0.2kbs	190.0	195.70559083314876	288.9278330759536
dCTCF_250k_0.2kbs	200.0	197.95023340175345	295.4384062764882
dCTCF_250k_0.2kbs	210.0	201.20346259674443	306.4913177247405
dCTCF_250k_0.2kbs	220.0	203.8558635280122	313.0278475079127
dCTCF_250k_0.2kbs	230.0	206.27521208822887	315.6925652736778
dCTCF_250k_0.2kbs	240.0	208.90917679192611	326.6840986667821
dCTCF_250k_0.2kbs	250.0	211.23306951196975	328.91696457942805
dCTCF_250k_0.2kbs	260.0	213.64787184553813	339.6414759548765
dCTCF_250k_0.2kbs	270.0	216.32937546932544	332.7927061246809
dCTCF_250k_0.2kbs	280.0	219.3340488437014	339.0848267417168
dCTCF_250k_0.2kbs	290.0	221.72549164397074	338.48235909357066
dCTCF_250k_0.5kbs	10.0	83.48921834756254	103.49935612008576
dCTCF_250k_0.5kbs	20.0	107.09456119105594	138.2683007613165
dCTCF_250k_0.5kbs	30.0	122.64552120125117	161.01184580073124
dCTCF_250k_0.5kbs	40.0	133.32829986597136	177.4378788857875
dCTCF_250k_0.5kbs	50.0	141.14409504299675	192.2777947555526
dCTCF_250k_0.5kbs	60.0	147.05799730271502	200.6544091818212
dCTCF_250k_0.5kbs	70.0	151.68313542315838	213.3903933897741
dCTCF_250k_0.5kbs	80.0	155.54232810714947	221.98108035809747
dCTCF_250k_0.5kbs	90.0	158.55539527321372	229.5173772337136
dCTCF_250k_0.5kbs	100.0	161.1777892479971	233.02735799289823
dCTCF_250k_0.5kbs	110.0	163.5845406581542	242.0104600811158
dCTCF_250k_0.5kbs	120.0	165.18220890666618	244.9257138589021
dCTCF_250k_0.5kbs	130.0	167.27573062490487	248.11538858709488
dCTCF_250k_0.5kbs	140.0	169.35111966870284	255.651441760849
dCTCF_250k_0.5kbs	150.0	170.40841724453645	266.33117923964954
dCTCF_250k_0.5kbs	160.0	171.41315472019687	269.8916273228427
dCTCF_250k_0.5kbs	170.0	172.361417859577	276.6694710527911
dCTCF_250k_0.5kbs	180.0	173.49465225606946	286.4866527611763
dCTCF_250k_0.5kbs	190.0	174.24385055800667	288.9278330759536
dCTCF_250k_0.5kbs	200.0	175.50233650370814	295.4384062764882
dCTCF_250k_0.5kbs	210.0	176.00416467682766	306.4913177247405
dCTCF_250k_0.5kbs	220.0	177.25669970046476	313.0278475079127
dCTCF_250k_0.5kbs	230.0	178.12865012642953	315.6925652736778
dCTCF_250k_0.5kbs	240.0	179.22547174154334	326.6840986667821
dCTCF_250k_0.5kbs	250.0	180.15833007063054	328.91696457942805
dCTCF_250k_0.5kbs	260.0	181.02422580177753	339.6414759548765
dCTCF_250k_0.5kbs	270.0	181.50237649055038	332.7927061246809
dCTCF_250k_0.5kbs	280.0	182.02039418965103	339.0848267417168
dCTCF_250k_0.5kbs	290.0	183.44394845169595	338.48235909357066
dCTCF_50k_0.5kbs	10.0	87.1739299535274	103.49935612008576
dCTCF_50k_0.5kbs	20.0	117.82358932163638	138.2683007613165
dCTCF_50k_0.5kbs	30.0	140.73069291531198	161.01184580073124
dCTCF_50k_0.5kbs	40.0	160.0610225094481	177.4378788857875
dCTCF_50k_0.5kbs	50.0	176.52948178306576	192.2777947555526
dCTCF_50k_0.5kbs	60.0	190.78918536818463	200.6544091818212
dCTCF_50k_0.5kbs	70.0	204.12261880675632	213.3903933897741
dCTCF_50k_0.5kbs	80.0	215.64523878881002	221.98108035809747
dCTCF_50k_0.5kbs	90.0	226.621985450886	229.5173772337136
dCTCF_50k_0.5kbs	100.0	236.01754052074	233.02735799289823
dCTCF_50k_0.5kbs	110.0	244.65193419796185	242.0104600811158
dCTCF_50k_0.5kbs	120.0	252.79450240595992	244.9257138589021
dCTCF_50k_0.5kbs	130.0	261.03283716951614	248.11538858709488
dCTCF_50k_0.5kbs	140.0	268.8485609024714	255.651441760849
dCTCF_50k_0.5kbs	150.0	275.96968041215075	266.33117923964954
dCTCF_50k_0.5kbs	160.0	282.4762642529813	269.8916273228427
dCTCF_50k_0.5kbs	170.0	289.30032844357913	276.6694710527911
dCTCF_50k_0.5kbs	180.0	295.3693115749943	286.4866527611763
dCTCF_50k_0.5kbs	190.0	301.78794676982227	288.9278330759536
dCTCF_50k_0.5kbs	200.0	308.0815623642284	295.4384062764882
dCTCF_50k_0.5kbs	210.0	313.83771821808364	306.4913177247405
dCTCF_50k_0.5kbs	220.0	319.9609181780621	313.0278475079127
dCTCF_50k_0.5kbs	230.0	325.1431598896322	315.6925652736778
dCTCF_50k_0.5kbs	240.0	330.1746088801565	326.6840986667821
dCTCF_50k_0.5kbs	250.0	335.8194993946768	328.91696457942805
dCTCF_50k_0.5kbs	260.0	340.3976632040916	339.6414759548765
dCTCF_50k_0.5kbs	270.0	344.45549397079697	332.7927061246809
dCTCF_50k_0.5kbs	280.0	348.90509510821346	339.0848267417168
dCTCF_50k_0.5kbs	290.0	354.12829366631547	338.48235909357066
dCTCF_50k_1.5kbs	10.0	87.64368069200603	103.49935612008576
dCTCF_50k_1.5kbs	20.0	118.99852814575107	138.2683007613165
dCTCF_50k_1.5kbs	30.0	142.03022859978506	161.01184580073124
dCTCF_50k_1.5kbs	40.0	161.49380748798313	177.4378788857875
dCTCF_50k_1.5kbs	50.0	178.66322818403398	192.2777947555526
dCTCF_50k_1.5kbs	60.0	193.05171476691524	200.6544091818212
dCTCF_50k_1.5kbs	70.0	206.3377043079054	213.3903933897741
dCTCF_50k_1.5kbs	80.0	217.7593643304848	221.98108035809747
dCTCF_50k_1.5kbs	90.0	228.753633609758	229.5173772337136
dCTCF_50k_1.5kbs	100.0	238.8703436399813	233.02735799289823
dCTCF_50k_1.5kbs	110.0	247.83868775253524	242.0104600811158
dCTCF_50k_1.5kbs	120.0	255.7718680204927	244.9257138589021
dCTCF_50k_1.5kbs	130.0	264.2549640451423	248.11538858709488
dCTCF_50k_1.5kbs	140.0	271.6225907545892	255.651441760849
dCTCF_50k_1.5kbs	150.0	279.11781628451405	266.33117923964954
dCTCF_50k_1.5kbs	160.0	286.35451870314483	269.8916273228427
dCTCF_50k_1.5kbs	170.0	293.2684832266868	276.6694710527911
dCTCF_50k_1.5kbs	180.0	298.59243214516437	286.4866527611763
dCTCF_50k_1.5kbs	190.0	304.87771539974636	288.9278330759536
dCTCF_50k_1.5kbs	200.0	310.4131793589521	295.4384062764882
dCTCF_50k_1.5kbs	210.0	316.0120169589436	306.4913177247405
dCTCF_50k_1.5kbs	220.0	320.49608606718607	313.0278475079127
dCTCF_50k_1.5kbs	230.0	324.4510252726916	315.6925652736778
dCTCF_50k_1.5kbs	240.0	329.1395849887764	326.6840986667821
dCTCF_50k_1.5kbs	250.0	333.0143738889029	328.91696457942805
dCTCF_50k_1.5kbs	260.0	337.35229598185504	339.6414759548765
dCTCF_50k_1.5kbs	270.0	341.14066592582935	332.7927061246809
dCTCF_50k_1.5kbs	280.0	344.48258554719285	339.0848267417168
dCTCF_50k_1.5kbs	290.0	348.4815379890032	338.48235909357066
dCTCF_50k_1kbs	10.0	87.1593033470309	103.49935612008576
dCTCF_50k_1kbs	20.0	117.83943261863847	138.2683007613165
dCTCF_50k_1kbs	30.0	140.9611508984981	161.01184580073124
dCTCF_50k_1kbs	40.0	160.2128567108449	177.4378788857875
dCTCF_50k_1kbs	50.0	176.31987553095775	192.2777947555526
dCTCF_50k_1kbs	60.0	191.00389169474317	200.6544091818212
dCTCF_50k_1kbs	70.0	203.83234942003855	213.3903933897741
dCTCF_50k_1kbs	80.0	215.57812708954216	221.98108035809747
dCTCF_50k_1kbs	90.0	227.04818424706053	229.5173772337136
dCTCF_50k_1kbs	100.0	236.62912705489538	233.02735799289823
dCTCF_50k_1kbs	110.0	246.27943888484168	242.0104600811158
dCTCF_50k_1kbs	120.0	255.48373157400147	244.9257138589021
dCTCF_50k_1kbs	130.0	263.7255269014338	248.11538858709488
dCTCF_50k_1kbs	140.0	271.0548805673757	255.651441760849
dCTCF_50k_1kbs	150.0	278.81052413508127	266.33117923964954
dCTCF_50k_1kbs	160.0	285.6850030582656	269.8916273228427
dCTCF_50k_1kbs	170.0	291.9716667979583	276.6694710527911
dCTCF_50k_1kbs	180.0	298.45171918039466	286.4866527611763
dCTCF_50k_1kbs	190.0	303.57343819118546	288.9278330759536
dCTCF_50k_1kbs	200.0	309.0319012770821	295.4384062764882
dCTCF_50k_1kbs	210.0	314.4994035866743	306.4913177247405
dCTCF_50k_1kbs	220.0	319.6840271247553	313.0278475079127
dCTCF_50k_1kbs	230.0	324.4487171421488	315.6925652736778
dCTCF_50k_1kbs	240.0	328.0732273989412	326.6840986667821
dCTCF_50k_1kbs	250.0	332.22704278463834	328.91696457942805
dCTCF_50k_1kbs	260.0	336.0405398539421	339.6414759548765
dCTCF_50k_1kbs	270.0	340.1759868159655	332.7927061246809
dCTCF_50k_1kbs	280.0	344.4940772937944	339.0848267417168
dCTCF_50k_1kbs	290.0	347.1406885708982	338.48235909357066
dCTCF_75k_0.5kbs	10.0	86.29171140556954	103.49935612008576
dCTCF_75k_0.5kbs	20.0	115.72438604766798	138.2683007613165
dCTCF_75k_0.5kbs	30.0	137.29785949088685	161.01184580073124
dCTCF_75k_0.5kbs	40.0	154.88664067673398	177.4378788857875
dCTCF_75k_0.5kbs	50.0	169.5155020120775	192.2777947555526
dCTCF_75k_0.5kbs	60.0	182.1540107009447	200.6544091818212
dCTCF_75k_0.5kbs	70.0	193.3576879390213	213.3903933897741
dCTCF_75k_0.5kbs	80.0	203.07981894310873	221.98108035809747
dCTCF_75k_0.5kbs	90.0	211.58028863909635	229.5173772337136
dCTCF_75k_0.5kbs	100.0	219.76834120587938	233.02735799289823
dCTCF_75k_0.5kbs	110.0	227.35263099875283	242.0104600811158
dCTCF_75k_0.5kbs	120.0	234.1806985218111	244.9257138589021
dCTCF_75k_0.5kbs	130.0	239.98744039523606	248.11538858709488
dCTCF_75k_0.5kbs	140.0	245.11197258213565	255.651441760849
dCTCF_75k_0.5kbs	150.0	250.6313768515531	266.33117923964954
dCTCF_75k_0.5kbs	160.0	255.87285492288817	269.8916273228427
dCTCF_75k_0.5kbs	170.0	260.71870399224827	276.6694710527911
dCTCF_75k_0.5kbs	180.0	265.5136408946436	286.4866527611763
dCTCF_75k_0.5kbs	190.0	269.6183640707229	288.9278330759536
dCTCF_75k_0.5kbs	200.0	273.2992928300009	295.4384062764882
dCTCF_75k_0.5kbs	210.0	277.9942788383182	306.4913177247405
dCTCF_75k_0.5kbs	220.0	281.59388824295877	313.0278475079127
dCTCF_75k_0.5kbs	230.0	284.9625255411305	315.6925652736778
dCTCF_75k_0.5kbs	240.0	288.68466514242107	326.6840986667821
dCTCF_75k_0.5kbs	250.0	291.3798301902648	328.91696457942805
dCTCF_75k_0.5kbs	260.0	294.56842499063487	339.6414759548765
dCTCF_75k_0.5kbs	270.0	298.02961216083474	332.7927061246809
dCTCF_75k_0.5kbs	280.0	301.02985935041755	339.0848267417168
dCTCF_75k_0.5kbs	290.0	304.3464347397345	338.48235909357066
dCTCF_75k_1.5kbs	10.0	87.08808888172487	103.49935612008576
dCTCF_75k_1.5kbs	20.0	117.24413290919219	138.2683007613165
dCTCF_75k_1.5kbs	30.0	139.9746057334296	161.01184580073124
dCTCF_75k_1.5kbs	40.0	158.5087695307042	177.4378788857875
dCTCF_75k_1.5kbs	50.0	174.3280918921821	192.2777947555526
dCTCF_75k_1.5kbs	60.0	187.5060188577215	200.6544091818212
dCTCF_75k_1.5kbs	70.0	199.6817102313982	213.3903933897741
dCTCF_75k_1.5kbs	80.0	209.95518295856067	221.98108035809747
dCTCF_75k_1.5kbs	90.0	219.86199011993347	229.5173772337136
dCTCF_75k_1.5kbs	100.0	228.5867127831736	233.02735799289823
dCTCF_75k_1.5kbs	110.0	236.70483009685222	242.0104600811158
dCTCF_75k_1.5kbs	120.0	243.98563831281777	244.9257138589021
dCTCF_75k_1.5kbs	130.0	250.34807045668353	248.11538858709488
dCTCF_75k_1.5kbs	140.0	256.4552170522655	255.651441760849
dCTCF_75k_1.5kbs	150.0	262.0449182203498	266.33117923964954
dCTCF_75k_1.5kbs	160.0	266.8258305985494	269.8916273228427
dCTCF_75k_1.5kbs	170.0	271.82246517081234	276.6694710527911
dCTCF_75k_1.5kbs	180.0	276.67168799389776	286.4866527611763
dCTCF_75k_1.5kbs	190.0	280.7951719918628	288.9278330759536
dCTCF_75k_1.5kbs	200.0	285.8292820422878	295.4384062764882
dCTCF_75k_1.5kbs	210.0	288.9065172319015	306.4913177247405
dCTCF_75k_1.5kbs	220.0	292.8901492051693	313.0278475079127
dCTCF_75k_1.5kbs	230.0	295.4426679572042	315.6925652736778
dCTCF_75k_1.5kbs	240.0	299.4018277341861	326.6840986667821
dCTCF_75k_1.5kbs	250.0	301.3802086561239	328.91696457942805
dCTCF_75k_1.5kbs	260.0	304.41064752075556	339.6414759548765
dCTCF_75k_1.5kbs	270.0	307.31547867182036	332.7927061246809
dCTCF_75k_1.5kbs	280.0	310.15689319451064	339.0848267417168
dCTCF_75k_1.5kbs	290.0	312.9285181004628	338.48235909357066
dCTCF_75k_1kbs	10.0	87.04659162528567	103.49935612008576
dCTCF_75k_1kbs	20.0	116.3579624517363	138.2683007613165
dCTCF_75k_1kbs	30.0	138.45104669881516	161.01184580073124
dCTCF_75k_1kbs	40.0	155.78602412873835	177.4378788857875
dCTCF_75k_1kbs	50.0	170.64005814077782	192.2777947555526
dCTCF_75k_1kbs	60.0	183.18394385108374	200.6544091818212
dCTCF_75k_1kbs	70.0	194.45632316731678	213.3903933897741
dCTCF_75k_1kbs	80.0	203.9427125951778	221.98108035809747
dCTCF_75k_1kbs	90.0	212.66638301109637	229.5173772337136
dCTCF_75k_1kbs	100.0	220.41140432419326	233.02735799289823
dCTCF_75k_1kbs	110.0	227.8570500272169	242.0104600811158
dCTCF_75k_1kbs	120.0	234.47035299559977	244.9257138589021
dCTCF_75k_1kbs	130.0	240.78310326573387	248.11538858709488
dCTCF_75k_1kbs	140.0	246.66876761198654	255.651441760849
dCTCF_75k_1kbs	150.0	251.78623343042597	266.33117923964954
dCTCF_75k_1kbs	160.0	256.54648584206245	269.8916273228427
dCTCF_75k_1kbs	170.0	261.0109794816024	276.6694710527911
dCTCF_75k_1kbs	180.0	264.97129177576426	286.4866527611763
dCTCF_75k_1kbs	190.0	269.01442181507315	288.9278330759536
dCTCF_75k_1kbs	200.0	273.77221610151406	295.4384062764882
dCTCF_75k_1kbs	210.0	277.37323186253917	306.4913177247405
dCTCF_75k_1kbs	220.0	281.23485652206557	313.0278475079127
dCTCF_75k_1kbs	230.0	285.3830852007884	315.6925652736778
dCTCF_75k_1kbs	240.0	288.8171129540791	326.6840986667821
dCTCF_75k_1kbs	250.0	292.01940271534454	328.91696457942805
dCTCF_75k_1kbs	260.0	296.217815382245	339.6414759548765
dCTCF_75k_1kbs	270.0	299.5388006106864	332.7927061246809
dCTCF_75k_1kbs	280.0	303.16134541766803	339.0848267417168
dCTCF_75k_1kbs	290.0	306.99890480833506	338.48235909357066
