# Supplementary material for: Nanoscale 3D DNA tracing in non-denatured cells resolves the Cohesin-dependent loop architecture of the genome in situ
Source: Nat Commun. 2025 Jul 19;16:6673. doi: 10.1038/s41467-025-61689-y (PMC12276220; doi:10.1038/s41467-025-61689-y)
Supplement: Supplementary file 6 — Source Data [file 41467_2025_61689_MOESM6_ESM.zip › Supplementary_Fig7c.csv]

coordinate_id	distance_sim_nm	distances_exp_nm	n_CTCF
0	102.65774447034202	95.08632591667616	11
1	142.79503308584657	123.30644686237387	11
2	173.3016311614287	144.92631912730272	11
3	223.11654342575568	163.02902529986142	11
4	243.0288347904292	176.47845977759937	11
5	244.6850361021568	199.3004779786953	11
6	241.5960866772738	202.2693837906446	11
7	249.1839917922834	215.6170444046416	11
8	236.7201708406064	225.05594675094292	11
9	231.54653654754367	239.79508925897943	11
10	217.1181967218588	249.4920713097494	11
11	186.4789205752934	267.0972918338666	11
12	187.328076697448	269.1380826245419	11
13	200.18504338757157	289.1326555381511	11
14	232.71871520477077	290.5449097568446	11
15	257.80507591216667	297.71887371490845	11
16	235.296447254685	301.574866306992	11
17	262.6988948102038	308.23108863990603	11
18	256.3532439788476	316.6700941024565	11
19	228.095264926334	328.511845664253	11
20	258.1771118886933	332.07049659029883	11
21	264.50359473382457	327.186671611898	11
22	303.7426156432615	357.29271105982343	11
23	318.2305044624094	359.7623821065155	11
24	316.7865598943004	370.09199261564106	11
25	293.6539805107837	373.5814460045193	11
26	109.79279746173164	93.99395852774704	11
27	150.082956684892	121.492748011279	11
28	208.3656542718122	141.6382406393074	11
29	225.3456251432766	160.81464956679483	11
30	226.8438215467144	186.91081275083704	11
31	229.82800414468105	193.2134201005698	11
32	234.7381210128318	206.3292925359084	11
33	222.43357217213372	215.12764438253	11
34	215.23737359767875	229.0917993675621	11
35	204.17401128989235	242.3578572754589	11
36	172.03208523728097	243.7480649957261	11
37	177.2030348320839	263.014901644588	11
38	187.18185724189743	273.93965488846374	11
39	222.92262398647824	282.2271873113001	11
40	244.70291555547803	288.9413428320195	11
41	218.12389133366943	291.0689780104177	11
42	252.04640629877636	295.984399175422	11
43	243.59679815460836	299.8952734750816	11
44	212.0893777891852	308.00972385661146	11
45	243.0169823897621	320.35518120494265	11
46	256.2807183294263	313.9281883317964	11
47	298.2332510703647	338.9686535477855	11
48	310.3870286335984	336.8200385125061	11
49	304.0481768675404	355.3258641485252	11
50	279.91542823990005	359.6187516059244	11
51	113.10348407176394	94.71026236929372	11
52	161.2720642483098	122.38033693913286	11
53	184.9758530458365	139.88991054228563	11
54	187.5599493274148	167.47486666474384	11
55	195.1051327009673	182.5114156442018	11
56	196.5826913712549	190.76099968675905	11
57	181.8126319043633	208.1043026774585	11
58	171.87019796982085	223.2836933614535	11
59	159.2349677375057	233.0837756579306	11
60	119.79061515932344	237.97096401558912	11
61	130.49489807539163	251.8368367222035	11
62	139.4784465873244	263.0437914291741	11
63	185.31556410979587	269.112068880957	11
64	214.9113690813465	282.5125341180476	11
65	180.9251225365828	282.96231244871086	11
66	218.7113581913432	289.2134412534233	11
67	208.6445171764203	292.08247477890546	11
68	172.689090127211	306.82687317286377	11
69	208.49112563215957	308.6055890767559	11
70	216.02662137197376	312.4758688507286	11
71	261.2852010361757	325.41441778193985	11
72	279.91049645823324	331.86299516887925	11
73	270.79800947797185	347.4222016174962	11
74	245.5131430476107	362.1951212617971	11
75	132.29116223800798	90.30992609234906	11
76	162.41341095053127	115.39872006361963	11
77	165.47752425118568	147.89400174083704	11
78	175.28855011591264	169.48450089595815	11
79	178.30700243204342	178.11676572657632	11
80	178.72592351602165	190.19431942482345	11
81	167.93976943037023	201.70593330494955	11
82	148.1273871126507	217.66858110871425	11
83	126.26860448600053	217.807711986082	11
84	148.9776234200431	229.86660354958525	11
85	157.33875921842372	239.1239576690796	11
86	201.9773433773459	254.00739917243283	11
87	233.4865419944906	271.7739758512924	11
88	197.38748474937103	263.7342611623923	11
89	242.47470088468827	278.15733804924696	11
90	232.8379771482007	277.3530998874178	11
91	200.77805389847677	297.36702814542355	11
92	244.6828013178155	305.8872503719524	11
93	243.42724256873444	300.74502804467977	11
94	292.9800354434163	311.1387324920245	11
95	303.86186839737184	326.7914132325162	11
96	299.8457189340525	333.4161408154489	11
97	261.8904767180658	347.7712297881497	11
98	99.03318181551336	91.52921652044851	11
99	130.42881398464488	124.2690332580377	11
100	145.15860591250666	145.89308586921294	11
101	152.97662959829	161.022970568085	11
102	158.48651020962797	178.6133407890418	11
103	158.08097910690014	191.978399176402	11
104	146.4018988424484	207.59361339435043	11
105	137.51007296636723	214.48837120279728	11
106	165.3606733160792	230.30154550757916	11
107	175.99020831343466	241.22012942641163	11
108	223.374318167542	247.94363140183827	11
109	251.3069010846504	270.0161664079871	11
110	216.78390931234637	275.3870085772457	11
111	257.77162394569746	278.4752397329327	11
112	249.176662493974	278.8430803416155	11
113	223.47433747244293	304.6043960527896	11
114	256.63245450508765	301.6974673846139	11
115	264.560789228305	299.6491647938772	11
116	308.28913462208976	312.29075757688486	11
117	324.10784583432337	327.72886680853986	11
118	320.8031736119398	333.36338605688724	11
119	291.6625503883644	336.794374430267	11
120	102.44556512838317	94.98193668477214	11
121	131.31730073147287	122.33480953631134	11
122	146.73585541473142	142.07596792516023	11
123	161.87987548205277	163.94475021126993	11
124	165.08983559199456	172.36899806019716	11
125	159.92214385261497	190.3896431600025	11
126	157.69155750479052	195.687594088056	11
127	180.5095809444044	210.01616945110248	11
128	193.11786714813869	228.70843845869575	11
129	235.49508460645575	235.5702328807131	11
130	262.28576924953285	255.4215288307556	11
131	228.57285039359505	259.1041058236834	11
132	270.4977254082696	271.14742160044807	11
133	262.7098035534411	275.9492087358095	11
134	238.50975757282495	292.661046961204	11
135	271.1988132406984	294.7565288851947	11
136	274.05356241881054	293.98718025802225	11
137	316.66039648079345	298.6826624070278	11
138	330.8642428745692	305.4397486800424	11
139	329.2190140761228	321.1151011084325	11
140	297.9470260441497	323.71611152872765	11
141	95.46623956651626	93.4256848578394	11
142	125.26801754292748	117.94204790312553	11
143	147.0728467247743	146.82586227409718	11
144	153.16471903461004	157.27966127701666	11
145	157.46878521014582	177.01119545746383	11
146	158.31729015507958	186.281876635824	11
147	181.7638141789687	197.91260100988364	11
148	187.75550455360636	213.2388138455236	11
149	234.36086065512276	220.4236342234009	11
150	264.2173112637381	238.07688411694403	11
151	228.5747748382009	249.1270721529548	11
152	268.9943435056192	254.53198236722525	11
153	263.60527537294547	263.08645529999615	11
154	237.4316672979329	276.8171534845516	11
155	276.7065532184951	286.1250630376023	11
156	276.58140180545786	286.9137769835545	11
157	324.81608651647	306.2643914500644	11
158	335.4598512947634	307.06222884419367	11
159	338.3069560845844	311.9543467289956	11
160	304.624534780622	313.3163167267672	11
161	96.09297176456072	88.63809958266772	11
162	133.2736249174625	122.64792252070744	11
163	150.25836079150127	144.44211794494754	11
164	156.8159284159664	164.91136304888244	11
165	164.81040675308793	175.47579239814286	11
166	186.37513269409928	185.0367542586244	11
167	190.64826730833963	204.17290867404523	11
168	238.50744417412943	208.5516816573937	11
169	268.63157337766813	227.52476386337372	11
170	232.90741239195367	239.6321724587454	11
171	272.0523216890761	243.9203855562966	11
172	263.4902447228104	247.2409891568617	11
173	246.25670771030505	275.23217505064434	11
174	281.8028904548114	273.5846972208323	11
175	278.0356060902424	281.8411723986427	11
176	322.5930256495061	299.2805810141134	11
177	335.1243022717292	308.4306806354476	11
178	335.6115902626732	311.4397801974163	11
179	309.1933292853624	312.7025357577077	11
180	96.21926187900593	95.55398982070204	11
181	130.63122480589664	115.01156402109092	11
182	151.26530889484678	142.62081473848818	11
183	163.48840656943116	154.35793334639644	11
184	189.58874072049207	169.96494130195146	11
185	196.00308182381292	193.39870334530931	11
186	243.89849562340217	200.2154391042855	11
187	271.83459934747134	215.98723932930776	11
188	238.32169010461047	233.15666310071623	11
189	276.784921969185	238.79919589134772	11
190	265.2105809837	247.94873841605016	11
191	245.69974548789477	269.1552456891617	11
192	279.42541217873423	271.44706787039297	11
193	283.5557606533306	276.80030455956467	11
194	324.6956234164854	295.158871104363	11
195	333.685341173348	296.1703734174073	11
196	337.4231202143434	310.5992344367878	11
197	310.96271762958145	304.6696335727463	11
198	87.70909478431862	93.23862547130692	11
199	137.30774506332017	121.93762674688575	11
200	155.8720052225817	145.2968641665864	11
201	176.18564242386424	160.85406527346998	11
202	182.92234547736604	181.20395651133023	11
203	231.32190608311373	195.4411213598453	11
204	257.68681821063296	207.8274543405504	11
205	224.48054592918407	226.41887448472585	11
206	261.820716601508	226.8121706793113	11
207	248.5396967888364	230.7751930536499	11
208	224.27032076200143	263.206940716753	11
209	250.937666853938	262.18123193445444	11
210	259.5373473346672	267.1104261791297	11
211	301.70909815412404	285.21680322436725	11
212	314.00863085720937	296.1423236394894	11
213	311.98304372881194	303.78743656422336	11
214	285.93123292122027	313.06957657174814	11
215	115.824954327957	88.65140651440515	11
216	144.99604100065045	121.7504123732436	11
217	168.04238251574958	139.8675559206604	11
218	173.58491569113795	160.531113425589	11
219	227.2847890176429	172.72413374621678	11
220	252.36491421186065	191.9630905743089	11
221	216.56436689485903	218.1947282730689	11
222	255.7108368886699	225.22344934712984	11
223	247.6210716007426	229.08528643749628	11
224	217.03929527978596	254.58792886172452	11
225	246.21171428621724	258.3703499958461	11
226	250.4234901401989	265.99585725331696	11
227	294.85942772217487	280.47552332397686	11
228	308.9482800456344	284.41838001893314	11
229	305.1341070646773	296.67330346659685	11
230	279.4687092242127	301.05664206428446	11
231	114.67020328088324	96.5303540473726	11
232	156.84603359036862	125.1207759105656	11
233	166.03588654899946	148.7071192771733	11
234	214.51691966296195	162.18982561216217	11
235	243.89753814807304	183.80633608838943	11
236	206.99562041427032	202.9125072539428	11
237	248.62359044025143	213.7302736984683	11
238	240.71798454871424	225.5610270802427	11
239	215.0112282249764	244.8516474925238	11
240	249.1897376115924	251.65102332764752	11
241	254.0244110547671	257.9752888023178	11
242	298.5798522587608	276.45803304778303	11
243	305.9919101674089	285.5935950494162	11
244	304.7047140660409	293.58162360937627	11
245	282.1090460067562	294.8342755743246	11
246	95.03338032706957	96.6425535952484	11
247	117.3293781088008	127.28898349047248	11
248	171.94993421526968	147.61298084198424	11
249	206.61268774552283	168.63601599866678	11
250	172.48628969695974	187.27109111844248	11
251	210.9751263205368	199.26941088786543	11
252	201.6154563486845	205.47913539465537	11
253	172.71341186244348	231.47479842210063	11
254	212.1550351839611	237.14179884684248	11
255	222.6895365567757	249.3734719584135	11
256	264.8708401413732	270.5046443346781	11
257	284.4777754249159	277.8573133371033	11
258	281.0109521637147	281.19174723674826	11
259	249.7984101913329	284.67788462064175	11
260	88.88149860209595	88.31988035291559	11
261	144.1664137520749	117.94479461436676	11
262	183.70070174487444	139.68942220788622	11
263	146.2972192000008	166.67828453452856	11
264	184.86272126399828	177.0581848297764	11
265	172.51524556720398	187.5226024502327	11
266	140.30108009186074	214.06733272954472	11
267	181.7470458704238	214.7223494250312	11
268	194.1679370311984	234.20029876197228	11
269	245.3978656424789	257.97931922485134	11
270	258.2878812906596	265.4302035247401	11
271	257.3550345786936	273.6204179774007	11
272	225.5828879012974	284.8554812595937	11
273	105.26576585958873	92.87832740970993	11
274	144.8847184079696	118.53622430718926	11
275	112.64117003710766	142.73420127707482	11
276	149.47779938974594	167.57113501541505	11
277	141.58892515917427	177.32138615110875	11
278	115.50128320700932	210.08309177210373	11
279	166.6424574624027	218.85701291002223	11
280	175.7520999526842	230.49602028525584	11
281	230.6764876862985	256.54441360189946	11
282	243.40166462475676	261.0408516486675	11
283	238.91851087557785	264.49212552446204	11
284	208.7574900665151	282.2256283197287	11
285	104.14510719410572	90.8036931053344	11
286	102.95118781231778	122.08062075710342	11
287	128.34884534605237	143.6234511569014	11
288	131.97986417352672	159.4801828801483	11
289	137.36694864369537	194.5126452087721	11
290	182.44073234551405	199.6929679186377	11
291	190.95789099906224	218.3045333506108	11
292	245.36875315459824	242.5812043291606	11
293	257.62202054987824	249.8640462909269	11
294	250.593582934226	254.98339981294552	11
295	227.4588725907936	262.32588185320003	11
296	89.36357430662686	91.55720910103946	11
297	120.55434721327111	121.87985647292471	11
298	133.75127977947315	141.56472098157133	11
299	157.79088639293195	181.5253024128527	11
300	199.8270040898521	198.64395883696565	11
301	204.8070852954394	207.80001756851925	11
302	253.55323291069772	234.9813125419776	11
303	266.55045626057114	241.33504904313335	11
304	264.02971911716867	255.20663487888507	11
305	244.8513088747948	263.4245268888062	11
306	96.94626791418088	94.34319575086587	11
307	116.43940317779372	120.8904010202923	11
308	140.4145604507401	173.59569195118516	11
309	185.80450009641493	183.77434293945828	11
310	190.33998194915517	198.5594336707531	11
311	243.91446083075587	226.4259625186148	11
312	260.33647878947136	232.8347582580053	11
313	259.4977052689472	240.067635050045	11
314	231.05483757615963	251.4900476743012	11
315	87.15985964950123	90.77121912959136	11
316	159.5442685431833	148.2815387993985	11
317	197.01930527312976	166.98051322117723	11
318	204.3612246386321	180.7340421148313	11
319	251.9859111591873	210.5590800972037	11
320	269.7359952494006	226.80827929677184	11
321	265.3131946205084	235.39927741668143	11
322	242.5915804687475	246.94986286901624	11
323	149.57923683767623	120.23590718645582	11
324	189.91976866232253	140.6817044912337	11
325	196.4265033119189	160.05447893635375	11
326	246.88334038131484	197.00716959276883	11
327	263.6639586402764	203.07919647934227	11
328	260.81002431372417	211.30609622567243	11
329	232.953566438371	236.38316098407745	11
330	92.91892074819673	92.55867196213244	11
331	127.83104884496824	126.90071714526192	11
332	186.5582718208652	166.81255600532333	11
333	204.25765767432077	180.88214843029292	11
334	200.02847877826292	196.87178883477617	11
335	170.7523074827174	220.0481197484186	11
336	95.1373679857078	95.2440436024306	11
337	154.06143016306297	143.00997685760842	11
338	171.65463417885107	165.6684555691271	11
339	171.0347433040289	181.69639231165547	11
340	152.7805354563217	206.1717238567158	11
341	123.35973551147298	119.13609811470307	11
342	148.18399431239453	138.26260890172148	11
343	149.61599279159375	158.93192153851476	11
344	137.07260678389704	185.75803905613984	11
345	100.75367248931089	92.42765451002774	11
346	121.6700810137285	123.2508439780111	11
347	145.12665441474883	161.48893094331524	11
348	82.41209380484442	90.21661876696588	11
349	146.3268926012933	133.22041242610626	11
350	132.2400704408779	122.95483156320088	11
0	102.65774447034202	92.3378771123039	23
1	142.79503308584657	116.27335777209797	23
2	173.3016311614287	134.7930913815909	23
3	223.11654342575568	150.7858548909353	23
4	243.0288347904292	158.10997589126083	23
5	244.6850361021568	171.70058218232117	23
6	241.5960866772738	180.68743040046425	23
7	249.1839917922834	191.1462959268913	23
8	236.7201708406064	194.1672765747037	23
9	231.54653654754367	201.8125069711817	23
10	217.1181967218588	206.56761346851988	23
11	186.4789205752934	203.1136279958488	23
12	187.328076697448	201.94062969254557	23
13	200.18504338757157	219.6133421195642	23
14	232.71871520477077	229.1702893004797	23
15	257.80507591216667	231.96193506097387	23
16	235.296447254685	239.2069308940673	23
17	262.6988948102038	240.83947533789973	23
18	256.3532439788476	242.92743436005327	23
19	228.095264926334	248.44246463868132	23
20	258.1771118886933	241.79337574411704	23
21	264.50359473382457	268.43009925961906	23
22	303.7426156432615	286.9169424257426	23
23	318.2305044624094	307.51051487970176	23
24	316.7865598943004	308.2981873792347	23
25	293.6539805107837	309.27590819980315	23
26	109.79279746173164	89.68835079583891	23
27	150.082956684892	118.33023546641596	23
28	208.3656542718122	136.20699196299586	23
29	225.3456251432766	150.53159335538126	23
30	226.8438215467144	163.29989130046158	23
31	229.82800414468105	172.420638507163	23
32	234.7381210128318	177.5564367610218	23
33	222.43357217213372	182.38231858831637	23
34	215.23737359767875	188.49848244103543	23
35	204.17401128989235	196.0299108786167	23
36	172.03208523728097	187.6575600314111	23
37	177.2030348320839	201.26509425991253	23
38	187.18185724189743	214.18904742164432	23
39	222.92262398647824	222.0919159131492	23
40	244.70291555547803	231.38618697358123	23
41	218.12389133366943	237.89195272670645	23
42	252.04640629877636	247.5303485643277	23
43	243.59679815460836	249.0727513797845	23
44	212.0893777891852	244.53919144761144	23
45	243.0169823897621	249.14976240736917	23
46	256.2807183294263	259.6111627212373	23
47	298.2332510703647	289.49975086824537	23
48	310.3870286335984	299.44658404012137	23
49	304.0481768675404	301.5472047551828	23
50	279.91542823990005	301.5930159968172	23
51	113.10348407176394	91.8337745702956	23
52	161.2720642483098	118.43058422360544	23
53	184.9758530458365	129.3819436232152	23
54	187.5599493274148	153.6872393524502	23
55	195.1051327009673	158.3154516717798	23
56	196.5826913712549	173.7697989314908	23
57	181.8126319043633	176.63924523587357	23
58	171.87019796982085	182.1056990225054	23
59	159.2349677375057	192.4779562244489	23
60	119.79061515932344	182.70918589300211	23
61	130.49489807539163	190.94778020907785	23
62	139.4784465873244	207.87618968128996	23
63	185.31556410979587	220.0535009628061	23
64	214.9113690813465	239.58436807243672	23
65	180.9251225365828	234.87064020643305	23
66	218.7113581913432	241.29503912440373	23
67	208.6445171764203	245.8025833584074	23
68	172.689090127211	248.45197562062307	23
69	208.49112563215957	241.3923158427134	23
70	216.02662137197376	262.26226699020106	23
71	261.2852010361757	283.0601197237551	23
72	279.91049645823324	296.0162378031124	23
73	270.79800947797185	290.8800694653014	23
74	245.5131430476107	301.3228595448129	23
75	132.29116223800798	91.6343561084955	23
76	162.41341095053127	117.73780638266254	23
77	165.47752425118568	131.90970159325647	23
78	175.28855011591264	150.2044634615715	23
79	178.30700243204342	159.19551829863366	23
80	178.72592351602165	162.20453914796042	23
81	167.93976943037023	169.93287659677608	23
82	148.1273871126507	176.80939163127263	23
83	126.26860448600053	169.75911883778866	23
84	148.9776234200431	186.1841802535797	23
85	157.33875921842372	199.48674872098275	23
86	201.9773433773459	209.57587740195788	23
87	233.4865419944906	219.14566535879172	23
88	197.38748474937103	219.91211385959605	23
89	242.47470088468827	236.35216558848344	23
90	232.8379771482007	235.64730153944052	23
91	200.77805389847677	235.54910916749128	23
92	244.6828013178155	235.7751292128715	23
93	243.42724256873444	250.841783931348	23
94	292.9800354434163	275.51587345352124	23
95	303.86186839737184	287.73840499712105	23
96	299.8457189340525	293.0068620443837	23
97	261.8904767180658	305.72471156894096	23
98	99.03318181551336	93.4627033820058	23
99	130.42881398464488	113.29881382524384	23
100	145.15860591250666	135.83162976424055	23
101	152.97662959829	148.96455596289653	23
102	158.48651020962797	159.08595047247238	23
103	158.08097910690014	169.51393430756625	23
104	146.4018988424484	173.32279573576835	23
105	137.51007296636723	172.77649085197277	23
106	165.3606733160792	184.7778201246734	23
107	175.99020831343466	190.30301561380855	23
108	223.374318167542	214.58329177239935	23
109	251.3069010846504	214.6384559161259	23
110	216.78390931234637	223.8967385038569	23
111	257.77162394569746	230.8969120678892	23
112	249.176662493974	236.76326836521852	23
113	223.47433747244293	228.61203527011335	23
114	256.63245450508765	228.5120717896484	23
115	264.560789228305	246.51590500121785	23
116	308.28913462208976	274.9711691198847	23
117	324.10784583432337	287.7881582549619	23
118	320.8031736119398	297.45974201090354	23
119	291.6625503883644	296.35988537731737	23
120	102.44556512838317	87.24523339080572	23
121	131.31730073147287	121.2482223967962	23
122	146.73585541473142	137.45112261218168	23
123	161.87987548205277	138.70851745597247	23
124	165.08983559199456	157.800044326962	23
125	159.92214385261497	166.2166554415364	23
126	157.69155750479052	169.70831250296942	23
127	180.5095809444044	181.9215530293212	23
128	193.11786714813869	191.55281791856004	23
129	235.49508460645575	209.3805684052951	23
130	262.28576924953285	221.8067769261952	23
131	228.57285039359505	230.16134051640984	23
132	270.4977254082696	229.36479992598737	23
133	262.7098035534411	230.1256175809201	23
134	238.50975757282495	228.8154756223761	23
135	271.1988132406984	228.50600022295723	23
136	274.05356241881054	249.1750241794637	23
137	316.66039648079345	274.0615611988067	23
138	330.8642428745692	286.79503766745574	23
139	329.2190140761228	285.247049321584	23
140	297.9470260441497	299.90187406812936	23
141	95.46623956651626	93.17707854325609	23
142	125.26801754292748	111.285147654155	23
143	147.0728467247743	131.10985984268214	23
144	153.16471903461004	142.0778387365685	23
145	157.46878521014582	156.8357557842607	23
146	158.31729015507958	167.86681356389883	23
147	181.7638141789687	181.701600393076	23
148	187.75550455360636	195.3965767037213	23
149	234.36086065512276	207.46586475591383	23
150	264.2173112637381	217.4649183374212	23
151	228.5747748382009	219.12354766454573	23
152	268.9943435056192	226.6261552431573	23
153	263.60527537294547	227.6023928647321	23
154	237.4316672979329	222.3898723559498	23
155	276.7065532184951	230.354754795296	23
156	276.58140180545786	246.86366013523983	23
157	324.81608651647	266.8025899910408	23
158	335.4598512947634	281.1813334617206	23
159	338.3069560845844	276.5792264430762	23
160	304.624534780622	293.32873652977867	23
161	96.09297176456072	88.56487521244205	23
162	133.2736249174625	110.03311352040006	23
163	150.25836079150127	136.72993647619495	23
164	156.8159284159664	154.1582268238177	23
165	164.81040675308793	166.56177847965125	23
166	186.37513269409928	179.27961205300832	23
167	190.64826730833963	192.752428679361	23
168	238.50744417412943	202.7983267729072	23
169	268.63157337766813	211.7575735271338	23
170	232.90741239195367	218.21425205666787	23
171	272.0523216890761	224.01166644443688	23
172	263.4902447228104	227.6339647302123	23
173	246.25670771030505	227.2598078697508	23
174	281.8028904548114	231.4448157066047	23
175	278.0356060902424	232.7141741464796	23
176	322.5930256495061	268.71591454633005	23
177	335.1243022717292	269.1115058631233	23
178	335.6115902626732	271.24187232346213	23
179	309.1933292853624	295.1776821731354	23
180	96.21926187900593	88.25120533225541	23
181	130.63122480589664	117.6609059961367	23
182	151.26530889484678	141.01713327098196	23
183	163.48840656943116	151.6607931961205	23
184	189.58874072049207	168.64132335819534	23
185	196.00308182381292	181.84381399947324	23
186	243.89849562340217	201.25030118306648	23
187	271.83459934747134	209.85147240998367	23
188	238.32169010461047	213.25905558241053	23
189	276.784921969185	218.95632091935903	23
190	265.2105809837	225.2304789544185	23
191	245.69974548789477	212.08264328135303	23
192	279.42541217873423	219.8003527988132	23
193	283.5557606533306	232.710747884363	23
194	324.6956234164854	264.2691942752573	23
195	333.685341173348	272.2816886090585	23
196	337.4231202143434	262.89234310646816	23
197	310.96271762958145	280.94832154695973	23
198	87.70909478431862	87.96732385670562	23
199	137.30774506332017	121.24533192271916	23
200	155.8720052225817	134.02171803081066	23
201	176.18564242386424	155.74875496273978	23
202	182.92234547736604	169.9574811972479	23
203	231.32190608311373	185.9163434792828	23
204	257.68681821063296	196.6901969790369	23
205	224.48054592918407	197.8862730723964	23
206	261.820716601508	210.17410130749835	23
207	248.5396967888364	218.9292884741424	23
208	224.27032076200143	209.45105078594491	23
209	250.937666853938	210.0802898730757	23
210	259.5373473346672	225.0633793220628	23
211	301.70909815412404	258.9524903847472	23
212	314.00863085720937	253.19358800461336	23
213	311.98304372881194	257.4188017844218	23
214	285.93123292122027	273.4494139850248	23
215	115.824954327957	94.52522144519878	23
216	144.99604100065045	106.39233061550834	23
217	168.04238251574958	136.3206611179183	23
218	173.58491569113795	156.3473958265211	23
219	227.2847890176429	174.1702624568964	23
220	252.36491421186065	181.5709153930486	23
221	216.56436689485903	194.4441566786678	23
222	255.7108368886699	207.9008786665117	23
223	247.6210716007426	201.8912035942404	23
224	217.03929527978596	191.9855996354269	23
225	246.21171428621724	202.1770670108937	23
226	250.4234901401989	216.36888386561367	23
227	294.85942772217487	245.46319911048448	23
228	308.9482800456344	251.08901719923307	23
229	305.1341070646773	242.30042280070057	23
230	279.4687092242127	255.84946248758268	23
231	114.67020328088324	89.54133920994119	23
232	156.84603359036862	123.97819285404476	23
233	166.03588654899946	144.084326981539	23
234	214.51691966296195	163.77157509086297	23
235	243.89753814807304	167.28791199455452	23
236	206.99562041427032	180.9471151811869	23
237	248.62359044025143	191.78781346171195	23
238	240.71798454871424	188.655653585706	23
239	215.0112282249764	181.59236245433928	23
240	249.1897376115924	194.80182044044048	23
241	254.0244110547671	215.7726408298764	23
242	298.5798522587608	243.6189574631346	23
243	305.9919101674089	246.9014486816777	23
244	304.7047140660409	243.9512071156201	23
245	282.1090460067562	260.0498185123339	23
246	95.03338032706957	97.28360522641538	23
247	117.3293781088008	116.3574339963256	23
248	171.94993421526968	137.75183387662548	23
249	206.61268774552283	145.3607278270608	23
250	172.48628969695974	164.5525265563677	23
251	210.9751263205368	169.37850569071162	23
252	201.6154563486845	170.9592071586506	23
253	172.71341186244348	175.16546499473606	23
254	212.1550351839611	179.08925369703798	23
255	222.6895365567757	200.53434679571689	23
256	264.8708401413732	227.79413075780928	23
257	284.4777754249159	234.6203101255264	23
258	281.0109521637147	232.43031877741947	23
259	249.7984101913329	245.18917246381952	23
260	88.88149860209595	90.84502309031603	23
261	144.1664137520749	114.26061988046015	23
262	183.70070174487444	133.09003725788136	23
263	146.2972192000008	153.52201226662734	23
264	184.86272126399828	164.7770774945104	23
265	172.51524556720398	163.7951064957879	23
266	140.30108009186074	164.63514748357608	23
267	181.7470458704238	176.19987475172104	23
268	194.1679370311984	183.3268267939465	23
269	245.3978656424789	225.06571488507169	23
270	258.2878812906596	223.9858620352581	23
271	257.3550345786936	214.3841715303518	23
272	225.5828879012974	240.90698135275537	23
273	105.26576585958873	89.30201833263887	23
274	144.8847184079696	109.83551573455192	23
275	112.64117003710766	132.62463337456578	23
276	149.47779938974594	146.7822538152921	23
277	141.58892515917427	149.17996366620474	23
278	115.50128320700932	146.77832235401462	23
279	166.6424574624027	161.16748540323712	23
280	175.7520999526842	177.4569486929749	23
281	230.6764876862985	208.14649187652628	23
282	243.40166462475676	220.59806049099532	23
283	238.91851087557785	218.1271857347364	23
284	208.7574900665151	231.285500184952	23
285	104.14510719410572	88.42482894084637	23
286	102.95118781231778	112.78326229597262	23
287	128.34884534605237	131.78466818421117	23
288	131.97986417352672	137.65060640945103	23
289	137.36694864369537	145.1965551567411	23
290	182.44073234551405	158.97348049903093	23
291	190.95789099906224	175.96526929317736	23
292	245.36875315459824	200.75796613426235	23
293	257.62202054987824	205.61015635624852	23
294	250.593582934226	207.04087772626207	23
295	227.4588725907936	233.35593562503084	23
296	89.36357430662686	89.14097318191394	23
297	120.55434721327111	117.15905184452453	23
298	133.75127977947315	130.42114248138992	23
299	157.79088639293195	141.4606067601706	23
300	199.8270040898521	157.6202156246987	23
301	204.8070852954394	174.00684374978096	23
302	253.55323291069772	203.55706698341825	23
303	266.55045626057114	210.9791564319629	23
304	264.02971911716867	210.3881402279009	23
305	244.8513088747948	226.155564718988	23
306	96.94626791418088	91.07019446669813	23
307	116.43940317779372	123.75146689697073	23
308	140.4145604507401	147.00026729003088	23
309	185.80450009641493	155.80984046051827	23
310	190.33998194915517	173.57708510592403	23
311	243.91446083075587	201.5626765923863	23
312	260.33647878947136	201.7704572662016	23
313	259.4977052689472	211.55395981686812	23
314	231.05483757615963	238.99539522609064	23
315	87.15985964950123	86.41775254547541	23
316	159.5442685431833	127.87184982990904	23
317	197.01930527312976	139.86820087142615	23
318	204.3612246386321	162.76441022098595	23
319	251.9859111591873	201.240087760618	23
320	269.7359952494006	202.63488508150292	23
321	265.3131946205084	206.8110479334485	23
322	242.5915804687475	230.0872593138885	23
323	149.57923683767623	114.26336985552916	23
324	189.91976866232253	132.8937527364669	23
325	196.4265033119189	152.45064786929038	23
326	246.88334038131484	184.6714740886856	23
327	263.6639586402764	189.13607353428785	23
328	260.81002431372417	204.2895345240122	23
329	232.953566438371	208.62047678892569	23
330	92.91892074819673	85.0801164289881	23
331	127.83104884496824	116.88937893465942	23
332	186.5582718208652	164.76586835965145	23
333	204.25765767432077	178.95949704366086	23
334	200.02847877826292	183.28152412323703	23
335	170.7523074827174	211.27090735971973	23
336	95.1373679857078	88.90339643524493	23
337	154.06143016306297	147.4411672415116	23
338	171.65463417885107	159.8291758796385	23
339	171.0347433040289	172.5102204092155	23
340	152.7805354563217	202.73466312324268	23
341	123.35973551147298	127.25193066889432	23
342	148.18399431239453	138.4911652916939	23
343	149.61599279159375	153.51596914405144	23
344	137.07260678389704	190.87504059174543	23
345	100.75367248931089	87.42750834532433	23
346	121.6700810137285	118.1881044595558	23
347	145.12665441474883	166.95551365230196	23
348	82.41209380484442	90.25861362219214	23
349	146.3268926012933	150.69821893566572	23
350	132.2400704408779	126.16582577840032	23
0	102.65774447034202	91.62691301095852	45
1	142.79503308584657	117.95480158401824	45
2	173.3016311614287	136.97926756169926	45
3	223.11654342575568	158.03524695067432	45
4	243.0288347904292	171.14593234990497	45
5	244.6850361021568	190.3353720478209	45
6	241.5960866772738	195.610990186093	45
7	249.1839917922834	199.04162346833132	45
8	236.7201708406064	204.4838427430324	45
9	231.54653654754367	203.05459971335597	45
10	217.1181967218588	193.77738224318145	45
11	186.4789205752934	191.68994759417896	45
12	187.328076697448	197.9876585265596	45
13	200.18504338757157	215.57823518705231	45
14	232.71871520477077	221.70108982662697	45
15	257.80507591216667	230.3017926984577	45
16	235.296447254685	229.54999959871293	45
17	262.6988948102038	251.8455098240616	45
18	256.3532439788476	255.17577458535268	45
19	228.095264926334	263.12970025019007	45
20	258.1771118886933	274.1814563962428	45
21	264.50359473382457	279.3153438926022	45
22	303.7426156432615	293.4515997459408	45
23	318.2305044624094	299.919286964644	45
24	316.7865598943004	300.22437408156816	45
25	293.6539805107837	291.7321523388133	45
26	109.79279746173164	93.62294451232358	45
27	150.082956684892	123.32630535324267	45
28	208.3656542718122	142.55149618462792	45
29	225.3456251432766	154.9916275124694	45
30	226.8438215467144	173.06233276908875	45
31	229.82800414468105	176.45696988270336	45
32	234.7381210128318	186.6081547725848	45
33	222.43357217213372	194.55783307100663	45
34	215.23737359767875	189.30614857057785	45
35	204.17401128989235	181.32149637612963	45
36	172.03208523728097	171.62131227436572	45
37	177.2030348320839	183.97218474360855	45
38	187.18185724189743	205.00760266086576	45
39	222.92262398647824	211.8033946524584	45
40	244.70291555547803	225.7907521998074	45
41	218.12389133366943	238.3034255298342	45
42	252.04640629877636	254.51080445479988	45
43	243.59679815460836	252.83255169517983	45
44	212.0893777891852	253.9697992817458	45
45	243.0169823897621	269.44316755144314	45
46	256.2807183294263	271.9957542161927	45
47	298.2332510703647	276.1480870289905	45
48	310.3870286335984	286.40472166509096	45
49	304.0481768675404	288.017665955784	45
50	279.91542823990005	283.3673555190327	45
51	113.10348407176394	95.17917542727842	45
52	161.2720642483098	118.98694167935818	45
53	184.9758530458365	136.5194941585798	45
54	187.5599493274148	152.3451435996684	45
55	195.1051327009673	161.53237382801663	45
56	196.5826913712549	174.47720589238884	45
57	181.8126319043633	176.07319028624983	45
58	171.87019796982085	179.26878815037108	45
59	159.2349677375057	169.08696841042553	45
60	119.79061515932344	159.11692961855647	45
61	130.49489807539163	153.8831253353245	45
62	139.4784465873244	187.0820931052274	45
63	185.31556410979587	196.35108057089636	45
64	214.9113690813465	213.13360960774577	45
65	180.9251225365828	225.08265711269803	45
66	218.7113581913432	239.8233160655608	45
67	208.6445171764203	242.794268480986	45
68	172.689090127211	244.57507798781688	45
69	208.49112563215957	258.1742837840766	45
70	216.02662137197376	260.2339847979511	45
71	261.2852010361757	280.6981485081445	45
72	279.91049645823324	281.86704712416054	45
73	270.79800947797185	281.8524168906935	45
74	245.5131430476107	278.0918932552935	45
75	132.29116223800798	87.21930390955833	45
76	162.41341095053127	119.8272186684878	45
77	165.47752425118568	131.48560695809698	45
78	175.28855011591264	142.2017079460964	45
79	178.30700243204342	156.67999148974553	45
80	178.72592351602165	160.44404601373594	45
81	167.93976943037023	165.51488439809714	45
82	148.1273871126507	153.96384947713244	45
83	126.26860448600053	142.06761796747742	45
84	148.9776234200431	154.1366025175899	45
85	157.33875921842372	173.53354436952998	45
86	201.9773433773459	190.0735880644281	45
87	233.4865419944906	209.7758646325636	45
88	197.38748474937103	219.3974167998208	45
89	242.47470088468827	228.20768155943173	45
90	232.8379771482007	247.14372465688672	45
91	200.77805389847677	245.76497557740535	45
92	244.6828013178155	253.55109629238788	45
93	243.42724256873444	262.690782547412	45
94	292.9800354434163	277.49110866491606	45
95	303.86186839737184	276.6790814411464	45
96	299.8457189340525	279.6881198161673	45
97	261.8904767180658	279.8279861500496	45
98	99.03318181551336	92.66274859786238	45
99	130.42881398464488	121.17148406119188	45
100	145.15860591250666	145.00054833992857	45
101	152.97662959829	149.52857257433047	45
102	158.48651020962797	167.34923865579125	45
103	158.08097910690014	164.43659275604404	45
104	146.4018988424484	163.74996252452934	45
105	137.51007296636723	158.69979183965808	45
106	165.3606733160792	159.2630852898872	45
107	175.99020831343466	194.7863597258476	45
108	223.374318167542	203.66297131328136	45
109	251.3069010846504	218.7150112748008	45
110	216.78390931234637	220.65042817926707	45
111	257.77162394569746	241.9399857994373	45
112	249.176662493974	248.2153987788198	45
113	223.47433747244293	249.13290088210283	45
114	256.63245450508765	259.9037030321376	45
115	264.560789228305	268.5167665336259	45
116	308.28913462208976	278.720040089059	45
117	324.10784583432337	285.9758895873525	45
118	320.8031736119398	281.5532798726515	45
119	291.6625503883644	292.94755537773136	45
120	102.44556512838317	90.85292638094552	45
121	131.31730073147287	119.19657716507658	45
122	146.73585541473142	135.08195799693505	45
123	161.87987548205277	153.4754360590004	45
124	165.08983559199456	157.69647875144608	45
125	159.92214385261497	160.08244847969553	45
126	157.69155750479052	171.06151496703274	45
127	180.5095809444044	179.553860563861	45
128	193.11786714813869	199.80781479166828	45
129	235.49508460645575	210.5859543865689	45
130	262.28576924953285	226.9780980129193	45
131	228.57285039359505	229.17666466041783	45
132	270.4977254082696	245.49559691050268	45
133	262.7098035534411	260.8110494662962	45
134	238.50975757282495	259.4223048827465	45
135	271.1988132406984	263.30129866353514	45
136	274.05356241881054	274.7477464853621	45
137	316.66039648079345	271.52087244824224	45
138	330.8642428745692	282.31696405089826	45
139	329.2190140761228	278.9334599726311	45
140	297.9470260441497	289.0651787938539	45
141	95.46623956651626	91.42520916473023	45
142	125.26801754292748	113.5159731009132	45
143	147.0728467247743	141.0452397441116	45
144	153.16471903461004	149.4662955041966	45
145	157.46878521014582	155.5656598137395	45
146	158.31729015507958	157.77311841184752	45
147	181.7638141789687	174.07310564325536	45
148	187.75550455360636	193.80061926812903	45
149	234.36086065512276	212.405217877601	45
150	264.2173112637381	222.05366956626168	45
151	228.5747748382009	230.2722962757045	45
152	268.9943435056192	242.3646607434631	45
153	263.60527537294547	249.19642618340916	45
154	237.4316672979329	244.30324930642257	45
155	276.7065532184951	253.01843493194156	45
156	276.58140180545786	260.99678479605905	45
157	324.81608651647	265.51858143733614	45
158	335.4598512947634	268.9414737828866	45
159	338.3069560845844	267.40572857606605	45
160	304.624534780622	272.98614724172575	45
161	96.09297176456072	90.45643260585344	45
162	133.2736249174625	118.51967353189418	45
163	150.25836079150127	133.29430192076543	45
164	156.8159284159664	145.38917197337798	45
165	164.81040675308793	154.79650541363105	45
166	186.37513269409928	168.25051584091676	45
167	190.64826730833963	192.2073170667801	45
168	238.50744417412943	208.6912575588128	45
169	268.63157337766813	218.32226902414615	45
170	232.90741239195367	224.55876622663877	45
171	272.0523216890761	232.1283398020143	45
172	263.4902447228104	244.43966922250047	45
173	246.25670771030505	244.70794558214263	45
174	281.8028904548114	245.1250495853178	45
175	278.0356060902424	251.6174427324191	45
176	322.5930256495061	263.84911871568886	45
177	335.1243022717292	270.44333517323014	45
178	335.6115902626732	277.43022817152786	45
179	309.1933292853624	263.337841155726	45
180	96.21926187900593	87.6703429962646	45
181	130.63122480589664	116.448145722275	45
182	151.26530889484678	139.1403689985514	45
183	163.48840656943116	147.63488455623457	45
184	189.58874072049207	167.33788274741016	45
185	196.00308182381292	185.98343208293	45
186	243.89849562340217	206.35479775059164	45
187	271.83459934747134	216.64060708904557	45
188	238.32169010461047	228.5776515329191	45
189	276.784921969185	235.62884675663625	45
190	265.2105809837	238.0886105465483	45
191	245.69974548789477	234.11850622408417	45
192	279.42541217873423	244.15973343816492	45
193	283.5557606533306	257.36711801396524	45
194	324.6956234164854	263.8120276059347	45
195	333.685341173348	269.4892118012833	45
196	337.4231202143434	268.00780919994315	45
197	310.96271762958145	265.4142177328087	45
198	87.70909478431862	92.74591269888408	45
199	137.30774506332017	120.50122838226378	45
200	155.8720052225817	137.0153100823822	45
201	176.18564242386424	154.43368312257536	45
202	182.92234547736604	178.5141415850193	45
203	231.32190608311373	195.25550714068487	45
204	257.68681821063296	207.27971844326655	45
205	224.48054592918407	214.5520864443876	45
206	261.820716601508	226.55747433690385	45
207	248.5396967888364	237.03424298200397	45
208	224.27032076200143	229.66373482532765	45
209	250.937666853938	234.87269688946768	45
210	259.5373473346672	241.0115575403432	45
211	301.70909815412404	255.23808830943904	45
212	314.00863085720937	266.77248304215834	45
213	311.98304372881194	263.4330684394617	45
214	285.93123292122027	261.67019515350285	45
215	115.824954327957	91.81856902858463	45
216	144.99604100065045	122.75944365883728	45
217	168.04238251574958	148.71184764806014	45
218	173.58491569113795	163.70767201020715	45
219	227.2847890176429	177.5964898716355	45
220	252.36491421186065	193.62426142745795	45
221	216.56436689485903	204.04703667999175	45
222	255.7108368886699	217.9168083210235	45
223	247.6210716007426	224.14214395016015	45
224	217.03929527978596	224.52530431394405	45
225	246.21171428621724	225.3569290823927	45
226	250.4234901401989	232.93018747301105	45
227	294.85942772217487	244.9655308398644	45
228	308.9482800456344	255.27588415525852	45
229	305.1341070646773	253.0814363655277	45
230	279.4687092242127	247.50243726088848	45
231	114.67020328088324	90.74966528966988	45
232	156.84603359036862	125.24944029969168	45
233	166.03588654899946	143.8912643163216	45
234	214.51691966296195	160.1057751230433	45
235	243.89753814807304	177.05344678738652	45
236	206.99562041427032	184.18147778890796	45
237	248.62359044025143	200.65637123521103	45
238	240.71798454871424	213.6544359999328	45
239	215.0112282249764	205.01874386389224	45
240	249.1897376115924	215.81811598164123	45
241	254.0244110547671	218.1757040990015	45
242	298.5798522587608	237.4455619593938	45
243	305.9919101674089	238.78718188681137	45
244	304.7047140660409	242.9572809455983	45
245	282.1090460067562	233.40363511171523	45
246	95.03338032706957	90.78356515026312	45
247	117.3293781088008	125.42993196743086	45
248	171.94993421526968	144.49823515346645	45
249	206.61268774552283	162.59994132981598	45
250	172.48628969695974	175.19768964917938	45
251	210.9751263205368	189.817650832272	45
252	201.6154563486845	198.96129752998996	45
253	172.71341186244348	190.53559807610944	45
254	212.1550351839611	204.78922003006036	45
255	222.6895365567757	214.5006478517327	45
256	264.8708401413732	230.11519184675015	45
257	284.4777754249159	232.63335831872064	45
258	281.0109521637147	232.96720018499204	45
259	249.7984101913329	223.8599789344413	45
260	88.88149860209595	90.45122547980344	45
261	144.1664137520749	121.90793858382742	45
262	183.70070174487444	142.69249593993783	45
263	146.2972192000008	154.24073911634844	45
264	184.86272126399828	167.75958973274152	45
265	172.51524556720398	173.20236782879056	45
266	140.30108009186074	166.08091018438932	45
267	181.7470458704238	183.69414130309525	45
268	194.1679370311984	188.86325201620383	45
269	245.3978656424789	212.58521660303097	45
270	258.2878812906596	208.60276860238264	45
271	257.3550345786936	208.62668239213616	45
272	225.5828879012974	205.85945679924052	45
273	105.26576585958873	88.82356575061704	45
274	144.8847184079696	114.02761538363342	45
275	112.64117003710766	133.63716070708588	45
276	149.47779938974594	147.75230677751787	45
277	141.58892515917427	147.0023374446986	45
278	115.50128320700932	140.6452159046034	45
279	166.6424574624027	152.32463848155118	45
280	175.7520999526842	167.42718323404344	45
281	230.6764876862985	187.6858413522639	45
282	243.40166462475676	192.8337035548556	45
283	238.91851087557785	190.30362759135227	45
284	208.7574900665151	184.18043028506636	45
285	104.14510719410572	87.94514390928873	45
286	102.95118781231778	112.78331394879038	45
287	128.34884534605237	126.708300708091	45
288	131.97986417352672	135.573715935729	45
289	137.36694864369537	133.08487863794898	45
290	182.44073234551405	145.69453276415425	45
291	190.95789099906224	169.72146357621548	45
292	245.36875315459824	182.25191095400385	45
293	257.62202054987824	181.15202614090583	45
294	250.593582934226	182.25070692137103	45
295	227.4588725907936	178.65541498045312	45
296	89.36357430662686	88.41405015718767	45
297	120.55434721327111	111.82304283151058	45
298	133.75127977947315	128.64872361249633	45
299	157.79088639293195	149.6276025174392	45
300	199.8270040898521	152.08829395577771	45
301	204.8070852954394	166.53477487676926	45
302	253.55323291069772	183.53453662646288	45
303	266.55045626057114	190.10228603300123	45
304	264.02971911716867	185.8373949941013	45
305	244.8513088747948	181.6241430192404	45
306	96.94626791418088	89.9626382619108	45
307	116.43940317779372	117.37451704596911	45
308	140.4145604507401	149.9967248479129	45
309	185.80450009641493	159.63718489975955	45
310	190.33998194915517	165.68241615226898	45
311	243.91446083075587	188.6830823355861	45
312	260.33647878947136	191.93055141697215	45
313	259.4977052689472	191.1389385943594	45
314	231.05483757615963	188.6865904528449	45
315	87.15985964950123	94.87955715918132	45
316	159.5442685431833	133.56109760250305	45
317	197.01930527312976	148.86610223055362	45
318	204.3612246386321	159.05959393548994	45
319	251.9859111591873	183.2394666728452	45
320	269.7359952494006	184.3323717306714	45
321	265.3131946205084	183.356800468104	45
322	242.5915804687475	180.04825638206552	45
323	149.57923683767623	111.55609473691273	45
324	189.91976866232253	132.2428380386519	45
325	196.4265033119189	145.07575506943846	45
326	246.88334038131484	169.96541626636355	45
327	263.6639586402764	175.55133053661768	45
328	260.81002431372417	174.7990303652229	45
329	232.953566438371	168.65849197480838	45
330	92.91892074819673	87.65871537027346	45
331	127.83104884496824	112.19326896522284	45
332	186.5582718208652	141.52617422097154	45
333	204.25765767432077	151.8940447658818	45
334	200.02847877826292	152.11797272315994	45
335	170.7523074827174	145.8448741084184	45
336	95.1373679857078	91.9070862074395	45
337	154.06143016306297	135.05217440390848	45
338	171.65463417885107	145.39497183654936	45
339	171.0347433040289	150.12544495816968	45
340	152.7805354563217	148.69385976833945	45
341	123.35973551147298	112.81276513461847	45
342	148.18399431239453	139.20491622619045	45
343	149.61599279159375	142.0396998292304	45
344	137.07260678389704	152.80090327969333	45
345	100.75367248931089	93.70587665835713	45
346	121.6700810137285	116.78211549581265	45
347	145.12665441474883	146.42638050534717	45
348	82.41209380484442	91.92647877319637	45
349	146.3268926012933	137.7615269594964	45
350	132.2400704408779	115.60718925029212	45
