# Supplementary material for: Nanoscale 3D DNA tracing in non-denatured cells resolves the Cohesin-dependent loop architecture of the genome in situ
Source: Nat Commun. 2025 Jul 19;16:6673. doi: 10.1038/s41467-025-61689-y (PMC12276220; doi:10.1038/s41467-025-61689-y)
Supplement: Supplementary file 6 — Source Data [file 41467_2025_61689_MOESM6_ESM.zip › Supplementary_Fig7d_av_gdist.csv]

cell_type	region	g_dist
HKWT	Chr2-A	170.0
HKWT	Chr2-A	129.0
HKWT	Chr2-A	357.0
HKWT	Chr2-A	401.0
HKWT	Chr2-A	129.0
HKWT	Chr2-A	129.0
HKWT	Chr2-A	185.0
HKWT	Chr2-A	130.0
HKWT	Chr2-A	101.0
HKWT	Chr2-A	603.0
HKWT	Chr2-A	170.0
HKWT	Chr2-A	1006.0
HKWT	Chr2-A	118.0
HKWT	Chr2-A	357.0
HKWT	Chr2-A	129.0
HKWT	Chr2-A	185.0
HKWT	Chr2-A	403.0
HKWT	Chr2-A	130.0
HKWT	Chr2-A	418.0
HKWT	Chr2-A	118.0
HKWT	Chr2-A	717.0
HKWT	Chr2-A	248.0
HKWT	Chr2-A	170.0
HKWT	Chr2-A	216.0
HKWT	Chr2-A	588.0
HKWT	Chr2-A	170.0
HKWT	Chr2-A	314.0
HKWT	Chr2-A	187.0
HKWT	Chr2-A	84.0
HKWT	Chr2-A	130.0
HKWT	Chr2-A	118.0
HKWT	Chr2-A	530.0
HKWT	Chr2-A	185.0
HKWT	Chr2-A	573.0
HKWT	Chr2-A	248.0
HKWT	Chr2-A	401.0
HKWT	Chr2-A	433.0
HKWT	Chr2-A	170.0
HKWT	Chr2-A	357.0
HKWT	Chr2-A	248.0
HKWT	Chr2-A	101.0
HKWT	Chr2-A	605.0
HKWT	Chr2-A	130.0
HKWT	Chr2-A	487.0
HKWT	Chr2-A	118.0
HKWT	Chr2-A	219.0
HKWT	Chr2-A	170.0
HKWT	Chr2-A	185.0
HKWT	Chr2-A	717.0
HKWT	Chr2-A	248.0
HKWT	Chr2-A	101.0
HKWT	Chr2-A	821.0
HKWT	Chr2-A	758.0
HKWT	Chr2-A	433.0
HKWT	Chr2-A	118.0
HKWT	Chr2-A	187.0
HKWT	Chr2-A	357.0
HKWT	Chr2-A	530.0
HKWT	Chr2-A	758.0
HKWT	Chr2-A	101.0
HKWT	Chr2-A	401.0
HKWT	Chr2-A	118.0
HKWT	Chr2-A	130.0
HKWT	Chr2-A	300.0
HKWT	Chr2-A	118.0
HKWT	Chr2-A	129.0
HKWT	Chr2-A	888.0
HKWT	Chr2-A	717.0
HKWT	Chr2-A	187.0
HKWT	Chr2-A	216.0
HKWT	Chr2-A	605.0
HKWT	Chr2-A	357.0
HKWT	Chr2-A	248.0
HKWT	Chr2-A	357.0
HKWT	Chr2-A	401.0
HKWT	Chr2-A	129.0
HKWT	Chr2-A	605.0
HKWT	Chr2-A	314.0
HKWT	Chr2-A	216.0
HKWT	Chr2-A	357.0
HKWT	Chr2-A	401.0
HKWT	Chr2-A	187.0
HKWT	Chr2-A	216.0
HKWT	Chr2-A	101.0
HKWT	Chr2-A	314.0
HKWT	Chr2-A	130.0
HKWT	Chr2-A	259.0
HKWT	Chr2-A	118.0
HKWT	Chr2-A	170.0
HKWT	Chr2-A	357.0
HKWT	Chr2-A	573.0
HKWT	Chr2-A	129.0
HKWT	Chr2-A	185.0
HKWT	Chr2-A	401.0
HKWT	Chr2-A	219.0
HKWT	Chr2-A	170.0
HKWT	Chr2-A	573.0
HKWT	Chr2-A	187.0
HKWT	Chr2-A	84.0
HKWT	Chr2-A	216.0
HKWT	Chr2-A	1191.0
HKWT	Chr2-A	530.0
HKWT	Chr2-A	588.0
HKWT	Chr2-A	129.0
HKWT	Chr2-A	314.0
HKWT	Chr2-A	101.0
HKWT	Chr2-A	216.0
HKWT	Chr2-A	703.0
HKWT	Chr2-A	758.0
HKWT	Chr2-A	185.0
HKWT	Chr2-A	401.0
HKWT	Chr2-A	605.0
HKWT	Chr2-A	717.0
HKWT	Chr2-A	401.0
HKWT	Chr2-A	129.0
HKWT	Chr2-A	118.0
HKWT	Chr2-A	170.0
HKWT	Chr2-A	349.0
HKWT	Chr2-A	118.0
HKWT	Chr2-A	605.0
HKWT	Chr2-A	401.0
HKWT	Chr2-A	170.0
HKWT	Chr2-A	216.0
HKWT	Chr2-A	530.0
HKWT	Chr2-A	530.0
HKWT	Chr2-A	758.0
HKWT	Chr2-A	118.0
HKWT	Chr2-A	84.0
HKWT	Chr2-A	118.0
HKWT	Chr2-A	187.0
HKWT	Chr2-A	129.0
HKWT	Chr2-A	84.0
HKWT	Chr2-A	887.0
HKWT	Chr2-A	758.0
HKWT	Chr2-A	357.0
HKWT	Chr2-A	129.0
HKWT	Chr2-A	248.0
HKWT	Chr2-A	603.0
HKWT	Chr2-A	129.0
HKWT	Chr2-A	118.0
HKWT	Chr2-A	887.0
HKWT	Chr2-A	401.0
HKWT	Chr2-A	357.0
HKWT	Chr2-A	401.0
HKWT	Chr2-A	530.0
HKWT	Chr2-A	357.0
HKWT	Chr2-A	530.0
HKWT	Chr2-A	717.0
HKWT	Chr2-A	887.0
HKWT	Chr2-A	789.0
HKWT	Chr2-A	605.0
HKWT	Chr2-A	758.0
HKWT	Chr2-A	887.0
HKWT	Chr2-A	303.0
HKWT	Chr2-A	129.0
HKWT	Chr2-A	129.0
HKWT	Chr2-A	401.0
HKWT	Chr2-A	170.0
HKWT	Chr2-A	588.0
HKWT	Chr2-A	573.0
HKWT	Chr2-A	401.0
HKWT	Chr2-A	887.0
HKWT	Chr2-A	588.0
HKWT	Chr2-A	1495.0
HKWT	Chr2-A	187.0
HKWT	Chr2-A	887.0
HKWT	Chr2-A	530.0
HKWT	Chr2-A	118.0
HKWT	Chr2-A	487.0
HKWT	Chr2-A	118.0
HKWT	Chr2-A	314.0
HKWT	Chr2-A	433.0
HKWT	Chr2-A	357.0
HKWT	Chr2-A	129.0
HKWT	Chr2-A	84.0
HKWT	Chr2-A	300.0
HKWT	Chr2-A	349.0
HKWT	Chr2-A	101.0
HKWT	Chr2-A	248.0
HKWT	Chr2-A	357.0
HKWT	Chr2-A	758.0
HKWT	Chr2-A	219.0
HKWT	Chr2-A	248.0
HKWT	Chr2-A	216.0
HKWT	Chr2-A	1107.0
HKWT	Chr2-A	314.0
HKWT	Chr2-A	401.0
HKWT	Chr2-A	101.0
HKWT	Chr2-A	530.0
HKWT	Chr2-A	357.0
HKWT	Chr2-A	530.0
HKWT	Chr2-A	101.0
HKWT	Chr2-A	84.0
HKWT	Chr2-A	118.0
HKWT	Chr2-A	84.0
HKWT	Chr2-A	418.0
HKWT	Chr2-A	101.0
HKWT	Chr2-A	349.0
HKWT	Chr2-A	573.0
HKWT	Chr2-A	821.0
HKWT	Chr2-A	129.0
HKWT	Chr2-A	357.0
HKWT	Chr2-A	588.0
HKWT	Chr2-A	170.0
HKWT	Chr2-A	530.0
HKWT	Chr2-A	129.0
HKWT	Chr2-A	588.0
HKWT	Chr2-A	129.0
HKWT	Chr2-A	758.0
HKWT	Chr2-A	349.0
HKWT	Chr2-A	357.0
HKWT	Chr2-A	118.0
HKWT	Chr2-A	101.0
HKWT	Chr2-A	717.0
HKWT	Chr2-A	758.0
HKWT	Chr2-A	357.0
HKWT	Chr2-A	303.0
HKWT	Chr2-A	314.0
HKWT	Chr2-A	216.0
HKWT	Chr2-A	418.0
HKWT	Chr2-A	1006.0
HKWT	Chr2-A	219.0
HKWT	Chr2-A	888.0
HKWT	Chr2-A	248.0
HKWT	Chr2-A	418.0
HKWT	Chr2-A	530.0
HKWT	Chr2-A	605.0
HKWT	Chr2-A	130.0
HKWT	Chr2-A	185.0
HKWT	Chr2-A	118.0
HKWT	Chr2-A	129.0
HKWT	Chr2-A	170.0
HKWT	Chr2-A	588.0
HKWT	Chr2-A	401.0
HKWT	Chr2-A	357.0
HKWT	Chr2-A	185.0
HKWT	Chr2-A	118.0
HKWT	Chr2-A	170.0
HKWT	Chr2-A	130.0
HKWT	Chr2-A	170.0
HKWT	Chr2-A	357.0
HKWT	Chr2-A	1135.0
HKWT	Chr2-A	401.0
HKWT	Chr2-A	573.0
HKWT	Chr2-A	129.0
HKWT	Chr2-A	118.0
HKWT	Chr2-A	758.0
HKWT	Chr2-A	185.0
HKWT	Chr2-A	101.0
HKWT	Chr2-A	84.0
HKWT	Chr2-A	357.0
HKWT	Chr2-A	130.0
HKWT	Chr2-A	530.0
HKWT	Chr2-A	403.0
HKWT	Chr2-A	259.0
HKWT	Chr2-A	129.0
HKWT	Chr2-A	118.0
HKWT	Chr2-A	187.0
HKWT	Chr2-A	170.0
HKWT	Chr2-A	101.0
HKWT	Chr2-A	401.0
HKWT	Chr2-A	219.0
HKWT	Chr2-A	118.0
HKWT	Chr2-A	185.0
HKWT	Chr2-A	185.0
HKWT	Chr2-A	573.0
HKWT	Chr2-A	129.0
HKWT	Chr2-A	300.0
HKWT	Chr2-A	357.0
HKWT	Chr2-A	821.0
HKWT	Chr2-A	170.0
HKWT	Chr2-A	357.0
HKWT	Chr2-A	887.0
HKWT	Chr2-A	519.0
HKWT	Chr2-A	118.0
HKWT	Chr2-A	248.0
HKWT	Chr2-A	790.0
HKWT	Chr2-A	118.0
HKWT	Chr2-A	887.0
HKWT	Chr2-A	888.0
HKWT	Chr2-A	170.0
HKWT	Chr2-A	433.0
HKWT	Chr2-A	129.0
HKWT	Chr2-A	357.0
HKWT	Chr2-A	530.0
HKWT	Chr2-A	248.0
HKWT	Chr2-A	170.0
HKWT	Chr2-A	300.0
HKWT	Chr2-A	401.0
HKWT	Chr2-A	84.0
HKWT	Chr2-A	588.0
HKWT	Chr2-A	170.0
HKWT	Chr2-A	888.0
HKWT	Chr2-A	1006.0
HKWT	Chr2-A	259.0
HKWT	Chr2-A	84.0
HKWT	Chr2-A	530.0
HKWT	Chr2-A	357.0
HKWT	Chr2-A	433.0
HKWT	Chr2-A	758.0
HKWT	Chr2-A	888.0
HKWT	Chr2-A	129.0
HKWT	Chr2-A	130.0
HKWT	Chr2-A	101.0
HKWT	Chr2-A	401.0
HKWT	Chr2-A	216.0
HKWT	Chr2-A	887.0
HKWT	Chr2-A	789.0
HKWT	Chr2-A	1107.0
HKWT	Chr2-A	922.0
HKWT	Chr2-A	84.0
HKWT	Chr2-A	219.0
HKWT	Chr2-A	129.0
HKWT	Chr2-A	357.0
HKWT	Chr2-A	129.0
HKWT	Chr2-A	170.0
HKWT	Chr2-A	530.0
HKWT	Chr2-A	357.0
HKWT	Chr2-A	118.0
HKWT	Chr2-A	888.0
HKWT	Chr2-A	84.0
HKWT	Chr2-A	129.0
HKWT	Chr2-A	118.0
HKWT	Chr2-A	357.0
HKWT	Chr2-A	216.0
HKWT	Chr2-A	403.0
HKWT	Chr2-A	790.0
HKWT	Chr2-A	303.0
HKWT	Chr2-A	357.0
HKWT	Chr2-A	530.0
HKWT	Chr2-A	170.0
HKWT	Chr2-A	530.0
HKWT	Chr2-A	314.0
HKWT	Chr2-A	101.0
HKWT	Chr2-A	118.0
HKWT	Chr2-A	357.0
HKWT	Chr2-A	84.0
HKWT	Chr2-A	357.0
HKWT	Chr2-A	1006.0
HKWT	Chr2-A	530.0
HKWT	Chr2-A	401.0
HKWT	Chr2-A	118.0
HKWT	Chr2-A	129.0
HKWT	Chr2-A	118.0
HKWT	Chr2-A	314.0
HKWT	Chr2-A	170.0
HKWT	Chr2-A	717.0
HKWT	Chr2-A	401.0
HKWT	Chr2-A	357.0
HKWT	Chr2-A	401.0
HKWT	Chr2-A	433.0
HKWT	Chr2-A	1006.0
HKWT	Chr2-A	357.0
HKWT	Chr2-A	170.0
HKWT	Chr2-A	187.0
HKWT	Chr2-A	401.0
HKWT	Chr2-A	758.0
HKWT	Chr2-A	887.0
HKWT	Chr2-A	888.0
HKWT	Chr2-A	588.0
HKWT	Chr2-A	130.0
HKWT	Chr2-A	185.0
HKWT	Chr2-A	129.0
HKWT	Chr2-A	487.0
HKWT	Chr2-A	530.0
HKWT	Chr2-A	303.0
HKWT	Chr2-A	1006.0
HKWT	Chr2-A	185.0
HKWT	Chr2-A	129.0
HKWT	Chr2-A	403.0
HKWT	Chr2-A	185.0
HKWT	Chr2-A	314.0
HKWT	Chr2-A	303.0
HKWT	Chr2-A	101.0
HKWT	Chr2-A	84.0
HKWT	Chr2-A	530.0
HKWT	Chr2-A	170.0
HKWT	Chr2-A	219.0
HKWT	Chr2-A	401.0
HKWT	Chr2-A	487.0
HKWT	Chr2-A	401.0
HKWT	Chr2-A	129.0
HKWT	Chr2-A	314.0
HKWT	Chr2-A	170.0
HKWT	Chr2-A	216.0
HKWT	Chr2-A	357.0
HKWT	Chr2-A	118.0
HKWT	Chr2-A	187.0
HKWT	Chr2-A	314.0
HKWT	Chr2-A	129.0
HKWT	Chr2-A	216.0
HKWT	Chr2-A	84.0
HKWT	Chr2-A	703.0
HKWT	Chr2-A	187.0
HKWT	Chr2-A	706.0
HKWT	Chr2-A	603.0
HKWT	Chr2-A	185.0
HKWT	Chr2-A	1394.0
HKWT	Chr2-A	976.0
HKWT	Chr2-A	118.0
HKWT	Chr2-A	401.0
HKWT	Chr2-A	118.0
HKWT	Chr2-A	170.0
HKWT	Chr2-A	530.0
HKWT	Chr2-A	118.0
HKWT	Chr2-A	388.0
HKWT	Chr2-A	401.0
HKWT	Chr2-A	1135.0
HKWT	Chr2-A	129.0
HKWT	Chr2-A	216.0
HKWT	Chr2-A	118.0
HKWT	Chr2-A	185.0
HKWT	Chr2-A	219.0
HKWT	Chr2-A	758.0
HKWT	Chr2-A	130.0
HKWT	Chr2-A	314.0
HKWT	Chr2-A	357.0
HKWT	Chr2-A	216.0
HKWT	Chr2-A	118.0
HKWT	Chr2-A	487.0
HKWT	Chr2-A	84.0
HKWT	Chr2-A	216.0
HKWT	Chr2-A	530.0
HKWT	Chr2-A	118.0
HKWT	Chr2-A	129.0
HKWT	Chr2-A	130.0
HKWT	Chr2-A	219.0
HKWT	Chr2-A	84.0
HKWT	Chr2-A	357.0
HKWT	Chr2-A	573.0
HKWT	Chr2-A	401.0
HKWT	Chr2-A	418.0
HKWT	Chr2-A	185.0
HKWT	Chr2-A	118.0
HKWT	Chr2-A	401.0
HKWT	Chr2-A	300.0
HKWT	Chr2-A	84.0
HKWT	Chr2-A	170.0
HKWT	Chr2-A	170.0
HKWT	Chr2-A	401.0
HKWT	Chr2-A	530.0
HKWT	Chr2-A	170.0
HKWT	Chr2-A	185.0
HKWT	Chr2-A	314.0
HKWT	Chr2-A	821.0
HKWT	Chr2-A	170.0
HKWT	Chr2-A	84.0
HKWT	Chr2-A	101.0
HKWT	Chr2-A	118.0
HKWT	Chr2-A	758.0
HKWT	Chr2-A	84.0
HKWT	Chr2-A	101.0
HKWT	Chr2-A	314.0
HKWT	Chr2-A	403.0
HKWT	Chr2-A	401.0
HKWT	Chr2-A	248.0
HKWT	Chr2-A	303.0
HKWT	Chr2-A	605.0
HKWT	Chr2-A	314.0
HKWT	Chr2-A	259.0
HKWT	Chr2-A	118.0
HKWT	Chr2-A	706.0
HKWT	Chr2-A	219.0
HKWT	Chr2-A	530.0
HKWT	Chr2-A	84.0
HKWT	Chr2-A	170.0
HKWT	Chr2-A	357.0
HKWT	Chr2-A	219.0
HKWT	Chr2-A	303.0
HKWT	Chr2-A	170.0
HKWT	Chr2-A	530.0
HKWT	Chr2-A	129.0
HKWT	Chr2-A	118.0
HKWT	Chr2-A	118.0
HKWT	Chr2-A	401.0
HKWT	Chr2-A	401.0
HKWT	Chr2-A	314.0
HKWT	Chr2-A	185.0
HKWT	Chr2-A	118.0
HKWT	Chr2-A	170.0
HKWT	Chr2-A	1017.0
HKWT	Chr2-A	1017.0
HKWT	Chr2-A	248.0
HKWT	Chr2-A	216.0
HKWT	Chr2-A	219.0
HKWT	Chr2-A	187.0
HKWT	Chr2-A	216.0
HKWT	Chr2-A	357.0
HKWT	Chr2-A	118.0
HKWT	Chr2-A	216.0
HKWT	Chr2-A	118.0
HKWT	Chr2-A	170.0
HKWT	Chr2-A	118.0
HKWT	Chr2-A	314.0
HKWT	Chr2-A	1006.0
HKWT	Chr2-A	314.0
HKWT	Chr2-A	216.0
HKWT	Chr2-A	129.0
HKWT	Chr2-A	401.0
HKWT	Chr2-A	418.0
HKWT	Chr2-A	170.0
HKWT	Chr2-A	976.0
HKWT	Chr2-A	573.0
HKWT	Chr2-A	84.0
HKWT	Chr2-A	887.0
HKWT	Chr2-A	101.0
HKWT	Chr2-A	185.0
HKWT	Chr2-A	401.0
HKWT	Chr2-A	129.0
HKWT	Chr2-A	303.0
HKWT	Chr2-A	101.0
HKWT	Chr2-A	170.0
HKWT	Chr2-A	84.0
HKWT	Chr2-A	357.0
HKWT	Chr2-A	1236.0
HKWT	Chr2-A	758.0
HKWT	Chr2-A	314.0
HKWT	Chr2-A	248.0
HKWT	Chr2-A	118.0
HKWT	Chr2-A	170.0
HKWT	Chr2-A	101.0
HKWT	Chr2-A	170.0
HKWT	Chr2-A	357.0
HKWT	Chr2-A	248.0
HKWT	Chr2-A	401.0
HKWT	Chr2-A	349.0
HKWT	Chr2-A	248.0
HKWT	Chr2-A	84.0
HKWT	Chr2-A	314.0
HKWT	Chr2-A	248.0
HKWT	Chr2-A	403.0
HKWT	Chr2-A	573.0
HKWT	Chr2-A	84.0
HKWT	Chr2-A	129.0
HKWT	Chr2-A	401.0
HKWT	Chr2-A	130.0
HKWT	Chr2-A	118.0
HKWT	Chr2-A	789.0
HKWT	Chr2-A	185.0
HKWT	Chr2-A	84.0
HKWT	Chr2-A	101.0
HKWT	Chr2-A	357.0
HKWT	Chr2-A	187.0
HKWT	Chr2-A	216.0
HKWT	Chr2-A	530.0
HKWT	Chr2-A	84.0
HKWT	Chr2-A	758.0
HKWT	Chr2-A	248.0
HKWT	Chr2-A	84.0
HKWT	Chr2-A	349.0
HKWT	Chr2-A	573.0
HKWT	Chr2-A	401.0
HKWT	Chr2-A	314.0
HKWT	Chr2-A	84.0
HKWT	Chr2-A	573.0
HKWT	Chr2-A	1146.0
HKWT	Chr2-A	84.0
HKWT	Chr2-A	401.0
HKWT	Chr2-A	248.0
HKWT	Chr2-A	129.0
HKWT	Chr2-A	129.0
HKWT	Chr2-A	758.0
HKWT	Chr2-A	300.0
HKWT	Chr2-A	401.0
HKWT	Chr2-A	605.0
HKWT	Chr2-A	530.0
HKWT	Chr2-A	300.0
HKWT	Chr2-A	1135.0
HKWT	Chr2-A	357.0
HKWT	Chr2-A	530.0
HKWT	Chr2-A	401.0
HKWT	Chr2-A	130.0
HKWT	Chr2-A	187.0
HKWT	Chr2-A	170.0
HKWT	Chr2-A	84.0
HKWT	Chr2-A	118.0
HKWT	Chr2-A	101.0
HKWT	Chr2-A	401.0
HKWT	Chr2-A	170.0
HKWT	Chr2-A	401.0
HKWT	Chr2-A	357.0
HKWT	Chr2-A	922.0
HKWT	Chr2-A	185.0
HKWT	Chr2-A	1146.0
HKWT	Chr2-A	170.0
HKWT	Chr2-A	118.0
HKWT	Chr2-A	187.0
HKWT	Chr2-A	219.0
HKWT	Chr2-A	170.0
HKWT	Chr2-A	187.0
HKWT	Chr2-A	349.0
HKWT	Chr2-A	170.0
HKWT	Chr2-A	219.0
HKWT	Chr2-A	187.0
HKWT	Chr2-A	530.0
HKWT	Chr2-A	314.0
HKWT	Chr2-A	603.0
HKWT	Chr2-A	84.0
HKWT	Chr2-A	300.0
HKWT	Chr2-A	185.0
HKWT	Chr2-A	248.0
HKWT	Chr2-A	530.0
HKWT	Chr2-A	703.0
HKWT	Chr2-A	314.0
HKWT	Chr2-A	758.0
HKWT	Chr2-A	401.0
HKWT	Chr2-A	84.0
HKWT	Chr2-A	129.0
HKWT	Chr2-A	588.0
HKWT	Chr2-A	530.0
HKWT	Chr2-A	129.0
HKWT	Chr2-A	185.0
HKWT	Chr2-A	170.0
HKWT	Chr2-A	84.0
HKWT	Chr2-A	84.0
HKWT	Chr2-A	922.0
HKWT	Chr2-A	129.0
HKWT	Chr2-A	185.0
HKWT	Chr2-A	129.0
HKWT	Chr2-A	84.0
HKWT	Chr2-A	118.0
HKWT	Chr2-A	530.0
HKWT	Chr2-A	1320.0
HKWT	Chr2-A	101.0
HKWT	Chr2-A	349.0
HKWT	Chr2-A	130.0
HKWT	Chr2-A	605.0
HKWT	Chr2-A	401.0
HKWT	Chr2-A	216.0
HKWT	Chr2-A	101.0
HKWT	Chr2-A	84.0
HKWT	Chr2-A	118.0
HKWT	Chr2-A	185.0
HKWT	Chr2-A	401.0
HKWT	Chr2-A	717.0
HKWT	Chr2-A	170.0
HKWT	Chr2-A	703.0
HKWT	Chr2-A	216.0
HKWT	Chr2-A	185.0
HKWT	Chr2-A	170.0
HKWT	Chr2-A	129.0
HKWT	Chr2-A	118.0
HKWT	Chr2-A	388.0
HKWT	Chr2-A	170.0
HKWT	Chr2-A	216.0
HKWT	Chr2-A	187.0
HKWT	Chr2-A	170.0
HKWT	Chr2-A	118.0
HKWT	Chr2-A	530.0
HKWT	Chr2-A	118.0
HKWT	Chr2-A	130.0
HKWT	Chr2-A	84.0
HKWT	Chr2-A	130.0
HKWT	Chr2-A	129.0
HKWT	Chr2-A	118.0
HKWT	Chr2-A	118.0
HKWT	Chr2-A	303.0
HKWT	Chr2-A	187.0
HKWT	Chr2-A	433.0
HKWT	Chr2-A	530.0
HKWT	Chr2-A	219.0
HKWT	Chr2-A	530.0
HKWT	Chr2-A	170.0
HKWT	Chr2-A	401.0
HKWT	Chr2-A	84.0
HKWT	Chr2-A	170.0
HKWT	Chr2-A	185.0
HKWT	Chr2-A	129.0
HKWT	Chr2-A	588.0
HKWT	Chr2-A	170.0
HKWT	Chr2-A	84.0
HKWT	Chr2-A	401.0
HKWT	Chr2-A	187.0
HKWT	Chr2-A	1320.0
HKWT	Chr2-A	170.0
HKWT	Chr2-A	401.0
HKWT	Chr2-A	1006.0
HKWT	Chr2-A	357.0
HKWT	Chr2-A	129.0
HKWT	Chr2-A	887.0
HKWT	Chr2-A	118.0
HKWT	Chr2-A	130.0
HKWT	Chr2-A	129.0
HKWT	Chr2-A	170.0
HKWT	Chr2-A	1135.0
HKWT	Chr2-A	118.0
HKWT	Chr2-A	357.0
HKWT	Chr2-A	129.0
HKWT	Chr2-A	118.0
HKWT	Chr2-A	84.0
HKWT	Chr2-A	118.0
HKWT	Chr2-A	758.0
HKWT	Chr2-A	605.0
HKWT	Chr2-A	248.0
HKWT	Chr2-A	170.0
HKWT	Chr2-A	530.0
HKWT	Chr2-A	129.0
HKWT	Chr2-A	1017.0
HKWT	Chr2-A	216.0
HKWT	Chr2-A	349.0
HKWT	Chr2-A	401.0
HKWT	Chr2-A	314.0
HKWT	Chr2-A	717.0
HKWT	Chr2-A	170.0
HKWT	Chr2-A	605.0
HKWT	Chr2-A	129.0
HKWT	Chr2-A	219.0
HKWT	Chr2-A	401.0
HKWT	Chr2-A	248.0
HKWT	Chr2-A	118.0
HKWT	Chr2-A	219.0
HKWT	Chr2-A	248.0
HKWT	Chr2-A	129.0
HKWT	Chr2-A	1495.0
HKWT	Chr2-A	1135.0
HKWT	Chr2-A	84.0
HKWT	Chr2-A	170.0
HKWT	Chr2-A	519.0
HKWT	Chr2-A	248.0
HKWT	Chr2-A	185.0
HKWT	Chr2-A	357.0
HKWT	Chr2-A	573.0
HKWT	Chr2-A	118.0
HKWT	Chr2-A	185.0
HKWT	Chr2-A	216.0
HKWT	Chr2-A	129.0
HKWT	Chr2-A	248.0
HKWT	Chr2-A	259.0
HKWT	Chr2-A	170.0
HKWT	Chr2-A	129.0
HKWT	Chr2-A	401.0
HKWT	Chr2-A	129.0
HKWT	Chr2-A	758.0
HKWT	Chr2-A	1017.0
HKWT	Chr2-A	118.0
HKWT	Chr2-A	887.0
HKWT	Chr2-A	605.0
HKWT	Chr2-A	84.0
HKWT	Chr2-A	170.0
HKWT	Chr2-A	887.0
HKWT	Chr2-A	530.0
HKWT	Chr2-A	357.0
HKWT	Chr2-A	357.0
HKWT	Chr2-A	130.0
HKWT	Chr2-A	129.0
HKWT	Chr2-A	84.0
HKWT	Chr2-A	118.0
HKWT	Chr2-A	185.0
HKWT	Chr2-A	401.0
HKWT	Chr2-A	530.0
HKWT	Chr2-A	717.0
HKWT	Chr2-A	887.0
HKWT	Chr2-A	118.0
HKWT	Chr2-A	129.0
HKWT	Chr2-A	401.0
HKWT	Chr2-A	314.0
HKWT	Chr2-A	216.0
HKWT	Chr2-A	790.0
HKWT	Chr2-A	118.0
HKWT	Chr2-A	401.0
HKWT	Chr2-A	118.0
HKWT	Chr2-A	887.0
HKWT	Chr2-A	170.0
HKWT	Chr2-A	530.0
HKWT	Chr2-A	118.0
HKWT	Chr2-A	185.0
HKWT	Chr2-A	118.0
HKWT	Chr2-A	487.0
HKWT	Chr2-A	129.0
HKWT	Chr2-A	401.0
HKWT	Chr2-A	605.0
HKWT	Chr2-A	216.0
HKWT	Chr2-A	530.0
HKWT	Chr2-A	129.0
HKWT	Chr2-A	129.0
HKWT	Chr2-A	703.0
HKWT	Chr2-A	401.0
HKWT	Chr2-A	530.0
HKWT	Chr2-A	118.0
HKWT	Chr2-A	129.0
HKWT	Chr2-A	314.0
HKWT	Chr2-A	401.0
HKWT	Chr2-A	129.0
HKWT	Chr2-A	758.0
HKWT	Chr2-A	259.0
HKWT	Chr2-A	118.0
HKWT	Chr2-A	129.0
HKWT	Chr2-A	187.0
HKWT	Chr2-A	129.0
HKWT	Chr2-A	248.0
HKWT	Chr2-A	170.0
HKWT	Chr2-A	887.0
HKWT	Chr2-A	129.0
HKWT	Chr2-A	118.0
HKWT	Chr2-A	118.0
HKWT	Chr2-A	349.0
HKWT	Chr2-A	248.0
HKWT	Chr2-A	101.0
HKWT	Chr2-A	530.0
HKWT	Chr2-A	403.0
HKWT	Chr2-A	129.0
HKWT	Chr2-A	357.0
HKWT	Chr2-A	401.0
HKWT	Chr2-A	170.0
HKWT	Chr2-A	401.0
HKWT	Chr2-A	349.0
HKWT	Chr2-A	118.0
HKWT	Chr2-A	185.0
HKWT	Chr2-A	129.0
HKWT	Chr2-A	187.0
HKWT	Chr2-A	248.0
HKWT	Chr2-A	314.0
HKWT	Chr2-A	216.0
HKWT	Chr2-A	185.0
HKWT	Chr2-A	187.0
HKWT	Chr2-A	300.0
HKWT	Chr2-A	130.0
HKWT	Chr2-A	101.0
HKWT	Chr2-A	248.0
HKWT	Chr2-A	1135.0
HKWT	Chr2-A	129.0
HKWT	Chr2-A	118.0
HKWT	Chr2-A	129.0
HKWT	Chr2-A	357.0
HKWT	Chr2-A	401.0
HKWT	Chr2-A	887.0
HKWT	Chr2-A	129.0
HKWT	Chr2-A	101.0
HKWT	Chr2-A	357.0
HKWT	Chr2-A	129.0
HKWT	Chr2-A	1006.0
HKWT	Chr2-A	129.0
HKWT	Chr2-A	887.0
HKWT	Chr2-A	84.0
HKWT	Chr2-A	129.0
HKWT	Chr2-A	248.0
HKWT	Chr2-A	129.0
HKWT	Chr2-A	530.0
HKWT	Chr2-A	170.0
HKWT	Chr2-A	314.0
HKWT	Chr2-A	758.0
HKWT	Chr2-A	357.0
HKWT	Chr2-A	129.0
HKWT	Chr2-A	118.0
HKWT	Chr2-A	248.0
HKWT	Chr2-A	185.0
HKWT	Chr2-A	758.0
HKWT	Chr2-A	185.0
HKWT	Chr2-A	401.0
HKWT	Chr2-A	357.0
HKWT	Chr2-A	216.0
HKWT	Chr2-A	530.0
HKWT	Chr2-A	101.0
HKWT	Chr2-A	170.0
HKWT	Chr2-A	530.0
HKWT	Chr2-A	357.0
HKWT	Chr2-A	170.0
HKWT	Chr2-A	248.0
HKWT	Chr2-A	487.0
HKWT	Chr2-A	418.0
HKWT	Chr2-A	530.0
HKWT	Chr2-A	129.0
HKWT	Chr2-A	84.0
HKWT	Chr2-A	401.0
HKWT	Chr2-A	401.0
HKWT	Chr2-A	219.0
HKWT	Chr2-A	1191.0
HKWT	Chr2-A	84.0
HKWT	Chr2-A	388.0
HKWT	Chr2-A	118.0
HKWT	Chr2-A	219.0
HKWT	Chr2-A	170.0
HKWT	Chr2-A	84.0
HKWT	Chr2-A	717.0
HKWT	Chr2-A	1017.0
HKWT	Chr2-A	101.0
HKWT	Chr2-A	130.0
HKWT	Chr2-A	530.0
HKWT	Chr2-A	248.0
HKWT	Chr2-A	170.0
HKWT	Chr2-A	170.0
HKWT	Chr2-A	248.0
HKWT	Chr2-A	129.0
HKWT	Chr2-A	357.0
HKWT	Chr2-A	401.0
HKWT	Chr2-A	821.0
HKWT	Chr2-A	401.0
HKWT	Chr2-A	101.0
HKWT	Chr2-A	129.0
HKWT	Chr2-A	118.0
HKWT	Chr2-A	170.0
HKWT	Chr2-A	185.0
HKWT	Chr2-A	130.0
HKWT	Chr2-A	401.0
HKWT	Chr2-A	129.0
HKWT	Chr2-A	357.0
HKWT	Chr2-A	1107.0
HKWT	Chr2-A	888.0
HKWT	Chr2-A	706.0
HKWT	Chr2-A	530.0
HKWT	Chr2-A	101.0
HKWT	Chr2-A	84.0
HKWT	Chr2-A	187.0
HKWT	Chr2-A	401.0
HKWT	Chr2-A	605.0
HKWT	Chr2-A	129.0
HKWT	Chr2-A	187.0
HKWT	Chr2-A	170.0
HKWT	Chr2-A	118.0
HKWT	Chr2-A	101.0
HKWT	Chr2-A	887.0
HKWT	Chr2-A	248.0
HKWT	Chr2-A	519.0
HKWT	Chr2-A	187.0
HKWT	Chr2-A	84.0
HKWT	Chr2-A	357.0
HKWT	Chr2-A	185.0
HKWT	Chr2-A	129.0
HKWT	Chr2-A	1146.0
HKWT	Chr2-A	357.0
HKWT	Chr2-A	118.0
HKWT	Chr2-A	758.0
HKWT	Chr2-A	1107.0
HKWT	Chr2-A	530.0
HKWT	Chr2-A	216.0
HKWT	Chr2-A	1006.0
HKWT	Chr2-A	1017.0
HKWT	Chr2-A	401.0
HKWT	Chr2-A	314.0
HKWT	Chr2-A	170.0
HKWT	Chr2-A	573.0
HKWT	Chr2-A	357.0
HKWT	Chr2-A	118.0
HKWT	Chr2-A	216.0
HKWT	Chr2-A	185.0
HKWT	Chr2-A	130.0
HKWT	Chr2-A	129.0
HKWT	Chr2-A	185.0
HKWT	Chr2-A	84.0
HKWT	Chr2-A	248.0
HKWT	Chr2-A	717.0
HKWT	Chr2-A	101.0
HKWT	Chr2-A	118.0
HKWT	Chr2-A	129.0
HKWT	Chr2-A	129.0
HKWT	Chr2-A	170.0
HKWT	Chr2-A	118.0
HKWT	Chr2-A	401.0
HKWT	Chr2-A	887.0
HKWT	Chr2-A	314.0
HKWT	Chr2-A	401.0
HKWT	Chr2-A	84.0
HKWT	Chr2-A	130.0
HKWT	Chr2-A	357.0
HKWT	Chr2-A	170.0
HKWT	Chr2-A	357.0
HKWT	Chr2-A	1191.0
HKWT	Chr2-A	433.0
HKWT	Chr2-A	129.0
HKWT	Chr2-A	129.0
HKWT	Chr2-A	401.0
HKWT	Chr2-A	185.0
HKWT	Chr2-A	129.0
HKWT	Chr2-A	118.0
HKWT	Chr2-A	588.0
HKWT	Chr2-A	588.0
HKWT	Chr2-A	605.0
HKWT	Chr2-A	401.0
HKWT	Chr2-A	248.0
HKWT	Chr2-A	185.0
HKWT	Chr2-A	129.0
HKWT	Chr2-A	129.0
HKWT	Chr2-A	170.0
HKWT	Chr2-A	216.0
HKWT	Chr2-A	185.0
HKWT	Chr2-A	129.0
HKWT	Chr2-A	887.0
HKWT	Chr2-A	887.0
HKWT	Chr2-A	357.0
HKWT	Chr2-A	185.0
HKWT	Chr2-A	129.0
HKWT	Chr2-A	118.0
HKWT	Chr2-A	185.0
HKWT	Chr2-A	129.0
HKWT	Chr2-A	573.0
HKWT	Chr2-A	248.0
HKWT	Chr2-A	219.0
HKWT	Chr2-A	706.0
HKWT	Chr2-A	758.0
HKWT	Chr2-A	84.0
HKWT	Chr2-A	187.0
HKWT	Chr2-A	758.0
HKWT	Chr2-A	84.0
HKWT	Chr2-A	129.0
HKWT	Chr2-A	401.0
HKWT	Chr2-A	129.0
HKWT	Chr2-A	84.0
HKWT	Chr2-A	790.0
HKWT	Chr2-A	888.0
HKWT	Chr2-A	605.0
HKWT	Chr2-A	170.0
HKWT	Chr2-A	717.0
HKWT	Chr2-A	758.0
HKWT	Chr2-A	418.0
HKWT	Chr2-A	887.0
HKWT	Chr2-A	357.0
HKWT	Chr2-A	170.0
HKWT	Chr2-A	717.0
HKWT	Chr2-A	170.0
HKWT	Chr2-A	530.0
HKWT	Chr2-A	314.0
HKWT	Chr2-A	588.0
HKWT	Chr2-A	821.0
HKWT	Chr2-A	357.0
HKWT	Chr2-A	216.0
HKWT	Chr2-A	603.0
HKWT	Chr2-A	314.0
HKWT	Chr2-A	130.0
HKWT	Chr2-A	303.0
HKWT	Chr2-A	219.0
HKWT	Chr2-A	84.0
HKWT	Chr2-A	185.0
HKWT	Chr2-A	357.0
HKWT	Chr2-A	216.0
HKWT	Chr2-A	129.0
HKWT	Chr2-A	129.0
HKWT	Chr2-A	314.0
HKWT	Chr2-A	401.0
HKWT	Chr2-A	216.0
HKWT	Chr2-A	130.0
HKWT	Chr2-A	303.0
HKWT	Chr2-A	129.0
HKWT	Chr2-A	118.0
HKWT	Chr2-A	519.0
HKWT	Chr2-A	758.0
HKWT	Chr2-A	129.0
HKWT	Chr2-A	357.0
HKWT	Chr2-A	248.0
HKWT	Chr2-A	357.0
HKWT	Chr2-A	922.0
HKWT	Chr2-A	357.0
HKWT	Chr2-A	530.0
HKWT	Chr2-A	530.0
HKWT	Chr2-A	170.0
HKWT	Chr2-A	118.0
HKWT	Chr2-A	118.0
HKWT	Chr2-A	487.0
HKWT	Chr2-A	357.0
HKWT	Chr2-A	703.0
HKWT	Chr2-A	314.0
HKWT	Chr2-A	170.0
HKWT	Chr2-A	888.0
HKWT	Chr2-A	170.0
HKWT	Chr2-A	401.0
HKWT	Chr2-A	530.0
HKWT	Chr2-A	118.0
HKWT	Chr2-A	101.0
HKWT	Chr2-A	790.0
HKWT	Chr2-A	170.0
HKWT	Chr2-A	129.0
HKWT	Chr2-A	433.0
HKWT	Chr2-A	530.0
HKWT	Chr2-A	170.0
HKWT	Chr2-A	84.0
HKWT	Chr2-A	219.0
HKWT	Chr2-A	887.0
HKWT	Chr2-A	487.0
HKWT	Chr2-A	248.0
HKWT	Chr2-A	530.0
HKWT	Chr2-A	603.0
HKWT	Chr2-A	129.0
HKWT	Chr2-A	357.0
HKWT	Chr2-A	118.0
HKWT	Chr2-A	887.0
HKWT	Chr2-A	401.0
HKWT	Chr2-A	717.0
HKWT	Chr2-A	248.0
HKWT	Chr2-A	530.0
HKWT	Chr2-A	758.0
HKWT	Chr2-A	433.0
HKWT	Chr2-A	170.0
HKWT	Chr2-A	357.0
HKWT	Chr2-A	84.0
HKWT	Chr2-A	101.0
HKWT	Chr2-A	303.0
HKWT	Chr2-A	530.0
HKWT	Chr2-A	129.0
HKWT	Chr2-A	130.0
HKWT	Chr2-A	401.0
HKWT	Chr2-A	887.0
HKWT	Chr2-A	487.0
HKWT	Chr2-A	130.0
HKWT	Chr2-A	401.0
HKWT	Chr2-A	401.0
HKWT	Chr2-A	357.0
HKWT	Chr2-A	314.0
HKWT	Chr2-A	185.0
HKWT	Chr2-A	1135.0
HKWT	Chr2-A	129.0
HKWT	Chr2-A	758.0
HKWT	Chr2-A	187.0
HKWT	Chr2-A	887.0
HKWT	Chr2-A	1107.0
HKWT	Chr2-A	185.0
HKWT	Chr2-A	101.0
HKWT	Chr2-A	401.0
HKWT	Chr2-A	129.0
HKWT	Chr2-A	1017.0
HKWT	Chr2-A	357.0
HKWT	Chr2-A	185.0
HKWT	Chr2-A	129.0
HKWT	Chr2-A	130.0
HKWT	Chr2-A	216.0
HKWT	Chr2-A	573.0
HKWT	Chr2-A	357.0
HKWT	Chr2-A	118.0
HKWT	Chr2-A	887.0
HKWT	Chr2-A	401.0
HKWT	Chr2-A	170.0
HKWT	Chr2-A	101.0
HKWT	Chr2-A	487.0
HKWT	Chr2-A	403.0
HKWT	Chr2-A	487.0
HKWT	Chr2-A	922.0
HKWT	Chr2-A	118.0
HKWT	Chr2-A	357.0
HKWT	Chr2-A	530.0
HKWT	Chr2-A	84.0
HKWT	Chr2-A	219.0
HKWT	Chr2-A	1135.0
HKWT	Chr2-A	487.0
HKWT	Chr2-A	129.0
HKWT	Chr2-A	758.0
HKWT	Chr2-A	101.0
HKWT	Chr2-A	185.0
HKWT	Chr2-A	129.0
HKWT	Chr2-A	170.0
HKWT	Chr2-A	216.0
HKWT	Chr2-A	314.0
HKWT	Chr2-A	84.0
HKWT	Chr2-A	216.0
HKWT	Chr2-A	530.0
HKWT	Chr2-A	401.0
HKWT	Chr2-A	84.0
HKWT	Chr2-A	118.0
HKWT	Chr2-A	758.0
HKWT	Chr2-A	259.0
HKWT	Chr2-A	887.0
HKWT	Chr2-A	401.0
HKWT	Chr2-A	530.0
HKWT	Chr2-A	300.0
HKWT	Chr2-A	357.0
HKWT	Chr2-A	1135.0
HKWT	Chr2-A	717.0
HKWT	Chr2-A	758.0
HKWT	Chr2-A	248.0
HKWT	Chr2-A	401.0
HKWT	Chr2-A	530.0
HKWT	Chr2-A	118.0
HKWT	Chr2-A	129.0
HKWT	Chr2-A	401.0
HKWT	Chr2-A	118.0
HKWT	Chr2-A	219.0
HKWT	Chr2-A	187.0
HKWT	Chr2-A	530.0
HKWT	Chr2-A	84.0
HKWT	Chr2-A	101.0
HKWT	Chr2-A	248.0
HKWT	Chr2-A	219.0
HKWT	Chr2-A	605.0
HKWT	Chr2-A	248.0
HKWT	Chr2-A	129.0
HKWT	Chr2-A	101.0
HKWT	Chr2-A	118.0
HKWT	Chr2-A	84.0
HKWT	Chr2-A	219.0
HKWT	Chr2-A	401.0
HKWT	Chr2-A	118.0
HKWT	Chr2-A	1107.0
HKWT	Chr2-A	129.0
HKWT	Chr2-A	300.0
HKWT	Chr2-A	118.0
HKWT	Chr2-A	401.0
HKWT	Chr2-A	357.0
HKWT	Chr2-A	84.0
HKWT	Chr2-A	888.0
HKWT	Chr2-A	129.0
HKWT	Chr2-A	118.0
HKWT	Chr2-A	887.0
HKWT	Chr2-A	1135.0
HKWT	Chr2-A	887.0
HKWT	Chr2-A	118.0
HKWT	Chr2-A	129.0
HKWT	Chr2-A	170.0
HKWT	Chr2-A	185.0
HKWT	Chr2-A	401.0
HKWT	Chr2-A	129.0
HKWT	Chr2-A	357.0
HKWT	Chr2-A	349.0
HKWT	Chr2-A	401.0
HKWT	Chr2-A	314.0
HKWT	Chr2-A	170.0
HKWT	Chr2-A	401.0
HKWT	Chr2-A	187.0
HKWT	Chr2-A	129.0
HKWT	Chr2-A	84.0
HKWT	Chr2-A	118.0
HKWT	Chr2-A	530.0
HKWT	Chr2-A	129.0
HKWT	Chr2-A	357.0
HKWT	Chr2-A	84.0
HKWT	Chr2-A	219.0
HKWT	Chr2-A	84.0
HKWT	Chr2-A	758.0
HKWT	Chr2-A	758.0
HKWT	Chr2-A	129.0
HKWT	Chr2-A	248.0
HKWT	Chr2-A	185.0
HKWT	Chr2-A	418.0
HKWT	Chr2-A	118.0
HKWT	Chr2-A	303.0
HKWT	Chr2-A	170.0
HKWT	Chr2-A	530.0
HKWT	Chr2-A	758.0
HKWT	Chr2-A	129.0
HKWT	Chr2-A	219.0
HKWT	Chr2-A	118.0
HKWT	Chr2-A	170.0
HKWT	Chr2-A	129.0
HKWT	Chr2-A	118.0
HKWT	Chr2-A	84.0
HKWT	Chr2-A	303.0
HKWT	Chr2-A	401.0
HKWT	Chr2-A	530.0
HKWT	Chr2-A	758.0
HKWT	Chr2-A	248.0
HKWT	Chr2-A	170.0
HKWT	Chr2-A	530.0
HKWT	Chr2-A	248.0
HKWT	Chr2-A	259.0
HKWT	Chr2-A	118.0
HKWT	Chr2-A	487.0
HKWT	Chr2-A	357.0
HKWT	Chr2-A	605.0
HKWT	Chr2-A	1276.0
HKWT	Chr2-A	170.0
HKWT	Chr2-A	703.0
HKWT	Chr2-A	401.0
HKWT	Chr2-A	248.0
HKWT	Chr2-A	170.0
HKWT	Chr2-A	887.0
HKWT	Chr2-A	314.0
HKWT	Chr2-A	530.0
HKWT	Chr2-A	118.0
HKWT	Chr2-A	129.0
HKWT	Chr2-A	357.0
HKWT	Chr2-A	129.0
HKWT	Chr2-A	129.0
HKWT	Chr2-A	185.0
HKWT	Chr2-A	130.0
HKWT	Chr2-A	573.0
HKWT	Chr2-A	314.0
HKWT	Chr2-A	418.0
HKWT	Chr2-A	821.0
HKWT	Chr2-A	758.0
HKWT	Chr2-A	118.0
HKWT	Chr2-A	573.0
HKWT	Chr2-A	248.0
HKWT	Chr2-A	118.0
HKWT	Chr2-A	248.0
HKWT	Chr2-A	118.0
HKWT	Chr2-A	129.0
HKWT	Chr2-A	401.0
HKWT	Chr2-A	118.0
HKWT	Chr2-A	433.0
HKWT	Chr2-A	248.0
HKWT	Chr2-A	187.0
HKWT	Chr2-A	717.0
HKWT	Chr2-A	118.0
HKWT	Chr2-A	530.0
HKWT	Chr2-A	101.0
HKWT	Chr2-A	84.0
HKWT	Chr2-A	357.0
HKWT	Chr2-A	357.0
HKWT	Chr2-A	401.0
HKWT	Chr2-A	118.0
HKWT	Chr2-A	185.0
HKWT	Chr2-A	129.0
HKWT	Chr2-A	922.0
HKWT	Chr2-A	216.0
HKWT	Chr2-A	401.0
HKWT	Chr2-A	216.0
HKWT	Chr2-A	357.0
HKWT	Chr2-A	1006.0
HKWT	Chr2-A	129.0
HKWT	Chr2-A	1006.0
HKWT	Chr2-A	129.0
HKWT	Chr2-A	300.0
HKWT	Chr2-A	401.0
HKWT	Chr2-A	130.0
HKWT	Chr2-A	487.0
HKWT	Chr2-A	118.0
HKWT	Chr2-A	758.0
HKWT	Chr2-A	101.0
HKWT	Chr2-A	130.0
HKWT	Chr2-A	118.0
HKWT	Chr2-A	605.0
HKWT	Chr2-A	118.0
HKWT	Chr2-A	401.0
HKWT	Chr2-A	130.0
HKWT	Chr2-A	130.0
HKWT	Chr2-A	357.0
HKWT	Chr2-A	130.0
HKWT	Chr2-A	401.0
HKWT	Chr2-A	314.0
HKWT	Chr2-A	129.0
HKWT	Chr2-A	216.0
HKWT	Chr2-A	185.0
HKWT	Chr2-A	170.0
HKWT	Chr2-A	300.0
HKWT	Chr2-A	187.0
HKWT	Chr2-A	118.0
HKWT	Chr2-A	129.0
HKWT	Chr2-A	401.0
HKWT	Chr2-A	248.0
HKWT	Chr2-A	401.0
HKWT	Chr2-A	248.0
HKWT	Chr2-A	129.0
HKWT	Chr2-A	84.0
HKWT	Chr2-A	300.0
HKWT	Chr2-A	1006.0
HKWT	Chr2-A	118.0
HKWT	Chr2-A	349.0
HKWT	Chr2-A	706.0
HKWT	Chr2-A	922.0
HKWT	Chr2-A	314.0
HKWT	Chr2-A	129.0
HKWT	Chr2-A	418.0
HKWT	Chr2-A	101.0
HKWT	Chr2-A	887.0
HKWT	Chr2-A	129.0
HKWT	Chr2-A	401.0
HKWT	Chr2-A	530.0
HKWT	Chr2-A	349.0
HKWT	Chr2-A	187.0
HKWT	Chr2-A	300.0
HKWT	Chr2-A	170.0
HKWT	Chr2-A	219.0
HKWT	Chr2-A	530.0
HKWT	Chr2-A	118.0
HKWT	Chr2-A	185.0
HKWT	Chr2-A	129.0
HKWT	Chr2-A	216.0
HKWT	Chr2-A	84.0
HKWT	Chr2-A	519.0
HKWT	Chr2-A	101.0
HKWT	Chr2-A	703.0
HKWT	Chr2-A	170.0
HKWT	Chr2-A	118.0
HKWT	Chr2-A	357.0
HKWT	Chr2-A	101.0
HKWT	Chr2-A	349.0
HKWT	Chr2-A	300.0
HKWT	Chr2-A	130.0
HKWT	Chr2-A	314.0
HKWT	Chr2-A	216.0
HKWT	Chr2-A	357.0
HKWT	Chr2-A	401.0
HKWT	Chr2-A	170.0
HKWT	Chr2-A	216.0
HKWT	Chr2-A	758.0
HKWT	Chr2-A	530.0
HKWT	Chr2-A	248.0
HKWT	Chr2-A	130.0
HKWT	Chr2-A	129.0
HKWT	Chr2-A	185.0
HKWT	Chr2-A	1236.0
HKWT	Chr2-A	118.0
HKWT	Chr2-A	758.0
HKWT	Chr2-A	530.0
HKWT	Chr2-A	1579.0
HKWT	Chr2-A	887.0
HKWT	Chr2-A	130.0
HKWT	Chr2-A	401.0
HKWT	Chr2-A	314.0
HKWT	Chr2-A	216.0
HKWT	Chr2-A	219.0
HKWT	Chr2-A	357.0
HKWT	Chr2-A	170.0
HKWT	Chr2-A	605.0
HKWT	Chr2-A	248.0
HKWT	Chr2-A	118.0
HKWT	Chr2-A	129.0
HKWT	Chr2-A	758.0
HKWT	Chr2-A	401.0
HKWT	Chr2-A	259.0
HKWT	Chr2-A	530.0
HKWT	Chr2-A	118.0
HKWT	Chr2-A	170.0
HKWT	Chr2-A	530.0
HKWT	Chr2-A	1006.0
HKWT	Chr2-A	248.0
HKWT	Chr2-A	758.0
HKWT	Chr2-A	530.0
HKWT	Chr2-A	129.0
HKWT	Chr2-A	259.0
HKWT	Chr2-A	1017.0
HKWT	Chr2-A	84.0
HKWT	Chr2-A	118.0
HKWT	Chr2-A	101.0
HKWT	Chr2-A	357.0
HKWT	Chr2-A	248.0
HKWT	Chr2-A	170.0
HKWT	Chr2-A	84.0
HKWT	Chr2-A	130.0
HKWT	Chr2-A	357.0
HKWT	Chr2-A	129.0
HKWT	Chr2-A	118.0
HKWT	Chr2-A	388.0
HKWT	Chr2-A	487.0
HKWT	Chr2-A	349.0
HKWT	Chr2-A	530.0
HKWT	Chr2-A	129.0
HKWT	Chr2-A	118.0
HKWT	Chr2-A	530.0
HKWT	Chr2-A	170.0
HKWT	Chr2-A	717.0
HKWT	Chr2-A	401.0
HKWT	Chr2-A	84.0
HKWT	Chr2-A	129.0
HKWT	Chr2-A	357.0
HKWT	Chr2-A	530.0
HKWT	Chr2-A	185.0
HKWT	Chr2-A	487.0
HKWT	Chr2-A	703.0
HKWT	Chr2-A	129.0
HKWT	Chr2-A	401.0
HKWT	Chr2-A	487.0
HKWT	Chr2-A	219.0
HKWT	Chr2-A	170.0
HKWT	Chr2-A	349.0
HKWT	Chr2-A	530.0
HKWT	Chr2-A	401.0
HKWT	Chr2-A	401.0
HKWT	Chr2-A	248.0
HKWT	Chr2-A	129.0
HKWT	Chr2-A	118.0
HKWT	Chr2-A	129.0
HKWT	Chr2-A	129.0
HKWT	Chr2-A	401.0
HKWT	Chr2-A	129.0
HKWT	Chr2-A	530.0
HKWT	Chr2-A	248.0
HKWT	Chr2-A	1236.0
HKWT	Chr2-A	130.0
HKWT	Chr2-A	170.0
HKWT	Chr2-A	717.0
HKWT	Chr2-A	314.0
HKWT	Chr2-A	170.0
HKWT	Chr2-A	118.0
HKWT	Chr2-A	401.0
HKWT	Chr2-A	922.0
HKWT	Chr2-A	170.0
HKWT	Chr2-A	401.0
HKWT	Chr2-A	187.0
HKWT	Chr2-A	605.0
HKWT	Chr2-A	605.0
HKWT	Chr2-A	303.0
HKWT	Chr2-A	219.0
HKWT	Chr2-A	888.0
HKWT	Chr2-A	118.0
HKWT	Chr2-A	216.0
HKWT	Chr2-A	588.0
HKWT	Chr2-A	170.0
HKWT	Chr2-A	433.0
HKWT	Chr2-A	401.0
HKWT	Chr2-A	170.0
HKWT	Chr2-A	821.0
HKWT	Chr2-A	129.0
HKWT	Chr2-A	357.0
HKWT	Chr2-A	605.0
HKWT	Chr2-A	118.0
HKWT	Chr2-A	401.0
HKWT	Chr2-A	170.0
HKWT	Chr2-A	887.0
HKWT	Chr2-A	357.0
HKWT	Chr2-A	1236.0
HKWT	Chr2-A	118.0
HKWT	Chr2-A	357.0
HKWT	Chr2-A	259.0
HKWT	Chr2-A	401.0
HKWT	Chr2-A	303.0
HKWT	Chr2-A	118.0
HKWT	Chr2-A	887.0
HKWT	Chr2-A	401.0
HKWT	Chr2-A	887.0
HKWT	Chr2-A	129.0
HKWT	Chr2-A	758.0
HKWT	Chr2-A	887.0
HKWT	Chr2-A	603.0
HKWT	Chr2-A	887.0
HKWT	Chr2-A	118.0
HKWT	Chr2-A	790.0
HKWT	Chr2-A	1320.0
HKWT	Chr2-A	170.0
HKWT	Chr2-A	170.0
HKWT	Chr2-A	118.0
HKWT	Chr2-A	1017.0
HKWT	Chr2-A	605.0
HKWT	Chr2-A	170.0
HKWT	Chr2-A	758.0
HKWT	Chr2-A	401.0
HKWT	Chr2-A	129.0
HKWT	Chr2-A	219.0
HKWT	Chr2-A	129.0
HKWT	Chr2-A	887.0
HKWT	Chr2-A	118.0
HKWT	Chr2-A	401.0
HKWT	Chr2-A	248.0
HKWT	Chr2-A	101.0
HKWT	Chr2-A	118.0
HKWT	Chr2-A	401.0
HKWT	Chr2-A	887.0
HKWT	Chr2-A	129.0
HKWT	Chr2-A	129.0
HKWT	Chr2-A	530.0
HKWT	Chr2-A	573.0
HKWT	Chr2-A	888.0
HKWT	Chr2-A	84.0
HKWT	Chr2-A	118.0
HKWT	Chr2-A	129.0
HKWT	Chr2-A	129.0
HKWT	Chr2-A	118.0
HKWT	Chr2-A	187.0
HKWT	Chr2-A	703.0
HKWT	Chr2-A	185.0
HKWT	Chr2-A	187.0
HKWT	Chr2-A	219.0
HKWT	Chr2-A	758.0
HKWT	Chr2-A	129.0
HKWT	Chr2-A	349.0
HKWT	Chr2-A	84.0
HKWT	Chr2-A	129.0
HKWT	Chr2-A	185.0
HKWT	Chr2-A	101.0
HKWT	Chr2-A	170.0
HKWT	Chr2-A	530.0
HKWT	Chr2-A	130.0
HKWT	Chr2-A	118.0
HKWT	Chr2-A	401.0
HKWT	Chr2-A	758.0
HKWT	Chr2-A	101.0
HKWT	Chr2-A	303.0
HKWT	Chr2-A	1006.0
HKWT	Chr2-A	248.0
HKWT	Chr2-A	130.0
HKWT	Chr2-A	303.0
HKWT	Chr2-A	187.0
HKWT	Chr2-A	1236.0
HKWT	Chr2-A	401.0
HKWT	Chr2-A	216.0
HKWT	Chr2-A	129.0
HKWT	Chr2-A	758.0
HKWT	Chr2-A	530.0
HKWT	Chr2-A	1017.0
HKWT	Chr2-A	187.0
HKWT	Chr2-A	130.0
HKWT	Chr2-A	530.0
HKWT	Chr2-A	118.0
HKWT	Chr2-A	101.0
HKWT	Chr2-A	248.0
HKWT	Chr2-A	758.0
HKWT	Chr2-A	357.0
HKWT	Chr2-A	118.0
HKWT	Chr2-A	129.0
HKWT	Chr2-A	101.0
HKWT	Chr2-A	401.0
HKWT	Chr2-A	118.0
HKWT	Chr2-A	401.0
HKWT	Chr2-A	130.0
HKWT	Chr2-A	717.0
HKWT	Chr2-A	1006.0
HKWT	Chr2-A	170.0
HKWT	Chr2-A	129.0
HKWT	Chr2-A	530.0
HKWT	Chr2-A	401.0
HKWT	Chr2-A	887.0
HKWT	Chr2-A	129.0
HKWT	Chr2-A	185.0
HKWT	Chr2-A	118.0
HKWT	Chr2-A	821.0
HKWT	Chr2-A	216.0
HKWT	Chr2-A	84.0
HKWT	Chr2-A	216.0
HKWT	Chr2-A	219.0
HKWT	Chr2-A	418.0
HKWT	Chr2-A	84.0
HKWT	Chr2-A	84.0
HKWT	Chr2-A	357.0
HKWT	Chr2-A	248.0
HKWT	Chr2-A	248.0
HKWT	Chr2-A	401.0
HKWT	Chr2-A	129.0
HKWT	Chr2-A	357.0
HKWT	Chr2-A	706.0
HKWT	Chr2-A	519.0
HKWT	Chr2-A	185.0
HKWT	Chr2-A	758.0
HKWT	Chr2-A	187.0
HKWT	Chr2-A	706.0
HKWT	Chr2-A	129.0
HKWT	Chr2-A	887.0
HKWT	Chr2-A	248.0
HKWT	Chr2-A	129.0
HKWT	Chr2-A	248.0
HKWT	Chr2-A	84.0
HKWT	Chr2-A	170.0
HKWT	Chr2-A	530.0
HKWT	Chr2-A	530.0
HKWT	Chr2-A	418.0
HKWT	Chr2-A	129.0
HKWT	Chr2-A	185.0
HKWT	Chr2-A	573.0
HKWT	Chr2-A	118.0
HKWT	Chr2-A	758.0
HKWT	Chr2-A	129.0
HKWT	Chr2-A	357.0
HKWT	Chr2-A	706.0
HKWT	Chr2-A	1236.0
HKWT	Chr2-A	1107.0
HKWT	Chr2-A	248.0
HKWT	Chr2-A	706.0
HKWT	Chr2-A	401.0
HKWT	Chr2-A	129.0
HKWT	Chr2-A	118.0
HKWT	Chr2-A	118.0
HKWT	Chr2-A	357.0
HKWT	Chr2-A	887.0
HKWT	Chr2-A	1006.0
HKWT	Chr2-A	170.0
HKWT	Chr2-A	185.0
HKWT	Chr2-A	129.0
HKWT	Chr2-A	130.0
HKWT	Chr2-A	219.0
HKWT	Chr2-A	248.0
HKWT	Chr2-A	185.0
HKWT	Chr2-A	887.0
HKWT	Chr2-A	357.0
HKWT	Chr2-A	248.0
HKWT	Chr2-A	248.0
HKWT	Chr2-A	401.0
HKWT	Chr2-A	758.0
HKWT	Chr2-A	300.0
HKWT	Chr2-A	84.0
HKWT	Chr2-A	129.0
HKWT	Chr2-A	530.0
HKWT	Chr2-A	357.0
HKWT	Chr2-A	357.0
HKWT	Chr2-A	248.0
HKWT	Chr2-A	401.0
HKWT	Chr2-A	129.0
HKWT	Chr2-A	888.0
HKWT	Chr2-A	130.0
HKWT	Chr2-A	433.0
HKWT	Chr2-A	129.0
HKWT	Chr2-A	219.0
HKWT	Chr2-A	1236.0
HKWT	Chr2-A	1135.0
HKWT	Chr2-A	185.0
HKWT	Chr2-A	357.0
HKWT	Chr2-A	573.0
HKWT	Chr2-A	300.0
HKWT	Chr2-A	418.0
HKWT	Chr2-A	187.0
HKWT	Chr2-A	573.0
HKWT	Chr2-A	185.0
HKWT	Chr2-A	401.0
HKWT	Chr2-A	129.0
HKWT	Chr2-A	314.0
HKWT	Chr2-A	118.0
HKWT	Chr2-A	887.0
HKWT	Chr2-A	129.0
HKWT	Chr2-A	118.0
HKWT	Chr2-A	1006.0
HKWT	Chr2-A	1276.0
HKWT	Chr2-A	1320.0
HKWT	Chr2-A	216.0
HKWT	Chr2-A	922.0
HKWT	Chr2-A	185.0
HKWT	Chr2-A	216.0
HKWT	Chr2-A	187.0
HKWT	Chr2-A	129.0
HKWT	Chr2-A	129.0
HKWT	Chr2-A	248.0
HKWT	Chr2-A	129.0
HKWT	Chr2-A	401.0
HKWT	Chr2-A	170.0
HKWT	Chr2-A	401.0
HKWT	Chr2-A	487.0
HKWT	Chr2-A	401.0
HKWT	Chr2-A	717.0
HKWT	Chr2-A	129.0
HKWT	Chr2-A	300.0
HKWT	Chr2-A	170.0
HKWT	Chr2-A	118.0
HKWT	Chr2-A	357.0
HKWT	Chr2-A	605.0
HKWT	Chr2-A	530.0
HKWT	Chr2-A	888.0
HKWT	Chr2-A	118.0
HKWT	Chr2-A	129.0
HKWT	Chr2-A	401.0
HKWT	Chr2-A	887.0
HKWT	Chr2-A	588.0
HKWT	Chr2-A	401.0
HKWT	Chr2-A	129.0
HKWT	Chr2-A	314.0
HKWT	Chr2-A	603.0
HKWT	Chr2-A	922.0
HKWT	Chr2-A	84.0
HKWT	Chr2-A	118.0
HKWT	Chr2-A	130.0
HKWT	Chr2-A	84.0
HKWT	Chr2-A	219.0
HKWT	Chr2-A	130.0
HKWT	Chr2-A	887.0
HKWT	Chr2-A	118.0
HKWT	Chr2-A	603.0
HKWT	Chr2-A	129.0
HKWT	Chr2-A	170.0
HKWT	Chr2-A	401.0
HKWT	Chr2-A	588.0
HKWT	Chr2-A	401.0
HKWT	Chr2-A	129.0
HKWT	Chr2-A	118.0
HKWT	Chr2-A	219.0
HKWT	Chr2-A	248.0
HKWT	Chr2-A	789.0
HKWT	Chr2-A	118.0
HKWT	Chr2-A	357.0
HKWT	Chr2-A	219.0
HKWT	Chr2-A	530.0
HKWT	Chr2-A	101.0
HKWT	Chr2-A	118.0
HKWT	Chr2-A	84.0
HKWT	Chr2-A	314.0
HKWT	Chr2-A	573.0
HKWT	Chr2-A	259.0
HKWT	Chr2-A	219.0
HKWT	Chr2-A	185.0
HKWT	Chr2-A	101.0
HKWT	Chr2-A	185.0
HKWT	Chr2-A	129.0
HKWT	Chr2-A	303.0
HKWT	Chr2-A	101.0
HKWT	Chr2-A	401.0
HKWT	Chr2-A	219.0
HKWT	Chr2-A	129.0
HKWT	Chr2-A	573.0
HKWT	Chr2-A	758.0
HKWT	Chr2-A	118.0
HKWT	Chr2-A	530.0
HKWT	Chr2-A	118.0
HKWT	Chr2-A	185.0
HKWT	Chr2-A	887.0
HKWT	Chr2-A	170.0
HKWT	Chr2-A	118.0
HKWT	Chr2-A	530.0
HKWT	Chr2-A	216.0
HKWT	Chr2-A	185.0
HKWT	Chr2-A	129.0
HKWT	Chr2-A	530.0
HKWT	Chr2-A	887.0
HKWT	Chr2-A	170.0
HKWT	Chr2-A	118.0
HKWT	Chr2-A	118.0
HKWT	Chr2-A	187.0
HKWT	Chr2-A	170.0
HKWT	Chr2-A	185.0
HKWT	Chr2-A	530.0
HKWT	Chr2-A	187.0
HKWT	Chr2-A	118.0
HKWT	Chr2-A	216.0
HKWT	Chr2-A	170.0
HKWT	Chr2-A	118.0
HKWT	Chr2-A	101.0
HKWT	Chr2-A	573.0
HKWT	Chr2-A	1017.0
HKWT	Chr2-A	118.0
HKWT	Chr2-A	216.0
HKWT	Chr2-A	887.0
HKWT	Chr2-A	259.0
HKWT	Chr2-A	314.0
HKWT	Chr2-A	300.0
HKWT	Chr2-A	1006.0
HKWT	Chr2-A	703.0
HKWT	Chr2-A	717.0
HKWT	Chr2-A	530.0
HKWT	Chr2-A	118.0
HKWT	Chr2-A	357.0
HKWT	Chr2-A	530.0
HKWT	Chr2-A	216.0
HKWT	Chr2-A	185.0
HKWT	Chr2-A	118.0
HKWT	Chr2-A	401.0
HKWT	Chr2-A	118.0
HKWT	Chr2-A	259.0
HKWT	Chr2-A	588.0
HK_dWAPL	Chr2-A	790.0
HK_dWAPL	Chr2-A	101.0
HK_dWAPL	Chr2-A	1017.0
HK_dWAPL	Chr2-A	187.0
HK_dWAPL	Chr2-A	118.0
HK_dWAPL	Chr2-A	185.0
HK_dWAPL	Chr2-A	101.0
HK_dWAPL	Chr2-A	129.0
HK_dWAPL	Chr2-A	118.0
HK_dWAPL	Chr2-A	84.0
HK_dWAPL	Chr2-A	703.0
HK_dWAPL	Chr2-A	790.0
HK_dWAPL	Chr2-A	605.0
HK_dWAPL	Chr2-A	219.0
HK_dWAPL	Chr2-A	1107.0
HK_dWAPL	Chr2-A	1017.0
HK_dWAPL	Chr2-A	101.0
HK_dWAPL	Chr2-A	129.0
HK_dWAPL	Chr2-A	888.0
HK_dWAPL	Chr2-A	605.0
HK_dWAPL	Chr2-A	1135.0
HK_dWAPL	Chr2-A	118.0
HK_dWAPL	Chr2-A	185.0
HK_dWAPL	Chr2-A	303.0
HK_dWAPL	Chr2-A	703.0
HK_dWAPL	Chr2-A	185.0
HK_dWAPL	Chr2-A	101.0
HK_dWAPL	Chr2-A	303.0
HK_dWAPL	Chr2-A	1135.0
HK_dWAPL	Chr2-A	101.0
HK_dWAPL	Chr2-A	605.0
HK_dWAPL	Chr2-A	530.0
HK_dWAPL	Chr2-A	1107.0
HK_dWAPL	Chr2-A	129.0
HK_dWAPL	Chr2-A	1017.0
HK_dWAPL	Chr2-A	1006.0
HK_dWAPL	Chr2-A	185.0
HK_dWAPL	Chr2-A	1236.0
HK_dWAPL	Chr2-A	314.0
HK_dWAPL	Chr2-A	605.0
HK_dWAPL	Chr2-A	706.0
HK_dWAPL	Chr2-A	216.0
HK_dWAPL	Chr2-A	976.0
HK_dWAPL	Chr2-A	129.0
HK_dWAPL	Chr2-A	314.0
HK_dWAPL	Chr2-A	487.0
HK_dWAPL	Chr2-A	588.0
HK_dWAPL	Chr2-A	84.0
HK_dWAPL	Chr2-A	1191.0
HK_dWAPL	Chr2-A	300.0
HK_dWAPL	Chr2-A	401.0
HK_dWAPL	Chr2-A	706.0
HK_dWAPL	Chr2-A	129.0
HK_dWAPL	Chr2-A	530.0
HK_dWAPL	Chr2-A	219.0
HK_dWAPL	Chr2-A	129.0
HK_dWAPL	Chr2-A	303.0
HK_dWAPL	Chr2-A	185.0
HK_dWAPL	Chr2-A	101.0
HK_dWAPL	Chr2-A	605.0
HK_dWAPL	Chr2-A	401.0
HK_dWAPL	Chr2-A	401.0
HK_dWAPL	Chr2-A	185.0
HK_dWAPL	Chr2-A	403.0
HK_dWAPL	Chr2-A	101.0
HK_dWAPL	Chr2-A	1006.0
HK_dWAPL	Chr2-A	1135.0
HK_dWAPL	Chr2-A	84.0
HK_dWAPL	Chr2-A	314.0
HK_dWAPL	Chr2-A	1135.0
HK_dWAPL	Chr2-A	84.0
HK_dWAPL	Chr2-A	401.0
HK_dWAPL	Chr2-A	219.0
HK_dWAPL	Chr2-A	1107.0
HK_dWAPL	Chr2-A	170.0
HK_dWAPL	Chr2-A	130.0
HK_dWAPL	Chr2-A	314.0
HK_dWAPL	Chr2-A	118.0
HK_dWAPL	Chr2-A	185.0
HK_dWAPL	Chr2-A	703.0
HK_dWAPL	Chr2-A	216.0
HK_dWAPL	Chr2-A	1236.0
HK_dWAPL	Chr2-A	1006.0
HK_dWAPL	Chr2-A	573.0
HK_dWAPL	Chr2-A	129.0
HK_dWAPL	Chr2-A	357.0
HK_dWAPL	Chr2-A	185.0
HK_dWAPL	Chr2-A	219.0
HK_dWAPL	Chr2-A	170.0
HK_dWAPL	Chr2-A	758.0
HK_dWAPL	Chr2-A	605.0
HK_dWAPL	Chr2-A	187.0
HK_dWAPL	Chr2-A	129.0
HK_dWAPL	Chr2-A	130.0
HK_dWAPL	Chr2-A	401.0
HK_dWAPL	Chr2-A	357.0
HK_dWAPL	Chr2-A	401.0
HK_dWAPL	Chr2-A	216.0
HK_dWAPL	Chr2-A	248.0
HK_dWAPL	Chr2-A	717.0
HK_dWAPL	Chr2-A	357.0
HK_dWAPL	Chr2-A	1135.0
HK_dWAPL	Chr2-A	314.0
HK_dWAPL	Chr2-A	357.0
HK_dWAPL	Chr2-A	433.0
HK_dWAPL	Chr2-A	130.0
HK_dWAPL	Chr2-A	118.0
HK_dWAPL	Chr2-A	1135.0
HK_dWAPL	Chr2-A	357.0
HK_dWAPL	Chr2-A	487.0
HK_dWAPL	Chr2-A	101.0
HK_dWAPL	Chr2-A	758.0
HK_dWAPL	Chr2-A	487.0
HK_dWAPL	Chr2-A	1394.0
HK_dWAPL	Chr2-A	605.0
HK_dWAPL	Chr2-A	129.0
HK_dWAPL	Chr2-A	118.0
HK_dWAPL	Chr2-A	101.0
HK_dWAPL	Chr2-A	129.0
HK_dWAPL	Chr2-A	185.0
HK_dWAPL	Chr2-A	216.0
HK_dWAPL	Chr2-A	790.0
HK_dWAPL	Chr2-A	129.0
HK_dWAPL	Chr2-A	185.0
HK_dWAPL	Chr2-A	129.0
HK_dWAPL	Chr2-A	118.0
HK_dWAPL	Chr2-A	187.0
HK_dWAPL	Chr2-A	130.0
HK_dWAPL	Chr2-A	170.0
HK_dWAPL	Chr2-A	84.0
HK_dWAPL	Chr2-A	401.0
HK_dWAPL	Chr2-A	130.0
HK_dWAPL	Chr2-A	1236.0
HK_dWAPL	Chr2-A	401.0
HK_dWAPL	Chr2-A	1135.0
HK_dWAPL	Chr2-A	357.0
HK_dWAPL	Chr2-A	530.0
HK_dWAPL	Chr2-A	357.0
HK_dWAPL	Chr2-A	418.0
HK_dWAPL	Chr2-A	401.0
HK_dWAPL	Chr2-A	1135.0
HK_dWAPL	Chr2-A	357.0
HK_dWAPL	Chr2-A	185.0
HK_dWAPL	Chr2-A	129.0
HK_dWAPL	Chr2-A	605.0
HK_dWAPL	Chr2-A	216.0
HK_dWAPL	Chr2-A	357.0
HK_dWAPL	Chr2-A	1006.0
HK_dWAPL	Chr2-A	1107.0
HK_dWAPL	Chr2-A	1135.0
HK_dWAPL	Chr2-A	603.0
HK_dWAPL	Chr2-A	1135.0
HK_dWAPL	Chr2-A	129.0
HK_dWAPL	Chr2-A	401.0
HK_dWAPL	Chr2-A	84.0
HK_dWAPL	Chr2-A	357.0
HK_dWAPL	Chr2-A	758.0
HK_dWAPL	Chr2-A	129.0
HK_dWAPL	Chr2-A	1107.0
HK_dWAPL	Chr2-A	401.0
HK_dWAPL	Chr2-A	1017.0
HK_dWAPL	Chr2-A	1135.0
HK_dWAPL	Chr2-A	170.0
HK_dWAPL	Chr2-A	303.0
HK_dWAPL	Chr2-A	129.0
HK_dWAPL	Chr2-A	758.0
HK_dWAPL	Chr2-A	357.0
HK_dWAPL	Chr2-A	248.0
HK_dWAPL	Chr2-A	84.0
HK_dWAPL	Chr2-A	758.0
HK_dWAPL	Chr2-A	118.0
HK_dWAPL	Chr2-A	1135.0
HK_dWAPL	Chr2-A	357.0
HK_dWAPL	Chr2-A	248.0
HK_dWAPL	Chr2-A	101.0
HK_dWAPL	Chr2-A	118.0
HK_dWAPL	Chr2-A	129.0
HK_dWAPL	Chr2-A	487.0
HK_dWAPL	Chr2-A	216.0
HK_dWAPL	Chr2-A	185.0
HK_dWAPL	Chr2-A	84.0
HK_dWAPL	Chr2-A	758.0
HK_dWAPL	Chr2-A	357.0
HK_dWAPL	Chr2-A	130.0
HK_dWAPL	Chr2-A	1191.0
HK_dWAPL	Chr2-A	1006.0
HK_dWAPL	Chr2-A	758.0
HK_dWAPL	Chr2-A	170.0
HK_dWAPL	Chr2-A	219.0
HK_dWAPL	Chr2-A	888.0
HK_dWAPL	Chr2-A	1006.0
[truncated: 20,634 more rows]
