# Supplementary material for: Nanoscale 3D DNA tracing in non-denatured cells resolves the Cohesin-dependent loop architecture of the genome in situ
Source: Nat Commun. 2025 Jul 19;16:6673. doi: 10.1038/s41467-025-61689-y (PMC12276220; doi:10.1038/s41467-025-61689-y)
Supplement: Supplementary file 6 — Source Data [file 41467_2025_61689_MOESM6_ESM.zip › Supplementary_Fig7d_prop_stacked.csv]

cell_type	region	freq_nested
HKWT	Chr2-A	0.0
HKWT	Chr2-A	0.4
HKWT	Chr2-A	0.0
HKWT	Chr2-A	0.0
HKWT	Chr2-A	0.0
HKWT	Chr2-A	0.0
HKWT	Chr2-A	0.25
HKWT	Chr2-A	0.0
HKWT	Chr2-A	0.5
HKWT	Chr2-A	0.5454545454545454
HKWT	Chr2-A	0.0
HKWT	Chr2-A	0.0
HKWT	Chr2-A	0.0
HKWT	Chr2-A	0.0
HKWT	Chr2-A	0.0
HKWT	Chr2-A	0.0
HKWT	Chr2-A	0.0
HKWT	Chr2-A
HKWT	Chr2-A	0.5
HKWT	Chr2-A	0.0
HKWT	Chr2-A	0.0
HKWT	Chr2-A	0.2857142857142857
HKWT	Chr2-A	0.0
HKWT	Chr2-A	0.25
HKWT	Chr2-A	0.2857142857142857
HKWT	Chr2-A	0.0
HKWT	Chr2-A	0.42857142857142855
HKWT	Chr2-A	0.375
HKWT	Chr2-A	0.3333333333333333
HKWT	Chr2-A	0.0
HKWT	Chr2-A	0.0
HKWT	Chr2-A	0.45454545454545453
HKWT	Chr2-A	0.0
HKWT	Chr2-A	0.6521739130434783
HKWT	Chr2-A	0.0
HKWT	Chr2-A	0.1
HKWT	Chr2-A	0.3333333333333333
HKWT	Chr2-A	0.2222222222222222
HKWT	Chr2-A	0.0
HKWT	Chr2-A	0.0
HKWT	Chr2-A	0.0
HKWT	Chr2-A	0.0
HKWT	Chr2-A	0.0
HKWT	Chr2-A	0.0
HKWT	Chr2-A	0.0
HKWT	Chr2-A	0.0
HKWT	Chr2-A	0.0
HKWT	Chr2-A	0.0
HKWT	Chr2-A
HKWT	Chr2-A	0.0
HKWT	Chr2-A	0.0
HKWT	Chr2-A	0.0
HKWT	Chr2-A	0.0
HKWT	Chr2-A	0.0
HKWT	Chr2-A	0.0
HKWT	Chr2-A	0.0
HKWT	Chr2-A	0.3333333333333333
HKWT	Chr2-A	0.0
HKWT	Chr2-A
HKWT	Chr2-A	0.0
HKWT	Chr2-A	0.3333333333333333
HKWT	Chr2-A	0.2
HKWT	Chr2-A
HKWT	Chr2-A	0.0
HKWT	Chr2-A	0.0
HKWT	Chr2-A	0.0
HKWT	Chr2-A	0.25
HKWT	Chr2-A	0.0
HKWT	Chr2-A	0.0
HKWT	Chr2-A
HKWT	Chr2-A	0.0
HKWT	Chr2-A
HKWT	Chr2-A	0.0
HKWT	Chr2-A	0.0
HKWT	Chr2-A
HKWT	Chr2-A	0.0
HKWT	Chr2-A	0.0
HKWT	Chr2-A	0.0
HKWT	Chr2-A	0.0
HKWT	Chr2-A	0.0
HKWT	Chr2-A	0.0
HKWT	Chr2-A	0.0
HKWT	Chr2-A	0.0
HKWT	Chr2-A	0.16666666666666666
HKWT	Chr2-A	0.42857142857142855
HKWT	Chr2-A	0.0
HKWT	Chr2-A	0.0
HKWT	Chr2-A	0.42857142857142855
HKWT	Chr2-A	0.3333333333333333
HKWT	Chr2-A	0.0
HKWT	Chr2-A	0.3
HKWT	Chr2-A	0.0
HKWT	Chr2-A	0.0
HKWT	Chr2-A	0.0
HKWT	Chr2-A
HKWT	Chr2-A	0.4
HKWT	Chr2-A	0.375
HKWT	Chr2-A	0.0
HKWT	Chr2-A	0.0
HKWT	Chr2-A	0.0
HKWT	Chr2-A	0.25
HKWT	Chr2-A	0.2
HKWT	Chr2-A	0.6206896551724138
HKWT	Chr2-A	0.0
HKWT	Chr2-A	0.0
HKWT	Chr2-A	0.0
HKWT	Chr2-A	0.0
HKWT	Chr2-A	0.0
HKWT	Chr2-A
HKWT	Chr2-A	0.0
HKWT	Chr2-A	0.0
HKWT	Chr2-A
HKWT	Chr2-A	0.0
HKWT	Chr2-A	0.0
HKWT	Chr2-A	0.0
HKWT	Chr2-A	0.0
HKWT	Chr2-A	0.0
HKWT	Chr2-A
HKWT	Chr2-A	0.0
HKWT	Chr2-A	0.2
HKWT	Chr2-A	0.0
HKWT	Chr2-A	0.25
HKWT	Chr2-A	0.0
HKWT	Chr2-A	0.0
HKWT	Chr2-A	0.0
HKWT	Chr2-A	0.0
HKWT	Chr2-A	0.42857142857142855
HKWT	Chr2-A
HKWT	Chr2-A	0.0
HKWT	Chr2-A	0.0
HKWT	Chr2-A
HKWT	Chr2-A	0.0
HKWT	Chr2-A	0.3333333333333333
HKWT	Chr2-A	0.0
HKWT	Chr2-A	0.0
HKWT	Chr2-A	0.3333333333333333
HKWT	Chr2-A	0.3333333333333333
HKWT	Chr2-A	0.0
HKWT	Chr2-A	0.0
HKWT	Chr2-A	0.0
HKWT	Chr2-A	0.25
HKWT	Chr2-A	0.0
HKWT	Chr2-A	0.0
HKWT	Chr2-A	0.0
HKWT	Chr2-A	0.0
HKWT	Chr2-A	0.3333333333333333
HKWT	Chr2-A	0.0
HKWT	Chr2-A	0.0
HKWT	Chr2-A	0.0
HKWT	Chr2-A	0.0
HKWT	Chr2-A	0.0
HKWT	Chr2-A
HKWT	Chr2-A	0.25
HKWT	Chr2-A	0.0
HKWT	Chr2-A	0.25
HKWT	Chr2-A	0.0
HKWT	Chr2-A
HKWT	Chr2-A	0.0
HKWT	Chr2-A	0.0
HKWT	Chr2-A	0.25
HKWT	Chr2-A
HKWT	Chr2-A	0.42857142857142855
HKWT	Chr2-A	0.0
HKWT	Chr2-A	0.0
HKWT	Chr2-A	0.125
HKWT	Chr2-A	0.16666666666666666
HKWT	Chr2-A	0.0
HKWT	Chr2-A	0.0
HKWT	Chr2-A	0.0
HKWT	Chr2-A	0.14285714285714285
HKWT	Chr2-A
HKWT	Chr2-A	0.0
HKWT	Chr2-A	0.0
HKWT	Chr2-A	0.0
HKWT	Chr2-A
HKWT	Chr2-A	0.0
HKWT	Chr2-A	0.0
HKWT	Chr2-A	0.375
HKWT	Chr2-A	0.5
HKWT	Chr2-A	0.3333333333333333
HKWT	Chr2-A	0.0
HKWT	Chr2-A	0.0
HKWT	Chr2-A	0.0
HKWT	Chr2-A	0.5
HKWT	Chr2-A	0.0
HKWT	Chr2-A	0.0
HKWT	Chr2-A	0.0
HKWT	Chr2-A	0.0
HKWT	Chr2-A	0.0
HKWT	Chr2-A	0.42857142857142855
HKWT	Chr2-A	0.0
HKWT	Chr2-A	0.0
HKWT	Chr2-A	0.0
HKWT	Chr2-A
HKWT	Chr2-A	0.42857142857142855
HKWT	Chr2-A	0.3333333333333333
HKWT	Chr2-A	0.0
HKWT	Chr2-A	0.0
HKWT	Chr2-A	0.0
HKWT	Chr2-A
HKWT	Chr2-A	0.0
HKWT	Chr2-A
HKWT	Chr2-A	0.0
HKWT	Chr2-A	0.0
HKWT	Chr2-A	0.0
HKWT	Chr2-A
HKWT	Chr2-A	0.0
HKWT	Chr2-A	0.0
HKWT	Chr2-A	0.25
HKWT	Chr2-A	0.0
HKWT	Chr2-A	0.0
HKWT	Chr2-A	0.3333333333333333
HKWT	Chr2-A	0.0
HKWT	Chr2-A	0.0
HKWT	Chr2-A	0.0
HKWT	Chr2-A	0.0
HKWT	Chr2-A	0.0
HKWT	Chr2-A	0.3333333333333333
HKWT	Chr2-A	0.25
HKWT	Chr2-A	0.0
HKWT	Chr2-A	0.0
HKWT	Chr2-A	0.0
HKWT	Chr2-A
HKWT	Chr2-A	0.25
HKWT	Chr2-A	0.0
HKWT	Chr2-A	0.0
HKWT	Chr2-A
HKWT	Chr2-A
HKWT	Chr2-A	0.0
HKWT	Chr2-A	0.25
HKWT	Chr2-A	0.0
HKWT	Chr2-A	0.3333333333333333
HKWT	Chr2-A	0.0
HKWT	Chr2-A	0.2
HKWT	Chr2-A	0.25
HKWT	Chr2-A	0.0
HKWT	Chr2-A	0.0
HKWT	Chr2-A	0.0
HKWT	Chr2-A	0.0
HKWT	Chr2-A	0.0
HKWT	Chr2-A	0.0
HKWT	Chr2-A
HKWT	Chr2-A	0.0
HKWT	Chr2-A	0.0
HKWT	Chr2-A	0.0
HKWT	Chr2-A
HKWT	Chr2-A	0.5
HKWT	Chr2-A	0.0
HKWT	Chr2-A	0.0
HKWT	Chr2-A	0.0
HKWT	Chr2-A	0.0
HKWT	Chr2-A	0.0
HKWT	Chr2-A	0.0
HKWT	Chr2-A	0.0
HKWT	Chr2-A	0.25
HKWT	Chr2-A	0.2
HKWT	Chr2-A	0.0
HKWT	Chr2-A	0.0
HKWT	Chr2-A	0.0
HKWT	Chr2-A	0.0
HKWT	Chr2-A	0.0
HKWT	Chr2-A	0.2
HKWT	Chr2-A	0.0
HKWT	Chr2-A	0.25
HKWT	Chr2-A	0.0
HKWT	Chr2-A	0.0
HKWT	Chr2-A	0.14285714285714285
HKWT	Chr2-A
HKWT	Chr2-A	0.0
HKWT	Chr2-A	0.0
HKWT	Chr2-A	0.2
HKWT	Chr2-A	0.5555555555555556
HKWT	Chr2-A	0.0
HKWT	Chr2-A	0.0
HKWT	Chr2-A	0.0
HKWT	Chr2-A	0.0
HKWT	Chr2-A	0.0
HKWT	Chr2-A
HKWT	Chr2-A	0.0
HKWT	Chr2-A	0.3333333333333333
HKWT	Chr2-A	0.0
HKWT	Chr2-A	0.0
HKWT	Chr2-A	0.2
HKWT	Chr2-A	0.3333333333333333
HKWT	Chr2-A	0.0
HKWT	Chr2-A	0.0
HKWT	Chr2-A	0.25
HKWT	Chr2-A	0.25
HKWT	Chr2-A
HKWT	Chr2-A	0.0
HKWT	Chr2-A	0.0
HKWT	Chr2-A	0.25
HKWT	Chr2-A	0.3333333333333333
HKWT	Chr2-A	0.2857142857142857
HKWT	Chr2-A
HKWT	Chr2-A	0.0
HKWT	Chr2-A
HKWT	Chr2-A	0.0
HKWT	Chr2-A
HKWT	Chr2-A	0.0
HKWT	Chr2-A	0.0
HKWT	Chr2-A	0.375
HKWT	Chr2-A	0.0
HKWT	Chr2-A	0.0
HKWT	Chr2-A	0.0
HKWT	Chr2-A	0.0
HKWT	Chr2-A	0.0
HKWT	Chr2-A
HKWT	Chr2-A	0.0
HKWT	Chr2-A	0.0
HKWT	Chr2-A	0.36363636363636365
HKWT	Chr2-A
HKWT	Chr2-A	0.0
HKWT	Chr2-A	0.0
HKWT	Chr2-A	0.0
HKWT	Chr2-A	0.0
HKWT	Chr2-A	0.0
HKWT	Chr2-A	0.25
HKWT	Chr2-A	0.3333333333333333
HKWT	Chr2-A	0.0
HKWT	Chr2-A	0.0
HKWT	Chr2-A	0.0
HKWT	Chr2-A	0.0
HKWT	Chr2-A	0.0
HKWT	Chr2-A	0.0
HKWT	Chr2-A	0.0
HKWT	Chr2-A	0.3333333333333333
HKWT	Chr2-A
HKWT	Chr2-A	0.0
HKWT	Chr2-A	0.0
HKWT	Chr2-A	0.0
HKWT	Chr2-A	0.0
HKWT	Chr2-A	0.0
HKWT	Chr2-A	0.0
HKWT	Chr2-A	0.0
HKWT	Chr2-A	0.0
HKWT	Chr2-A	0.0
HKWT	Chr2-A	0.0
HKWT	Chr2-A	0.0
HKWT	Chr2-A	0.25
HKWT	Chr2-A
HKWT	Chr2-A	0.25
HKWT	Chr2-A	0.0
HKWT	Chr2-A	0.0
HKWT	Chr2-A
HKWT	Chr2-A	0.0
HKWT	Chr2-A	0.0
HKWT	Chr2-A
HKWT	Chr2-A	0.0
HKWT	Chr2-A	0.0
HKWT	Chr2-A	0.0
HKWT	Chr2-A	0.0
HKWT	Chr2-A	0.0
HKWT	Chr2-A	0.25
HKWT	Chr2-A	0.0
HKWT	Chr2-A	0.0
HKWT	Chr2-A	0.0
HKWT	Chr2-A	0.3333333333333333
HKWT	Chr2-A	0.0
HKWT	Chr2-A	0.0
HKWT	Chr2-A	0.0
HKWT	Chr2-A	0.0
HKWT	Chr2-A
HKWT	Chr2-A	0.0
HKWT	Chr2-A	0.0
HKWT	Chr2-A	0.0
HKWT	Chr2-A	0.0
HKWT	Chr2-A	0.25
HKWT	Chr2-A	0.2
HKWT	Chr2-A	0.0
HKWT	Chr2-A	0.0
HKWT	Chr2-A	0.0
HKWT	Chr2-A	0.0
HKWT	Chr2-A	0.0
HKWT	Chr2-A	0.0
HKWT	Chr2-A
HKWT	Chr2-A	0.0
HKWT	Chr2-A	0.0
HKWT	Chr2-A
HKWT	Chr2-A	0.0
HKWT	Chr2-A	0.0
HKWT	Chr2-A	0.0
HKWT	Chr2-A
HKWT	Chr2-A
HKWT	Chr2-A
HKWT	Chr2-A	0.0
HKWT	Chr2-A	0.0
HKWT	Chr2-A	0.0
HKWT	Chr2-A	0.0
HKWT	Chr2-A	0.0
HKWT	Chr2-A	0.0
HKWT	Chr2-A
HKWT	Chr2-A
HKWT	Chr2-A	0.3333333333333333
HKWT	Chr2-A	0.0
HKWT	Chr2-A	0.0
HKWT	Chr2-A	0.0
HKWT	Chr2-A	0.0
HKWT	Chr2-A
HKWT	Chr2-A	0.0
HKWT	Chr2-A	0.25
HKWT	Chr2-A	0.0
HKWT	Chr2-A	0.0
HKWT	Chr2-A	0.0
HKWT	Chr2-A	0.0
HKWT	Chr2-A	0.0
HKWT	Chr2-A	0.0
HKWT	Chr2-A
HKWT	Chr2-A	0.0
HKWT	Chr2-A	0.0
HKWT	Chr2-A	0.0
HKWT	Chr2-A
HKWT	Chr2-A	0.0
HKWT	Chr2-A	0.25
HKWT	Chr2-A	0.0
HKWT	Chr2-A	0.0
HKWT	Chr2-A	0.5
HKWT	Chr2-A	0.0
HKWT	Chr2-A	0.25
HKWT	Chr2-A	0.16666666666666666
HKWT	Chr2-A	0.0
HKWT	Chr2-A
HKWT	Chr2-A	0.5
HKWT	Chr2-A	0.2
HKWT	Chr2-A	0.25
HKWT	Chr2-A	0.0
HKWT	Chr2-A	0.0
HKWT	Chr2-A	0.0
HKWT	Chr2-A	0.0
HKWT	Chr2-A	0.25
HKWT	Chr2-A	0.68
HKWT	Chr2-A	0.0
HKWT	Chr2-A	0.25
HKWT	Chr2-A	0.2
HKWT	Chr2-A	0.0
HKWT	Chr2-A	0.0
HKWT	Chr2-A	0.0
HKWT	Chr2-A	0.0
HKWT	Chr2-A	0.0
HKWT	Chr2-A	0.0
HKWT	Chr2-A
HKWT	Chr2-A	0.3333333333333333
HKWT	Chr2-A	0.0
HKWT	Chr2-A	0.0
HKWT	Chr2-A	0.0
HKWT	Chr2-A
HKWT	Chr2-A	0.0
HKWT	Chr2-A	0.25
HKWT	Chr2-A	0.0
HKWT	Chr2-A	0.0
HKWT	Chr2-A	0.5
HKWT	Chr2-A	0.0
HKWT	Chr2-A	0.0
HKWT	Chr2-A	0.0
HKWT	Chr2-A
HKWT	Chr2-A	0.3333333333333333
HKWT	Chr2-A	0.25
HKWT	Chr2-A	0.3333333333333333
HKWT	Chr2-A
HKWT	Chr2-A	0.2
HKWT	Chr2-A	0.2857142857142857
HKWT	Chr2-A	0.0
HKWT	Chr2-A
HKWT	Chr2-A	0.0
HKWT	Chr2-A
HKWT	Chr2-A	0.0
HKWT	Chr2-A	0.0
HKWT	Chr2-A	0.0
HKWT	Chr2-A	0.0
HKWT	Chr2-A	0.3333333333333333
HKWT	Chr2-A	0.0
HKWT	Chr2-A	0.0
HKWT	Chr2-A	0.0
HKWT	Chr2-A	0.16666666666666666
HKWT	Chr2-A	0.3333333333333333
HKWT	Chr2-A
HKWT	Chr2-A	0.5
HKWT	Chr2-A	0.2
HKWT	Chr2-A
HKWT	Chr2-A	0.0
HKWT	Chr2-A
HKWT	Chr2-A	0.0
HKWT	Chr2-A	0.0
HKWT	Chr2-A	0.25
HKWT	Chr2-A	0.0
HKWT	Chr2-A	0.3333333333333333
HKWT	Chr2-A	0.0
HKWT	Chr2-A	0.0
HKWT	Chr2-A	0.25
HKWT	Chr2-A	0.25
HKWT	Chr2-A	0.0
HKWT	Chr2-A	0.0
HKWT	Chr2-A	0.0
HKWT	Chr2-A	0.0
HKWT	Chr2-A	0.0
HKWT	Chr2-A	0.0
HKWT	Chr2-A	0.2
HKWT	Chr2-A	0.16666666666666666
HKWT	Chr2-A	0.0
HKWT	Chr2-A	0.0
HKWT	Chr2-A	0.0
HKWT	Chr2-A	0.4
HKWT	Chr2-A	0.0
HKWT	Chr2-A
HKWT	Chr2-A	0.25
HKWT	Chr2-A	0.0
HKWT	Chr2-A	0.0
HKWT	Chr2-A	0.0
HKWT	Chr2-A
HKWT	Chr2-A	0.0
HKWT	Chr2-A	0.0
HKWT	Chr2-A	0.25
HKWT	Chr2-A
HKWT	Chr2-A	0.0
HKWT	Chr2-A	0.0
HKWT	Chr2-A	0.3333333333333333
HKWT	Chr2-A	0.0
HKWT	Chr2-A	0.625
HKWT	Chr2-A	0.0
HKWT	Chr2-A	0.0
HKWT	Chr2-A
HKWT	Chr2-A	0.0
HKWT	Chr2-A	0.0
HKWT	Chr2-A	0.0
HKWT	Chr2-A	0.25
HKWT	Chr2-A	0.0
HKWT	Chr2-A	0.0
HKWT	Chr2-A	0.3333333333333333
HKWT	Chr2-A
HKWT	Chr2-A	0.25
HKWT	Chr2-A	0.0
HKWT	Chr2-A	0.0
HKWT	Chr2-A	0.0
HKWT	Chr2-A	0.0
HKWT	Chr2-A	0.0
HKWT	Chr2-A
HKWT	Chr2-A	0.0
HKWT	Chr2-A	0.0
HKWT	Chr2-A	0.2
HKWT	Chr2-A	0.0
HKWT	Chr2-A
HKWT	Chr2-A	0.2857142857142857
HKWT	Chr2-A	0.0
HKWT	Chr2-A	0.3333333333333333
HKWT	Chr2-A	0.0
HKWT	Chr2-A	0.25
HKWT	Chr2-A	0.25
HKWT	Chr2-A	0.0
HKWT	Chr2-A	0.0
HKWT	Chr2-A
HKWT	Chr2-A	0.0
HKWT	Chr2-A
HKWT	Chr2-A	0.3333333333333333
HKWT	Chr2-A	0.0
HKWT	Chr2-A	0.0
HKWT	Chr2-A	0.0
HKWT	Chr2-A	0.0
HKWT	Chr2-A	0.0
HKWT	Chr2-A	0.0
HKWT	Chr2-A	0.6
HKWT	Chr2-A	0.4444444444444444
HKWT	Chr2-A	0.0
HKWT	Chr2-A	0.0
HKWT	Chr2-A	0.0
HKWT	Chr2-A	0.0
HKWT	Chr2-A
HKWT	Chr2-A	0.0
HKWT	Chr2-A
HKWT	Chr2-A	0.25
HKWT	Chr2-A	0.0
HKWT	Chr2-A	0.0
HKWT	Chr2-A	0.0
HKWT	Chr2-A
HKWT	Chr2-A	0.0
HKWT	Chr2-A	0.0
HKWT	Chr2-A	0.0
HKWT	Chr2-A	0.0
HKWT	Chr2-A
HKWT	Chr2-A	0.0
HKWT	Chr2-A	0.0
HKWT	Chr2-A
HKWT	Chr2-A	0.0
HKWT	Chr2-A	0.0
HKWT	Chr2-A	0.0
HKWT	Chr2-A	0.0
HKWT	Chr2-A	0.0
HKWT	Chr2-A	0.0
HKWT	Chr2-A	0.0
HKWT	Chr2-A	0.0
HKWT	Chr2-A	0.0
HKWT	Chr2-A	0.0
HKWT	Chr2-A	0.0
HKWT	Chr2-A	0.3333333333333333
HKWT	Chr2-A	0.0
HKWT	Chr2-A	0.25
HKWT	Chr2-A	0.0
HKWT	Chr2-A	0.0
HKWT	Chr2-A	0.0
HKWT	Chr2-A	0.0
HKWT	Chr2-A	0.0
HKWT	Chr2-A	0.0
HKWT	Chr2-A	0.0
HKWT	Chr2-A	0.0
HKWT	Chr2-A	0.0
HKWT	Chr2-A	0.5
HKWT	Chr2-A	0.0
HKWT	Chr2-A
HKWT	Chr2-A	0.25
HKWT	Chr2-A	0.0
HKWT	Chr2-A
HKWT	Chr2-A	0.375
HKWT	Chr2-A	0.5
HKWT	Chr2-A	0.0
HKWT	Chr2-A	0.0
HKWT	Chr2-A	0.0
HKWT	Chr2-A	0.0
HKWT	Chr2-A	0.46153846153846156
HKWT	Chr2-A
HKWT	Chr2-A	0.46153846153846156
HKWT	Chr2-A	0.0
HKWT	Chr2-A	0.0
HKWT	Chr2-A	0.0
HKWT	Chr2-A	0.0
HKWT	Chr2-A	0.0
HKWT	Chr2-A	0.0
HKWT	Chr2-A	0.0
HKWT	Chr2-A	0.5
HKWT	Chr2-A	0.0
HKWT	Chr2-A	0.38461538461538464
HKWT	Chr2-A
HKWT	Chr2-A	0.0
HKWT	Chr2-A	0.0
HKWT	Chr2-A	0.0
HKWT	Chr2-A	0.6
HKWT	Chr2-A	0.0
HKWT	Chr2-A	0.0
HKWT	Chr2-A	0.0
HKWT	Chr2-A	0.0
HKWT	Chr2-A	0.0
HKWT	Chr2-A	0.0
HKWT	Chr2-A	0.0
HKWT	Chr2-A	0.0
HKWT	Chr2-A	0.0
HKWT	Chr2-A	0.25
HKWT	Chr2-A
HKWT	Chr2-A	0.0
HKWT	Chr2-A	0.0
HKWT	Chr2-A	0.0
HKWT	Chr2-A	0.3333333333333333
HKWT	Chr2-A	0.25
HKWT	Chr2-A	0.0
HKWT	Chr2-A	0.0
HKWT	Chr2-A
HKWT	Chr2-A	0.25
HKWT	Chr2-A	0.25
HKWT	Chr2-A	0.0
HKWT	Chr2-A	0.0
HKWT	Chr2-A	0.0
HKWT	Chr2-A	0.0
HKWT	Chr2-A	0.0
HKWT	Chr2-A	0.0
HKWT	Chr2-A	0.3333333333333333
HKWT	Chr2-A	0.4444444444444444
HKWT	Chr2-A	0.0
HKWT	Chr2-A	0.0
HKWT	Chr2-A	0.0
HKWT	Chr2-A	0.0
HKWT	Chr2-A	0.25
HKWT	Chr2-A	0.0
HKWT	Chr2-A	0.0
HKWT	Chr2-A	0.0
HKWT	Chr2-A	0.0
HKWT	Chr2-A	0.0
HKWT	Chr2-A	0.0
HKWT	Chr2-A	0.0
HKWT	Chr2-A	0.2857142857142857
HKWT	Chr2-A	0.0
HKWT	Chr2-A
HKWT	Chr2-A	0.25
HKWT	Chr2-A
HKWT	Chr2-A	0.0
HKWT	Chr2-A	0.0
HKWT	Chr2-A	0.0
HKWT	Chr2-A
HKWT	Chr2-A	0.3
HKWT	Chr2-A	0.0
HKWT	Chr2-A	0.0
HKWT	Chr2-A
HKWT	Chr2-A	0.0
HKWT	Chr2-A	0.0
HKWT	Chr2-A	0.0
HKWT	Chr2-A	0.0
HKWT	Chr2-A	0.0
HKWT	Chr2-A	0.0
HKWT	Chr2-A	0.0
HKWT	Chr2-A	0.0
HKWT	Chr2-A
HKWT	Chr2-A	0.0
HKWT	Chr2-A	0.0
HKWT	Chr2-A	0.0
HKWT	Chr2-A	0.0
HKWT	Chr2-A	0.0
HKWT	Chr2-A	0.0
HKWT	Chr2-A	0.0
HKWT	Chr2-A	0.0
HKWT	Chr2-A	0.0
HKWT	Chr2-A	0.0
HKWT	Chr2-A	0.0
HKWT	Chr2-A
HKWT	Chr2-A	0.0
HKWT	Chr2-A	0.0
HKWT	Chr2-A
HKWT	Chr2-A	0.0
HKWT	Chr2-A	0.0
HKWT	Chr2-A	0.0
HKWT	Chr2-A	0.3333333333333333
HKWT	Chr2-A	0.0
HKWT	Chr2-A	0.0
HKWT	Chr2-A
HKWT	Chr2-A	0.2
HKWT	Chr2-A	0.0
HKWT	Chr2-A	0.0
HKWT	Chr2-A	0.0
HKWT	Chr2-A	0.25
HKWT	Chr2-A	0.0
HKWT	Chr2-A	0.2
HKWT	Chr2-A	0.3333333333333333
HKWT	Chr2-A	0.0
HKWT	Chr2-A	0.0
HKWT	Chr2-A	0.0
HKWT	Chr2-A	0.0
HKWT	Chr2-A	0.0
HKWT	Chr2-A	0.375
HKWT	Chr2-A	0.0
HKWT	Chr2-A	0.0
HKWT	Chr2-A	0.0
HKWT	Chr2-A	0.3333333333333333
HKWT	Chr2-A
HKWT	Chr2-A	0.25
HKWT	Chr2-A
HKWT	Chr2-A
HKWT	Chr2-A	0.2
HKWT	Chr2-A	0.2
HKWT	Chr2-A
HKWT	Chr2-A	0.0
HKWT	Chr2-A	0.0
HKWT	Chr2-A	0.0
HKWT	Chr2-A	0.2857142857142857
HKWT	Chr2-A	0.0
HKWT	Chr2-A
HKWT	Chr2-A	0.0
HKWT	Chr2-A
HKWT	Chr2-A	0.0
HKWT	Chr2-A
HKWT	Chr2-A	0.0
HKWT	Chr2-A	0.4
HKWT	Chr2-A	0.2
HKWT	Chr2-A	0.3333333333333333
HKWT	Chr2-A
HKWT	Chr2-A	0.0
HKWT	Chr2-A	0.0
HKWT	Chr2-A	0.0
HKWT	Chr2-A	0.4
HKWT	Chr2-A
HKWT	Chr2-A	0.0
HKWT	Chr2-A	0.0
HKWT	Chr2-A	0.0
HKWT	Chr2-A	0.0
HKWT	Chr2-A	0.0
HKWT	Chr2-A	0.0
HKWT	Chr2-A
HKWT	Chr2-A
HKWT	Chr2-A	0.0
HKWT	Chr2-A	0.0
HKWT	Chr2-A	0.5
HKWT	Chr2-A	0.0
HKWT	Chr2-A	0.3333333333333333
HKWT	Chr2-A	0.0
HKWT	Chr2-A	0.0
HKWT	Chr2-A	0.0
HKWT	Chr2-A	0.0
HKWT	Chr2-A	0.0
HKWT	Chr2-A	0.5454545454545454
HKWT	Chr2-A	0.0
HKWT	Chr2-A
HKWT	Chr2-A	0.0
HKWT	Chr2-A	0.0
HKWT	Chr2-A	0.2
HKWT	Chr2-A	0.25
HKWT	Chr2-A
HKWT	Chr2-A	0.16666666666666666
HKWT	Chr2-A	0.0
HKWT	Chr2-A	0.2
HKWT	Chr2-A	0.0
HKWT	Chr2-A	0.6
HKWT	Chr2-A	0.0
HKWT	Chr2-A	0.0
HKWT	Chr2-A	0.0
HKWT	Chr2-A	0.0
HKWT	Chr2-A	0.3333333333333333
HKWT	Chr2-A	0.0
HKWT	Chr2-A	0.0
HKWT	Chr2-A	0.0
HKWT	Chr2-A	0.0
HKWT	Chr2-A	0.0
HKWT	Chr2-A	0.2
HKWT	Chr2-A
HKWT	Chr2-A	0.25
HKWT	Chr2-A	0.5
HKWT	Chr2-A
HKWT	Chr2-A	0.0
HKWT	Chr2-A	0.42857142857142855
HKWT	Chr2-A	0.25
HKWT	Chr2-A	0.0
HKWT	Chr2-A	0.0
HKWT	Chr2-A	0.0
HKWT	Chr2-A	0.0
HKWT	Chr2-A	0.0
HKWT	Chr2-A	0.25
HKWT	Chr2-A	0.0
HKWT	Chr2-A	0.0
HKWT	Chr2-A	0.0
HKWT	Chr2-A
HKWT	Chr2-A	0.2
HKWT	Chr2-A
HKWT	Chr2-A	0.0
HKWT	Chr2-A	0.0
HKWT	Chr2-A	0.0
HKWT	Chr2-A	0.0
HKWT	Chr2-A	0.5
HKWT	Chr2-A	0.0
HKWT	Chr2-A	0.0
HKWT	Chr2-A	0.0
HKWT	Chr2-A	0.0
HKWT	Chr2-A	0.42857142857142855
HKWT	Chr2-A	0.0
HKWT	Chr2-A
HKWT	Chr2-A	0.0
HKWT	Chr2-A	0.42857142857142855
HKWT	Chr2-A
HKWT	Chr2-A	0.0
HKWT	Chr2-A	0.0
HKWT	Chr2-A	0.0
HKWT	Chr2-A	0.2857142857142857
HKWT	Chr2-A	0.0
HKWT	Chr2-A
HKWT	Chr2-A	0.0
HKWT	Chr2-A	0.0
HKWT	Chr2-A
HKWT	Chr2-A	0.0
HKWT	Chr2-A
HKWT	Chr2-A	0.0
HKWT	Chr2-A	0.0
HKWT	Chr2-A	0.0
HK_dWAPL	Chr2-A
HK_dWAPL	Chr2-A	0.0
HK_dWAPL	Chr2-A	0.0
HK_dWAPL	Chr2-A	0.7142857142857143
HK_dWAPL	Chr2-A	0.14285714285714285
HK_dWAPL	Chr2-A
HK_dWAPL	Chr2-A	0.0
HK_dWAPL	Chr2-A	0.0
HK_dWAPL	Chr2-A	0.42857142857142855
HK_dWAPL	Chr2-A	0.0
HK_dWAPL	Chr2-A	0.0
HK_dWAPL	Chr2-A	0.16666666666666666
HK_dWAPL	Chr2-A	0.42857142857142855
HK_dWAPL	Chr2-A	0.0
HK_dWAPL	Chr2-A	0.16666666666666666
HK_dWAPL	Chr2-A	0.0
HK_dWAPL	Chr2-A	0.0
HK_dWAPL	Chr2-A	0.4
HK_dWAPL	Chr2-A	0.0
HK_dWAPL	Chr2-A	0.5
HK_dWAPL	Chr2-A	0.0
HK_dWAPL	Chr2-A	0.0
HK_dWAPL	Chr2-A	0.0
HK_dWAPL	Chr2-A	0.0
HK_dWAPL	Chr2-A	0.375
HK_dWAPL	Chr2-A	0.0
HK_dWAPL	Chr2-A	0.14285714285714285
HK_dWAPL	Chr2-A	0.0
HK_dWAPL	Chr2-A	0.6
HK_dWAPL	Chr2-A	0.16666666666666666
HK_dWAPL	Chr2-A	0.0
HK_dWAPL	Chr2-A	0.0
HK_dWAPL	Chr2-A	0.3333333333333333
HK_dWAPL	Chr2-A	0.0
HK_dWAPL	Chr2-A	0.0
HK_dWAPL	Chr2-A	0.0
HK_dWAPL	Chr2-A	0.0
HK_dWAPL	Chr2-A	0.0
HK_dWAPL	Chr2-A	0.5
HK_dWAPL	Chr2-A	0.3333333333333333
HK_dWAPL	Chr2-A	0.6666666666666666
HK_dWAPL	Chr2-A	0.0
HK_dWAPL	Chr2-A	0.3333333333333333
HK_dWAPL	Chr2-A	0.0
HK_dWAPL	Chr2-A	0.5
HK_dWAPL	Chr2-A	0.0
HK_dWAPL	Chr2-A
HK_dWAPL	Chr2-A	0.0
HK_dWAPL	Chr2-A	0.0
HK_dWAPL	Chr2-A	0.25
HK_dWAPL	Chr2-A	0.25
HK_dWAPL	Chr2-A	0.0
HK_dWAPL	Chr2-A	0.0
HK_dWAPL	Chr2-A	0.42857142857142855
HK_dWAPL	Chr2-A	0.0
HK_dWAPL	Chr2-A	0.0
HK_dWAPL	Chr2-A	0.6190476190476191
HK_dWAPL	Chr2-A	0.16666666666666666
HK_dWAPL	Chr2-A	0.25
HK_dWAPL	Chr2-A	0.3333333333333333
HK_dWAPL	Chr2-A	0.0
HK_dWAPL	Chr2-A	0.0
HK_dWAPL	Chr2-A	0.375
HK_dWAPL	Chr2-A	0.4
HK_dWAPL	Chr2-A	0.2857142857142857
HK_dWAPL	Chr2-A	0.16666666666666666
HK_dWAPL	Chr2-A	0.0
HK_dWAPL	Chr2-A	0.25
HK_dWAPL	Chr2-A	0.0
HK_dWAPL	Chr2-A	0.0
HK_dWAPL	Chr2-A
HK_dWAPL	Chr2-A	0.25
HK_dWAPL	Chr2-A	0.0
HK_dWAPL	Chr2-A	0.0
HK_dWAPL	Chr2-A	0.0
HK_dWAPL	Chr2-A	0.0
HK_dWAPL	Chr2-A	0.2857142857142857
HK_dWAPL	Chr2-A	0.5
HK_dWAPL	Chr2-A	0.0
HK_dWAPL	Chr2-A	0.16666666666666666
HK_dWAPL	Chr2-A	0.2
HK_dWAPL	Chr2-A	0.25
HK_dWAPL	Chr2-A	0.14285714285714285
HK_dWAPL	Chr2-A	0.0
HK_dWAPL	Chr2-A	0.0
HK_dWAPL	Chr2-A	0.2
HK_dWAPL	Chr2-A	0.0
HK_dWAPL	Chr2-A	0.125
HK_dWAPL	Chr2-A	0.0
HK_dWAPL	Chr2-A	0.3333333333333333
HK_dWAPL	Chr2-A	0.0
HK_dWAPL	Chr2-A	0.0
HK_dWAPL	Chr2-A	0.0
HK_dWAPL	Chr2-A	0.0
HK_dWAPL	Chr2-A	0.375
HK_dWAPL	Chr2-A	0.0
HK_dWAPL	Chr2-A	0.14285714285714285
HK_dWAPL	Chr2-A	0.0
HK_dWAPL	Chr2-A	0.6
HK_dWAPL	Chr2-A	0.16666666666666666
HK_dWAPL	Chr2-A	0.0
HK_dWAPL	Chr2-A	0.0
HK_dWAPL	Chr2-A	0.3333333333333333
HK_dWAPL	Chr2-A	0.0
HK_dWAPL	Chr2-A	0.0
HK_dWAPL	Chr2-A	0.0
HK_dWAPL	Chr2-A	0.0
HK_dWAPL	Chr2-A	0.0
HK_dWAPL	Chr2-A	0.0
HK_dWAPL	Chr2-A	0.0
rouse_ds	Chr2-A	0.2
rouse_ds	Chr2-A	0.0
rouse_ds	Chr2-A	0.0
rouse_ds	Chr2-A	0.0
rouse_ds	Chr2-A	0.2
rouse_ds	Chr2-A	0.0
rouse_ds	Chr2-A	0.3333333333333333
rouse_ds	Chr2-A	0.0
rouse_ds	Chr2-A	0.0
rouse_ds	Chr2-A	0.0
rouse_ds	Chr2-A	0.0
rouse_ds	Chr2-A	0.45454545454545453
rouse_ds	Chr2-A	0.0
rouse_ds	Chr2-A	0.0
rouse_ds	Chr2-A	0.0
rouse_ds	Chr2-A	0.0
rouse_ds	Chr2-A	0.25
rouse_ds	Chr2-A	0.0
rouse_ds	Chr2-A	0.3333333333333333
rouse_ds	Chr2-A	0.5
rouse_ds	Chr2-A
rouse_ds	Chr2-A	0.375
rouse_ds	Chr2-A	0.25
rouse_ds	Chr2-A	0.0
rouse_ds	Chr2-A	0.0
rouse_ds	Chr2-A
rouse_ds	Chr2-A	0.0
rouse_ds	Chr2-A
rouse_ds	Chr2-A	0.0
rouse_ds	Chr2-A	0.25
rouse_ds	Chr2-A	0.2857142857142857
rouse_ds	Chr2-A	0.0
rouse_ds	Chr2-A	0.0
rouse_ds	Chr2-A	0.25
rouse_ds	Chr2-A	0.2857142857142857
rouse_ds	Chr2-A	0.5
rouse_ds	Chr2-A	0.3333333333333333
rouse_ds	Chr2-A	0.2857142857142857
rouse_ds	Chr2-A	0.2
rouse_ds	Chr2-A	0.0
rouse_ds	Chr2-A	0.0
rouse_ds	Chr2-A
rouse_ds	Chr2-A
rouse_ds	Chr2-A	0.0
rouse_ds	Chr2-A	0.0
rouse_ds	Chr2-A	0.0
rouse_ds	Chr2-A
rouse_ds	Chr2-A	0.0
rouse_ds	Chr2-A
rouse_ds	Chr2-A
rouse_ds	Chr2-A	0.0
rouse_ds	Chr2-A	0.25
rouse_ds	Chr2-A	0.25
rouse_ds	Chr2-A	0.4
rouse_ds	Chr2-A	0.2
rouse_ds	Chr2-A	0.0
rouse_ds	Chr2-A	0.0
rouse_ds	Chr2-A	0.0
rouse_ds	Chr2-A	0.0
rouse_ds	Chr2-A	0.3333333333333333
rouse_ds	Chr2-A	0.0
rouse_ds	Chr2-A	0.4166666666666667
rouse_ds	Chr2-A	0.16666666666666666
rouse_ds	Chr2-A	0.25
rouse_ds	Chr2-A	0.2
rouse_ds	Chr2-A	0.3333333333333333
rouse_ds	Chr2-A	0.25
rouse_ds	Chr2-A	0.42857142857142855
rouse_ds	Chr2-A	0.45454545454545453
rouse_ds	Chr2-A	0.0
rouse_ds	Chr2-A	0.25
rouse_ds	Chr2-A	0.25
rouse_ds	Chr2-A	0.0
rouse_ds	Chr2-A	0.0
rouse_ds	Chr2-A	0.0
rouse_ds	Chr2-A	0.0
rouse_ds	Chr2-A	0.0
rouse_ds	Chr2-A	0.3333333333333333
rouse_ds	Chr2-A	0.3333333333333333
rouse_ds	Chr2-A	0.25
rouse_ds	Chr2-A	0.2857142857142857
rouse_ds	Chr2-A	0.5
rouse_ds	Chr2-A	0.25
rouse_ds	Chr2-A	0.3333333333333333
rouse_ds	Chr2-A	0.0
rouse_ds	Chr2-A	0.0
rouse_ds	Chr2-A	0.0
rouse_ds	Chr2-A	0.5
rouse_ds	Chr2-A	0.4
rouse_ds	Chr2-A	0.2857142857142857
rouse_ds	Chr2-A	0.0
rouse_ds	Chr2-A	0.0
rouse_ds	Chr2-A	0.25
rouse_ds	Chr2-A	0.25
rouse_ds	Chr2-A	0.0
rouse_ds	Chr2-A	0.42857142857142855
rouse_ds	Chr2-A	0.0
rouse_ds	Chr2-A	0.0
rouse_ds	Chr2-A	0.25
rouse_ds	Chr2-A	0.25
rouse_ds	Chr2-A	0.0
rouse_ds	Chr2-A	0.0
rouse_ds	Chr2-A	0.0
rouse_ds	Chr2-A	0.0
rouse_ds	Chr2-A	0.0
rouse_ds	Chr2-A	0.0
rouse_ds	Chr2-A	0.0
rouse_ds	Chr2-A	0.0
rouse_ds	Chr2-A	0.3333333333333333
rouse_ds	Chr2-A
rouse_ds	Chr2-A	0.25
rouse_ds	Chr2-A	0.3333333333333333
rouse_ds	Chr2-A	0.16666666666666666
rouse_ds	Chr2-A	0.0
rouse_ds	Chr2-A	0.375
rouse_ds	Chr2-A	0.375
rouse_ds	Chr2-A	0.5
rouse_ds	Chr2-A	0.25
rouse_ds	Chr2-A	0.2857142857142857
rouse_ds	Chr2-A	0.3333333333333333
rouse_ds	Chr2-A	0.0
rouse_ds	Chr2-A	0.0
rouse_ds	Chr2-A	0.2857142857142857
rouse_ds	Chr2-A	0.0
rouse_ds	Chr2-A	0.2
rouse_ds	Chr2-A	0.3333333333333333
rouse_ds	Chr2-A	0.125
rouse_ds	Chr2-A	0.0
rouse_ds	Chr2-A	0.0
rouse_ds	Chr2-A	0.3333333333333333
rouse_ds	Chr2-A	0.0
rouse_ds	Chr2-A	0.0
rouse_ds	Chr2-A	0.2
rouse_ds	Chr2-A	0.0
rouse_ds	Chr2-A	0.0
rouse_ds	Chr2-A	0.0
rouse_ds	Chr2-A	0.0
rouse_ds	Chr2-A	0.0
rouse_ds	Chr2-A	0.0
rouse_ds	Chr2-A	0.0
rouse_ds	Chr2-A	0.0
rouse_ds	Chr2-A
rouse_ds	Chr2-A	0.0
rouse_ds	Chr2-A
rouse_ds	Chr2-A	0.0
rouse_ds	Chr2-A	0.0
rouse_ds	Chr2-A	0.0
rouse_ds	Chr2-A	0.0
rouse_ds	Chr2-A	0.0
rouse_ds	Chr2-A
rouse_ds	Chr2-A	0.25
rouse_ds	Chr2-A	0.25
rouse_ds	Chr2-A	0.0
rouse_ds	Chr2-A	0.3333333333333333
rouse_ds	Chr2-A	0.3333333333333333
rouse_ds	Chr2-A	0.0
rouse_ds	Chr2-A	0.0
rouse_ds	Chr2-A	0.3333333333333333
rouse_ds	Chr2-A	0.0
rouse_ds	Chr2-A	0.0
rouse_ds	Chr2-A
rouse_ds	Chr2-A	0.0
rouse_ds	Chr2-A	0.42857142857142855
rouse_ds	Chr2-A
rouse_ds	Chr2-A
rouse_ds	Chr2-A	0.0
rouse_ds	Chr2-A	0.0
rouse_ds	Chr2-A	0.0
rouse_ds	Chr2-A
rouse_ds	Chr2-A
rouse_ds	Chr2-A	0.14285714285714285
rouse_ds	Chr2-A	0.0
rouse_ds	Chr2-A	0.2
rouse_ds	Chr2-A	0.3333333333333333
rouse_ds	Chr2-A	0.0
rouse_ds	Chr2-A	0.3333333333333333
rouse_ds	Chr2-A	0.375
rouse_ds	Chr2-A	0.3333333333333333
rouse_ds	Chr2-A	0.0
rouse_ds	Chr2-A	0.0
rouse_ds	Chr2-A	0.16666666666666666
rouse_ds	Chr2-A	0.375
rouse_ds	Chr2-A	0.2
rouse_ds	Chr2-A	0.0
rouse_ds	Chr2-A	0.375
rouse_ds	Chr2-A	0.2
rouse_ds	Chr2-A	0.3333333333333333
rouse_ds	Chr2-A	0.14285714285714285
rouse_ds	Chr2-A	0.6
rouse_ds	Chr2-A	0.0
rouse_ds	Chr2-A	0.2
rouse_ds	Chr2-A	0.0
rouse_ds	Chr2-A
rouse_ds	Chr2-A	0.0
rouse_ds	Chr2-A	0.0
rouse_ds	Chr2-A	0.0
rouse_ds	Chr2-A	0.0
rouse_ds	Chr2-A	0.0
rouse_ds	Chr2-A	0.0
rouse_ds	Chr2-A	0.0
rouse_ds	Chr2-A	0.0
rouse_ds	Chr2-A	0.0
rouse_ds	Chr2-A	0.0
rouse_ds	Chr2-A	0.0
rouse_ds	Chr2-A	0.4444444444444444
rouse_ds	Chr2-A	0.3333333333333333
rouse_ds	Chr2-A	0.4
rouse_ds	Chr2-A	0.0
rouse_ds	Chr2-A	0.2
rouse_ds	Chr2-A	0.0
rouse_ds	Chr2-A	0.16666666666666666
rouse_ds	Chr2-A	0.2
rouse_ds	Chr2-A	0.0
rouse_ds	Chr2-A	0.375
rouse_ds	Chr2-A	0.25
rouse_ds	Chr2-A	0.42857142857142855
rouse_ds	Chr2-A	0.25
rouse_ds	Chr2-A	0.16666666666666666
rouse_ds	Chr2-A	0.42857142857142855
rouse_ds	Chr2-A	0.0
rouse_ds	Chr2-A	0.0
rouse_ds	Chr2-A	0.6428571428571429
rouse_ds	Chr2-A	0.4
rouse_ds	Chr2-A
rouse_ds	Chr2-A	0.0
rouse_ds	Chr2-A	0.0
rouse_ds	Chr2-A	0.25
rouse_ds	Chr2-A	0.25
rouse_ds	Chr2-A
rouse_ds	Chr2-A	0.5454545454545454
rouse_ds	Chr2-A	0.3333333333333333
rouse_ds	Chr2-A	0.4
rouse_ds	Chr2-A	0.0
rouse_ds	Chr2-A	0.2
rouse_ds	Chr2-A	0.0
rouse_ds	Chr2-A	0.3333333333333333
rouse_ds	Chr2-A	0.16666666666666666
rouse_ds	Chr2-A	0.16666666666666666
rouse_ds	Chr2-A	0.5
rouse_ds	Chr2-A	0.25
rouse_ds	Chr2-A	0.25
rouse_ds	Chr2-A	0.0
rouse_ds	Chr2-A	0.0
rouse_ds	Chr2-A	0.0
rouse_ds	Chr2-A	0.0
rouse_ds	Chr2-A	0.5
rouse_ds	Chr2-A	0.0
rouse_ds	Chr2-A	0.0
rouse_ds	Chr2-A
rouse_ds	Chr2-A	0.0
rouse_ds	Chr2-A
rouse_ds	Chr2-A	0.0
rouse_ds	Chr2-A
rouse_ds	Chr2-A
rouse_ds	Chr2-A	0.0
rouse_ds	Chr2-A	0.3333333333333333
rouse_ds	Chr2-A	0.0
rouse_ds	Chr2-A	0.0
rouse_ds	Chr2-A
rouse_ds	Chr2-A	0.0
rouse_ds	Chr2-A	0.0
rouse_ds	Chr2-A	0.0
rouse_ds	Chr2-A	0.5
rouse_ds	Chr2-A	0.0
rouse_ds	Chr2-A	0.0
rouse_ds	Chr2-A	0.0
rouse_ds	Chr2-A	0.0
rouse_ds	Chr2-A	0.0
rouse_ds	Chr2-A	0.0
rouse_ds	Chr2-A	0.0
rouse_ds	Chr2-A	0.0
rouse_ds	Chr2-A	0.0
rouse_ds	Chr2-A	0.25
rouse_ds	Chr2-A	0.42857142857142855
rouse_ds	Chr2-A	0.0
rouse_ds	Chr2-A
rouse_ds	Chr2-A	0.0
rouse_ds	Chr2-A	0.25
rouse_ds	Chr2-A
rouse_ds	Chr2-A	0.4444444444444444
rouse_ds	Chr2-A	0.0
rouse_ds	Chr2-A	0.0
rouse_ds	Chr2-A	0.0
rouse_ds	Chr2-A	0.0
rouse_ds	Chr2-A	0.0
rouse_ds	Chr2-A	0.0
rouse_ds	Chr2-A	0.0
rouse_ds	Chr2-A	0.2
rouse_ds	Chr2-A	0.25
rouse_ds	Chr2-A	0.2
rouse_ds	Chr2-A
rouse_ds	Chr2-A	0.0
rouse_ds	Chr2-A
rouse_ds	Chr2-A	0.0
rouse_ds	Chr2-A
rouse_ds	Chr2-A	0.0
rouse_ds	Chr2-A
rouse_ds	Chr2-A
rouse_ds	Chr2-A	0.0
rouse_ds	Chr2-A
rouse_ds	Chr2-A	0.3333333333333333
rouse_ds	Chr2-A
rouse_ds	Chr2-A
rouse_ds	Chr2-A
rouse_ds	Chr2-A	0.0
rouse_ds	Chr2-A	0.0
rouse_ds	Chr2-A	0.0
rouse_ds	Chr2-A	0.0
rouse_ds	Chr2-A	0.0
rouse_ds	Chr2-A	0.0
rouse_ds	Chr2-A	0.25
rouse_ds	Chr2-A	0.25
rouse_ds	Chr2-A	0.0
rouse_ds	Chr2-A	0.25
rouse_ds	Chr2-A	0.25
rouse_ds	Chr2-A	0.0
rouse_ds	Chr2-A	0.0
rouse_ds	Chr2-A	0.0
rouse_ds	Chr2-A	0.0
rouse_ds	Chr2-A	0.3333333333333333
rouse_ds	Chr2-A	0.0
rouse_ds	Chr2-A	0.0
rouse_ds	Chr2-A	0.0
rouse_ds	Chr2-A	0.0
rouse_ds	Chr2-A	0.0
rouse_ds	Chr2-A	0.0
rouse_ds	Chr2-A	0.3333333333333333
rouse_ds	Chr2-A	0.0
rouse_ds	Chr2-A	0.25
rouse_ds	Chr2-A	0.0
rouse_ds	Chr2-A
rouse_ds	Chr2-A	0.0
rouse_ds	Chr2-A	0.25
rouse_ds	Chr2-A	0.0
rouse_ds	Chr2-A	0.0
rouse_ds	Chr2-A
rouse_ds	Chr2-A	0.0
rouse_ds	Chr2-A
rouse_ds	Chr2-A	0.0
rouse_ds	Chr2-A
rouse_ds	Chr2-A	0.0
rouse_ds	Chr2-A	0.4444444444444444
rouse_ds	Chr2-A	0.3
rouse_ds	Chr2-A	0.2
rouse_ds	Chr2-A	0.0
rouse_ds	Chr2-A	0.0
rouse_ds	Chr2-A	0.0
rouse_ds	Chr2-A	0.0
rouse_ds	Chr2-A	0.0
rouse_ds	Chr2-A	0.4
rouse_ds	Chr2-A
rouse_ds	Chr2-A	0.0
rouse_ds	Chr2-A	0.0
rouse_ds	Chr2-A	0.2
rouse_ds	Chr2-A
rouse_ds	Chr2-A	0.25
rouse_ds	Chr2-A	0.0
rouse_ds	Chr2-A	0.2857142857142857
rouse_ds	Chr2-A	0.0
rouse_ds	Chr2-A
rouse_ds	Chr2-A	0.0
rouse_ds	Chr2-A	0.0
rouse_ds	Chr2-A	0.0
rouse_ds	Chr2-A	0.0
rouse_ds	Chr2-A	0.0
rouse_ds	Chr2-A	0.375
rouse_ds	Chr2-A	0.0
rouse_ds	Chr2-A	0.4
rouse_ds	Chr2-A	0.125
rouse_ds	Chr2-A	0.0
rouse_ds	Chr2-A	0.0
rouse_ds	Chr2-A
rouse_ds	Chr2-A	0.0
rouse_ds	Chr2-A	0.0
rouse_ds	Chr2-A	0.0
rouse_ds	Chr2-A	0.0
rouse_ds	Chr2-A
rouse_ds	Chr2-A	0.0
rouse_ds	Chr2-A	0.0
rouse_ds	Chr2-A	0.16666666666666666
rouse_ds	Chr2-A	0.0
rouse_ds	Chr2-A	0.0
rouse_ds	Chr2-A	0.0
rouse_ds	Chr2-A
rouse_ds	Chr2-A	0.0
rouse_ds	Chr2-A	0.0
rouse_ds	Chr2-A	0.0
rouse_ds	Chr2-A
rouse_ds	Chr2-A
rouse_ds	Chr2-A
rouse_ds	Chr2-A	0.16666666666666666
rouse_ds	Chr2-A	0.0
rouse_ds	Chr2-A	0.0
rouse_ds	Chr2-A	0.2
rouse_ds	Chr2-A	0.25
rouse_ds	Chr2-A	0.14285714285714285
rouse_ds	Chr2-A	0.0
rouse_ds	Chr2-A	0.0
rouse_ds	Chr2-A	0.25
rouse_ds	Chr2-A	0.4
rouse_ds	Chr2-A	0.0
rouse_ds	Chr2-A	0.0
rouse_ds	Chr2-A	0.0
rouse_ds	Chr2-A
rouse_ds	Chr2-A
rouse_ds	Chr2-A	0.0
rouse_ds	Chr2-A	0.0
rouse_ds	Chr2-A	0.0
rouse_ds	Chr2-A	0.0
rouse_ds	Chr2-A	0.0
rouse_ds	Chr2-A	0.0
rouse_ds	Chr2-A	0.0
rouse_ds	Chr2-A	0.0
rouse_ds	Chr2-A	0.0
rouse_ds	Chr2-A	0.0
rouse_ds	Chr2-A	0.0
rouse_ds	Chr2-A	0.3333333333333333
rouse_ds	Chr2-A
rouse_ds	Chr2-A	0.0
rouse_ds	Chr2-A	0.0
rouse_ds	Chr2-A	0.5
rouse_ds	Chr2-A	0.375
rouse_ds	Chr2-A	0.3333333333333333
rouse_ds	Chr2-A	0.14285714285714285
rouse_ds	Chr2-A	0.3333333333333333
rouse_ds	Chr2-A	0.0
rouse_ds	Chr2-A	0.4117647058823529
rouse_ds	Chr2-A	0.5
rouse_ds	Chr2-A	0.5454545454545454
rouse_ds	Chr2-A	0.42857142857142855
rouse_ds	Chr2-A	0.0
rouse_ds	Chr2-A	0.0
rouse_ds	Chr2-A	0.0
rouse_ds	Chr2-A	0.0
rouse_ds	Chr2-A	0.2
rouse_ds	Chr2-A	0.0
rouse_ds	Chr2-A	0.0
rouse_ds	Chr2-A	0.0
rouse_ds	Chr2-A	0.0
rouse_ds	Chr2-A	0.0
rouse_ds	Chr2-A
rouse_ds	Chr2-A
rouse_ds	Chr2-A	0.0
rouse_ds	Chr2-A	0.0
rouse_ds	Chr2-A	0.0
rouse_ds	Chr2-A	0.0
rouse_ds	Chr2-A	0.0
rouse_ds	Chr2-A	0.0
rouse_ds	Chr2-A	0.2
rouse_ds	Chr2-A	0.3333333333333333
rouse_ds	Chr2-A	0.35714285714285715
rouse_ds	Chr2-A	0.42857142857142855
rouse_ds	Chr2-A	0.25
rouse_ds	Chr2-A	0.42857142857142855
rouse_ds	Chr2-A	0.16666666666666666
rouse_ds	Chr2-A	0.25
rouse_ds	Chr2-A	0.3333333333333333
rouse_ds	Chr2-A	0.16666666666666666
rouse_ds	Chr2-A	0.0
rouse_ds	Chr2-A	0.0
rouse_ds	Chr2-A	0.5
rouse_ds	Chr2-A	0.25
rouse_ds	Chr2-A	0.375
rouse_ds	Chr2-A	0.14285714285714285
rouse_ds	Chr2-A	0.25
rouse_ds	Chr2-A	0.4444444444444444
rouse_ds	Chr2-A	0.2
rouse_ds	Chr2-A	0.25
rouse_ds	Chr2-A	0.2
rouse_ds	Chr2-A	0.42857142857142855
rouse_ds	Chr2-A	0.0
rouse_ds	Chr2-A	0.0
rouse_ds	Chr2-A	0.0
rouse_ds	Chr2-A	0.25
rouse_ds	Chr2-A	0.3333333333333333
rouse_ds	Chr2-A
rouse_ds	Chr2-A	0.25
rouse_ds	Chr2-A	0.0
rouse_ds	Chr2-A	0.0
rouse_ds	Chr2-A	0.0
rouse_ds	Chr2-A	0.25
rouse_ds	Chr2-A	0.0
rouse_ds	Chr2-A	0.0
rouse_ds	Chr2-A	0.0
rouse_ds	Chr2-A	0.0
rouse_ds	Chr2-A	0.0
rouse_ds	Chr2-A	0.0
rouse_ds	Chr2-A	0.25
rouse_ds	Chr2-A	0.0
rouse_ds	Chr2-A	0.0
rouse_ds	Chr2-A	0.0
rouse_ds	Chr2-A	0.0
rouse_ds	Chr2-A	0.0
rouse_ds	Chr2-A	0.0
rouse_ds	Chr2-A	0.0
rouse_ds	Chr2-A	0.0
rouse_ds	Chr2-A	0.25
rouse_ds	Chr2-A	0.0
rouse_ds	Chr2-A	0.0
rouse_ds	Chr2-A	0.0
rouse_ds	Chr2-A	0.3333333333333333
rouse_ds	Chr2-A
rouse_ds	Chr2-A	0.0
rouse_ds	Chr2-A	0.0
rouse_ds	Chr2-A	0.0
rouse_ds	Chr2-A	0.0
rouse_ds	Chr2-A	0.0
rouse_ds	Chr2-A	0.0
rouse_ds	Chr2-A	0.0
rouse_ds	Chr2-A
rouse_ds	Chr2-A	0.5
rouse_ds	Chr2-A	0.0
rouse_ds	Chr2-A
rouse_ds	Chr2-A	0.0
rouse_ds	Chr2-A	0.0
rouse_ds	Chr2-A	0.0
rouse_ds	Chr2-A	0.0
rouse_ds	Chr2-A	0.25
rouse_ds	Chr2-A	0.0
rouse_ds	Chr2-A	0.2857142857142857
rouse_ds	Chr2-A	0.2
rouse_ds	Chr2-A	0.0
rouse_ds	Chr2-A	0.0
rouse_ds	Chr2-A	0.0
rouse_ds	Chr2-A	0.0
rouse_ds	Chr2-A	0.6842105263157895
rouse_ds	Chr2-A	0.14285714285714285
rouse_ds	Chr2-A	0.5
rouse_ds	Chr2-A	0.0
rouse_ds	Chr2-A	0.2
rouse_ds	Chr2-A	0.42857142857142855
rouse_ds	Chr2-A	0.2
rouse_ds	Chr2-A	0.3333333333333333
rouse_ds	Chr2-A	0.0
rouse_ds	Chr2-A	0.0
rouse_ds	Chr2-A	0.0
rouse_ds	Chr2-A	0.25
rouse_ds	Chr2-A	0.2
rouse_ds	Chr2-A	0.2857142857142857
rouse_ds	Chr2-A	0.2
rouse_ds	Chr2-A	0.0
rouse_ds	Chr2-A	0.0
rouse_ds	Chr2-A
rouse_ds	Chr2-A	0.0
rouse_ds	Chr2-A	0.0
rouse_ds	Chr2-A	0.0
rouse_ds	Chr2-A
rouse_ds	Chr2-A	0.0
rouse_ds	Chr2-A	0.0
rouse_ds	Chr2-A	0.0
rouse_ds	Chr2-A	0.2
rouse_ds	Chr2-A	0.0
rouse_ds	Chr2-A	0.4
rouse_ds	Chr2-A	0.0
rouse_ds	Chr2-A	0.3333333333333333
rouse_ds	Chr2-A	0.0
rouse_ds	Chr2-A	0.0
rouse_ds	Chr2-A	0.0
rouse_ds	Chr2-A	0.0
rouse_ds	Chr2-A	0.0
rouse_ds	Chr2-A	0.0
rouse_ds	Chr2-A	0.2
rouse_ds	Chr2-A	0.0
rouse_ds	Chr2-A	0.0
rouse_ds	Chr2-A	0.0
rouse_ds	Chr2-A	0.25
rouse_ds	Chr2-A	0.125
rouse_ds	Chr2-A
rouse_ds	Chr2-A	0.0
rouse_ds	Chr2-A	0.0
rouse_ds	Chr2-A	0.0
rouse_ds	Chr2-A	0.0
rouse_ds	Chr2-A
rouse_ds	Chr2-A	0.25
rouse_ds	Chr2-A	0.0
rouse_ds	Chr2-A	0.0
rouse_ds	Chr2-A
rouse_ds	Chr2-A	0.0
rouse_ds	Chr2-A	0.0
rouse_ds	Chr2-A	0.0
rouse_ds	Chr2-A	0.0
rouse_ds	Chr2-A	0.5294117647058824
rouse_ds	Chr2-A
rouse_ds	Chr2-A	0.0
rouse_ds	Chr2-A	0.0
rouse_ds	Chr2-A	0.16666666666666666
rouse_ds	Chr2-A	0.0
rouse_ds	Chr2-A	0.2222222222222222
rouse_ds	Chr2-A	0.0
rouse_ds	Chr2-A
rouse_ds	Chr2-A	0.0
rouse_ds	Chr2-A	0.0
rouse_ds	Chr2-A	0.0
rouse_ds	Chr2-A	0.2
rouse_ds	Chr2-A	0.0
rouse_ds	Chr2-A	0.0
rouse_ds	Chr2-A	0.0
rouse_ds	Chr2-A	0.0
rouse_ds	Chr2-A	0.0
rouse_ds	Chr2-A	0.0
rouse_ds	Chr2-A	0.0
rouse_ds	Chr2-A	0.0
rouse_ds	Chr2-A	0.0
rouse_ds	Chr2-A	0.16666666666666666
rouse_ds	Chr2-A	0.0
rouse_ds	Chr2-A	0.0
rouse_ds	Chr2-A	0.0
rouse_ds	Chr2-A	0.0
rouse_ds	Chr2-A	0.3333333333333333
rouse_ds	Chr2-A	0.3333333333333333
rouse_ds	Chr2-A	0.2
rouse_ds	Chr2-A	0.2
rouse_ds	Chr2-A	0.25
rouse_ds	Chr2-A	0.0
rouse_ds	Chr2-A	0.25
rouse_ds	Chr2-A	0.3333333333333333
rouse_ds	Chr2-A	0.25
rouse_ds	Chr2-A	0.0
rouse_ds	Chr2-A	0.3333333333333333
rouse_ds	Chr2-A	0.0
rouse_ds	Chr2-A	0.375
rouse_ds	Chr2-A	0.0
rouse_ds	Chr2-A	0.0
rouse_ds	Chr2-A	0.0
rouse_ds	Chr2-A	0.0
rouse_ds	Chr2-A	0.2857142857142857
rouse_ds	Chr2-A	0.0
rouse_ds	Chr2-A	0.0
rouse_ds	Chr2-A	0.0
rouse_ds	Chr2-A	0.0
rouse_ds	Chr2-A	0.0
rouse_ds	Chr2-A	0.0
rouse_ds	Chr2-A	0.0
rouse_ds	Chr2-A	0.0
rouse_ds	Chr2-A	0.0
rouse_ds	Chr2-A	0.0
rouse_ds	Chr2-A	0.0
rouse_ds	Chr2-A	0.0
rouse_ds	Chr2-A	0.0
rouse_ds	Chr2-A	0.0
rouse_ds	Chr2-A	0.0
rouse_ds	Chr2-A	0.0
rouse_ds	Chr2-A	0.0
rouse_ds	Chr2-A	0.25
rouse_ds	Chr2-A	0.0
rouse_ds	Chr2-A	0.2
rouse_ds	Chr2-A	0.0
rouse_ds	Chr2-A	0.3333333333333333
rouse_ds	Chr2-A	0.0
rouse_ds	Chr2-A
rouse_ds	Chr2-A	0.0
rouse_ds	Chr2-A	0.0
rouse_ds	Chr2-A	0.2
rouse_ds	Chr2-A	0.2
rouse_ds	Chr2-A	0.0
rouse_ds	Chr2-A	0.0
rouse_ds	Chr2-A	0.0
rouse_ds	Chr2-A	0.3333333333333333
rouse_ds	Chr2-A	0.0
rouse_ds	Chr2-A
rouse_ds	Chr2-A	0.25
rouse_ds	Chr2-A	0.0
rouse_ds	Chr2-A	0.25
rouse_ds	Chr2-A
rouse_ds	Chr2-A	0.0
rouse_ds	Chr2-A	0.3333333333333333
rouse_ds	Chr2-A	0.14285714285714285
rouse_ds	Chr2-A	0.0
rouse_ds	Chr2-A	0.42857142857142855
rouse_ds	Chr2-A	0.0
rouse_ds	Chr2-A	0.2
rouse_ds	Chr2-A	0.4444444444444444
rouse_ds	Chr2-A	0.2
rouse_ds	Chr2-A	0.4
rouse_ds	Chr2-A	0.2
rouse_ds	Chr2-A	0.25
rouse_ds	Chr2-A	0.0
rouse_ds	Chr2-A	0.2
rouse_ds	Chr2-A	0.42857142857142855
rouse_ds	Chr2-A	0.3333333333333333
rouse_ds	Chr2-A	0.3333333333333333
rouse_ds	Chr2-A	0.0
rouse_ds	Chr2-A	0.0
rouse_ds	Chr2-A	0.0
rouse_ds	Chr2-A	0.0
rouse_ds	Chr2-A	0.0
rouse_ds	Chr2-A	0.25
rouse_ds	Chr2-A	0.0
rouse_ds	Chr2-A	0.0
rouse_ds	Chr2-A	0.0
rouse_ds	Chr2-A	0.0
rouse_ds	Chr2-A	0.3333333333333333
rouse_ds	Chr2-A	0.0
rouse_ds	Chr2-A	0.25
rouse_ds	Chr2-A	0.0
rouse_ds	Chr2-A
rouse_ds	Chr2-A	0.0
rouse_ds	Chr2-A
rouse_ds	Chr2-A	0.0
rouse_ds	Chr2-A	0.0
rouse_ds	Chr2-A	0.0
rouse_ds	Chr2-A	0.0
rouse_ds	Chr2-A	0.5
rouse_ds	Chr2-A
rouse_ds	Chr2-A	0.0
rouse_ds	Chr2-A	0.0
rouse_ds	Chr2-A	0.2
rouse_ds	Chr2-A	0.0
rouse_ds	Chr2-A	0.0
rouse_ds	Chr2-A	0.25
rouse_ds	Chr2-A	0.45454545454545453
rouse_ds	Chr2-A	0.375
rouse_ds	Chr2-A	0.5
rouse_ds	Chr2-A	0.3
rouse_ds	Chr2-A	0.25
rouse_ds	Chr2-A	0.25
rouse_ds	Chr2-A	0.2
rouse_ds	Chr2-A	0.25
rouse_ds	Chr2-A	0.25
rouse_ds	Chr2-A	0.5
rouse_ds	Chr2-A	0.0
rouse_ds	Chr2-A	0.0
rouse_ds	Chr2-A	0.16666666666666666
rouse_ds	Chr2-A	0.0
rouse_ds	Chr2-A	0.3333333333333333
rouse_ds	Chr2-A	0.0
rouse_ds	Chr2-A	0.0
rouse_ds	Chr2-A	0.0
rouse_ds	Chr2-A	0.0
rouse_ds	Chr2-A	0.0
rouse_ds	Chr2-A	0.0
rouse_ds	Chr2-A	0.0
rouse_ds	Chr2-A	0.0
rouse_ds	Chr2-A	0.0
rouse_ds	Chr2-A	0.2857142857142857
rouse_ds	Chr2-A	0.2727272727272727
rouse_ds	Chr2-A	0.25
rouse_ds	Chr2-A	0.0
rouse_ds	Chr2-A	0.4
rouse_ds	Chr2-A	0.16666666666666666
rouse_ds	Chr2-A	0.0
rouse_ds	Chr2-A	0.0
rouse_ds	Chr2-A	0.0
rouse_ds	Chr2-A	0.0
rouse_ds	Chr2-A
rouse_ds	Chr2-A	0.0
rouse_ds	Chr2-A	0.0
rouse_ds	Chr2-A	0.0
rouse_ds	Chr2-A	0.0
rouse_ds	Chr2-A	0.0
rouse_ds	Chr2-A	0.25
rouse_ds	Chr2-A	0.0
rouse_ds	Chr2-A	0.0
rouse_ds	Chr2-A	0.0
rouse_ds	Chr2-A	0.2
rouse_ds	Chr2-A	0.0
rouse_ds	Chr2-A	0.4
rouse_ds	Chr2-A	0.0
rouse_ds	Chr2-A	0.0
rouse_ds	Chr2-A	0.3333333333333333
rouse_ds	Chr2-A	0.2
rouse_ds	Chr2-A	0.0
rouse_ds	Chr2-A	0.0
rouse_ds	Chr2-A	0.0
rouse_ds	Chr2-A	0.25
rouse_ds	Chr2-A
rouse_ds	Chr2-A	0.2
rouse_ds	Chr2-A	0.0
rouse_ds	Chr2-A	0.0
rouse_ds	Chr2-A
rouse_ds	Chr2-A	0.0
rouse_ds	Chr2-A	0.0
rouse_ds	Chr2-A	0.0
rouse_ds	Chr2-A	0.0
rouse_ds	Chr2-A	0.0
rouse_ds	Chr2-A	0.0
rouse_ds	Chr2-A	0.0
rouse_ds	Chr2-A	0.0
rouse_ds	Chr2-A	0.0
rouse_ds	Chr2-A
rouse_ds	Chr2-A	0.0
rouse_ds	Chr2-A	0.0
rouse_ds	Chr2-A	0.0
rouse_ds	Chr2-A	0.4
rouse_ds	Chr2-A	0.0
rouse_ds	Chr2-A	0.0
rouse_ds	Chr2-A	0.0
rouse_ds	Chr2-A	0.25
rouse_ds	Chr2-A	0.5833333333333334
rouse_ds	Chr2-A	0.3333333333333333
rouse_ds	Chr2-A	0.2
rouse_ds	Chr2-A	0.0
rouse_ds	Chr2-A	0.0
rouse_ds	Chr2-A	0.0
rouse_ds	Chr2-A	0.3333333333333333
rouse_ds	Chr2-A	0.0
rouse_ds	Chr2-A	0.0
rouse_ds	Chr2-A	0.0
rouse_ds	Chr2-A	0.3333333333333333
rouse_ds	Chr2-A	0.2
rouse_ds	Chr2-A	0.4
rouse_ds	Chr2-A	0.2857142857142857
rouse_ds	Chr2-A	0.3333333333333333
rouse_ds	Chr2-A	0.16666666666666666
rouse_ds	Chr2-A	0.16666666666666666
rouse_ds	Chr2-A	0.16666666666666666
rouse_ds	Chr2-A	0.0
rouse_ds	Chr2-A	0.0
rouse_ds	Chr2-A	0.16666666666666666
rouse_ds	Chr2-A	0.25
rouse_ds	Chr2-A
rouse_ds	Chr2-A	0.0
rouse_ds	Chr2-A	0.0
rouse_ds	Chr2-A	0.0
rouse_ds	Chr2-A	0.0
rouse_ds	Chr2-A	0.0
rouse_ds	Chr2-A	0.0
rouse_ds	Chr2-A	0.0
rouse_ds	Chr2-A	0.0
rouse_ds	Chr2-A	0.0
rouse_ds	Chr2-A	0.0
rouse_ds	Chr2-A	0.0
rouse_ds	Chr2-A	0.0
rouse_ds	Chr2-A	0.16666666666666666
rouse_ds	Chr2-A	0.0
rouse_ds	Chr2-A	0.25
rouse_ds	Chr2-A	0.0
rouse_ds	Chr2-A	0.0
rouse_ds	Chr2-A	0.2
rouse_ds	Chr2-A	0.25
rouse_ds	Chr2-A
rouse_ds	Chr2-A
rouse_ds	Chr2-A	0.25
rouse_ds	Chr2-A	0.3333333333333333
rouse_ds	Chr2-A	0.0
rouse_ds	Chr2-A
rouse_ds	Chr2-A	0.16666666666666666
rouse_ds	Chr2-A	0.0
rouse_ds	Chr2-A	0.0
rouse_ds	Chr2-A	0.3333333333333333
rouse_ds	Chr2-A	0.2857142857142857
rouse_ds	Chr2-A	0.0
rouse_ds	Chr2-A	0.16666666666666666
rouse_ds	Chr2-A	0.2857142857142857
rouse_ds	Chr2-A	0.25
rouse_ds	Chr2-A	0.0
rouse_ds	Chr2-A	0.2857142857142857
rouse_ds	Chr2-A	0.0
rouse_ds	Chr2-A	0.0
rouse_ds	Chr2-A	0.3333333333333333
rouse_ds	Chr2-A	0.0
rouse_ds	Chr2-A	0.0
rouse_ds	Chr2-A	0.0
rouse_ds	Chr2-A	0.0
rouse_ds_dWAPL	Chr2-A	0.0
rouse_ds_dWAPL	Chr2-A	0.0
rouse_ds_dWAPL	Chr2-A	0.2
rouse_ds_dWAPL	Chr2-A	0.2
rouse_ds_dWAPL	Chr2-A	0.0
rouse_ds_dWAPL	Chr2-A	0.0
rouse_ds_dWAPL	Chr2-A	0.0
rouse_ds_dWAPL	Chr2-A	0.0
rouse_ds_dWAPL	Chr2-A	0.3333333333333333
rouse_ds_dWAPL	Chr2-A	0.3333333333333333
rouse_ds_dWAPL	Chr2-A	0.0
rouse_ds_dWAPL	Chr2-A	0.0
rouse_ds_dWAPL	Chr2-A
rouse_ds_dWAPL	Chr2-A
rouse_ds_dWAPL	Chr2-A
rouse_ds_dWAPL	Chr2-A
rouse_ds_dWAPL	Chr2-A	0.0
rouse_ds_dWAPL	Chr2-A
rouse_ds_dWAPL	Chr2-A
rouse_ds_dWAPL	Chr2-A	0.25
rouse_ds_dWAPL	Chr2-A	0.2857142857142857
rouse_ds_dWAPL	Chr2-A	0.2
rouse_ds_dWAPL	Chr2-A	0.4
rouse_ds_dWAPL	Chr2-A	0.3333333333333333
rouse_ds_dWAPL	Chr2-A	0.3333333333333333
rouse_ds_dWAPL	Chr2-A	0.0
rouse_ds_dWAPL	Chr2-A	0.3333333333333333
rouse_ds_dWAPL	Chr2-A	0.5
rouse_ds_dWAPL	Chr2-A	0.25
rouse_ds_dWAPL	Chr2-A	0.2
rouse_ds_dWAPL	Chr2-A	0.3333333333333333
rouse_ds_dWAPL	Chr2-A	0.14285714285714285
rouse_ds_dWAPL	Chr2-A	0.3333333333333333
rouse_ds_dWAPL	Chr2-A	0.3333333333333333
rouse_ds_dWAPL	Chr2-A	0.5
rouse_ds_dWAPL	Chr2-A	0.0
rouse_ds_dWAPL	Chr2-A	0.2
rouse_ds_dWAPL	Chr2-A	0.25
rouse_ds_dWAPL	Chr2-A	0.0
rouse_ds_dWAPL	Chr2-A	0.0
rouse_ds_dWAPL	Chr2-A	0.0
rouse_ds_dWAPL	Chr2-A	0.0
rouse_ds_dWAPL	Chr2-A	0.0
rouse_ds_dWAPL	Chr2-A	0.3333333333333333
rouse_ds_dWAPL	Chr2-A	0.45454545454545453
rouse_ds_dWAPL	Chr2-A	0.2
rouse_ds_dWAPL	Chr2-A	0.5
rouse_ds_dWAPL	Chr2-A	0.0
rouse_ds_dWAPL	Chr2-A	0.16666666666666666
rouse_ds_dWAPL	Chr2-A	0.14285714285714285
rouse_ds_dWAPL	Chr2-A	0.0
rouse_ds_dWAPL	Chr2-A	0.0
rouse_ds_dWAPL	Chr2-A	0.4444444444444444
rouse_ds_dWAPL	Chr2-A	0.0
rouse_ds_dWAPL	Chr2-A	0.4666666666666667
rouse_ds_dWAPL	Chr2-A	0.0
rouse_ds_dWAPL	Chr2-A	0.3333333333333333
rouse_ds_dWAPL	Chr2-A	0.0
rouse_ds_dWAPL	Chr2-A	0.0
rouse_ds_dWAPL	Chr2-A	0.0
rouse_ds_dWAPL	Chr2-A	0.0
rouse_ds_dWAPL	Chr2-A	0.16666666666666666
rouse_ds_dWAPL	Chr2-A	0.2
rouse_ds_dWAPL	Chr2-A	0.0
rouse_ds_dWAPL	Chr2-A	0.3333333333333333
rouse_ds_dWAPL	Chr2-A	0.0
rouse_ds_dWAPL	Chr2-A	0.3333333333333333
rouse_ds_dWAPL	Chr2-A
rouse_ds_dWAPL	Chr2-A	0.0
rouse_ds_dWAPL	Chr2-A	0.0
rouse_ds_dWAPL	Chr2-A	0.0
rouse_ds_dWAPL	Chr2-A	0.2
rouse_ds_dWAPL	Chr2-A	0.6153846153846154
rouse_ds_dWAPL	Chr2-A	0.0
rouse_ds_dWAPL	Chr2-A	0.25
rouse_ds_dWAPL	Chr2-A	0.2
rouse_ds_dWAPL	Chr2-A	0.14285714285714285
rouse_ds_dWAPL	Chr2-A	0.0
rouse_ds_dWAPL	Chr2-A	0.3333333333333333
rouse_ds_dWAPL	Chr2-A	0.16666666666666666
rouse_ds_dWAPL	Chr2-A	0.42857142857142855
rouse_ds_dWAPL	Chr2-A	0.5714285714285714
rouse_ds_dWAPL	Chr2-A	0.5
rouse_ds_dWAPL	Chr2-A	0.5882352941176471
rouse_ds_dWAPL	Chr2-A	0.5625
rouse_ds_dWAPL	Chr2-A	0.2857142857142857
rouse_ds_dWAPL	Chr2-A	0.3
rouse_ds_dWAPL	Chr2-A	0.36363636363636365
rouse_ds_dWAPL	Chr2-A	0.2857142857142857
rouse_ds_dWAPL	Chr2-A	0.42857142857142855
rouse_ds_dWAPL	Chr2-A	0.42857142857142855
rouse_ds_dWAPL	Chr2-A	0.0
rouse_ds_dWAPL	Chr2-A	0.0
rouse_ds_dWAPL	Chr2-A	0.16666666666666666
rouse_ds_dWAPL	Chr2-A	0.0
rouse_ds_dWAPL	Chr2-A	0.42857142857142855
rouse_ds_dWAPL	Chr2-A	0.2
rouse_ds_dWAPL	Chr2-A	0.0
rouse_ds_dWAPL	Chr2-A	0.0
rouse_ds_dWAPL	Chr2-A	0.2
rouse_ds_dWAPL	Chr2-A	0.0
rouse_ds_dWAPL	Chr2-A	0.0
rouse_ds_dWAPL	Chr2-A	0.0
rouse_ds_dWAPL	Chr2-A	0.0
rouse_ds_dWAPL	Chr2-A	0.2
rouse_ds_dWAPL	Chr2-A
rouse_ds_dWAPL	Chr2-A	0.2
rouse_ds_dWAPL	Chr2-A	0.0
rouse_ds_dWAPL	Chr2-A	0.0
rouse_ds_dWAPL	Chr2-A	0.0
HKWT	Chr4-B	0.0
HKWT	Chr4-B	0.0
HKWT	Chr4-B	0.0
HKWT	Chr4-B	0.0
HKWT	Chr4-B	0.0
HKWT	Chr4-B
HKWT	Chr4-B	0.0
HKWT	Chr4-B	0.0
HKWT	Chr4-B
HKWT	Chr4-B	0.0
HKWT	Chr4-B
HKWT	Chr4-B	0.0
HKWT	Chr4-B	0.0
HKWT	Chr4-B	0.0
HKWT	Chr4-B	0.0
HKWT	Chr4-B	0.0
HKWT	Chr4-B	0.0
HKWT	Chr4-B	0.0
HKWT	Chr4-B	0.3333333333333333
HKWT	Chr4-B	0.25
HKWT	Chr4-B	0.0
HKWT	Chr4-B	0.0
HKWT	Chr4-B
HKWT	Chr4-B	0.0
HKWT	Chr4-B
HKWT	Chr4-B	0.0
HKWT	Chr4-B
HKWT	Chr4-B
HKWT	Chr4-B	0.5
HKWT	Chr4-B	0.0
HKWT	Chr4-B
HKWT	Chr4-B	0.0
HKWT	Chr4-B	0.375
HKWT	Chr4-B	0.0
HKWT	Chr4-B	0.0
HKWT	Chr4-B	0.0
HKWT	Chr4-B	0.0
HKWT	Chr4-B	0.0
HKWT	Chr4-B	0.0
HKWT	Chr4-B	0.0
HKWT	Chr4-B	0.0
HKWT	Chr4-B	0.0
HKWT	Chr4-B	0.25
HKWT	Chr4-B	0.0
HKWT	Chr4-B
HKWT	Chr4-B	0.0
HKWT	Chr4-B	0.0
HKWT	Chr4-B	0.6
HKWT	Chr4-B
HKWT	Chr4-B	0.0
HKWT	Chr4-B	0.3333333333333333
HKWT	Chr4-B	0.0
HKWT	Chr4-B
HKWT	Chr4-B
HKWT	Chr4-B	0.0
HKWT	Chr4-B	0.0
HKWT	Chr4-B	0.25
HKWT	Chr4-B	0.0
HKWT	Chr4-B	0.0
HKWT	Chr4-B
HKWT	Chr4-B	0.0
HKWT	Chr4-B	0.3333333333333333
HKWT	Chr4-B	0.0
HKWT	Chr4-B	0.0
HKWT	Chr4-B	0.0
HKWT	Chr4-B	0.375
HKWT	Chr4-B	0.0
HKWT	Chr4-B	0.0
HKWT	Chr4-B	0.0
HKWT	Chr4-B	0.2857142857142857
HKWT	Chr4-B	0.0
[truncated: 6,885 more rows]
